# Supplementary material for: Excessive Inorganic Phosphate Burden Perturbed Intracellular Signaling: Quantitative Proteomics and Phosphoproteomics Analyses
Source: Front Nutr. 2022 Jan 14;8:765391. doi: 10.3389/fnut.2021.765391 (PMC8795896; doi:10.3389/fnut.2021.765391)
Supplement: Supplementary file 1 [file Table_1.XLSX]

## Sheet: Sheet1
Table S1 Global proteomics identified proteins with at least two matching peptides
Sample name	sample number	Accession	Description	Gene ID	MW [kDa]	Pep #	Cov[%]	SAF	Score
Human Cell	SB18-108-10	Q99879	Histone H2B type 1-M	HIST1H2BM	14	10	58.7302	3.51587	886.22
global	SB18-108-11	Q8N257	Histone H2B type 3-B	HIST3H2BB	13.9	10	58.7302	2.59524	645.79
proteomics	SB18-108-12	P60709	Actin, cytoplasmic 1	ACTB	41.7	27	69.8667	2.51467	2773.11
TMT9plex	SB18-108-13	Q99878	Histone H2A type 1-J	HIST1H2AJ	13.9	8	32.0312	2.21875	706.32
Fr-1		Q71UI9	Histone H2A.V	H2AFV	13.5	4	20.3125	2.01562	601.6
Fr-2		Q7L7L0	Histone H2A type 3	HIST3H2A	14.1	8	31.5385	1.83077	690.73
Fr-3		Q16695	Histone H3.1t	HIST3H3	15.5	8	38.9706	1.80882	404.77
Fr-4		P84243	Histone H3.3	H3F3A	15.3	8	38.9706	1.80882	404.68
		P16104	Histone H2AX	H2AFX	15.1	7	32.1678	1.61538	665.63
		Q71U36	Tubulin alpha-1A chain	TUBA1A	50.1	21	55.8758	1.31486	1479.67
		P10809	60 kDa heat shock protein, mitochondrial	HSPD1	61	36	53.0541	1.26003	2056.02
		P08670	Vimentin	VIM	53.6	65	87.3391	1.18026	1848.17
		P22626	Heterogeneous nuclear ribonucleoproteins A2/B1	HNRNPA2B1	37.4	33	77.6204	1.03399	1181.28
		P62805	Histone H4	HIST1H4A	11.4	7	40.7767	1.02913	109.84
		Q9BQE3	Tubulin alpha-1C chain	TUBA1C	49.9	20	55.6793	0.977728	855.82
		P21796	Voltage-dependent anion-selective channel protein 1	VDAC1	30.8	12	54.417	0.939929	697.29
		P06733	Alpha-enolase	ENO1	47.1	35	69.5853	0.923963	1228.82
		Q8IUE6	Histone H2A type 2-B	HIST2H2AB	14	5	23.0769	0.892308	195.71
		P68032	Actin, alpha cardiac muscle 1	ACTC1	42	20	49.8674	0.824934	537.48
		P04406	Glyceraldehyde-3-phosphate dehydrogenase	GAPDH	36	17	58.209	0.808955	753.95
		P68366	Tubulin alpha-4A chain	TUBA4A	49.9	15	41.9643	0.808036	1018.5
		P45880	Voltage-dependent anion-selective channel protein 2	VDAC2	31.5	11	47.9592	0.792517	500.15
		P31943	Heterogeneous nuclear ribonucleoprotein H	HNRNPH1	49.2	21	49.8886	0.757238	978.94
		P06748	Nucleophosmin	NPM1	32.6	18	61.5646	0.605442	583.59
		P14174	Macrophage migration inhibitory factor	MIF	12.5	2	24.3478	0.6	85.61
		P09651	Heterogeneous nuclear ribonucleoprotein A1	HNRNPA1	38.7	28	68.2796	0.513441	676.05
		P25705	ATP synthase subunit alpha, mitochondrial	ATP5A1	59.7	35	58.5895	0.511754	764.23
		P61247	40S ribosomal protein S3a	RPS3A	29.9	18	54.9242	0.484848	334.83
		P07437	Tubulin beta chain	TUBB	49.6	21	59.009	0.47973	476.91
		P62258	14-3-3 protein epsilon	YWHAE	29.2	24	71.7647	0.458824	325.41
		P08238	Heat shock protein HSP 90-beta	HSP90AB1	83.2	47	58.5635	0.458564	1184.44
		P63208	S-phase kinase-associated protein 1	SKP1	18.6	13	57.6687	0.441718	139.96
		O14950	Myosin regulatory light chain 12B	MYL12B	19.8	10	55.814	0.430233	256.35
		Q07021	Complement component 1 Q subcomponent-binding protein, mitochondrial	C1QBP	31.3	11	62.766	0.425532	368.7
		P07900	Heat shock protein HSP 90-alpha	HSP90AA1	84.6	42	52.5956	0.422131	1035
		Q9BVA1	Tubulin beta-2B chain	TUBB2B	49.9	21	62.0225	0.408989	435.19
		P68371	Tubulin beta-4B chain	TUBB4B	49.8	21	61.7978	0.404494	445.67
		P62266	40S ribosomal protein S23	RPS23	15.8	6	45.4545	0.398601	101.93
		P06576	ATP synthase subunit beta, mitochondrial	ATP5B	56.5	21	55.0095	0.383743	713.26
		P63241	Eukaryotic translation initiation factor 5A-1	EIF5A	16.8	13	43.5065	0.376623	229.51
		P62937	Peptidyl-prolyl cis-trans isomerase A	PPIA	18	11	60.6061	0.375758	162.67
		P47813	Eukaryotic translation initiation factor 1A, X-chromosomal	EIF1AX	16.4	11	70.1389	0.368056	91.24
		Q13885	Tubulin beta-2A chain	TUBB2A	49.9	20	53.2584	0.366292	414.2
		P07355	Annexin A2	ANXA2	38.6	32	67.5516	0.362832	374.86
		P0DMV9	Heat shock 70 kDa protein 1B	HSPA1B	70	47	62.4025	0.361934	679.76
		P60866	40S ribosomal protein S20	RPS20	13.4	9	64.7059	0.361345	50.4
		P07910	Heterogeneous nuclear ribonucleoproteins C1/C2	HNRNPC	33.6	21	54.2484	0.356209	336.81
		P46782	40S ribosomal protein S5	RPS5	22.9	11	33.8235	0.352941	221.66
		P14618	Pyruvate kinase PKM	PKM	57.9	33	53.484	0.338983	674.72
		Q15233	Non-POU domain-containing octamer-binding protein	NONO	54.2	40	63.6943	0.335456	555.46
		Q9NX63	MICOS complex subunit MIC19	CHCHD3	26.1	21	62.5551	0.334802	152.36
		P16949	Stathmin	STMN1	17.3	22	75.1678	0.328859	151.31
		P51148	Ras-related protein Rab-5C	RAB5C	23.5	8	50.463	0.324074	172.44
		P07737	Profilin-1	PFN1	15	8	47.1429	0.321429	96.41
		Q99623	Prohibitin-2	PHB2	33.3	19	61.8729	0.32107	269.13
		P55795	Heterogeneous nuclear ribonucleoprotein H2	HNRNPH2	49.2	19	49.2205	0.318486	387.21
		P19338	Nucleolin	NCL	76.6	44	43.2394	0.31831	551.69
		P16403	Histone H1.2	HIST1H1C	21.4	10	35.2113	0.314554	168.67
		P14854	Cytochrome c oxidase subunit 6B1	COX6B1	10.2	9	75.5814	0.313953	111.79
		P04075	Fructose-bisphosphate aldolase A	ALDOA	39.4	25	67.3077	0.313187	348.8
		P34897	Serine hydroxymethyltransferase, mitochondrial	SHMT2	56	24	51.1905	0.311508	364.29
		P04083	Annexin A1	ANXA1	38.7	21	58.3815	0.309249	326.73
		P12004	Proliferating cell nuclear antigen	PCNA	28.8	14	67.0498	0.306513	284.72
		Q562R1	Beta-actin-like protein 2	ACTBL2	42	12	35.6383	0.305851	214.28
		P18621	60S ribosomal protein L17	RPL17	21.4	11	52.7174	0.304348	131.98
		P10412	Histone H1.4	HIST1H1E	21.9	9	31.0502	0.30137	166.92
		P14625	Endoplasmin	HSP90B1	92.4	49	51.0585	0.297634	867.33
		P04350	Tubulin beta-4A chain	TUBB4A	49.6	18	58.3333	0.290541	278.74
		P05787	Keratin, type II cytoskeletal 8	KRT8	53.7	44	70.8075	0.289855	515
		P60900	Proteasome subunit alpha type-6	PSMA6	27.4	12	50.813	0.288618	233.78
		P62316	Small nuclear ribonucleoprotein Sm D2	SNRPD2	13.5	9	55.9322	0.288136	128.34
		P09104	Gamma-enolase	ENO2	47.2	14	42.6267	0.288018	435.75
		P16402	Histone H1.3	HIST1H1D	22.3	8	27.1493	0.285068	157.61
		P20700	Lamin-B1	LMNB1	66.4	48	59.0444	0.284983	532.17
		P38646	Stress-70 protein, mitochondrial	HSPA9	73.6	45	57.2901	0.281296	668.56
		P11021	Endoplasmic reticulum chaperone BiP	HSPA5	72.3	45	58.8685	0.279817	648.18
		P62857	40S ribosomal protein S28	RPS28	7.8	8	60.8696	0.275362	73.97
		Q13509	Tubulin beta-3 chain	TUBB3	50.4	16	43.1111	0.273333	268.41
		P52272	Heterogeneous nuclear ribonucleoprotein M	HNRNPM	77.5	54	64.6575	0.271233	587.58
		P51991	Heterogeneous nuclear ribonucleoprotein A3	HNRNPA3	39.6	28	53.1746	0.269841	346.96
		P05387	60S acidic ribosomal protein P2	RPLP2	11.7	8	68.6957	0.269565	151.73
		P84103	Serine/arginine-rich splicing factor 3	SRSF3	19.3	17	60.3659	0.268293	124.16
		Q58FF7	Putative heat shock protein HSP 90-beta-3	HSP90AB3P	68.3	20	22.7806	0.268007	463.36
		P12277	Creatine kinase B-type	CKB	42.6	19	62.7297	0.267717	327.92
		P52597	Heterogeneous nuclear ribonucleoprotein F	HNRNPF	45.6	17	57.1084	0.26747	352.76
		P11142	Heat shock cognate 71 kDa protein	HSPA8	70.9	41	60.6811	0.263158	506.26
		P67936	Tropomyosin alpha-4 chain	TPM4	28.5	36	76.6129	0.262097	245.12
		P0DP25	Calmodulin-3	CALM3	16.8	8	76.5101	0.255034	125.34
		P46783	40S ribosomal protein S10	RPS10	18.9	18	64.2424	0.248485	132.29
		P52815	39S ribosomal protein L12, mitochondrial	MRPL12	21.3	6	39.3939	0.247475	100.6
		P13639	Elongation factor 2	EEF2	95.3	40	49.6503	0.241259	544.5
		P23246	Splicing factor, proline- and glutamine-rich	SFPQ	76.1	40	51.768	0.240453	551.28
		P62820	Ras-related protein Rab-1A	RAB1A	22.7	13	71.7073	0.239024	129.58
		P60842	Eukaryotic initiation factor 4A-I	EIF4A1	46.1	24	60.0985	0.238916	309.32
		Q06830	Peroxiredoxin-1	PRDX1	22.1	11	47.7387	0.236181	106.77
		Q9H0U4	Ras-related protein Rab-1B	RAB1B	22.2	10	57.2139	0.233831	127.34
		Q02539	Histone H1.1	HIST1H1A	21.8	5	20	0.232558	117.59
		P67809	Nuclease-sensitive element-binding protein 1	YBX1	35.9	18	58.0247	0.228395	247.9
		P61513	60S ribosomal protein L37a	RPL37A	10.3	6	57.6087	0.228261	20.45
		P35579	Myosin-9	MYH9	226.4	156	61.3776	0.227041	1758.69
		P30049	ATP synthase subunit delta, mitochondrial	ATP5D	17.5	3	17.2619	0.22619	106.13
		P08708	40S ribosomal protein S17	RPS17	15.5	9	41.4815	0.222222	152.48
		P40926	Malate dehydrogenase, mitochondrial	MDH2	35.5	15	48.2249	0.221893	274.16
		P31946	14-3-3 protein beta/alpha	YWHAB	28.1	19	66.6667	0.219512	192.84
		P04843	Dolichyl-diphosphooligosaccharide--protein glycosyltransferase subunit 1	RPN1	68.5	29	51.0708	0.21911	349.03
		P63220	40S ribosomal protein S21	RPS21	9.1	6	54.2169	0.216867	61.56
		Q13151	Heterogeneous nuclear ribonucleoprotein A0	HNRNPA0	30.8	13	50.8197	0.216393	234.74
		P61978	Heterogeneous nuclear ribonucleoprotein K	HNRNPK	50.9	24	52.2678	0.213823	355.34
		Q07955	Serine/arginine-rich splicing factor 1	SRSF1	27.7	22	53.2258	0.21371	184.65
		P49411	Elongation factor Tu, mitochondrial	TUFM	49.5	23	57.3009	0.212389	343.48
		P78371	T-complex protein 1 subunit beta	CCT2	57.5	29	56.8224	0.211215	440.96
		P13073	Cytochrome c oxidase subunit 4 isoform 1, mitochondrial	COX4I1	19.6	10	43.1953	0.207101	126.66
		O75947	ATP synthase subunit d, mitochondrial	ATP5H	18.5	12	68.9441	0.204969	116.07
		Q9BUF5	Tubulin beta-6 chain	TUBB6	49.8	16	56.7265	0.204036	192.16
		P38159	RNA-binding motif protein, X chromosome	RBMX	42.3	37	62.9156	0.199488	240.4
		P62308	Small nuclear ribonucleoprotein G	SNRPG	8.5	5	36.8421	0.197368	46.1
		P68104	Elongation factor 1-alpha 1	EEF1A1	50.1	19	48.7013	0.19697	264.33
		Q13185	Chromobox protein homolog 3	CBX3	20.8	14	62.8415	0.196721	146.61
		Q00839	Heterogeneous nuclear ribonucleoprotein U	HNRNPU	90.5	46	48.7273	0.192727	543.66
		P51572	B-cell receptor-associated protein 31	BCAP31	28	25	46.3415	0.191057	167.07
		P23528	Cofilin-1	CFL1	18.5	12	54.2169	0.186747	112.56
		P62701	40S ribosomal protein S4, X isoform	RPS4X	29.6	18	55.1331	0.186312	168.7
		P39019	40S ribosomal protein S19	RPS19	16.1	10	55.8621	0.186207	84.88
		P05023	Sodium/potassium-transporting ATPase subunit alpha-1	ATP1A1	112.8	47	47.3118	0.182796	684.73
		P00441	Superoxide dismutase [Cu-Zn]	SOD1	15.9	13	89.6104	0.181818	134.82
		P18077	60S ribosomal protein L35a	RPL35A	12.5	9	52.7273	0.181818	46.82
		Q16718	NADH dehydrogenase [ubiquinone] 1 alpha subcomplex subunit 5	NDUFA5	13.4	8	68.9655	0.181034	97.35
		P37802	Transgelin-2	TAGLN2	22.4	16	78.392	0.180905	123.11
		Q13263	Transcription intermediary factor 1-beta	TRIM28	88.5	38	57.485	0.179641	590.46
		P63104	14-3-3 protein zeta/delta	YWHAZ	27.7	17	62.449	0.179592	144.91
		P05783	Keratin, type I cytoskeletal 18	KRT18	48	37	83.2558	0.17907	303.31
		P26038	Moesin	MSN	67.8	47	66.0312	0.176776	352.49
		O43707	Alpha-actinin-4	ACTN4	104.8	60	61.4709	0.176729	593.32
		P05388	60S acidic ribosomal protein P0	RPLP0	34.3	6	29.653	0.176656	195.43
		P41219	Peripherin	PRPH	53.6	6	8.7234	0.176596	142.7
		P27348	14-3-3 protein theta	YWHAQ	27.7	21	67.3469	0.17551	159.33
		P06753	Tropomyosin alpha-3 chain	TPM3	32.9	27	53.6842	0.175439	180.34
		Q13838	Spliceosome RNA helicase DDX39B	DDX39B	49	24	49.7664	0.175234	250.64
		Q9UQ80	Proliferation-associated protein 2G4	PA2G4	43.8	23	51.5228	0.175127	179.13
		P18669	Phosphoglycerate mutase 1	PGAM1	28.8	14	60.6299	0.173228	158.78
		P14927	Cytochrome b-c1 complex subunit 7	UQCRB	13.5	11	71.1712	0.171171	82.96
		Q15836	Vesicle-associated membrane protein 3	VAMP3	11.3	6	50	0.17	80.25
		P61353	60S ribosomal protein L27	RPL27	15.8	6	42.6471	0.169118	103.65
		P09493	Tropomyosin alpha-1 chain	TPM1	32.7	28	60.9155	0.169014	175.05
		P63167	Dynein light chain 1, cytoplasmic	DYNLL1	10.4	5	50.5618	0.168539	72.26
		P55072	Transitional endoplasmic reticulum ATPase	VCP	89.3	51	62.1588	0.167494	521.29
		P00505	Aspartate aminotransferase, mitochondrial	GOT2	47.5	17	41.3953	0.167442	135.38
		P16989	Y-box-binding protein 3	CSDA	40.1	16	44.3548	0.166667	189.48
		P62269	40S ribosomal protein S18	RPS18	17.7	14	44.0789	0.164474	77.29
		P49458	Signal recognition particle 9 kDa protein	SRP9	10.1	7	50	0.162791	44.47
		Q9Y277	Voltage-dependent anion-selective channel protein 3	VDAC3	30.6	8	34.2756	0.162544	114.39
		P62873	Guanine nucleotide-binding protein G(I)/G(S)/G(T) subunit beta-1	GNB1	37.4	10	49.4118	0.161765	193.28
		P15311	Ezrin	EZR	69.4	37	56.4846	0.16041	289.92
		P62979	Ubiquitin-40S ribosomal protein S27a	RPS27A	18	10	60.2564	0.160256	98.6
		P62899	60S ribosomal protein L31	RPL31	14.5	7	37.6	0.16	52
		Q9Y2B0	Protein canopy homolog 2	CNPY2	20.6	11	69.7802	0.159341	118.72
		P25398	40S ribosomal protein S12	RPS12	14.5	7	47.7273	0.159091	87.32
		P62241	40S ribosomal protein S8	RPS8	24.2	15	55.2885	0.158654	119.52
		P61956	Small ubiquitin-related modifier 2	SUMO2	10.9	5	34.7368	0.157895	43.02
		P63244	Receptor of activated protein C kinase 1	GNB2L1	35.1	16	63.0915	0.157729	199.74
		P07237	Protein disulfide-isomerase	P4HB	57.1	29	52.5591	0.15748	269.05
		Q14240	Eukaryotic initiation factor 4A-II	EIF4A2	46.4	18	51.3514	0.157248	191.52
		P39023	60S ribosomal protein L3	RPL3	46.1	22	50.6203	0.156328	216.88
		P35268	60S ribosomal protein L22	RPL22	14.8	7	66.4062	0.15625	81.87
		P35241	Radixin	RDX	68.5	46	59.1767	0.156089	277.86
		P62879	Guanine nucleotide-binding protein G(I)/G(S)/G(T) subunit beta-2	GNB2	37.3	10	42.3529	0.155882	171.37
		P30101	Protein disulfide-isomerase A3	PDIA3	56.7	29	57.2277	0.154455	307.93
		P27635	60S ribosomal protein L10	RPL10	24.6	13	48.5981	0.154206	141.96
		Q13242	Serine/arginine-rich splicing factor 9	SRSF9	25.5	18	60.6335	0.153846	109.03
		P27797	Calreticulin	CALR	48.1	19	46.0432	0.153477	251.98
		Q02543	60S ribosomal protein L18a	RPL18A	20.7	10	43.1818	0.153409	69.49
		P17844	Probable ATP-dependent RNA helicase DDX5	DDX5	69.1	44	54.2345	0.153094	337.21
		Q04695	Keratin, type I cytoskeletal 17	KRT17	48.1	34	67.3611	0.150463	236.41
		P60174	Triosephosphate isomerase	TPI1	30.8	14	43.3566	0.15035	150.86
		P61981	14-3-3 protein gamma	YWHAG	28.3	16	52.6316	0.149798	122.78
		Q03252	Lamin-B2	LMNB2	69.9	59	66.4516	0.148387	309.47
		Q14257	Reticulocalbin-2	RCN2	36.9	20	63.0915	0.148265	206.36
		Q15843	NEDD8	NEDD8	9.1	6	54.321	0.148148	42.52
		P61604	10 kDa heat shock protein, mitochondrial	HSPE1	10.9	7	56.8627	0.147059	45.46
		Q12905	Interleukin enhancer-binding factor 2	ILF2	43	14	43.8462	0.146154	263.27
		P60660	Myosin light polypeptide 6	MYL6	16.9	8	64.2384	0.145695	71.55
		P30050	60S ribosomal protein L12	RPL12	17.8	11	67.8788	0.145455	94.15
		P61254	60S ribosomal protein L26	RPL26	17.2	11	48.9655	0.144828	62.83
		P22392	Nucleoside diphosphate kinase B	NME2	17.3	8	44.0789	0.144737	77.45
		P21333	Filamin-A	FLNA	280.6	125	56.5924	0.143181	1477.93
		Q07065	Cytoskeleton-associated protein 4	CKAP4	66	46	66.2791	0.142857	321.87
		Q00688	Peptidyl-prolyl cis-trans isomerase FKBP3	FKBP3	25.2	15	54.4643	0.142857	95.4
		P10599	Thioredoxin	TXN	11.7	6	54.2857	0.142857	38.22
		P62273	40S ribosomal protein S29	RPS29	6.7	6	41.0714	0.142857	13.32
		Q15369	Elongin-C	TCEB1	12.5	5	58.0357	0.142857	63.11
		P54819	Adenylate kinase 2, mitochondrial	AK2	26.5	11	51.8828	0.142259	111.79
		P26373	60S ribosomal protein L13	RPL13	24.2	15	43.6019	0.14218	109.66
		Q92945	Far upstream element-binding protein 2	KHSRP	73.1	43	62.0253	0.142053	433.21
		Q9UII2	ATPase inhibitor, mitochondrial	ATPIF1	12.2	10	48.1132	0.141509	45.33
		P46777	60S ribosomal protein L5	RPL5	34.3	24	56.9024	0.141414	146.49
		P80723	Brain acid soluble protein 1	BASP1	22.7	19	89.4273	0.140969	153.84
		P31040	Succinate dehydrogenase [ubiquinone] flavoprotein subunit, mitochondrial	SDHA	72.6	29	58.2831	0.14006	339.7
		P08727	Keratin, type I cytoskeletal 19	KRT19	44.1	28	71.5	0.14	208.58
		P10606	Cytochrome c oxidase subunit 5B, mitochondrial	COX5B	13.7	8	39.5349	0.139535	65
		P62854	40S ribosomal protein S26	RPS26	13	3	26.9565	0.13913	27.52
		P62277	40S ribosomal protein S13	RPS13	17.2	10	54.9669	0.139073	66.47
		O75347	Tubulin-specific chaperone A	TBCA	12.8	9	54.6296	0.138889	52.46
		Q99729	Heterogeneous nuclear ribonucleoprotein A/B	HNRNPAB	36.2	11	27.7108	0.138554	115.52
		Q96E39	RNA binding motif protein, X-linked-like-1	RBMXL1	42.1	28	49.7436	0.138462	169.49
		Q04917	14-3-3 protein eta	YWHAH	28.2	19	67.0732	0.138211	123.61
		Q99497	Protein/nucleic acid deglycase DJ-1	PARK7	19.9	13	59.2593	0.137566	115.54
		Q92841	Probable ATP-dependent RNA helicase DDX17	DDX17	80.2	41	50.2058	0.137174	367.64
		P50990	T-complex protein 1 subunit theta	CCT8	59.6	38	59.1241	0.136861	286.95
		P49207	60S ribosomal protein L34	RPL34	13.3	5	30.7692	0.136752	50.37
		Q16891	MICOS complex subunit MIC60	IMMT	83.6	54	55.8047	0.135884	370.45
		O95777	U6 snRNA-associated Sm-like protein LSm8	NAA38	10.4	4	61.4583	0.135417	52.52
		P62913	60S ribosomal protein L11	RPL11	20.2	10	47.7528	0.134831	46.22
		P00558	Phosphoglycerate kinase 1	PGK1	44.6	24	60.4317	0.134293	220.57
		P62826	GTP-binding nuclear protein Ran	RAN	24.4	8	34.2593	0.134259	68.47
		O75934	Pre-mRNA-splicing factor SPF27	BCAS2	26.1	17	75.1111	0.133333	128.78
		P60981	Destrin	DSTN	18.5	10	47.8788	0.133333	63.74
		P09669	Cytochrome c oxidase subunit 6C	COX6C	8.8	7	41.3333	0.133333	31.87
		P62280	40S ribosomal protein S11	RPS11	18.4	7	41.1392	0.132911	80.15
		P62987	Ubiquitin-60S ribosomal protein L40	UBA52	14.7	6	46.0938	0.132812	56.87
		P09874	Poly [ADP-ribose] polymerase 1	PARP1	113	54	45.5621	0.13215	466.06
		P07919	Cytochrome b-c1 complex subunit 6, mitochondrial	UQCRH	10.7	5	67.033	0.131868	57.55
		P30084	Enoyl-CoA hydratase, mitochondrial	ECHS1	31.4	12	43.1034	0.131034	126.49
		P02545	Prelamin-A/C	LMNA	74.1	50	56.1747	0.131024	341.29
		Q99832	T-complex protein 1 subunit eta	CCT7	59.3	28	59.6685	0.130755	281.65
		O00422	Histone deacetylase complex subunit SAP18	SAP18	17.6	10	52.9412	0.130719	53.6
		Q96C01	Protein FAM136A	FAM136A	15.6	12	73.1884	0.130435	62.76
		P62888	60S ribosomal protein L30	RPL30	12.8	6	55.6522	0.130435	60.2
		P62249	40S ribosomal protein S16	RPS16	16.4	9	55.4795	0.130137	58.93
		Q15056	Eukaryotic translation initiation factor 4H	EIF4H	27.4	18	63.7097	0.129032	109.82
		O75380	NADH dehydrogenase [ubiquinone] iron-sulfur protein 6, mitochondrial	NDUFS6	13.7	6	53.2258	0.129032	67.52
		P50991	T-complex protein 1 subunit delta	CCT4	57.9	31	64.564	0.128015	229.24
		O43390	Heterogeneous nuclear ribonucleoprotein R	HNRNPR	70.9	31	44.5498	0.127962	305.17
		Q9BVK6	Transmembrane emp24 domain-containing protein 9	TMED9	27.3	13	45.1064	0.12766	101.12
		O15514	DNA-directed RNA polymerase II subunit RPB4	POLR2D	16.3	10	73.9437	0.126761	86.94
		P38919	Eukaryotic initiation factor 4A-III	EIF4A3	46.8	25	57.4209	0.126521	177
		P42765	3-ketoacyl-CoA thiolase, mitochondrial	ACAA2	41.9	21	64.2317	0.125945	259.33
		P22314	Ubiquitin-like modifier-activating enzyme 1	UBA1	117.8	38	37.2401	0.125709	415.31
		O00571	ATP-dependent RNA helicase DDX3X	DDX3X	73.2	40	59.6677	0.125378	309.13
		P51858	Hepatoma-derived growth factor	HDGF	26.8	16	68.75	0.125	122.33
		P26583	High mobility group protein B2	HMGB2	24	15	49.7608	0.124402	72.24
		P83916	Chromobox protein homolog 1	CBX1	21.4	13	54.0541	0.124324	93.61
		P40227	T-complex protein 1 subunit zeta	CCT6A	58	21	43.3145	0.124294	267.8
		P62841	40S ribosomal protein S15	RPS15	17	4	35.1724	0.124138	42.79
		Q9UHV9	Prefoldin subunit 2	PFDN2	16.6	9	59.7403	0.123377	62.3
		P42167	Lamina-associated polypeptide 2, isoforms beta/gamma	TMPO	50.6	23	60.3524	0.123348	243.2
		P12956	X-ray repair cross-complementing protein 6	XRCC6	69.8	32	48.1117	0.123153	256.04
		P00387	NADH-cytochrome b5 reductase 3	CYB5R3	34.2	12	37.5415	0.122924	111.15
		P48047	ATP synthase subunit O, mitochondrial	ATP5O	23.3	10	42.723	0.122066	100.7
		Q14697	Neutral alpha-glucosidase AB	GANAB	106.8	42	47.4576	0.119703	370.7
		P23396	40S ribosomal protein S3	RPS3	26.7	13	60.0823	0.119342	119.18
		P61586	Transforming protein RhoA	RHOA	21.8	9	47.6684	0.119171	83.17
		P42677	40S ribosomal protein S27	RPS27	9.5	5	40.4762	0.119048	34.26
		Q9BPU6	Dihydropyrimidinase-related protein 5	DPYSL5	61.4	13	27.8369	0.118794	127.66
		Q14103	Heterogeneous nuclear ribonucleoprotein D0	HNRNPD	38.4	18	36.0563	0.11831	156.06
		Q7RTV0	PHD finger-like domain-containing protein 5A	PHF5A	12.4	9	75.4545	0.118182	43.27
		Q9UNX3	60S ribosomal protein L26-like 1	RPL26L1	17.2	9	41.3793	0.117241	49.38
		P14866	Heterogeneous nuclear ribonucleoprotein L	HNRNPL	64.1	24	58.2343	0.117148	282.63
		O00148	ATP-dependent RNA helicase DDX39A	DDX39A	49.1	19	41.452	0.117096	167.4
		P47985	Cytochrome b-c1 complex subunit Rieske, mitochondrial	UQCRFS1	29.6	13	35.0365	0.116788	107.19
		Q9NP72	Ras-related protein Rab-18	RAB18	23	10	54.8544	0.116505	84.61
		Q9P0L0	Vesicle-associated membrane protein-associated protein A	VAPA	27.9	13	62.6506	0.116466	98.89
		P13667	Protein disulfide-isomerase A4	PDIA4	72.9	36	56.4341	0.116279	282.43
		P07951	Tropomyosin beta chain	TPM2	32.8	19	38.3803	0.116197	112.66
		P23284	Peptidyl-prolyl cis-trans isomerase B	PPIB	23.7	10	37.5	0.115741	84.32
		O60869	Endothelial differentiation-related factor 1	EDF1	16.4	12	53.3784	0.114865	48.53
		P13010	X-ray repair cross-complementing protein 5	XRCC5	82.7	29	51.2295	0.114754	339.03
		P36578	60S ribosomal protein L4	RPL4	47.7	24	37.0023	0.114754	182.21
		Q96AG4	Leucine-rich repeat-containing protein 59	LRRC59	34.9	22	54.7231	0.114007	139.06
		O60506	Heterogeneous nuclear ribonucleoprotein Q	SYNCRIP	69.6	31	51.5249	0.113965	329.58
		P61927	60S ribosomal protein L37	RPL37	11.1	7	48.4536	0.113402	23.05
		O43920	NADH dehydrogenase [ubiquinone] iron-sulfur protein 5	NDUFS5	12.5	9	66.9811	0.113208	47.52
		P83881	60S ribosomal protein L36a	RPL36A	12.4	9	50	0.113208	36.86
		Q86V81	THO complex subunit 4	ALYREF	26.9	9	44.7471	0.11284	149.16
		P62263	40S ribosomal protein S14	RPS14	16.3	8	35.0993	0.112583	87.88
		P46778	60S ribosomal protein L21	RPL21	18.6	9	45.625	0.1125	45.38
		P62753	40S ribosomal protein S6	RPS6	28.7	15	37.751	0.11245	114.88
		P31948	Stress-induced-phosphoprotein 1	STIP1	62.6	37	55.6169	0.112339	209.77
		P62136	Serine/threonine-protein phosphatase PP1-alpha catalytic subunit	PPP1CA	37.5	14	53.9394	0.112121	173.86
		O14737	Programmed cell death protein 5	PDCD5	14.3	8	59.2	0.112	49.58
		P49368	T-complex protein 1 subunit gamma	CCT3	60.5	27	53.3945	0.111927	236.01
		O14979	Heterogeneous nuclear ribonucleoprotein D-like	HNRNPDL	46.4	17	29.7619	0.111905	176.11
		P30626	Sorcin	SRI	21.7	9	39.899	0.111111	65.03
		P18859	ATP synthase-coupling factor 6, mitochondrial	ATP5J	12.6	7	55.5556	0.111111	62.05
		P05204	Non-histone chromosomal protein HMG-17	HMGN2	9.4	7	52.2222	0.111111	34.21
		O96008	Mitochondrial import receptor subunit TOM40 homolog	TOMM40	37.9	9	39.6122	0.110803	127.56
		Q8NC51	Plasminogen activator inhibitor 1 RNA-binding protein	SERBP1	44.9	22	50	0.110294	173.6
		P62140	Serine/threonine-protein phosphatase PP1-beta catalytic subunit	PPP1CB	37.2	16	56.8807	0.110092	164.73
		O75955	Flotillin-1	FLOT1	47.3	25	51.7564	0.11007	188.32
		Q9BWF3	RNA-binding protein 4	RBM4	40.3	23	55.7692	0.10989	135.8
		P55145	Mesencephalic astrocyte-derived neurotrophic factor	MANF	20.7	11	40.6593	0.10989	85.17
		P08621	U1 small nuclear ribonucleoprotein 70 kDa	SNRNP70	51.5	22	45.5378	0.10984	168.28
		P01892	HLA class I histocompatibility antigen, A-2 alpha chain	HLA-A	40.9	21	61.0959	0.109589	164.81
		P61326	Protein mago nashi homolog	MAGOH	17.2	7	47.2603	0.109589	55.86
		Q9NZI8	Insulin-like growth factor 2 mRNA-binding protein 1	IGF2BP1	63.4	30	47.8336	0.109185	235.51
		P63165	Small ubiquitin-related modifier 1	SUMO1	11.6	7	55.4455	0.108911	29.75
		Q01130	Serine/arginine-rich splicing factor 2	SRSF2	25.5	9	28.0543	0.108597	61.04
		Q96I24	Far upstream element-binding protein 3	FUBP3	61.6	31	59.2657	0.108392	245.43
		P36873	Serine/threonine-protein phosphatase PP1-gamma catalytic subunit	PPP1CC	37	13	49.5356	0.108359	162.67
		Q7KZF4	Staphylococcal nuclease domain-containing protein 1	SND1	101.9	56	59.7802	0.107692	459.18
		P62244	40S ribosomal protein S15a	RPS15A	14.8	7	51.5385	0.107692	43.59
		P05141	ADP/ATP translocase 2	SLC25A5	32.8	14	36.2416	0.107383	88.14
		Q14247	Src substrate cortactin	CTTN	61.5	38	63.4545	0.107273	213.92
		P61106	Ras-related protein Rab-14	RAB14	23.9	14	64.6512	0.106977	115.77
		Q9UJZ1	Stomatin-like protein 2, mitochondrial	STOML2	38.5	17	45.2247	0.106742	166.45
		Q8WUW1	Protein BRICK1	BRK1	8.7	5	40	0.106667	20.57
		P20674	Cytochrome c oxidase subunit 5A, mitochondrial	COX5A	16.8	4	21.3333	0.106667	55.93
		P17987	T-complex protein 1 subunit alpha	TCP1	60.3	23	43.1655	0.106115	230.49
		P84090	Enhancer of rudimentary homolog	ERH	12.3	5	38.4615	0.105769	41.17
		Q08211	ATP-dependent RNA helicase A	DHX9	140.9	52	44.7244	0.105512	512.53
		P35580	Myosin-10	MYH10	228.9	133	59.413	0.105263	846.54
		Q16629	Serine/arginine-rich splicing factor 7	SRSF7	27.4	13	41.5966	0.105042	86.58
		P45973	Chromobox protein homolog 5	CBX5	22.2	11	57.0681	0.104712	70.7
		P31930	Cytochrome b-c1 complex subunit 1, mitochondrial	UQCRC1	52.6	20	54.5833	0.104167	235.71
		P62910	60S ribosomal protein L32	RPL32	15.8	8	44.4444	0.103704	42.31
		P63027	Vesicle-associated membrane protein 2	VAMP2	12.7	5	42.2414	0.103448	58.04
		O75494	Serine/arginine-rich splicing factor 10	SRSF10	31.3	16	37.7863	0.103053	104.38
		P62333	26S proteasome regulatory subunit 10B	PSMC6	44.1	23	66.581	0.102828	159.44
		Q15293	Reticulocalbin-1	RCN1	38.9	18	63.142	0.102719	157.84
		O75475	PC4 and SFRS1-interacting protein	PSIP1	60.1	26	44.717	0.101887	154.39
		P62633	Cellular nucleic acid-binding protein	CNBP	19.4	10	59.322	0.101695	55.57
		P30086	Phosphatidylethanolamine-binding protein 1	PEBP1	21	9	67.9144	0.101604	109.52
		P34932	Heat shock 70 kDa protein 4	HSPA4	94.3	44	55	0.10119	321.92
		P31942	Heterogeneous nuclear ribonucleoprotein H3	HNRNPH3	36.9	14	44.2197	0.101156	91.82
		P04181	Ornithine aminotransferase, mitochondrial	OAT	48.5	18	59.6811	0.100228	202.55
		Q14980	Nuclear mitotic apparatus protein 1	NUMA1	238.1	134	64.3026	0.0992908	893.37
		P35232	Prohibitin	PHB	29.8	13	45.2206	0.0992647	94.46
		Q9Y237	Peptidyl-prolyl cis-trans isomerase NIMA-interacting 4	PIN4	13.8	7	43.5115	0.0992366	50.07
		P15531	Nucleoside diphosphate kinase A	NME1	17.1	7	58.5526	0.0986842	63.35
		O75489	NADH dehydrogenase [ubiquinone] iron-sulfur protein 3, mitochondrial	NDUFS3	30.2	14	51.8939	0.0984848	96.68
		P08134	Rho-related GTP-binding protein RhoC	RHOC	22	9	47.6684	0.0984456	55.72
		P26641	Elongation factor 1-gamma	EEF1G	50.1	17	41.1899	0.0983982	174.17
		P38117	Electron transfer flavoprotein subunit beta	ETFB	27.8	12	49.4118	0.0980392	78.11
		P56381	ATP synthase subunit epsilon, mitochondrial	ATP5E	5.8	4	54.902	0.0980392	14.28
		Q8N4H5	Mitochondrial import receptor subunit TOM5 homolog	TOMM5	6	3	29.4118	0.0980392	12.9
		P62081	40S ribosomal protein S7	RPS7	22.1	9	32.4742	0.0979381	63.94
		P24534	Elongation factor 1-beta	EEF1B2	24.7	10	63.1111	0.0977778	97.09
		P62847	40S ribosomal protein S24	RPS24	15.4	6	39.8496	0.0977444	41.2
		O43598	2'-deoxynucleoside 5'-phosphate N-hydrolase 1	C6orf108	19.1	7	62.6437	0.0977011	62.96
		P12814	Alpha-actinin-1	ACTN1	103	39	48.2063	0.0975336	331.84
		P11940	Polyadenylate-binding protein 1	PABPC1	70.6	32	50	0.0974843	210.81
		O00264	Membrane-associated progesterone receptor component 1	PGRMC1	21.7	11	50.2564	0.0974359	71.68
		P62917	60S ribosomal protein L8	RPL8	28	11	49.8054	0.0972763	105.65
		Q8NBS9	Thioredoxin domain-containing protein 5	TXNDC5	47.6	16	50.2315	0.0972222	170.63
		Q02878	60S ribosomal protein L6	RPL6	32.7	12	24.6528	0.0972222	95.79
		Q9Y3F4	Serine-threonine kinase receptor-associated protein	STRAP	38.4	17	52.8571	0.0971429	141.24
		P22695	Cytochrome b-c1 complex subunit 2, mitochondrial	UQCRC2	48.4	18	51.6556	0.0971302	170.33
		P55854	Small ubiquitin-related modifier 3	SUMO3	11.6	5	31.068	0.0970874	24.29
		Q9UK45	U6 snRNA-associated Sm-like protein LSm7	LSM7	11.6	4	46.6019	0.0970874	23.22
		P54652	Heat shock-related 70 kDa protein 2	HSPA2	70	23	34.7418	0.0970266	189.37
		P22087	rRNA 2'-O-methyltransferase fibrillarin	FBL	33.8	14	47.9751	0.0965732	132.52
		Q9Y265	RuvB-like 1	RUVBL1	50.2	19	49.5614	0.0964912	180.34
		P61758	Prefoldin subunit 3	VBP1	22.6	10	49.2386	0.0964467	73.23
		P32119	Peroxiredoxin-2	PRDX2	21.9	12	53.5354	0.0959596	72.65
		P07195	L-lactate dehydrogenase B chain	LDHB	36.6	12	35.3293	0.0958084	140.74
		Q86UP2	Kinectin	KTN1	156.2	79	55.0479	0.0957996	518.79
		P83731	60S ribosomal protein L24	RPL24	17.8	9	44.586	0.0955414	39.17
		P33316	Deoxyuridine 5'-triphosphate nucleotidohydrolase, mitochondrial	DUT	26.5	13	51.9841	0.0952381	85.55
		Q05639	Elongation factor 1-alpha 2	EEF1A2	50.4	16	37.365	0.0950324	96.5
		Q07666	KH domain-containing, RNA-binding, signal transduction-associated protein 1	KHDRBS1	48.2	18	46.2754	0.0948081	151.81
		Q13561	Dynactin subunit 2	DCTN2	44.2	19	57.3566	0.0947631	169.48
		P11177	Pyruvate dehydrogenase E1 component subunit beta, mitochondrial	PDHB	39.2	12	49.8607	0.0947075	138.55
		Q9Y2R0	Cytochrome c oxidase assembly factor 3 homolog, mitochondrial	COA3	11.7	5	42.4528	0.0943396	36.33
		P48643	T-complex protein 1 subunit epsilon	CCT5	59.6	27	47.1349	0.0942699	201.54
		Q96CT7	Coiled-coil domain-containing protein 124	CCDC124	25.8	15	50.2242	0.0941704	76.66
		P12236	ADP/ATP translocase 3	SLC25A6	32.8	14	36.5772	0.0939597	78.7
		Q14683	Structural maintenance of chromosomes protein 1A	SMC1A	143.1	80	60.2595	0.0932685	435.7
		P09429	High mobility group protein B1	HMGB1	24.9	13	42.3256	0.0930233	60.37
		P09496	Clathrin light chain A	CLTA	27.1	10	24.5968	0.0927419	63.27
		P09622	Dihydrolipoyl dehydrogenase, mitochondrial	DLD	54.1	18	42.6326	0.0923379	176.35
		P08559	Pyruvate dehydrogenase E1 component subunit alpha, somatic form, mitochondrial	PDHA1	43.3	22	56.4103	0.0923077	142.57
		P62993	Growth factor receptor-bound protein 2	GRB2	25.2	15	67.7419	0.0921659	82.5
		P43243	Matrin-3	MATR3	94.6	45	44.8642	0.0920897	285.75
		Q9GZT3	SRA stem-loop-interacting RNA-binding protein, mitochondrial	SLIRP	12.3	6	60.5505	0.0917431	41.1
		Q12906	Interleukin enhancer-binding factor 3	ILF3	95.3	34	52.1253	0.0917226	370.09
		P04637	Cellular tumor antigen p53	TP53	43.6	21	48.6005	0.0916031	121.05
		P24752	Acetyl-CoA acetyltransferase, mitochondrial	ACAT1	45.2	20	47.541	0.0913349	174.85
		P68036	Ubiquitin-conjugating enzyme E2 L3	UBE2L3	17.8	6	31.1688	0.0909091	62.66
		Q9Y230	RuvB-like 2	RUVBL2	51.1	24	53.9957	0.0907127	163.63
		Q9Y281	Cofilin-2	CFL2	18.7	8	50	0.0903614	53.8
		O60925	Prefoldin subunit 1	PFDN1	14.2	8	48.3607	0.0901639	33.96
		P13804	Electron transfer flavoprotein subunit alpha, mitochondrial	ETFA	35.1	13	46.5465	0.0900901	119.96
		P35998	26S proteasome regulatory subunit 7	PSMC2	48.6	21	55.8891	0.0900693	149.46
		Q9H9B4	Sideroflexin-1	SFXN1	35.6	15	41.6149	0.0900621	104.61
		P01112	GTPase HRas	HRAS	21.3	8	51.3228	0.0899471	82.87
		Q9Y5J7	Mitochondrial import inner membrane translocase subunit Tim9	TIMM9	10.4	5	65.1685	0.0898876	31.38
		O75531	Barrier-to-autointegration factor	BANF1	10.1	5	37.0787	0.0898876	19.65
		Q15691	Microtubule-associated protein RP/EB family member 1	MAPRE1	30	11	44.403	0.0895522	80.61
		P43487	Ran-specific GTPase-activating protein	RANBP1	23.3	10	51.2438	0.0895522	66.57
		Q00059	Transcription factor A, mitochondrial	TFAM	29.1	15	40.6504	0.0894309	74.83
		Q16643	Drebrin	DBN1	71.4	32	49.923	0.0893683	235.81
		P21912	Succinate dehydrogenase [ubiquinone] iron-sulfur subunit, mitochondrial	SDHB	31.6	15	50.7143	0.0892857	85.35
		Q13015	Protein AF1q	MLLT11	10.1	3	73.3333	0.0888889	29.89
		P62191	26S proteasome regulatory subunit 4	PSMC1	49.2	26	54.7727	0.0886364	153.67
		P84077	ADP-ribosylation factor 1	ARF1	20.7	8	55.8011	0.0883978	65.23
		O75396	Vesicle-trafficking protein SEC22b	SEC22B	24.6	10	36.2791	0.0883721	78.46
		P05455	Lupus La protein	SSB	46.8	24	47.3039	0.0882353	133.72
		P25789	Proteasome subunit alpha type-4	PSMA4	29.5	14	52.8736	0.0881226	91.11
		P30040	Endoplasmic reticulum resident protein 29	ERP29	29	11	54.4061	0.0881226	94.49
		Q5JTJ3	Cytochrome c oxidase assembly factor 6 homolog	COA6	14.1	7	40.8	0.088	51.91
		Q9Y3B4	Splicing factor 3B subunit 6	SF3B14	14.6	7	52.8	0.088	35.18
		P62851	40S ribosomal protein S25	RPS25	13.7	5	30.4	0.088	27.7
		P31939	Bifunctional purine biosynthesis protein PURH	ATIC	64.6	29	54.5608	0.0878378	224.41
		P27824	Calnexin	CANX	67.5	27	38.1757	0.0878378	214.4
		P46776	60S ribosomal protein L27a	RPL27A	16.6	7	39.1892	0.0878378	42.48
		P04439	HLA class I histocompatibility antigen, A-3 alpha chain	HLA-A	40.8	18	51.7808	0.0876712	134.13
		P46779	60S ribosomal protein L28	RPL28	15.7	7	35.0365	0.0875912	48.59
		P14678	Small nuclear ribonucleoprotein-associated proteins B and B'	SNRPB	24.6	8	22.9167	0.0875	70.61
		P12235	ADP/ATP translocase 1	SLC25A4	33	12	33.2215	0.0872483	75.55
		Q16658	Fascin	FSCN1	54.5	22	50.5071	0.0872211	185.78
		Q15365	Poly(rC)-binding protein 1	PCBP1	37.5	11	40.7303	0.0870787	126.24
		P62304	Small nuclear ribonucleoprotein E	SNRPE	10.8	2	40.2174	0.0869565	21.67
		Q14152	Eukaryotic translation initiation factor 3 subunit A	EIF3A	166.5	82	48.9146	0.0868307	379.2
		P51571	Translocon-associated protein subunit delta	SSR4	19	6	39.8844	0.0867052	55.71
		P47756	F-actin-capping protein subunit beta	CAPZB	31.3	14	50.1805	0.0866426	96.26
		Q16740	ATP-dependent Clp protease proteolytic subunit, mitochondrial	CLPP	30.2	9	37.5451	0.0866426	99.01
		O00483	Cytochrome c oxidase subunit NDUFA4	NDUFA4	9.4	4	45.679	0.0864198	21.87
		Q9NUP9	Protein lin-7 homolog C	LIN7C	21.8	7	40.6091	0.0862944	29.2
		Q99426	Tubulin-folding cofactor B	TBCB	27.3	12	48.3607	0.0860656	70.1
		P00367	Glutamate dehydrogenase 1, mitochondrial	GLUD1	61.4	24	45.3405	0.0860215	200.63
		Q9H299	SH3 domain-binding glutamic acid-rich-like protein 3	SH3BGRL3	10.4	5	82.7957	0.0860215	30.1
		P24539	ATP synthase F(0) complex subunit B1, mitochondrial	ATP5F1	28.9	12	30.4688	0.0859375	77.82
		Q13526	Peptidyl-prolyl cis-trans isomerase NIMA-interacting 1	PIN1	18.2	5	38.6503	0.0858896	62.83
		P56537	Eukaryotic translation initiation factor 6	EIF6	26.6	8	49.7959	0.0857143	94.01
		P31949	Protein S100-A11	S100A11	11.7	5	30.4762	0.0857143	27.73
		O14949	Cytochrome b-c1 complex subunit 8	UQCRQ	9.9	5	47.561	0.0853659	23.54
		P09936	Ubiquitin carboxyl-terminal hydrolase isozyme L1	UCHL1	24.8	11	54.2601	0.0852018	86.55
		Q86U42	Polyadenylate-binding protein 2	PABPN1	32.7	10	34.6405	0.0849673	54.07
		Q15050	Ribosome biogenesis regulatory protein homolog	RRS1	41.2	22	51.5068	0.0849315	121.27
		P61019	Ras-related protein Rab-2A	RAB2A	23.5	8	45.283	0.0849057	79.07
		Q969Q0	60S ribosomal protein L36a-like	RPL36AL	12.5	8	50	0.0849057	25.75
		P30041	Peroxiredoxin-6	PRDX6	25	8	33.4821	0.0848214	84.79
		P08865	40S ribosomal protein SA	RPSA	32.8	8	43.3898	0.0847458	130.65
		Q15370	Elongin-B	TCEB2	13.1	6	78.8136	0.0847458	51.41
		P50213	Isocitrate dehydrogenase [NAD] subunit alpha, mitochondrial	IDH3A	39.6	16	40.9836	0.0846995	109.21
		P01111	GTPase NRas	NRAS	21.2	8	49.7354	0.0846561	80.21
		P15924	Desmoplakin	DSP	331.6	162	56.1477	0.0846395	889.92
		Q92522	Histone H1x	H1FX	22.5	13	45.0704	0.084507	72.69
		P39687	Acidic leucine-rich nuclear phosphoprotein 32 family member A	ANP32A	28.6	10	36.1446	0.0843373	80.18
		P19404	NADH dehydrogenase [ubiquinone] flavoprotein 2, mitochondrial	NDUFV2	27.4	9	45.3815	0.0843373	75.08
		Q9Y5L4	Mitochondrial import inner membrane translocase subunit Tim13	TIMM13	10.5	4	46.3158	0.0842105	18.57
		O95298	NADH dehydrogenase [ubiquinone] 1 subunit C2	NDUFC2	14.2	7	36.1345	0.0840336	34.2
		P60953	Cell division control protein 42 homolog	CDC42	21.2	6	35.6021	0.0837696	65.48
		P50454	Serpin H1	SERPINH1	46.4	15	34.4498	0.0837321	136.17
		P20339	Ras-related protein Rab-5A	RAB5A	23.6	7	44.6512	0.0837209	62.87
		Q96A35	39S ribosomal protein L24, mitochondrial	MRPL24	24.9	14	52.3148	0.0833333	61.05
		P61313	60S ribosomal protein L15	RPL15	24.1	12	39.2157	0.0833333	49.82
		P52565	Rho GDP-dissociation inhibitor 1	ARHGDIA	23.2	10	35.7843	0.0833333	55.12
		P52298	Nuclear cap-binding protein subunit 2	NCBP2	18	10	50.641	0.0833333	43.05
		P41223	Protein BUD31 homolog	BUD31	17	8	51.3889	0.0833333	50.56
		Q01081	Splicing factor U2AF 35 kDa subunit	U2AF1	27.9	7	33.75	0.0833333	83.49
		Q9UBI6	Guanine nucleotide-binding protein G(I)/G(S)/G(O) subunit gamma-12	GNG12	8	5	76.3889	0.0833333	21.69
		Q71UM5	40S ribosomal protein S27-like	RPS27L	9.5	4	40.4762	0.0833333	25.62
		Q15181	Inorganic pyrophosphatase	PPA1	32.6	14	66.436	0.083045	118.78
		Q1KMD3	Heterogeneous nuclear ribonucleoprotein U-like protein 2	HNRNPUL2	85.1	36	49.7992	0.0829987	229.88
		P62906	60S ribosomal protein L10a	RPL10A	24.8	10	35.9447	0.0829493	56.16
		Q13813	Spectrin alpha chain, non-erythrocytic 1	SPTAN1	284.4	119	51.2945	0.0829288	827.78
		Q9BYN8	28S ribosomal protein S26, mitochondrial	MRPS26	24.2	12	54.1463	0.0829268	55.48
		P35244	Replication protein A 14 kDa subunit	RPA3	13.6	3	46.281	0.0826446	47.78
		P49321	Nuclear autoantigenic sperm protein	NASP	85.2	32	51.269	0.0824873	297.34
		O43242	26S proteasome non-ATPase regulatory subunit 3	PSMD3	60.9	25	44.1948	0.082397	180.34
		Q96AE4	Far upstream element-binding protein 1	FUBP1	67.5	30	47.8261	0.0822981	196.46
		Q96PK6	RNA-binding protein 14	RBM14	69.4	26	44.5441	0.0822123	206.13
		P49755	Transmembrane emp24 domain-containing protein 10	TMED10	25	10	39.726	0.0821918	63.97
		Q9NZZ3	Charged multivesicular body protein 5	CHMP5	24.6	9	47.9452	0.0821918	59.71
		Q9UKK9	ADP-sugar pyrophosphatase	NUDT5	24.3	7	41.0959	0.0821918	47.4
		P51149	Ras-related protein Rab-7a	RAB7A	23.5	9	51.6908	0.0821256	73.25
		P61081	NEDD8-conjugating enzyme Ubc12	UBE2M	20.9	10	53.5519	0.0819672	54.42
		Q13247	Serine/arginine-rich splicing factor 6	SRSF6	39.6	18	40.1163	0.0813953	84.88
		Q14011	Cold-inducible RNA-binding protein	CIRBP	18.6	8	40.6977	0.0813953	38.06
		Q9BWJ5	Splicing factor 3B subunit 5	SF3B5	10.1	3	45.3488	0.0813953	29.38
		P62306	Small nuclear ribonucleoprotein F	SNRPF	9.7	2	24.4186	0.0813953	19.73
		Q9Y3I0	tRNA-splicing ligase RtcB homolog	C22orf28	55.2	23	52.8713	0.0811881	170.2
		Q13162	Peroxiredoxin-4	PRDX4	30.5	11	48.7085	0.0811808	103.03
		O00425	Insulin-like growth factor 2 mRNA-binding protein 3	IGF2BP3	63.7	29	46.9775	0.0811744	185.39
		Q96B49	Mitochondrial import receptor subunit TOM6 homolog	TOMM6	8	3	32.4324	0.0810811	21.4
		Q99459	Cell division cycle 5-like protein	CDC5L	92.2	43	54.3641	0.0810474	283.56
		O43678	NADH dehydrogenase [ubiquinone] 1 alpha subcomplex subunit 2	NDUFA2	10.9	4	47.4747	0.0808081	30.37
		Q14847	LIM and SH3 domain protein 1	LASP1	29.7	14	45.2107	0.0804598	75.11
		Q96EL3	39S ribosomal protein L53, mitochondrial	MRPL53	12.1	4	49.1071	0.0803571	36.42
		Q15029	116 kDa U5 small nuclear ribonucleoprotein component	EFTUD2	109.4	39	54.6296	0.0802469	332.63
		Q9NRX4	14 kDa phosphohistidine phosphatase	PHPT1	13.8	8	60	0.08	38.33
		P14868	Aspartate--tRNA ligase, cytoplasmic	DARS	57.1	25	47.505	0.0798403	150.67
		Q15424	Scaffold attachment factor B1	SAFB	102.6	35	38.5792	0.0797814	271.78
		Q15717	ELAV-like protein 1	ELAVL1	36.1	15	49.6933	0.0797546	106.04
		O95182	NADH dehydrogenase [ubiquinone] 1 alpha subcomplex subunit 7	NDUFA7	12.5	6	48.6726	0.079646	34.24
		Q96HS1	Serine/threonine-protein phosphatase PGAM5, mitochondrial	PGAM5	32	14	53.9792	0.0795848	87.14
		Q15084	Protein disulfide-isomerase A6	PDIA6	48.1	17	41.1364	0.0795455	168.39
		Q14254	Flotillin-2	FLOT2	47	21	42.9907	0.0794393	128.99
		Q16543	Hsp90 co-chaperone Cdc37	CDC37	44.4	18	47.3545	0.0793651	122.69
		P01116	GTPase KRas	KRAS	21.6	8	51.3228	0.0793651	74.86
		P43686	26S proteasome regulatory subunit 6B	PSMC4	47.3	18	48.5646	0.0789474	143.1
		Q9NVI7	ATPase family AAA domain-containing protein 3A	ATAD3A	71.3	31	44.3218	0.0788644	176.47
		P40429	60S ribosomal protein L13a	RPL13A	23.6	8	31.5271	0.0788177	46.19
		P62891	60S ribosomal protein L39	RPL39	6.4	2	23.5294	0.0784314	14.91
		P00338	L-lactate dehydrogenase A chain	LDHA	36.7	13	38.5542	0.0783133	93.37
		Q9Y3C6	Peptidyl-prolyl cis-trans isomerase-like 1	PPIL1	18.2	7	36.747	0.0783133	46.44
		Q9BZZ5	Apoptosis inhibitor 5	API5	59	15	32.4427	0.0782443	105.88
		Q12931	Heat shock protein 75 kDa, mitochondrial	TRAP1	80.1	29	48.0114	0.078125	227.24
		P13987	CD59 glycoprotein	CD59	14.2	5	28.125	0.078125	42.45
		Q9UQE7	Structural maintenance of chromosomes protein 3	SMC3	141.5	58	47.7403	0.0780608	368.57
		Q9BQ04	RNA-binding protein 4B	RBM4B	40.1	17	40.6685	0.0779944	89.67
		P40925	Malate dehydrogenase, cytoplasmic	MDH1	36.4	16	40.7186	0.0778443	86.26
		O15392	Baculoviral IAP repeat-containing protein 5	BIRC5	16.4	7	67.6056	0.0774648	42.19
		Q9UMS4	Pre-mRNA-processing factor 19	PRPF19	55.1	15	39.2857	0.077381	182.01
		P62750	60S ribosomal protein L23a	RPL23A	17.7	6	36.5385	0.0769231	29.83
		P84098	60S ribosomal protein L19	RPL19	23.5	11	32.6531	0.0765306	57.54
		Q00610	Clathrin heavy chain 1	CLTC	191.5	55	36.597	0.0764179	490.4
		P23193	Transcription elongation factor A protein 1	TCEA1	33.9	15	58.1395	0.076412	75.88
		P05198	Eukaryotic translation initiation factor 2 subunit 1	EIF2S1	36.1	18	62.8571	0.0761905	104.26
		O43402	ER membrane protein complex subunit 8	EMC8	23.8	10	52.8571	0.0761905	69.77
		P09211	Glutathione S-transferase P	GSTP1	23.3	5	37.1429	0.0761905	69.56
		P61224	Ras-related protein Rap-1b	RAP1B	20.8	8	37.5	0.076087	62.86
		P24666	Low molecular weight phosphotyrosine protein phosphatase	ACP1	18	8	61.3924	0.0759494	48.53
		Q9UNE7	E3 ubiquitin-protein ligase CHIP	STUB1	34.8	16	57.4257	0.0759076	56.89
		Q01105	Protein SET	SET	33.5	9	29.3103	0.0758621	80.06
		O95816	BAG family molecular chaperone regulator 2	BAG2	23.8	10	61.6114	0.0758294	69.52
		P16152	Carbonyl reductase [NADPH] 1	CBR1	30.4	13	56.3177	0.0758123	88.93
		P30533	Alpha-2-macroglobulin receptor-associated protein	LRPAP1	41.4	19	46.4986	0.0756303	87.91
		Q9UMX5	Neudesin	NENF	18.8	9	61.0465	0.0755814	60.72
		P31689	DnaJ homolog subfamily A member 1	DNAJA1	44.8	13	36.0202	0.0755668	142.81
		Q92878	DNA repair protein RAD50	RAD50	153.8	73	53.5061	0.0754573	344.01
		P26599	Polypyrimidine tract-binding protein 1	PTBP1	57.2	15	33.8983	0.0753296	176.12
		P29966	Myristoylated alanine-rich C-kinase substrate	MARCKS	31.5	10	37.9518	0.0753012	127.37
		P22234	Multifunctional protein ADE2	PAICS	47	19	44.7059	0.0752941	119.7
		Q16576	Histone-binding protein RBBP7	RBBP7	47.8	15	56.9412	0.0752941	153.27
		P62424	60S ribosomal protein L7a	RPL7A	30	9	34.5865	0.075188	74.02
		P62312	U6 snRNA-associated Sm-like protein LSm6	LSM6	9.1	4	65	0.075	14.03
		P42166	Lamina-associated polypeptide 2, isoform alpha	TMPO	75.4	27	48.8473	0.074928	241.75
		Q9P258	Protein RCC2	RCC2	56	26	48.0843	0.0747126	143.2
		P25788	Proteasome subunit alpha type-3	PSMA3	28.4	13	38.0392	0.0745098	62.99
		Q04837	Single-stranded DNA-binding protein, mitochondrial	SSBP1	17.2	7	34.4595	0.0743243	37.93
		P30048	Thioredoxin-dependent peroxide reductase, mitochondrial	PRDX3	27.7	9	39.0625	0.0742188	91.41
		Q02790	Peptidyl-prolyl cis-trans isomerase FKBP4	FKBP4	51.8	17	41.6122	0.0740741	128.57
		O95292	Vesicle-associated membrane protein-associated protein B/C	VAPB	27.2	10	39.0947	0.0740741	68.37
		P10321	HLA class I histocompatibility antigen, Cw-7 alpha chain	HLA-C	40.6	16	48.6339	0.0737705	132.58
		Q9Y333	U6 snRNA-associated Sm-like protein LSm2	LSM2	10.8	4	48.4211	0.0736842	34.05
		Q9UGI8	Testin	TES	48	20	54.8694	0.0736342	140.42
		Q9BX68	Histidine triad nucleotide-binding protein 2, mitochondrial	HINT2	17.2	4	36.8098	0.0736196	63.72
		P52907	F-actin-capping protein subunit alpha-1	CAPZA1	32.9	11	48.2517	0.0734266	101.9
		O95831	Apoptosis-inducing factor 1, mitochondrial	AIFM1	66.9	19	30.1794	0.0734095	148.31
		Q15907	Ras-related protein Rab-11B	RAB11B	24.5	10	44.0367	0.0733945	55.52
		O43169	Cytochrome b5 type B		16.7	4	39.3333	0.0733333	49.95
		Q16181	Septin-7	43715	50.6	20	41.4188	0.0732265	129.63
		Q9P2E9	Ribosome-binding protein 1		152.4	73	50.9929	0.0730496	416.93
		Q92499	ATP-dependent RNA helicase DDX1	DDX1	82.4	30	44.1892	0.072973	214.76
		Q99615	DnaJ homolog subfamily C member 7	DNAJC7	56.4	24	50.6073	0.0728745	135.47
		Q13573	SNW domain-containing protein 1	SNW1	61.5	24	49.8134	0.0727612	158.38
		Q7Z7K6	Centromere protein V	CENPV	29.9	10	43.6364	0.0727273	83.81
		Q9Y6M9	NADH dehydrogenase [ubiquinone] 1 beta subcomplex subunit 9	NDUFB9	21.8	10	59.7765	0.0726257	54.6
		Q9Y5B9	FACT complex subunit SPT16	SUPT16H	119.8	37	34.957	0.0725883	302.63
		P07954	Fumarate hydratase, mitochondrial	FH	54.6	19	45.4902	0.072549	128.21
		P56385	ATP synthase subunit e, mitochondrial	ATP5I	7.9	3	24.6377	0.0724638	14.95
		Q9Y5J9	Mitochondrial import inner membrane translocase subunit Tim8 B	TIMM8B	9.3	4	45.7831	0.0722892	19.11
		P14406	Cytochrome c oxidase subunit 7A2, mitochondrial	COX7A2	9.4	3	25.3012	0.0722892	24.71
		P35637	RNA-binding protein FUS	FUS	53.4	14	27.5665	0.0722433	131.32
		P25786	Proteasome subunit alpha type-1	PSMA1	29.5	14	54.7529	0.0722433	87.64
		P20340	Ras-related protein Rab-6A	RAB6A	23.6	9	36.5385	0.0721154	46.03
		P09525	Annexin A4	ANXA4	35.9	16	53.2915	0.0721003	86.15
		P06454	Prothymosin alpha	PTMA	12.2	6	24.3243	0.0720721	32.93
		P51659	Peroxisomal multifunctional enzyme type 2	HSD17B4	79.6	29	37.7717	0.0720109	232.74
		P14314	Glucosidase 2 subunit beta	PRKCSH	59.4	18	37.8788	0.0719697	148.61
		Q9BT09	Protein canopy homolog 3	CNPY3	30.7	10	32.7338	0.0719424	95.09
		Q9UKM9	RNA-binding protein Raly	RALY	32.4	13	50.9804	0.0718954	69.2
		P33991	DNA replication licensing factor MCM4	MCM4	96.5	35	46.4658	0.0718424	243.28
		P06744	Glucose-6-phosphate isomerase	GPI	63.1	22	34.2294	0.0716846	172.96
		P62745	Rho-related GTP-binding protein RhoB	RHOB	22.1	6	40.3061	0.0714286	33.36
		P62829	60S ribosomal protein L23	RPL23	14.9	4	25	0.0714286	27.68
		O43175	D-3-phosphoglycerate dehydrogenase	PHGDH	56.6	17	33.7711	0.0712946	167.36
		P09543	2',3'-cyclic-nucleotide 3'-phosphodiesterase	CNP	47.5	24	42.5178	0.0712589	126.11
		P18754	Regulator of chromosome condensation	RCC1	44.9	14	48.9311	0.0712589	138.7
		P67775	Serine/threonine-protein phosphatase 2A catalytic subunit alpha isoform	PPP2CA	35.6	14	52.1036	0.0711974	101.52
		P62714	Serine/threonine-protein phosphatase 2A catalytic subunit beta isoform	PPP2CB	35.6	14	52.1036	0.0711974	99.53
		Q8NBT2	Kinetochore protein Spc24	SPC24	22.5	9	61.4213	0.071066	64.84
		P42704	Leucine-rich PPR motif-containing protein, mitochondrial	LRPPRC	157.8	58	43.472	0.0710187	386.06
		Q8N183	NADH dehydrogenase [ubiquinone] 1 alpha subcomplex assembly factor 2	NDUFAF2	19.8	10	63.9053	0.0710059	50.89
		A0A0B4J2D5	Glutamine amidotransferase-like class 1 domain-containing protein 3B, mitochondrial	C21orf33	28.1	8	35.8209	0.0708955	74.08
		P50402	Emerin	EMD	29	9	61.4173	0.0708661	87.53
		O00299	Chloride intracellular channel protein 1	CLIC1	26.9	9	48.1328	0.0705394	79.84
		Q9UIJ7	GTP:AMP phosphotransferase AK3, mitochondrial	AK3	25.6	10	45.3744	0.0704846	62.15
		O43809	Cleavage and polyadenylation specificity factor subunit 5	NUDT21	26.2	10	35.2423	0.0704846	60.91
		Q14318	Peptidyl-prolyl cis-trans isomerase FKBP8	FKBP8	44.5	13	38.3495	0.0703883	110.72
		P56556	NADH dehydrogenase [ubiquinone] 1 alpha subcomplex subunit 6	NDUFA6	15.1	6	40.625	0.0703125	22.66
		P55769	NHP2-like protein 1	NHP2L1	14.2	5	42.9688	0.0703125	36.81
		Q13011	Delta(3,5)-Delta(2,4)-dienoyl-CoA isomerase, mitochondrial	ECH1	35.8	12	39.6341	0.070122	78.85
		P30044	Peroxiredoxin-5, mitochondrial	PRDX5	22.1	5	34.1121	0.0700935	69.58
		O15347	High mobility group protein B3	HMGB3	23	9	31	0.07	40.05
		P61026	Ras-related protein Rab-10	RAB10	22.5	8	34.5	0.07	35.12
		O96019	Actin-like protein 6A	ACTL6A	47.4	17	46.62	0.0699301	114.35
		P51970	NADH dehydrogenase [ubiquinone] 1 alpha subcomplex subunit 8	NDUFA8	20.1	7	39.5349	0.0697674	49.08
		O95881	Thioredoxin domain-containing protein 12	TXNDC12	19.2	5	44.7674	0.0697674	46.08
		P47897	Glutamine--tRNA ligase	QARS	87.7	35	47.4839	0.0696774	216.87
		P50395	Rab GDP dissociation inhibitor beta	GDI2	50.6	18	40.4494	0.0696629	131.6
		Q9ULV4	Coronin-1C	CORO1C	53.2	21	50.211	0.0696203	133.78
		P00374	Dihydrofolate reductase	DHFR	21.4	9	46.5241	0.0695187	46.16
		O95232	Luc7-like protein 3	LUC7L3	51.4	19	34.0278	0.0694444	83.12
		Q9P0J0	NADH dehydrogenase [ubiquinone] 1 alpha subcomplex subunit 13	NDUFA13	16.7	6	22.9167	0.0694444	41.7
		Q9UBE0	SUMO-activating enzyme subunit 1	SAE1	38.4	14	45.3757	0.0693642	101.88
		Q9NPA8	Transcription and mRNA export factor ENY2	ENY2	11.5	4	32.6733	0.0693069	26.62
		Q15019	Septin-2	43710	41.5	15	49.5845	0.0692521	111.68
		Q9NR30	Nucleolar RNA helicase 2	DDX21	87.3	30	46.3602	0.0689655	227.36
		P49821	NADH dehydrogenase [ubiquinone] flavoprotein 1, mitochondrial	NDUFV1	50.8	18	42.0259	0.0689655	127.13
		P62195	26S proteasome regulatory subunit 8	PSMC5	45.6	17	48.7685	0.0689655	112.42
		Q99714	3-hydroxyacyl-CoA dehydrogenase type-2	HSD17B10	26.9	8	39.8467	0.0689655	85.03
		Q9Y5S9	RNA-binding protein 8A	RBM8A	19.9	7	47.7011	0.0689655	44.22
		P28331	NADH-ubiquinone oxidoreductase 75 kDa subunit, mitochondrial	NDUFS1	79.4	27	48.6933	0.0687758	217.33
		P08758	Annexin A5	ANXA5	35.9	14	41.875	0.06875	89.39
		P49257	Protein ERGIC-53	LMAN1	57.5	19	42.3529	0.0686275	148.81
		O14818	Proteasome subunit alpha type-7	PSMA7	27.9	11	48.7903	0.0685484	71.52
		Q9NYF8	Bcl-2-associated transcription factor 1	BCLAF1	106.1	37	35.9783	0.0684783	230.84
		P17980	26S proteasome regulatory subunit 6A	PSMC3	49.2	16	42.1412	0.0683371	105.42
		P15880	40S ribosomal protein S2	RPS2	31.3	10	34.8123	0.0682594	68.73
		P63313	Thymosin beta-10	TMSB10	5	3	31.8182	0.0681818	6.37
		P62328	Thymosin beta-4	TMSB4X	5	3	43.1818	0.0681818	9.34
		P40939	Trifunctional enzyme subunit alpha, mitochondrial	HADHA	82.9	27	37.0904	0.068152	211.38
		P84095	Rho-related GTP-binding protein RhoG	RHOG	21.3	8	49.7382	0.0680628	62.47
		Q13404	Ubiquitin-conjugating enzyme E2 variant 1	UBE2V1	16.5	8	40.8163	0.0680272	25.97
		P20290	Transcription factor BTF3	BTF3	22.2	6	34.9515	0.0679612	41.58
		P16435	NADPH--cytochrome P450 reductase	POR	76.6	23	43.1315	0.0679468	150.34
		P78406	mRNA export factor	RAE1	40.9	15	61.9565	0.0679348	112.55
		Q9Y3B7	39S ribosomal protein L11, mitochondrial	MRPL11	20.7	9	40.625	0.0677083	49.57
		P63000	Ras-related C3 botulinum toxin substrate 1	RAC1	21.4	8	32.8125	0.0677083	41.34
		Q13148	TAR DNA-binding protein 43	TARDBP	44.7	11	35.7488	0.0676329	111.83
		P30405	Peptidyl-prolyl cis-trans isomerase F, mitochondrial	PPIF	22	10	48.3092	0.0676329	47.43
		P61006	Ras-related protein Rab-8A	RAB8A	23.7	9	39.1304	0.0676329	48.95
		Q8TAE8	Growth arrest and DNA damage-inducible proteins-interacting protein 1	GADD45GIP1	25.4	8	54.955	0.0675676	57.35
		O75533	Splicing factor 3B subunit 1	SF3B1	145.7	49	42.1779	0.0674847	371.51
		Q03135	Caveolin-1	CAV1	20.5	8	48.8764	0.0674157	43.6
		Q8WW12	PEST proteolytic signal-containing nuclear protein	PCNP	18.9	7	47.7528	0.0674157	37.85
		P11586	C-1-tetrahydrofolate synthase, cytoplasmic	MTHFD1	101.5	36	36.7914	0.0673797	232.71
		Q13595	Transformer-2 protein homolog alpha	TRA2A	32.7	12	32.6241	0.0673759	58.09
		Q9HDC9	Adipocyte plasma membrane-associated protein	APMAP	46.5	15	46.1538	0.0673077	129.97
		Q12904	Aminoacyl tRNA synthase complex-interacting multifunctional protein 1	AIMP1	34.3	14	56.7308	0.0673077	90.11
		P16615	Sarcoplasmic/endoplasmic reticulum calcium ATPase 2	ATP2A2	114.7	29	29.5585	0.0671785	246.93
		O43684	Mitotic checkpoint protein BUB3	BUB3	37.1	14	51.2195	0.0670732	98.99
		P67812	Signal peptidase complex catalytic subunit SEC11A	SEC11A	20.6	11	35.1955	0.0670391	33.72
		P46781	40S ribosomal protein S9	RPS9	22.6	10	43.299	0.0670103	40.03
		P17066	Heat shock 70 kDa protein 6	HSPA6	71	14	19.7512	0.066874	114.45
		O00151	PDZ and LIM domain protein 1	PDLIM1	36	12	58.0547	0.0668693	110.64
		P25205	DNA replication licensing factor MCM3	MCM3	90.9	33	46.5347	0.0668317	210.95
		Q08170	Serine/arginine-rich splicing factor 4	SRSF4	56.6	23	34.8178	0.0668016	113.57
		O43852	Calumenin	CALU	37.1	13	47.9365	0.0666667	93.72
		O00217	NADH dehydrogenase [ubiquinone] iron-sulfur protein 8, mitochondrial	NDUFS8	23.7	9	33.3333	0.0666667	45.45
		P62072	Mitochondrial import inner membrane translocase subunit Tim10	TIMM10	10.3	5	54.4444	0.0666667	22.36
		O00161	Synaptosomal-associated protein 23	SNAP23	23.3	9	49.763	0.0663507	55.97
		Q9Y383	Putative RNA-binding protein Luc7-like 2	LUC7L2	46.5	15	35.7143	0.0663265	96.25
		P30085	UMP-CMP kinase	CMPK1	22.2	8	31.6327	0.0663265	49.35
		Q00341	Vigilin	HDLBP	141.4	59	48.3438	0.0662461	307.33
		Q7Z7H5	Transmembrane emp24 domain-containing protein 4	TMED4	25.9	9	34.3612	0.0660793	54.59
		Q15366	Poly(rC)-binding protein 2	PCBP2	38.6	9	29.863	0.0657534	94.34
		P52758	2-iminobutanoate/2-iminopropanoate deaminase	HRSP12	14.5	4	45.2555	0.0656934	34.38
		O43491	Band 4.1-like protein 2	EPB41L2	112.5	42	48.6567	0.0656716	268.62
		Q13155	Aminoacyl tRNA synthase complex-interacting multifunctional protein 2	AIMP2	35.3	12	45.625	0.065625	81.02
		P17096	High mobility group protein HMG-I/HMG-Y	HMGA1	11.7	6	46.729	0.0654206	22.24
		Q9BPX5	Actin-related protein 2/3 complex subunit 5-like protein	ARPC5L	16.9	8	64.0523	0.0653595	35.33
		Q9NX24	H/ACA ribonucleoprotein complex subunit 2	NHP2	17.2	3	41.1765	0.0653595	58.57
		Q9NX40	OCIA domain-containing protein 1	OCIAD1	27.6	9	38.7755	0.0653061	54.01
		Q9UJU6	Drebrin-like protein	DBNL	48.2	20	50.6977	0.0651163	93.6
		P13797	Plastin-3	PLS3	70.8	21	40.7937	0.0650794	172.4
		P12429	Annexin A3	ANXA3	36.4	14	48.6068	0.0650155	86.07
		P04899	Guanine nucleotide-binding protein G(i) subunit alpha-2	GNAI2	40.4	14	41.4085	0.0647887	95.34
		P00492	Hypoxanthine-guanine phosphoribosyltransferase	HPRT1	24.6	7	42.6606	0.0642202	60.23
		P49736	DNA replication licensing factor MCM2	MCM2	101.8	36	47.5664	0.0641593	227.61
		Q9H307	Pinin		81.6	31	32.0781	0.0641562	167.79
		P36954	DNA-directed RNA polymerase II subunit RPB9	POLR2I	14.5	4	44	0.064	41.56
		Q15417	Calponin-3	CNN3	36.4	12	35.5623	0.0638298	73.08
		Q92688	Acidic leucine-rich nuclear phosphoprotein 32 family member B	ANP32B	28.8	5	18.7251	0.063745	61.29
		Q96HY6	DDRGK domain-containing protein 1	DDRGK1	35.6	10	36.6242	0.0636943	70.92
		P98179	RNA-binding protein 3	RBM3	17.2	6	39.4904	0.0636943	25.94
		O00170	AH receptor-interacting protein	AIP	37.6	12	39.0909	0.0636364	74.28
		P23434	Glycine cleavage system H protein, mitochondrial	GCSH	18.9	3	38.7283	0.0635838	45.71
		P15954	Cytochrome c oxidase subunit 7C, mitochondrial	COX7C	7.2	2	28.5714	0.0634921	14.5
		Q9Y266	Nuclear migration protein nudC	NUDC	38.2	18	36.5559	0.0634441	68.66
		P60983	Glia maturation factor beta	GMFB	16.7	6	40.8451	0.0633803	48.36
		P50995	Annexin A11	ANXA11	54.4	17	32.0792	0.0633663	137.37
		P33176	Kinesin-1 heavy chain	KIF5B	109.6	37	43.7175	0.0633437	254.49
		Q96K17	Transcription factor BTF3 homolog 4	BTF3L4	17.3	5	44.9367	0.0632911	44.74
		O75937	DnaJ homolog subfamily C member 8	DNAJC8	29.8	13	43.083	0.0632411	58.31
		Q9Y696	Chloride intracellular channel protein 4	CLIC4	28.8	9	41.8972	0.0632411	70.06
		O43399	Tumor protein D54	TPD52L2	22.2	7	48.5437	0.0631068	49.07
		Q9NQ50	39S ribosomal protein L40, mitochondrial	MRPL40	24.5	7	40.2913	0.0631068	30.04
		P53999	Activated RNA polymerase II transcriptional coactivator p15	SUB1	14.4	8	59.0551	0.0629921	31.53
		Q14151	Scaffold attachment factor B2	SAFB2	107.4	34	39.4544	0.0629591	224.09
		P09234	U1 small nuclear ribonucleoprotein C	SNRPC	17.4	4	30.1887	0.0628931	39.83
		Q9P032	NADH dehydrogenase [ubiquinone] 1 alpha subcomplex assembly factor 4	NDUFAF4	20.3	9	47.4286	0.0628571	37.37
		Q99798	Aconitate hydratase, mitochondrial	ACO2	85.4	24	35	0.0628205	213.19
		P11387	DNA topoisomerase 1	TOP1	90.7	30	36.4706	0.0627451	139.19
		P09661	U2 small nuclear ribonucleoprotein A'	SNRPA1	28.4	9	37.6471	0.0627451	60.13
		O75083	WD repeat-containing protein 1	WDR1	66.2	22	52.4752	0.0627063	158.08
		P11388	DNA topoisomerase 2-alpha	TOP2A	174.3	58	37.3612	0.0627041	373.1
		P33992	DNA replication licensing factor MCM5	MCM5	82.2	30	44.8229	0.0626703	183.44
		P12270	Nucleoprotein TPR	TPR	267.1	103	42.0652	0.0626322	605.63
		P32969	60S ribosomal protein L9	RPL9	21.8	6	48.4375	0.0625	52.74
		Q9NPE3	H/ACA ribonucleoprotein complex subunit 3	NOP10	7.7	3	51.5625	0.0625	15.32
		P08133	Annexin A6	ANXA6	75.8	33	58.5438	0.0624071	172.43
		P50502	Hsc70-interacting protein	ST13	41.3	11	27.6423	0.0623306	97.95
		P37837	Transaldolase	TALDO1	37.5	14	32.6409	0.0623145	65.82
		Q9GZS3	WD repeat-containing protein 61	WDR61	33.6	10	50.4918	0.0622951	96.62
		P23588	Eukaryotic translation initiation factor 4B	EIF4B	69.1	26	40.4255	0.0621931	119.78
		Q9UI09	NADH dehydrogenase [ubiquinone] 1 alpha subcomplex subunit 12	NDUFA12	17.1	6	53.1034	0.062069	33.49
		O95336	6-phosphogluconolactonase	PGLS	27.5	7	37.5969	0.0620155	77.43
		O15212	Prefoldin subunit 6	PFDN6	14.6	7	33.3333	0.0620155	28.84
		O94905	Erlin-2	ERLIN2	37.8	14	34.5133	0.0619469	87.03
		P36543	V-type proton ATPase subunit E 1	ATP6V1E1	26.1	10	40.708	0.0619469	49.34
		Q13642	Four and a half LIM domains protein 1	FHL1	36.2	14	42.7245	0.0619195	75.93
		Q9BUJ2	Heterogeneous nuclear ribonucleoprotein U-like protein 1	HNRNPUL1	95.7	28	37.9673	0.0619159	210.1
		P80303	Nucleobindin-2	NUCB2	50.2	17	41.1905	0.0619048	105.97
		P13861	cAMP-dependent protein kinase type II-alpha regulatory subunit	PRKAR2A	45.5	15	42.0792	0.0618812	103.63
		P00568	Adenylate kinase isoenzyme 1	AK1	21.6	9	46.9072	0.0618557	45.63
		Q9BYD1	39S ribosomal protein L13, mitochondrial	MRPL13	20.7	7	45.5056	0.0617978	36.4
		Q01082	Spectrin beta chain, non-erythrocytic 1	SPTBN1	274.4	100	46.7851	0.0617597	564.35
		Q9HB71	Calcyclin-binding protein	CACYBP	26.2	10	35.5263	0.0614035	41.58
		P55209	Nucleosome assembly protein 1-like 1	NAP1L1	45.3	10	40.665	0.0613811	100.13
		O15400	Syntaxin-7	STX7	29.8	11	52.8736	0.0613027	65.03
		Q99584	Protein S100-A13	S100A13	11.5	5	35.7143	0.0612245	18.23
		P30153	Serine/threonine-protein phosphatase 2A 65 kDa regulatory subunit A alpha isoform	PPP2R1A	65.3	20	33.6163	0.0611205	122.55
		P84085	ADP-ribosylation factor 5	ARF5	20.5	5	48.3333	0.0611111	47.68
		P22570	NADPH:adrenodoxin oxidoreductase, mitochondrial	FDXR	53.8	19	49.8982	0.0610998	114.11
		O75521	Enoyl-CoA delta isomerase 2, mitochondrial	ECI2	43.6	13	47.7157	0.0609137	129.87
		Q13442	28 kDa heat- and acid-stable phosphoprotein	PDAP1	20.6	9	33.7017	0.0607735	40.66
		Q9BSJ8	Extended synaptotagmin-1	ESYT1	122.8	33	35.1449	0.0606884	288.24
		O60613	Selenoprotein F		18.1	5	29.697	0.0606061	39.56
		P49327	Fatty acid synthase	FASN	273.3	72	36.2804	0.0605337	644.69
		P39748	Flap endonuclease 1	FEN1	42.6	13	36.8421	0.0605263	112.5
		O14828	Secretory carrier-associated membrane protein 3	SCAMP3	38.3	11	36.0231	0.0605187	95.47
		Q9Y3Y2	Chromatin target of PRMT1 protein	CHTOP	26.4	6	26.6129	0.0604839	56.74
		P36405	ADP-ribosylation factor-like protein 3	ARL3	20.4	8	54.9451	0.0604396	49.09
		Q8WUD4	Coiled-coil domain-containing protein 12	CCDC12	19.2	7	50.6024	0.060241	39.74
		Q9BV40	Vesicle-associated membrane protein 8	VAMP8	11.4	4	41	0.06	24.59
		Q9HAV7	GrpE protein homolog 1, mitochondrial	GRPEL1	24.3	9	43.7788	0.0599078	49.4
		Q04760	Lactoylglutathione lyase	GLO1	20.8	6	27.1739	0.0597826	25.59
		P27695	DNA-(apurinic or apyrimidinic site) lyase	APEX1	35.5	13	50.3145	0.0597484	90.76
		Q12824	SWI/SNF-related matrix-associated actin-dependent regulator of chromatin subfamily B member 1	SMARCB1	44.1	12	43.8961	0.0597403	99
		P00167	Cytochrome b5	CYB5A	15.3	5	47.0149	0.0597015	34.78
		Q9NQP4	Prefoldin subunit 4	PFDN4	15.3	4	26.8657	0.0597015	31.43
		Q9NYL9	Tropomodulin-3	TMOD3	39.6	14	49.1477	0.0596591	91.36
		Q9Y6H1	Coiled-coil-helix-coiled-coil-helix domain-containing protein 2	CHCHD2	15.5	5	42.3841	0.0596026	34.49
		O75131	Copine-3	CPNE3	60.1	15	33.3333	0.0595903	126.53
		P53582	Methionine aminopeptidase 1	METAP1	43.2	13	53.886	0.0595855	81.14
		P46013	Proliferation marker protein Ki-67	MKI67	358.5	138	54.0541	0.0595823	772.02
		Q9NQC3	Reticulon-4	RTN4	129.9	7	9.56376	0.0595638	222.31
		P49748	Very long-chain specific acyl-CoA dehydrogenase, mitochondrial	ACADVL	70.3	22	44.2748	0.059542	172.57
		Q3ZCQ8	Mitochondrial import inner membrane translocase subunit TIM50	TIMM50	39.6	12	36.8272	0.0594901	83
		Q9UNL2	Translocon-associated protein subunit gamma	SSR3	21.1	5	16.2162	0.0594595	40.22
		Q9BY77	Polymerase delta-interacting protein 3	POLDIP3	46.1	18	49.8812	0.0593824	91.64
		Q13435	Splicing factor 3B subunit 2	SF3B2	100.2	29	36.2011	0.0592179	221.02
		O94826	Mitochondrial import receptor subunit TOM70	TOMM70A	67.4	22	44.5724	0.0592105	135.5
		O95169	NADH dehydrogenase [ubiquinone] 1 beta subcomplex subunit 8, mitochondrial	NDUFB8	21.8	7	38.172	0.0591398	36.15
		Q96BM9	ADP-ribosylation factor-like protein 8A	ARL8A	21.4	5	31.1828	0.0591398	36.83
		Q15008	26S proteasome non-ATPase regulatory subunit 6	PSMD6	45.5	16	29.0488	0.059126	75
		Q13243	Serine/arginine-rich splicing factor 5	SRSF5	31.2	12	34.9265	0.0588235	64.06
		Q16540	39S ribosomal protein L23, mitochondrial	MRPL23	17.8	6	30.719	0.0588235	24.55
		P20962	Parathymosin	PTMS	11.5	4	29.4118	0.0588235	21.2
		P52292	Importin subunit alpha-1	KPNA2	57.8	12	33.6484	0.0586011	150.69
		P28072	Proteasome subunit beta type-6	PSMB6	25.3	8	34.3096	0.0585774	52.98
		P13489	Ribonuclease inhibitor	RNH1	49.9	18	51.6269	0.0585683	123.91
		O43633	Charged multivesicular body protein 2a	CHMP2A	25.1	7	23.4234	0.0585586	51.01
		Q14739	Delta(14)-sterol reductase LBR	LBR	70.7	20	25.5285	0.0585366	125.44
		Q13347	Eukaryotic translation initiation factor 3 subunit I	EIF3I	36.5	11	48	0.0584615	82.33
		O15371	Eukaryotic translation initiation factor 3 subunit D	EIF3D	63.9	19	46.1679	0.0583942	138.54
		Q9NQG5	Regulation of nuclear pre-mRNA domain-containing protein 1B	RPRD1B	36.9	11	43.865	0.0582822	79.05
		P11233	Ras-related protein Ral-A	RALA	23.6	8	43.6893	0.0582524	43.08
		P82909	28S ribosomal protein S36, mitochondrial	MRPS36	11.5	5	57.2816	0.0582524	28.9
		O75964	ATP synthase subunit g, mitochondrial	ATP5L	11.4	3	30.0971	0.0582524	21.98
		P41208	Centrin-2	CETN2	19.7	6	54.6512	0.0581395	31.98
		P13693	Translationally-controlled tumor protein	TPT1	19.6	4	21.5116	0.0581395	28.76
		Q9H3K6	BolA-like protein 2	BOLA2B	10.1	3	51.1628	0.0581395	23.05
		Q9UHD8	Septin-9	43717	65.4	24	49.4881	0.0580205	123.77
		P01889	HLA class I histocompatibility antigen, B-7 alpha chain	HLA-B	40.4	14	44.7514	0.058011	101.52
		Q9UHB6	LIM domain and actin-binding protein 1	LIMA1	85.2	35	54.9407	0.057971	164.41
		P52209	6-phosphogluconate dehydrogenase, decarboxylating	PGD	53.1	18	38.9234	0.057971	126.31
		P46060	Ran GTPase-activating protein 1	RANGAP1	63.5	21	43.2709	0.0579216	150.2
		Q9Y2R9	28S ribosomal protein S7, mitochondrial	MRPS7	28.1	9	38.0165	0.0578512	55.05
		Q9NRW1	Ras-related protein Rab-6B	RAB6B	23.4	8	31.25	0.0576923	30.65
		P07686	Beta-hexosaminidase subunit beta	HEXB	63.1	20	34.3525	0.057554	101.01
		Q15005	Signal peptidase complex subunit 2	SPCS2	25	8	37.6106	0.0575221	58.34
		Q9Y224	RNA transcription, translation and transport factor protein	C14orf166	28.1	8	35.6557	0.057377	53.21
		Q9H2W6	39S ribosomal protein L46, mitochondrial	MRPL46	31.7	10	36.9176	0.0573477	65.17
		P16422	Epithelial cell adhesion molecule	EPCAM	34.9	9	31.8471	0.0573248	88.88
		Q14566	DNA replication licensing factor MCM6	MCM6	92.8	34	42.1437	0.0572473	152.19
		O00567	Nucleolar protein 56	NOP56	66	20	44.6128	0.0572391	143.48
		P06493	Cyclin-dependent kinase 1	CDK1	34.1	11	38.3838	0.0572391	71.69
		Q9Y295	Developmentally-regulated GTP-binding protein 1	DRG1	40.5	13	37.8747	0.0572207	85.9
		P99999	Cytochrome c	CYCS	11.7	3	40	0.0571429	24.72
		P36542	ATP synthase subunit gamma, mitochondrial	ATP5C1	33	9	29.5302	0.057047	54.59
		P33993	DNA replication licensing factor MCM7	MCM7	81.3	31	52.0167	0.0570236	158.06
		P21291	Cysteine and glycine-rich protein 1	CSRP1	20.6	7	54.9223	0.0569948	46.44
		P55084	Trifunctional enzyme subunit beta, mitochondrial	HADHB	51.3	12	33.3333	0.056962	91.09
		P29692	Elongation factor 1-delta	EEF1D	31.1	9	42.3488	0.0569395	65.61
		Q9BRA2	Thioredoxin domain-containing protein 17	TXNDC17	13.9	3	38.2114	0.0569106	19.3
		O60828	Polyglutamine-binding protein 1	PQBP1	30.5	10	49.434	0.0566038	57.89
		P47914	60S ribosomal protein L29	RPL29	17.7	4	20.1258	0.0566038	31.12
		Q9BY67	Cell adhesion molecule 1	CADM1	48.5	9	34.8416	0.0565611	112.13
		P27816	Microtubule-associated protein 4	MAP4	120.9	40	47.7431	0.0564236	233.56
		Q99653	Calcineurin B homologous protein 1	CHP1	22.4	9	58.9744	0.0564103	36.83
		Q15738	Sterol-4-alpha-carboxylate 3-dehydrogenase, decarboxylating	NSDHL	41.9	14	45.0402	0.0563003	87.46
		P35221	Catenin alpha-1	CTNNA1	100	30	44.2605	0.0562914	197.27
		Q9BYD2	39S ribosomal protein L9, mitochondrial	MRPL9	30.2	11	37.0787	0.0561798	44.82
		Q9Y3C1	Nucleolar protein 16	NOP16	21.2	8	38.2022	0.0561798	33.89
		Q8N1F7	Nuclear pore complex protein Nup93	NUP93	93.4	30	39.1941	0.0561661	169.14
		P54136	Arginine--tRNA ligase, cytoplasmic	RARS	75.3	23	32.7273	0.0560606	151.14
		Q99733	Nucleosome assembly protein 1-like 4	NAP1L4	42.8	10	31.4667	0.056	66.65
		Q96EY8	Corrinoid adenosyltransferase	MMAB	27.4	10	43.6	0.056	52.6
		P82932	28S ribosomal protein S6, mitochondrial	MRPS6	14.2	6	44.8	0.056	22.55
		Q9Y3D7	Mitochondrial import inner membrane translocase subunit TIM16	PAM16	13.8	6	40.8	0.056	24.89
		Q9UI30	Multifunctional methyltransferase subunit TRM112-like protein	TRMT112	14.2	5	48.8	0.056	26.28
		Q16555	Dihydropyrimidinase-related protein 2	DPYSL2	62.3	18	46.3287	0.0559441	124.73
		P31150	Rab GDP dissociation inhibitor alpha	GDI1	50.6	13	38.255	0.0559284	105.84
		P61020	Ras-related protein Rab-5B	RAB5B	23.7	6	33.4884	0.055814	45.94
		Q92804	TATA-binding protein-associated factor 2N	TAF15	61.8	16	39.3581	0.0557432	111.45
		P31153	S-adenosylmethionine synthase isoform type-2	MAT2A	43.6	16	43.038	0.0556962	76.74
		O14654	Insulin receptor substrate 4	IRS4	133.7	37	38.8226	0.0556881	252.14
		P25787	Proteasome subunit alpha type-2	PSMA2	25.9	8	31.6239	0.0555556	52.46
		Q9NR31	GTP-binding protein SAR1a	SAR1A	22.4	7	31.8182	0.0555556	32.55
		P49773	Histidine triad nucleotide-binding protein 1	HINT1	13.8	5	48.4127	0.0555556	25.44
		Q9NZ45	CDGSH iron-sulfur domain-containing protein 1	CISD1	12.2	3	30.5556	0.0555556	28.93
		P62318	Small nuclear ribonucleoprotein Sm D3	SNRPD3	13.9	3	40.4762	0.0555556	30.58
		Q15459	Splicing factor 3A subunit 1	SF3A1	88.8	24	31.2736	0.0554855	183.52
		O75683	Surfeit locus protein 6	SURF6	41.4	14	45.9834	0.0554017	89.08
		O43396	Thioredoxin-like protein 1	TXNL1	32.2	9	35.9862	0.0553633	66.26
		P21964	Catechol O-methyltransferase	COMT	30	11	49.8155	0.0553506	65.89
		O43143	Pre-mRNA-splicing factor ATP-dependent RNA helicase DHX15	DHX15	90.9	27	32.4528	0.0553459	156.6
		Q15046	Lysine--tRNA ligase	KARS	68	25	47.4037	0.0552764	116.94
		P78527	DNA-dependent protein kinase catalytic subunit	PRKDC	468.8	132	32.437	0.0552326	858.35
		Q9UHA3	Probable ribosome biogenesis protein RLP24	RSL24D1	19.6	7	36.1963	0.0552147	25.26
		P57105	Synaptojanin-2-binding protein	SYNJ2BP	15.9	5	43.4483	0.0551724	37.36
		O60264	SWI/SNF-related matrix-associated actin-dependent regulator of chromatin subfamily A member 5	SMARCA5	121.8	41	37.3574	0.0551331	203.66
		P61970	Nuclear transport factor 2	NUTF2	14.5	3	29.1339	0.0551181	22.34
		P20338	Ras-related protein Rab-4A	RAB4A	24.4	8	49.5413	0.0550459	39.55
		P61158	Actin-related protein 3	ACTR3	47.3	18	51.4354	0.0550239	94.27
		P09972	Fructose-bisphosphate aldolase C	ALDOC	39.4	7	18.956	0.0549451	101.01
		O43504	Ragulator complex protein LAMTOR5	LAMTOR5	9.6	3	59.3407	0.0549451	25.52
		P0DJ93	Small integral membrane protein 13	C6orf228	10.3	2	13.1868	0.0549451	18.68
		O43663	Protein regulator of cytokinesis 1	PRC1	71.6	23	46.6129	0.0548387	146.89
		Q9Y2X3	Nucleolar protein 58	NOP58	59.5	16	31.1909	0.0548204	115.76
		Q14974	Importin subunit beta-1	KPNB1	97.1	20	24.6575	0.0547945	183.86
		Q01518	Adenylyl cyclase-associated protein 1	CAP1	51.9	15	32	0.0547368	93.18
		Q15286	Ras-related protein Rab-35	RAB35	23	9	40.2985	0.0547264	39
		Q7Z7F7	39S ribosomal protein L55, mitochondrial	MRPL55	15.1	4	36.7188	0.0546875	25.93
		P61225	Ras-related protein Rap-2b	RAP2B	20.5	6	35.5191	0.0546448	42.34
		P11310	Medium-chain specific acyl-CoA dehydrogenase, mitochondrial	ACADM	46.6	14	36.1045	0.0546318	89.62
		O75477	Erlin-1		39.1	12	31.3218	0.0545977	71.9
		Q13310	Polyadenylate-binding protein 4	PABPC4	70.7	16	29.1925	0.0543478	149.98
		P62834	Ras-related protein Rap-1A	RAP1A	21	8	45.6522	0.0543478	39.44
		O95168	NADH dehydrogenase [ubiquinone] 1 beta subcomplex subunit 4	NDUFB4	15.2	5	42.6357	0.0542636	27.21
		Q05682	Caldesmon	CALD1	93.2	28	27.8689	0.0542245	161.08
		Q13308	Inactive tyrosine-protein kinase 7	PTK7	118.3	32	39.2523	0.0542056	251.71
		P20645	Cation-dependent mannose-6-phosphate receptor	M6PR	31	12	40.4332	0.0541516	39.64
		P54886	Delta-1-pyrroline-5-carboxylate synthase	ALDH18A1	87.2	25	35.5975	0.0540881	171.03
		Q5T9A4	ATPase family AAA domain-containing protein 3B	ATAD3B	72.5	24	32.716	0.0540123	101.44
		P09960	Leukotriene A-4 hydrolase	LTA4H	69.2	22	42.2259	0.0540098	134.04
		P20618	Proteasome subunit beta type-1	PSMB1	26.5	9	46.473	0.0539419	51.91
		Q96CS3	FAS-associated factor 2	FAF2	52.6	16	42.4719	0.0539326	91.85
		P25325	3-mercaptopyruvate sulfurtransferase	MPST	33.2	10	35.0168	0.0538721	65.84
		Q13123	Protein Red	IK	65.6	20	45.2424	0.05386	124.88
		Q8WXX5	DnaJ homolog subfamily C member 9	DNAJC9	29.9	11	38.0769	0.0538462	46.95
		Q9Y2R5	28S ribosomal protein S17, mitochondrial	MRPS17	14.5	4	53.0769	0.0538462	33.9
		P30519	Heme oxygenase 2	HMOX2	36	8	41.7722	0.0537975	74.77
		P54709	Sodium/potassium-transporting ATPase subunit beta-3	ATP1B3	31.5	6	23.6559	0.0537634	66.32
		Q9NVJ2	ADP-ribosylation factor-like protein 8B	ARL8B	21.5	4	22.5806	0.0537634	28.42
		Q9Y2Q9	28S ribosomal protein S28, mitochondrial	MRPS28	20.8	5	24.0642	0.0534759	27.24
		P19367	Hexokinase-1	HK1	102.4	35	40.8942	0.0534351	176.09
		P07339	Cathepsin D	CTSD	44.5	14	37.3786	0.0533981	84.98
		O60884	DnaJ homolog subfamily A member 2	DNAJA2	45.7	12	38.1068	0.0533981	94.35
		Q13232	Nucleoside diphosphate kinase 3	NME3	19	6	42.6036	0.0532544	32.6
		P28074	Proteasome subunit beta type-5	PSMB5	28.5	8	32.3194	0.0532319	63.42
		P61163	Alpha-centractin	ACTR1A	42.6	13	42.8191	0.0531915	86.48
		O75915	PRA1 family protein 3	ARL6IP5	21.6	5	23.9362	0.0531915	43.1
		P41567	Eukaryotic translation initiation factor 1	EIF1	12.7	5	43.3628	0.0530973	28.64
		Q9UBS4	DnaJ homolog subfamily B member 11	DNAJB11	40.5	12	34.6369	0.0530726	84.62
		O76021	Ribosomal L1 domain-containing protein 1	RSL1D1	54.9	15	27.1429	0.0530612	86.87
		P28070	Proteasome subunit beta type-4	PSMB4	29.2	6	33.7121	0.0530303	56.1
		P55265	Double-stranded RNA-specific adenosine deaminase	ADAR	136	44	32.9527	0.0530179	239.66
		Q8WUM4	Programmed cell death 6-interacting protein	PDCD6IP	96	34	36.8664	0.0529954	171.09
		P36957	Dihydrolipoyllysine-residue succinyltransferase component of 2-oxoglutarate dehydrogenase complex, mitochondrial	DLST	48.7	13	27.5938	0.0529801	106.79
		P61916	NPC intracellular cholesterol transporter 2	NPC2	16.6	5	32.4503	0.0529801	33.67
		Q96T88	E3 ubiquitin-protein ligase UHRF1	UHRF1	89.8	30	39.4704	0.0529634	148.75
		Q9BPW8	Protein NipSnap homolog 1	NIPSNAP1	33.3	9	29.5775	0.0528169	60.72
		P12532	Creatine kinase U-type, mitochondrial	CKMT1B	47	12	39.0887	0.0527578	96.81
		Q6P2Q9	Pre-mRNA-processing-splicing factor 8	PRPF8	273.4	78	35.3319	0.0526767	481.2
		O00154	Cytosolic acyl coenzyme A thioester hydrolase	ACOT7	41.8	12	30.5263	0.0526316	61.96
		O95865	N(G),N(G)-dimethylarginine dimethylaminohydrolase 2	DDAH2	29.6	9	45.2632	0.0526316	54.41
		P61088	Ubiquitin-conjugating enzyme E2 N	UBE2N	17.1	6	34.8684	0.0526316	29.42
		O43715	TP53-regulated inhibitor of apoptosis 1	TRIAP1	8.8	4	40.7895	0.0526316	16.73
		Q96I23	Protein preY, mitochondrial	PYURF	12.6	3	54.386	0.0526316	15.72
		P12268	Inosine-5'-monophosphate dehydrogenase 2	IMPDH2	55.8	19	30.9339	0.0525292	91.36
		O75323	Protein NipSnap homolog 2	GBAS	33.7	10	28.3217	0.0524476	45.47
		Q15075	Early endosome antigen 1	EEA1	162.4	60	45.9249	0.0524451	266.88
		P18124	60S ribosomal protein L7	RPL7	29.2	9	33.0645	0.0524194	46.7
		P82979	SAP domain-containing ribonucleoprotein	SARNP	23.7	8	30.4762	0.052381	43.49
		Q9Y490	Talin-1	TLN1	269.6	88	39.6694	0.0523416	508.23
		O96000	NADH dehydrogenase [ubiquinone] 1 beta subcomplex subunit 10	NDUFB10	20.8	5	27.3256	0.0523256	34.11
		P49959	Double-strand break repair protein MRE11	MRE11A	80.5	24	38.5593	0.0522599	152.96
		Q16352	Alpha-internexin	INA	55.4	18	37.4749	0.0521042	102.14
		P62995	Transformer-2 protein homolog beta	TRA2B	33.6	7	28.125	0.0520833	50.6
		P60763	Ras-related C3 botulinum toxin substrate 3	RAC3	21.4	6	25.5208	0.0520833	33.23
		Q07812	Apoptosis regulator BAX	BAX	21.2	5	29.6875	0.0520833	38.07
		Q5JRX3	Presequence protease, mitochondrial	PITRM1	117.3	36	43.0087	0.0520733	209.48
		Q8IWS0	PHD finger protein 6	PHF6	41.3	12	44.1096	0.0520548	71.63
		Q9Y4L1	Hypoxia up-regulated protein 1	HYOU1	111.3	34	36.6366	0.0520521	218.3
		Q16775	Hydroxyacylglutathione hydrolase, mitochondrial	HAGH	33.8	10	38.6364	0.0519481	58.28
		Q56VL3	OCIA domain-containing protein 2	OCIAD2	16.9	7	50	0.0519481	27.64
		Q01581	Hydroxymethylglutaryl-CoA synthase, cytoplasmic	HMGCS1	57.3	15	40.1923	0.0519231	110.74
		Q9UKS6	Protein kinase C and casein kinase substrate in neurons protein 3	PACSIN3	48.5	17	47.1698	0.0518868	76.6
		P23919	Thymidylate kinase	DTYMK	23.8	10	38.2075	0.0518868	36.62
		P09382	Galectin-1	LGALS1	14.7	6	52.5926	0.0518519	26.83
		P53396	ATP-citrate synthase	ACLY	120.8	38	40.6903	0.0517711	221.11
		Q9BS26	Endoplasmic reticulum resident protein 44	ERP44	46.9	14	45.0739	0.0517241	93.5
		Q99961	Endophilin-A2	SH3GL1	41.5	13	35.3261	0.0516304	66.18
		Q9P0B6	Coiled-coil domain-containing protein 167	CCDC167	11.5	4	37.1134	0.0515464	15.63
		O60220	Mitochondrial import inner membrane translocase subunit Tim8 A	TIMM8A	11	4	37.1134	0.0515464	8.12
		P60903	Protein S100-A10	S100A10	11.2	2	26.8041	0.0515464	20.53
		Q5JTV8	Torsin-1A-interacting protein 1	TOR1AIP1	66.2	20	44.2539	0.051458	130.73
		Q9NRX2	39S ribosomal protein L17, mitochondrial	MRPL17	20	7	38.8571	0.0514286	25.07
		Q7L014	Probable ATP-dependent RNA helicase DDX46	DDX46	117.3	35	32.7837	0.0514064	197.68
		P29401	Transketolase	TKT	67.8	22	40.1284	0.0513644	142.35
		Q9NWB6	Arginine and glutamate-rich protein 1	ARGLU1	33.2	14	29.304	0.0512821	39.97
		P42771	Cyclin-dependent kinase inhibitor 2A	CDKN2A	16.5	5	48.0769	0.0512821	36.93
		P61289	Proteasome activator complex subunit 3	PSME3	29.5	9	31.4961	0.0511811	47.78
		Q9BQ61	Telomerase RNA component interacting RNase	C19orf43	18.4	8	58.5227	0.0511364	33.25
		P12081	Histidine--tRNA ligase, cytoplasmic	HARS	57.4	19	43.222	0.0510806	92.58
		O43676	NADH dehydrogenase [ubiquinone] 1 beta subcomplex subunit 3	NDUFB3	11.4	3	26.5306	0.0510204	11.36
		Q8WVJ2	NudC domain-containing protein 2	NUDCD2	17.7	5	54.1401	0.0509554	36.24
		P07814	Bifunctional glutamate/proline--tRNA ligase	EPRS	170.5	55	38.955	0.0509259	296.01
		P23526	Adenosylhomocysteinase	AHCY	47.7	15	38.1944	0.0509259	97.82
		Q8WUD1	Ras-related protein Rab-2B	RAB2B	24.2	7	43.0556	0.0509259	48.83
		P43304	Glycerol-3-phosphate dehydrogenase, mitochondrial	GPD2	80.8	31	38.3769	0.0508941	138.3
		Q8NE71	ATP-binding cassette sub-family F member 1	ABCF1	95.9	30	41.6568	0.0508876	179.3
		P48444	Coatomer subunit delta	ARCN1	57.2	18	38.1605	0.0508806	90.72
		Q08J23	tRNA (cytosine(34)-C(5))-methyltransferase	NSUN2	86.4	27	44.5893	0.0508475	154.35
		P61160	Actin-related protein 2	ACTR2	44.7	14	37.0558	0.0507614	65.05
		O75874	Isocitrate dehydrogenase [NADP] cytoplasmic	IDH1	46.6	16	35.9903	0.0507246	68.69
		Q8N5N7	39S ribosomal protein L50, mitochondrial	MRPL50	18.3	4	37.3418	0.0506329	38.63
		O75828	Carbonyl reductase [NADPH] 3	CBR3	30.8	10	42.5993	0.0505415	51.2
		Q16762	Thiosulfate sulfurtransferase	TST	33.4	8	41.7508	0.0505051	59.99
		O43583	Density-regulated protein	DENR	22.1	5	37.8788	0.0505051	42.78
		Q9C005	Protein dpy-30 homolog	DPY30	11.2	5	31.3131	0.0505051	13.37
		Q96DI7	U5 small nuclear ribonucleoprotein 40 kDa protein	SNRNP40	39.3	15	54.902	0.0504202	87.94
		P61769	Beta-2-microglobulin	B2M	13.7	4	37.8151	0.0504202	29.18
		P55036	26S proteasome non-ATPase regulatory subunit 4	PSMD4	40.7	10	35.0133	0.0503979	101.07
		Q9Y2W1	Thyroid hormone receptor-associated protein 3	THRAP3	108.6	30	27.2251	0.0502618	150.73
		Q9NP81	Serine--tRNA ligase, mitochondrial	SARS2	58.2	19	46.139	0.0501931	109.16
		O00116	Alkyldihydroxyacetonephosphate synthase, peroxisomal	AGPS	72.9	24	44.3769	0.050152	133.46
		P28289	Tropomodulin-1	TMOD1	40.5	11	38.4401	0.0501393	76.33
		Q9Y305	Acyl-coenzyme A thioesterase 9, mitochondrial	ACOT9	49.9	15	34.3964	0.0501139	86.24
		P15170	Eukaryotic peptide chain release factor GTP-binding subunit ERF3A	GSPT1	55.7	16	31.6633	0.0501002	84.91
		O15144	Actin-related protein 2/3 complex subunit 2	ARPC2	34.3	10	35.3333	0.05	51.37
		P18085	ADP-ribosylation factor 4	ARF4	20.5	4	25	0.05	33.5
		Q96I25	Splicing factor 45	RBM17	44.9	16	35.9102	0.0498753	69.95
		P28066	Proteasome subunit alpha type-5	PSMA5	26.4	7	41.0788	0.0497925	47.28
		P51151	Ras-related protein Rab-9A	RAB9A	22.8	7	37.8109	0.0497512	41.65
		P07196	Neurofilament light polypeptide	NEFL	61.5	22	39.4107	0.0497238	108.35
		Q00325	Phosphate carrier protein, mitochondrial	SLC25A3	40.1	8	16.8508	0.0497238	42.49
		Q8WXF1	Paraspeckle component 1	PSPC1	58.7	20	39.7706	0.0497132	93.71
		P04179	Superoxide dismutase [Mn], mitochondrial		24.7	7	32.8829	0.0495495	41.49
		Q13951	Core-binding factor subunit beta	CBFB	21.5	6	34.0659	0.0494505	30.63
		Q9UHB9	Signal recognition particle subunit SRP68	SRP68	70.7	20	39.5534	0.0494418	143.82
		Q96JB5	CDK5 regulatory subunit-associated protein 3	CDK5RAP3	56.9	12	28.2609	0.0494071	87.46
		O43837	Isocitrate dehydrogenase [NAD] subunit beta, mitochondrial	IDH3B	42.2	11	33.5065	0.0493506	85.63
		Q9NS69	Mitochondrial import receptor subunit TOM22 homolog	TOMM22	15.5	3	33.8028	0.0492958	28.27
		P14550	Aldo-keto reductase family 1 member A1	AKR1A1	36.6	12	37.2308	0.0492308	65.28
		Q9Y4P3	Transducin beta-like protein 2	TBL2	49.8	15	33.7808	0.049217	69.69
		O76094	Signal recognition particle subunit SRP72	SRP72	74.6	22	38.7481	0.0491803	134.3
		P52788	Spermine synthase	SMS	41.2	12	45.3552	0.0491803	81.11
		P80297	Metallothionein-1X	MT1X	6.1	2	32.7869	0.0491803	11.28
		Q9BXP5	Serrate RNA effector molecule homolog	SRRT	100.6	28	29.7945	0.0490868	140.34
		O75439	Mitochondrial-processing peptidase subunit beta	PMPCB	54.3	17	41.3088	0.0490798	92.83
		Q9BRP8	Partner of Y14 and mago	WIBG	22.6	8	52.451	0.0490196	38.29
		P36776	Lon protease homolog, mitochondrial	LONP1	106.4	28	37.4348	0.0490094	193.37
		P43307	Translocon-associated protein subunit alpha	SSR1	32.2	3	18.1818	0.048951	46.23
		Q9BU61	NADH dehydrogenase [ubiquinone] 1 alpha subcomplex assembly factor 3	NDUFAF3	20.3	7	56.5217	0.048913	33.89
		Q9UH99	SUN domain-containing protein 2	SUN2	80.3	24	46.1646	0.0488145	151.19
		P04792	Heat shock protein beta-1	HSPB1	22.8	8	40.9756	0.0487805	34.14
		O95573	Long-chain-fatty-acid--CoA ligase 3	ACSL3	80.4	17	29.0278	0.0486111	138.9
		Q13503	Mediator of RNA polymerase II transcription subunit 21	MED21	15.6	4	56.25	0.0486111	29.61
		Q99417	c-Myc-binding protein	MYCBP	12	4	45.6311	0.0485437	17.58
		P57721	Poly(rC)-binding protein 3	PCBP3	39.4	7	18.3288	0.0485175	67.66
		P36551	Oxygen-dependent coproporphyrinogen-III oxidase, mitochondrial	CPOX	50.1	14	35.4626	0.0484581	88.19
		O95347	Structural maintenance of chromosomes protein 2	SMC2	135.6	43	33.2498	0.0484545	231.94
		Q9H0D6	5'-3' exoribonuclease 2	XRN2	108.5	31	43.0526	0.0484211	201.27
		P41252	Isoleucine--tRNA ligase, cytoplasmic	IARS	144.4	39	34.1521	0.048336	238.34
		Q15819	Ubiquitin-conjugating enzyme E2 variant 2	UBE2V2	16.4	5	33.1034	0.0482759	19.28
		P39656	Dolichyl-diphosphooligosaccharide--protein glycosyltransferase 48 kDa subunit	DDOST	50.8	11	32.0175	0.0482456	88.04
		P53007	Tricarboxylate transport protein, mitochondrial	SLC25A1	34	8	21.5434	0.0482315	50.31
		O75643	U5 small nuclear ribonucleoprotein 200 kDa helicase	SNRNP200	244.4	63	31.0393	0.048221	382.65
		Q9P013	Spliceosome-associated protein CWC15 homolog	CWC15	26.6	9	47.1616	0.0480349	41.07
		P09497	Clathrin light chain B	CLTB	25.2	7	23.5808	0.0480349	29.15
		P82933	28S ribosomal protein S9, mitochondrial	MRPS9	45.8	14	38.8889	0.0479798	77.84
		Q14165	Malectin	MLEC	32.2	9	38.3562	0.0479452	50.28
		P56192	Methionine--tRNA ligase, cytoplasmic	MARS	101.1	25	32	0.0477778	176.24
		O76003	Glutaredoxin-3	GLRX3	37.4	12	31.6418	0.0477612	55.61
		P18206	Vinculin	VCL	123.7	41	37.7425	0.047619	212.51
		O15355	Protein phosphatase 1G	PPM1G	59.2	19	37.9121	0.047619	100.07
		Q9NW64	Pre-mRNA-splicing factor RBM22	RBM22	46.9	15	41.4286	0.047619	73.96
		Q9NRV9	Heme-binding protein 1	HEBP1	21.1	7	43.9153	0.047619	32.59
		O43674	NADH dehydrogenase [ubiquinone] 1 beta subcomplex subunit 5, mitochondrial	NDUFB5	21.7	5	29.1005	0.047619	26.41
		Q9UDW1	Cytochrome b-c1 complex subunit 9	UQCR10	7.3	2	36.5079	0.047619	8.25
		Q9BUQ8	Probable ATP-dependent RNA helicase DDX23	DDX23	95.5	33	37.0732	0.047561	129.56
		O75306	NADH dehydrogenase [ubiquinone] iron-sulfur protein 2, mitochondrial	NDUFS2	52.5	13	34.3413	0.0475162	85.1
		O43290	U4/U6.U5 tri-snRNP-associated protein 1	SART1	90.2	27	43.875	0.0475	153.79
		P29992	Guanine nucleotide-binding protein subunit alpha-11	GNA11	42.1	12	40.6685	0.0473538	60.7
		P50148	Guanine nucleotide-binding protein G(q) subunit alpha	GNAQ	42.1	10	35.0975	0.0473538	64.59
		Q9NYK5	39S ribosomal protein L39, mitochondrial	MRPL39	38.7	13	33.432	0.0473373	49.95
		P19387	DNA-directed RNA polymerase II subunit RPB3	POLR2C	31.4	6	32.7273	0.0472727	48.76
		Q9BPZ3	Polyadenylate-binding protein-interacting protein 2	PAIP2	15	3	35.4331	0.0472441	24.81
		Q13283	Ras GTPase-activating protein-binding protein 1	G3BP1	52.1	12	39.6996	0.0472103	92.1
		P23786	Carnitine O-palmitoyltransferase 2, mitochondrial	CPT2	73.7	25	39.2097	0.0471125	101.92
		Q09028	Histone-binding protein RBBP4	RBBP4	47.6	14	51.7647	0.0470588	99.27
		Q99436	Proteasome subunit beta type-7	PSMB7	29.9	5	18.7726	0.0469314	36.61
		O75821	Eukaryotic translation initiation factor 3 subunit G	EIF3G	35.6	11	29.0625	0.046875	77.44
		O60783	28S ribosomal protein S14, mitochondrial	MRPS14	15.1	4	25.7812	0.046875	19.54
		O95139	NADH dehydrogenase [ubiquinone] 1 beta subcomplex subunit 6	NDUFB6	15.5	2	19.5312	0.046875	20.39
		Q9ULW0	Targeting protein for Xklp2	TPX2	85.6	24	38.6881	0.0468541	129.14
		P55786	Puromycin-sensitive aminopeptidase	NPEPPS	103.2	29	32.1001	0.04679	160.78
		Q9Y6M1	Insulin-like growth factor 2 mRNA-binding protein 2	IGF2BP2	66.1	19	36.8948	0.0467446	101.62
		P51649	Succinate-semialdehyde dehydrogenase, mitochondrial	ALDH5A1	57.2	16	38.5047	0.046729	103.8
		Q9P2K5	Myelin expression factor 2	MYEF2	64.1	19	36.3333	0.0466667	91.16
		Q16527	Cysteine and glycine-rich protein 2	CSRP2	20.9	7	35.2332	0.0466321	38.75
		P41091	Eukaryotic translation initiation factor 2 subunit 3	EIF2S3	51.1	12	27.9661	0.0466102	74.71
		Q00577	Transcriptional activator protein Pur-alpha	PURA	34.9	11	50.9317	0.0465839	51.33
		P50914	60S ribosomal protein L14	RPL14	23.4	8	21.3953	0.0465116	27.58
		P67870	Casein kinase II subunit beta	CSNK2B	24.9	6	37.6744	0.0465116	48.85
		O75534	Cold shock domain-containing protein E1	CSDE1	88.8	29	37.594	0.0463659	132.84
		P42126	Enoyl-CoA delta isomerase 1, mitochondrial	ECI1	32.8	7	27.1523	0.0463576	52.22
		Q9NZW5	MAGUK p55 subfamily member 6	MPP6	61.1	18	37.2222	0.0462963	87.31
		P62942	Peptidyl-prolyl cis-trans isomerase FKBP1A	FKBP1A	11.9	2	29.6296	0.0462963	20.78
		P23368	NAD-dependent malic enzyme, mitochondrial	ME2	65.4	17	39.5548	0.0462329	118.21
		O75940	Survival of motor neuron-related-splicing factor 30	SMNDC1	26.7	8	49.1597	0.0462185	44.52
		P49006	MARCKS-related protein	MARCKSL1	19.5	7	65.641	0.0461538	43.42
		Q3MHD2	Protein LSM12 homolog	LSM12	21.7	4	16.4103	0.0461538	33.91
		Q92900	Regulator of nonsense transcripts 1	UPF1	124.3	32	40.4783	0.0460585	221.22
		Q13423	NAD(P) transhydrogenase, mitochondrial	NNT	113.8	29	23.4807	0.0460405	201.49
		Q9UKD2	mRNA turnover protein 4 homolog	MRTO4	27.5	9	44.3515	0.0460251	43.78
		Q9NR28	Diablo homolog, mitochondrial	DIABLO	27.1	8	35.1464	0.0460251	42.97
		Q9UBQ5	Eukaryotic translation initiation factor 3 subunit K	EIF3K	25	6	22.9358	0.0458716	44.7
		P52926	High mobility group protein HMGI-C	HMGA2	11.8	4	39.4495	0.0458716	22.93
		Q99873	Protein arginine N-methyltransferase 1		42.4	11	33.9623	0.0458221	59.32
		P17480	Nucleolar transcription factor 1	UBTF	89.4	28	34.6859	0.0458115	111.07
		P58107	Epiplakin		555.3	103	50	0.045794	1016.89
		Q99848	Probable rRNA-processing protein EBP2	EBNA1BP2	34.8	11	33.3333	0.0457516	51.93
		Q9NX14	NADH dehydrogenase [ubiquinone] 1 beta subcomplex subunit 11, mitochondrial	NDUFB11	17.3	4	22.8758	0.0457516	18.98
		Q10713	Mitochondrial-processing peptidase subunit alpha	PMPCA	58.2	14	28.381	0.0457143	77.99
		O43181	NADH dehydrogenase [ubiquinone] iron-sulfur protein 4, mitochondrial	NDUFS4	20.1	7	39.4286	0.0457143	30.13
		P26639	Threonine--tRNA ligase, cytoplasmic	TARS	83.4	20	32.5035	0.0456432	119.89
		Q13547	Histone deacetylase 1	HDAC1	55.1	15	46.473	0.0456432	90.45
		Q9BU76	Multiple myeloma tumor-associated protein 2	C1orf35	29.4	10	41.8251	0.0456274	35.95
		Q9ULR0	Pre-mRNA-splicing factor ISY1 homolog	ISY1	33	11	40.3509	0.045614	43.13
		P37268	Squalene synthase	FDFT1	48.1	12	34.7722	0.0455635	68
		O14579	Coatomer subunit epsilon	COPE	34.5	11	31.8182	0.0454545	52.44
		Q9BUR5	MICOS complex subunit MIC26	APOO	22.3	6	31.8182	0.0454545	31.5
		Q01658	Protein Dr1	DR1	19.4	4	28.9773	0.0454545	34.64
		O00273	DNA fragmentation factor subunit alpha	DFFA	36.5	9	46.5257	0.0453172	69.1
		Q9UNF0	Protein kinase C and casein kinase substrate in neurons protein 2	PACSIN2	55.7	18	38.4774	0.0452675	74.37
		P51398	28S ribosomal protein S29, mitochondrial	DAP3	45.5	12	32.4121	0.0452261	76.76
		Q9UNM6	26S proteasome non-ATPase regulatory subunit 13	PSMD13	42.9	13	39.6277	0.0452128	65.17
		P08754	Guanine nucleotide-binding protein G(i) subunit alpha	GNAI3	40.5	10	41.8079	0.0451977	63.37
		P35250	Replication factor C subunit 2	RFC2	39.1	9	33.8983	0.0451977	69.2
		O43447	Peptidyl-prolyl cis-trans isomerase H	PPIH	19.2	6	24.8588	0.0451977	21.93
		Q15393	Splicing factor 3B subunit 3	SF3B3	135.5	28	29.0058	0.0451931	222.14
		Q08945	FACT complex subunit SSRP1	SSRP1	81	20	23.6953	0.045134	106.85
		Q14344	Guanine nucleotide-binding protein subunit alpha-13	GNA13	44	12	35.0133	0.0450928	58.74
		P78347	General transcription factor II-I	GTF2I	112.3	32	38.8778	0.0450902	167.34
		P20042	Eukaryotic translation initiation factor 2 subunit 2	EIF2S2	38.4	13	45.045	0.045045	60.59
		O00231	26S proteasome non-ATPase regulatory subunit 11	PSMD11	47.4	12	30.8057	0.0450237	70.59
		P60228	Eukaryotic translation initiation factor 3 subunit E	EIF3E	52.2	12	31.236	0.0449438	74.5
		Q99747	Gamma-soluble NSF attachment protein	NAPG	34.7	11	35.2564	0.0448718	55.6
		Q96P16	Regulation of nuclear pre-mRNA domain-containing protein 1A	RPRD1A	35.7	10	38.4615	0.0448718	57.67
		P53701	Cytochrome c-type heme lyase	HCCS	30.6	10	39.9254	0.0447761	42.43
		Q8N5G0	Small integral membrane protein 20	C4orf52	7.7	2	32.8358	0.0447761	7.88
		P49915	GMP synthase [glutamine-hydrolyzing]	GMPS	76.7	21	37.3737	0.044733	118.87
		Q9UHX1	Poly(U)-binding-splicing factor PUF60	PUF60	59.8	19	40.2504	0.0447227	84.75
		Q8TCS8	Polyribonucleotide nucleotidyltransferase 1, mitochondrial	PNPT1	85.9	24	32.1839	0.0446999	117.23
		O14745	Na(+)/H(+) exchange regulatory cofactor NHE-RF1	SLC9A3R1	38.8	13	43.0168	0.0446927	56.13
		Q96AY3	Peptidyl-prolyl cis-trans isomerase FKBP10	FKBP10	64.2	18	30.5842	0.0446735	83.7
		P13796	Plastin-2	LCP1	70.2	15	30.941	0.0446571	108.17
		O95202	Mitochondrial proton/calcium exchanger protein	LETM1	83.3	18	27.3342	0.0446549	128.44
		Q01813	ATP-dependent 6-phosphofructokinase, platelet type	PFKP	85.5	25	34.6939	0.0446429	133.29
		Q8N1G4	Leucine-rich repeat-containing protein 47	LRRC47	63.4	20	42.024	0.0445969	105.21
		Q16836	Hydroxyacyl-coenzyme A dehydrogenase, mitochondrial	HADH	34.3	8	21.6561	0.044586	43.74
		P11441	Ubiquitin-like protein 4A	UBL4A	17.8	6	36.9427	0.044586	21.36
		Q9P016	Thymocyte nuclear protein 1	THYN1	25.7	9	43.5556	0.0444444	20.55
		Q9Y3A3	MOB-like protein phocein	MOB4	26	5	36.8889	0.0444444	35.72
		Q8N5K1	CDGSH iron-sulfur domain-containing protein 2	CISD2	15.3	4	34.8148	0.0444444	28.16
		Q8N163	Cell cycle and apoptosis regulator protein 2	CCAR2	102.8	31	35.3196	0.0444204	142.04
		P07203	Glutathione peroxidase 1	GPX1	22.1	6	34.9754	0.044335	26.13
		Q9Y262	Eukaryotic translation initiation factor 3 subunit L	EIF3L	66.7	15	27.6596	0.0443262	89.66
		O43615	Mitochondrial import inner membrane translocase subunit TIM44	TIMM44	51.3	15	36.2832	0.0442478	73.51
		Q14320	Protein FAM50A	FAM50A	40.2	11	27.7286	0.0442478	59.18
		Q9Y2J2	Band 4.1-like protein 3	EPB41L3	120.6	34	41.8583	0.0441582	217.16
		P35606	Coatomer subunit beta'	COPB2	102.4	30	40.1766	0.0441501	176.02
		Q9NSD9	Phenylalanine--tRNA ligase beta subunit	FARSB	66.1	18	29.0323	0.0441426	95.79
		P53621	Coatomer subunit alpha	COPA	138.3	39	40.6046	0.0441176	195.48
		O00244	Copper transport protein ATOX1	ATOX1	7.4	2	25	0.0441176	8.95
		P63218	Guanine nucleotide-binding protein G(I)/G(S)/G(O) subunit gamma-5	GNG5	7.3	2	23.5294	0.0441176	9.01
		Q9Y3A5	Ribosome maturation protein SBDS	SBDS	28.7	9	41.6	0.044	41.77
		P40222	Alpha-taxilin	TXLNA	61.9	21	47.9853	0.043956	89.96
		P07099	Epoxide hydrolase 1	EPHX1	52.9	16	34.0659	0.043956	79.7
		Q9P015	39S ribosomal protein L15, mitochondrial	MRPL15	33.4	7	32.7703	0.0439189	50.13
		P05556	Integrin beta-1	ITGB1	88.4	21	22.0551	0.0438596	116.07
		Q14195	Dihydropyrimidinase-related protein 3	DPYSL3	61.9	14	33.1579	0.0438596	90.48
		Q15631	Translin	TSN	26.2	8	33.7719	0.0438596	37.8
		Q14126	Desmoglein-2	DSG2	122.2	31	36.3148	0.0438283	208.06
		O43776	Asparagine--tRNA ligase, cytoplasmic	NARS	62.9	17	34.6715	0.0437956	90.48
		Q8IXM3	39S ribosomal protein L41, mitochondrial	MRPL41	15.4	3	28.4672	0.0437956	23.88
		Q7Z5G4	Golgin subfamily A member 7	GOLGA7	15.8	3	22.6277	0.0437956	16.87
		Q99547	M-phase phosphoprotein 6	MPHOSPH6	19	5	30	0.04375	22.92
		Q15185	Prostaglandin E synthase 3	PTGES3	18.7	4	25.625	0.04375	29.65
		P49792	E3 SUMO-protein ligase RanBP2	RANBP2	358	102	35.732	0.0437345	520.14
		Q9BQ52	Zinc phosphodiesterase ELAC protein 2	ELAC2	92.2	24	39.7094	0.0435835	165.18
		O94906	Pre-mRNA-processing factor 6	PRPF6	106.9	36	36.0255	0.0435707	146.18
		P26196	Probable ATP-dependent RNA helicase DDX6	DDX6	54.4	15	32.0911	0.0434783	86.81
		Q9H2H8	Peptidyl-prolyl cis-trans isomerase-like 3	PPIL3	18.1	7	45.9627	0.0434783	23.46
		P51570	Galactokinase	GALK1	42.2	13	42.0918	0.0433673	62.34
		O95793	Double-stranded RNA-binding protein Staufen homolog 1	STAU1	63.1	15	26.3432	0.0433276	95.36
		Q9NVX2	Notchless protein homolog 1	NLE1	53.3	13	36.9072	0.043299	106.76
		P14649	Myosin light chain 6B	MYL6B	22.8	6	37.0192	0.0432692	29.67
		Q14204	Cytoplasmic dynein 1 heavy chain 1	DYNC1H1	532.1	132	31.7047	0.043263	782.61
		Q9BWS9	Chitinase domain-containing protein 1	CHID1	44.9	13	33.5878	0.043257	60.17
		Q9UNZ2	NSFL1 cofactor p47	NSFL1C	40.5	13	43.7838	0.0432432	67.85
		Q9Y617	Phosphoserine aminotransferase	PSAT1	40.4	10	30	0.0432432	61.01
		P51452	Dual specificity protein phosphatase 3	DUSP3	20.5	5	34.5946	0.0432432	34.7
		P42285	Exosome RNA helicase MTR4	SKIV2L2	117.7	32	31.4779	0.0431862	173.93
		Q9NQ29	Putative RNA-binding protein Luc7-like 1	LUC7L	43.7	11	31.2668	0.0431267	66.54
		Q09666	Neuroblast differentiation-associated protein AHNAK	AHNAK	628.7	155	48.472	0.0431239	1085.58
		P13674	Prolyl 4-hydroxylase subunit alpha-1	P4HA1	61	13	33.8951	0.0430712	95.88
		Q92665	28S ribosomal protein S31, mitochondrial	MRPS31	45.3	12	36.962	0.043038	69.48
		Q92769	Histone deacetylase 2	HDAC2	55.3	13	36.4754	0.0430328	85.14
		Q14192	Four and a half LIM domains protein 2	FHL2	32.2	9	32.6165	0.0430108	32.13
		Q9BW83	Intraflagellar transport protein 27 homolog	IFT27	20.5	6	41.3978	0.0430108	33.58
		Q6UW78	Ubiquinol-cytochrome-c reductase complex assembly factor 3	C11orf83	10.1	2	32.2581	0.0430108	12.92
		Q9BVG4	Protein PBDC1	CXorf26	26	8	36.4807	0.0429185	40.69
		Q2TAY7	WD40 repeat-containing protein SMU1	SMU1	57.5	12	26.1209	0.042885	88.54
		Q70UQ0	Inhibitor of nuclear factor kappa-B kinase-interacting protein	IKBIP	39.3	13	33.7143	0.0428571	49.23
		P19388	DNA-directed RNA polymerases I, II, and III subunit RPABC1	POLR2E	24.5	7	32.381	0.0428571	27.32
		O94874	E3 UFM1-protein ligase 1	UFL1	89.5	26	35.0126	0.0428212	119.55
		Q96HE7	ERO1-like protein alpha	ERO1L	54.4	13	39.1026	0.042735	100.83
		Q9NR33	DNA polymerase epsilon subunit 4	POLE4	12.2	3	41.8803	0.042735	14.61
		O00743	Serine/threonine-protein phosphatase 6 catalytic subunit	PPP6C	35.1	9	31.8033	0.042623	44.31
		P30837	Aldehyde dehydrogenase X, mitochondrial	ALDH1B1	57.2	16	29.9807	0.0425532	98.04
		P35237	Serpin B6	SERPINB6	42.6	9	29.7872	0.0425532	58.9
		P41227	N-alpha-acetyltransferase 10	NAA10	26.4	7	36.1702	0.0425532	42.08
		P09012	U1 small nuclear ribonucleoprotein A	SNRPA	31.3	7	20.5674	0.0425532	58.54
		Q9BTV4	Transmembrane protein 43	TMEM43	44.8	11	36.25	0.0425	88.58
		P63096	Guanine nucleotide-binding protein G(i) subunit alpha-1	GNAI1	40.3	11	37.5706	0.0423729	53.29
		O75348	V-type proton ATPase subunit G 1	ATP6V1G1	13.7	4	50	0.0423729	19.68
		Q5XKP0	MICOS complex subunit MIC13	C19orf70	13.1	3	15.2542	0.0423729	14.8
		O95299	NADH dehydrogenase [ubiquinone] 1 alpha subcomplex subunit 10, mitochondrial	NDUFA10	40.7	10	30.7042	0.0422535	50.37
		Q9NZ01	Very-long-chain enoyl-CoA reductase	TECR	36	9	21.4286	0.0422078	40.16
		Q12907	Vesicular integral-membrane protein VIP36	LMAN2	40.2	11	36.7978	0.0421348	58.4
		Q96DV4	39S ribosomal protein L38, mitochondrial	MRPL38	44.6	11	32.1053	0.0421053	60.21
		Q9H910	Jupiter microtubule associated homolog 2	HN1L	20.1	7	46.8421	0.0421053	29.95
		Q9Y3D9	28S ribosomal protein S23, mitochondrial	MRPS23	21.8	6	28.9474	0.0421053	29.17
		Q9BSD7	Cancer-related nucleoside-triphosphatase	NTPCR	20.7	6	37.3684	0.0421053	30.61
		Q10471	Polypeptide N-acetylgalactosaminyltransferase 2	GALNT2	64.7	18	37.6532	0.0420315	91.58
		Q9UFW8	CGG triplet repeat-binding protein 1	CGGBP1	18.8	7	50.8982	0.0419162	20.42
		Q13765	Nascent polypeptide-associated complex subunit alpha	NACA	23.4	4	22.7907	0.0418605	39.4
		P50579	Methionine aminopeptidase 2	METAP2	52.9	16	44.1423	0.041841	89.94
		Q9UBX3	Mitochondrial dicarboxylate carrier	SLC25A10	31.3	10	32.0557	0.0418118	38.84
		Q9NR45	Sialic acid synthase	NANS	40.3	9	34.5404	0.0417827	49.95
		Q7Z4V5	Hepatoma-derived growth factor-related protein 2	HDGFRP2	74.3	19	22.9508	0.0417288	87.89
		Q9P2J5	Leucine--tRNA ligase, cytoplasmic	LARS	134.4	34	38.9456	0.0416667	199.16
		Q02241	Kinesin-like protein KIF23	KIF23	110	25	33.0208	0.0416667	150.64
		O00461	Golgi integral membrane protein 4	GOLIM4	81.8	17	29.1667	0.0416667	86.84
		O00232	26S proteasome non-ATPase regulatory subunit 12	PSMD12	52.9	13	30.0439	0.0416667	74.77
		Q96I99	Succinate--CoA ligase [GDP-forming] subunit beta, mitochondrial	SUCLG2	46.5	12	40.0463	0.0416667	75.63
		Q9BV38	WD repeat-containing protein 18	WDR18	47.4	10	27.7778	0.0416667	59.94
		Q96QR8	Transcriptional activator protein Pur-beta	PURB	33.2	9	38.4615	0.0416667	64.97
		Q8NCW5	NAD(P)H-hydrate epimerase	APOA1BP	31.7	8	29.1667	0.0416667	42.28
		P22102	Trifunctional purine biosynthetic protein adenosine-3	GART	107.7	26	31.5842	0.0415842	176.67
		Q9HC38	Glyoxalase domain-containing protein 4	GLOD4	34.8	8	37.6997	0.0415335	51.56
		Q9NZ63	Telomere length and silencing protein 1 homolog	C9orf78	33.7	9	35.6401	0.0415225	35.68
		Q8NEY8	Periphilin-1	PPHLN1	52.7	14	25.5459	0.0414847	51.04
		Q9BRK5	45 kDa calcium-binding protein	SDF4	41.8	11	35.6354	0.0414365	62.08
		O95433	Activator of 90 kDa heat shock protein ATPase homolog 1	AHSA1	38.2	11	27.2189	0.0414201	48.42
		O15126	Secretory carrier-associated membrane protein 1	SCAMP1	37.9	10	29.5858	0.0414201	52.23
		O43819	Protein SCO2 homolog, mitochondrial	SCO2	29.8	7	30.0752	0.0413534	40.04
		P22033	Methylmalonyl-CoA mutase, mitochondrial	MUT	83.1	23	36.9333	0.0413333	121.64
		P07305	Histone H1.0	H1F0	20.8	4	18.5567	0.0412371	31.43
		C9JLW8	Mapk-regulated corepressor-interacting protein 1	FAM195B	10.9	4	47.4227	0.0412371	14.39
		P25685	DnaJ homolog subfamily B member 1	DNAJB1	38	11	37.6471	0.0411765	42.19
		Q9H773	dCTP pyrophosphatase 1	DCTPP1	18.7	6	56.4706	0.0411765	34.2
		P17174	Aspartate aminotransferase, cytoplasmic	GOT1	46.2	13	34.3826	0.0411622	64.92
		Q9H1E3	Nuclear ubiquitous casein and cyclin-dependent kinase substrate 1	NUCKS1	27.3	8	29.2181	0.0411523	43.2
		P15121	Aldo-keto reductase family 1 member B1	AKR1B1	35.8	12	54.7468	0.0411392	50.08
		Q9BZL1	Ubiquitin-like protein 5	UBL5	8.5	3	41.0959	0.0410959	9.69
		P0DJ07	Protein PET100 homolog, mitochondrial	PET100	9.1	2	23.2877	0.0410959	16.37
		P20073	Annexin A7	ANXA7	52.7	13	27.6639	0.0409836	72.23
		Q6P5R6	60S ribosomal protein L22-like 1	RPL22L1	14.6	2	26.2295	0.0409836	16.42
		P61962	DDB1- and CUL4-associated factor 7	DCAF7	38.9	7	28.0702	0.0409357	59.19
		Q92785	Zinc finger protein ubi-d4	DPF2	44.1	11	34.2711	0.0409207	59.58
		Q13363	C-terminal-binding protein 1	CTBP1	47.5	11	31.8182	0.0409091	54.83
		Q14444	Caprin-1	CAPRIN1	78.3	15	18.4767	0.0409027	106.17
		Q12797	Aspartyl/asparaginyl beta-hydroxylase	ASPH	85.8	21	28.1003	0.0408971	122.82
		P10155	60 kDa SS-A/Ro ribonucleoprotein	TROVE2	60.6	17	32.8996	0.0408922	72.44
		O95639	Cleavage and polyadenylation specificity factor subunit 4	CPSF4	30.2	9	39.4052	0.0408922	34.14
		Q9HCC0	Methylcrotonoyl-CoA carboxylase beta chain, mitochondrial	MCCC2	61.3	17	36.4121	0.0408526	86.04
		P49419	Alpha-aminoadipic semialdehyde dehydrogenase	ALDH7A1	58.4	16	37.6623	0.0408163	83.22
		P04080	Cystatin-B	CSTB	11.1	4	42.8571	0.0408163	14.64
		O75390	Citrate synthase, mitochondrial	CS	51.7	9	23.176	0.0407725	64.18
		Q8IXM2	Chromatin complexes subunit BAP18	C17orf49	17.9	4	21.5116	0.0406977	19.76
		Q14676	Mediator of DNA damage checkpoint protein 1	MDC1	226.5	51	42.5562	0.0406893	394.05
		Q15637	Splicing factor 1	SF1	68.3	12	20.0313	0.0406886	87.93
		E9PRG8	Uncharacterized protein C11orf98		14.2	4	40.6504	0.0406504	17.51
		Q9UBT2	SUMO-activating enzyme subunit 2	UBA2	71.2	18	39.2188	0.040625	92.05
		Q5JTZ9	Alanine--tRNA ligase, mitochondrial	AARS2	107.3	27	36.8528	0.0406091	153.08
		Q9UKX7	Nuclear pore complex protein Nup50	NUP50	50.1	14	29.4872	0.0405983	58
		Q9Y5M8	Signal recognition particle receptor subunit beta	SRPRB	29.7	8	26.5683	0.0405904	50.11
		P27694	Replication protein A 70 kDa DNA-binding subunit	RPA1	68.1	16	34.0909	0.0405844	109.52
		Q99613	Eukaryotic translation initiation factor 3 subunit C	EIF3C	105.3	28	28.4775	0.0405257	139.64
		O95757	Heat shock 70 kDa protein 4L	HSPA4L	94.5	24	33.8498	0.0405244	129.16
		Q9Y512	Sorting and assembly machinery component 50 homolog	SAMM50	51.9	14	34.5416	0.0405117	60.54
		P28838	Cytosol aminopeptidase	LAP3	56.1	18	40.2697	0.0404624	87.66
		O15160	DNA-directed RNA polymerases I and III subunit RPAC1	POLR1C	39.2	9	31.7919	0.0404624	58.85
		P56545	C-terminal-binding protein 2	CTBP2	48.9	11	26.5169	0.0404494	59.5
		Q9UBU9	Nuclear RNA export factor 1	NXF1	70.1	19	36.1874	0.0403877	102.87
		P55809	Succinyl-CoA:3-ketoacid coenzyme A transferase 1, mitochondrial	OXCT1	56.1	12	28.4615	0.0403846	83.42
		Q16531	DNA damage-binding protein 1	DDB1	126.9	31	35.7895	0.0403509	193.13
		P31947	14-3-3 protein sigma	SFN	27.8	6	20.9677	0.0403226	29.51
		O43172	U4/U6 small nuclear ribonucleoprotein Prp4	PRPF4	58.4	16	39.4636	0.0402299	75.09
		Q96NC0	Zinc finger matrin-type protein 2	ZMAT2	23.6	8	36.1809	0.040201	25.39
		P22830	Ferrochelatase, mitochondrial	FECH	47.8	13	32.6241	0.0401891	57.52
		Q9H444	Charged multivesicular body protein 4b	CHMP4B	24.9	6	30.3571	0.0401786	36.78
		P55060	Exportin-2	CSE1L	110.3	22	22.76	0.0401648	166.16
		P51116	Fragile X mental retardation syndrome-related protein 2	FXR2	74.2	23	46.211	0.0401189	117.28
		Q8WWY3	U4/U6 small nuclear ribonucleoprotein Prp31	PRPF31	55.4	14	39.8798	0.0400802	80.96
		Q13557	Calcium/calmodulin-dependent protein kinase type II subunit delta	CAMK2D	56.3	9	29.0581	0.0400802	83.03
		P43897	Elongation factor Ts, mitochondrial	TSFM	35.4	10	35.3846	0.04	53.25
		Q9HD33	39S ribosomal protein L47, mitochondrial	MRPL47	29.4	8	30	0.04	33.48
		Q9Y2Q3	Glutathione S-transferase kappa 1	GSTK1	25.5	7	41.5929	0.039823	38.23
		Q15363	Transmembrane emp24 domain-containing protein 2	TMED2	22.7	5	21.8905	0.039801	16.71
		P98175	RNA-binding protein 10	RBM10	103.5	30	41.2903	0.0397849	139.09
		Q9NUQ3	Gamma-taxilin	TXLNG	60.5	18	34.0909	0.0397727	62
		P54577	Tyrosine--tRNA ligase, cytoplasmic	YARS	59.1	17	40.7197	0.0397727	78.28
		Q9NZM5	Ribosome biogenesis protein NOP53	GLTSCR2	54.4	14	26.1506	0.039749	68.66
		O15511	Actin-related protein 2/3 complex subunit 5	ARPC5	16.3	4	30.4636	0.0397351	19.28
		Q15149	Plectin	PLEC	531.5	147	32.6644	0.0397096	682.89
		P35222	Catenin beta-1	CTNNB1	85.4	18	39.9488	0.0396927	140.21
		Q9BRT2	Ubiquinol-cytochrome-c reductase complex assembly factor 2	MNF1	14.9	5	35.7143	0.0396825	14.82
		Q92520	Protein FAM3C	FAM3C	24.7	7	33.0396	0.0396476	36.14
		Q13907	Isopentenyl-diphosphate Delta-isomerase 1	IDI1	26.3	6	41.8502	0.0396476	46.57
		Q06787	Synaptic functional regulator FMR1	FMR1	71.1	20	37.9747	0.039557	90.48
		Q01780	Exosome component 10	EXOSC10	100.8	26	32.7684	0.039548	127.73
		Q08257	Quinone oxidoreductase	CRYZ	35.2	11	37.386	0.0395137	51.12
		Q8TAT6	Nuclear protein localization protein 4 homolog	NPLOC4	68.1	16	39.1447	0.0394737	99.69
		Q86XP3	ATP-dependent RNA helicase DDX42	DDX42	102.9	24	35.3945	0.0394456	151.06
		O00165	HCLS1-associated protein X-1	HAX1	31.6	9	38.3513	0.0394265	38.88
		Q9UM54	Unconventional myosin-VI	MYO6	149.6	33	28.6708	0.0394127	206.36
		Q96A33	Coiled-coil domain-containing protein 47	CCDC47	55.8	13	30.6418	0.0393375	87.24
		Q9BY44	Eukaryotic translation initiation factor 2A	EIF2A	64.9	14	31.453	0.0393162	79.81
		P07197	Neurofilament medium polypeptide	NEFM	102.4	30	33.0786	0.0393013	145.22
		O15460	Prolyl 4-hydroxylase subunit alpha-2	P4HA2	60.9	14	33.271	0.0392523	90.83
		Q96KR1	Zinc finger RNA-binding protein	ZFR	116.9	29	36.5922	0.0391061	161.49
		Q9Y3E5	Peptidyl-tRNA hydrolase 2, mitochondrial	PTRH2	19.2	6	48.6034	0.0391061	34.34
		Q13084	39S ribosomal protein L28, mitochondrial	MRPL28	30.1	7	36.3281	0.0390625	36.79
		Q02818	Nucleobindin-1	NUCB1	53.8	15	33.4056	0.0390456	64.65
		O75150	E3 ubiquitin-protein ligase BRE1B	RNF40	113.6	31	31.4685	0.038961	145.44
		Q15102	Platelet-activating factor acetylhydrolase IB subunit gamma	PAFAH1B3	25.7	6	26.4069	0.038961	32.65
		Q9H4G4	Golgi-associated plant pathogenesis-related protein 1	GLIPR2	17.2	5	37.013	0.038961	22.19
		Q99471	Prefoldin subunit 5	PFDN5	17.3	4	29.2208	0.038961	23.19
		P61964	WD repeat-containing protein 5	WDR5	36.6	9	30.5389	0.0389222	40.07
		P82650	28S ribosomal protein S22, mitochondrial	MRPS22	41.3	10	29.1667	0.0388889	48.41
		Q8ND56	Protein LSM14 homolog A	LSM14A	50.5	11	20.7343	0.0388769	59.9
		Q15785	Mitochondrial import receptor subunit TOM34	TOMM34	34.5	9	40.1294	0.038835	54.14
		P11234	Ras-related protein Ral-B	RALB	23.4	7	39.3204	0.038835	24.59
		Q9NTJ3	Structural maintenance of chromosomes protein 4	SMC4	147.1	40	35.1708	0.0388199	201.97
		Q9UKV3	Apoptotic chromatin condensation inducer in the nucleus	ACIN1	151.8	37	29.0828	0.038777	184.38
		Q9Y676	28S ribosomal protein S18b, mitochondrial	MRPS18B	29.4	7	34.4961	0.0387597	36.78
		O00487	26S proteasome non-ATPase regulatory subunit 14	PSMD14	34.6	8	37.0968	0.0387097	50.75
		P05091	Aldehyde dehydrogenase, mitochondrial	ALDH2	56.3	13	24.7582	0.0386847	76.91
		Q9P035	Very-long-chain (3R)-3-hydroxyacyl-CoA dehydratase 3	PTPLAD1	43.1	10	17.6796	0.038674	63.14
		P49916	DNA ligase 3	LIG3	112.8	31	37.4628	0.0386521	157.11
		Q8WW59	SPRY domain-containing protein 4	SPRYD4	23.1	6	35.2657	0.0386473	27.93
		P17655	Calpain-2 catalytic subunit	CAPN2	79.9	17	35.1429	0.0385714	135.72
		P47755	F-actin-capping protein subunit alpha-2	CAPZA2	32.9	8	37.0629	0.0384615	43.89
		Q53GQ0	Very-long-chain 3-oxoacyl-CoA reductase	HSD17B12	34.3	8	29.8077	0.0384615	50.35
		Q5U5X0	Complex III assembly factor LYRM7	LYRM7	11.9	3	41.3462	0.0384615	15.95
		Q8WXF0	Serine/arginine-rich splicing factor 12	SRSF12	30.5	7	21.4559	0.0383142	38.18
		Q9Y3L5	Ras-related protein Rap-2c	RAP2C	20.7	5	28.9617	0.0382514	33.86
		P10114	Ras-related protein Rap-2a	RAP2A	20.6	5	28.9617	0.0382514	31.25
		Q9HAV0	Guanine nucleotide-binding protein subunit beta-4	GNB4	37.5	8	33.2353	0.0382353	56.86
		P14324	Farnesyl pyrophosphate synthase	FDPS	48.2	10	24.821	0.0381862	53.37
		Q96E11	Ribosome-recycling factor, mitochondrial	MRRF	29.3	7	30.5344	0.0381679	31.99
		Q8N4V1	Membrane magnesium transporter 1	MMGT1	14.7	3	31.2977	0.0381679	18.92
		P20810	Calpastatin	CAST	76.5	20	34.7458	0.0381356	113.52
		Q5HYI8	Rab-like protein 3	RABL3	26.4	7	43.2203	0.0381356	32.53
		O95400	CD2 antigen cytoplasmic tail-binding protein 2	CD2BP2	37.6	7	29.0323	0.0381232	50.28
		Q9BQ67	Glutamate-rich WD repeat-containing protein 1	GRWD1	49.4	10	30.4933	0.0381166	82.61
		P53041	Serine/threonine-protein phosphatase 5	PPP5C	56.8	15	29.0581	0.0380762	74.01
		Q9H0A0	RNA cytidine acetyltransferase	NAT10	115.7	27	30.9268	0.0380488	151.8
		Q9Y2S7	Polymerase delta-interacting protein 2	POLDIP2	42	10	36.1413	0.0380435	63.8
		Q9ULC3	Ras-related protein Rab-23	RAB23	26.6	6	29.5359	0.0379747	43.35
		Q9NRP2	COX assembly mitochondrial protein 2 homolog	CMC2	9.5	3	32.9114	0.0379747	9.2
		P11216	Glycogen phosphorylase, brain form	PYGB	96.6	26	31.554	0.0379597	102.79
		O60256	Phosphoribosyl pyrophosphate synthase-associated protein 2	PRPSAP2	40.9	11	32.5203	0.0379404	60.07
		Q12874	Splicing factor 3A subunit 3	SF3A3	58.8	13	30.5389	0.0379242	76.5
		O76031	ATP-dependent Clp protease ATP-binding subunit clpX-like, mitochondrial	CLPX	69.2	16	40.9163	0.0379147	106.68
		A6NHR9	Structural maintenance of chromosomes flexible hinge domain-containing protein 1	SMCHD1	226.2	50	28.1796	0.0379052	282.38
		O15042	U2 snRNP-associated SURP motif-containing protein	U2SURP	118.2	27	28.6686	0.0379009	136.35
		O43818	U3 small nucleolar RNA-interacting protein 2	RRP9	51.8	14	34.1053	0.0378947	76.15
		Q8TAQ2	SWI/SNF complex subunit SMARCC2	SMARCC2	132.8	31	26.8534	0.0378913	195.15
		Q99986	Serine/threonine-protein kinase VRK1	VRK1	45.4	11	34.596	0.0378788	54.02
		Q8N726	Tumor suppressor ARF	CDKN2A	13.9	2	27.2727	0.0378788	26.68
		Q9BZE1	39S ribosomal protein L37, mitochondrial	MRPL37	48.1	13	37.1158	0.0378251	74.71
		Q92917	G-patch domain and KOW motifs-containing protein	GPKOW	52.2	15	45.7983	0.0378151	72
		O43148	mRNA cap guanine-N7 methyltransferase	RNMT	54.8	12	29.6218	0.0378151	58.03
		Q86UE4	Protein LYRIC	MTDH	63.8	16	42.9553	0.0378007	103.01
		Q99567	Nuclear pore complex protein Nup88	NUP88	83.5	17	31.309	0.0377868	121.28
		Q9BWD1	Acetyl-CoA acetyltransferase, cytosolic	ACAT2	41.3	10	26.7003	0.0377834	67.59
		Q9Y5J1	U3 small nucleolar RNA-associated protein 18 homolog	UTP18	62	13	29.1367	0.0377698	84.47
		Q13409	Cytoplasmic dynein 1 intermediate chain 2	DYNC1I2	71.4	15	26.1755	0.0376176	93.8
		O75251	NADH dehydrogenase [ubiquinone] iron-sulfur protein 7, mitochondrial	NDUFS7	23.5	6	22.0657	0.0375587	20.92
		Q12849	G-rich sequence factor 1	GRSF1	53.1	12	32.2917	0.0375	61.57
		Q9NWV4	CXXC motif containing zinc binding protein	C1orf123	18	4	40	0.0375	30.56
		P43246	DNA mismatch repair protein Msh2	MSH2	104.7	25	27.409	0.0374732	114.83
		Q9Y285	Phenylalanine--tRNA ligase alpha subunit	FARSA	57.5	14	35.8268	0.0374016	67.73
		Q9NYU2	UDP-glucose:glycoprotein glucosyltransferase 1	UGGT1	177.1	34	30.2894	0.037299	244.76
		P45974	Ubiquitin carboxyl-terminal hydrolase 5	USP5	95.7	20	32.4009	0.037296	117.62
		P54920	Alpha-soluble NSF attachment protein	NAPA	33.2	6	30.5085	0.0372881	50.66
		P42025	Beta-centractin	ACTR1B	42.3	9	30.5851	0.037234	57.18
		Q07020	60S ribosomal protein L18	RPL18	21.6	4	22.8723	0.037234	18.09
		P17812	CTP synthase 1	CTPS1	66.6	14	33.8409	0.037225	79.17
		Q13451	Peptidyl-prolyl cis-trans isomerase FKBP5	FKBP5	51.2	12	29.5405	0.0371991	65.67
		O60716	Catenin delta-1	CTNND1	108.1	27	30.1653	0.0371901	141.43
		Q96GD0	Pyridoxal phosphate phosphatase	PDXP	31.7	6	35.8108	0.0371622	47.92
		Q12788	Transducin beta-like protein 3	TBL3	89	21	37.005	0.0371287	137.64
		Q05048	Cleavage stimulation factor subunit 1	CSTF1	48.3	12	34.1067	0.037123	63.05
		P15927	Replication protein A 32 kDa subunit	RPA2	29.2	9	33.7037	0.037037	35.93
		Q15006	ER membrane protein complex subunit 2	EMC2	34.8	8	31.3131	0.037037	42.93
		Q01469	Fatty acid-binding protein 5	FABP5	15.2	5	32.5926	0.037037	19.27
		O60493	Sorting nexin-3	SNX3	18.8	4	23.4568	0.037037	21.93
		P62877	E3 ubiquitin-protein ligase RBX1	RBX1	12.3	3	12.963	0.037037	12.27
		O43660	Pleiotropic regulator 1	PLRG1	57.2	14	40.0778	0.036965	92.22
		Q96A49	Synapse-associated protein 1	SYAP1	39.9	9	36.6477	0.0369318	54.76
		O15372	Eukaryotic translation initiation factor 3 subunit H	EIF3H	39.9	9	24.1477	0.0369318	46.94
		Q5VTR2	E3 ubiquitin-protein ligase BRE1A	RNF20	113.6	30	31.2821	0.0369231	137.28
		P48739	Phosphatidylinositol transfer protein beta isoform	PITPNB	31.5	6	30.9963	0.0369004	41.61
		O14974	Protein phosphatase 1 regulatory subunit 12A	PPP1R12A	115.2	28	29.9029	0.0368932	152.44
		Q7Z4W1	L-xylulose reductase	DCXR	25.9	8	41.3934	0.0368852	35.4
		P46977	Dolichyl-diphosphooligosaccharide--protein glycosyltransferase subunit STT3A	STT3A	80.5	14	19.2908	0.0368794	74.48
		O75663	TIP41-like protein	TIPRL	31.4	9	34.5588	0.0367647	34.84
		Q5RKV6	Exosome complex component MTR3	EXOSC6	28.2	7	35.6618	0.0367647	39.67
		P37108	Signal recognition particle 14 kDa protein	SRP14	14.6	2	14.7059	0.0367647	19.39
		P10644	cAMP-dependent protein kinase type I-alpha regulatory subunit	PRKAR1A	43	11	32.5459	0.0367454	47.2
		Q09161	Nuclear cap-binding protein subunit 1	NCBP1	91.8	17	20.5063	0.0367089	86.68
		P54727	UV excision repair protein RAD23 homolog B	RAD23B	43.1	9	23.9609	0.0366748	60.38
		O75340	Programmed cell death protein 6	PDCD6	21.9	5	38.2199	0.0366492	33.85
		Q08AG7	Mitotic-spindle organizing protein 1	MZT1	8.5	2	32.9268	0.0365854	11.38
		O60488	Long-chain-fatty-acid--CoA ligase 4	ACSL4	79.1	16	27.7075	0.0365682	102.84
		Q9Y3D3	28S ribosomal protein S16, mitochondrial	MRPS16	15.3	4	34.3066	0.0364964	20.51
		P17568	NADH dehydrogenase [ubiquinone] 1 beta subcomplex subunit 7	NDUFB7	16.4	4	39.4161	0.0364964	13.54
		Q9Y5K5	Ubiquitin carboxyl-terminal hydrolase isozyme L5	UCHL5	37.6	9	36.7781	0.0364742	44.11
		Q96T60	Bifunctional polynucleotide phosphatase/kinase	PNKP	57	17	31.8618	0.0364683	50.36
		P17152	Transmembrane protein 11, mitochondrial	TMEM11	21.5	5	21.3542	0.0364583	20.85
		Q9Y4W6	AFG3-like protein 2	AFG3L2	88.5	21	28.6073	0.0363864	109.11
		P35613	Basigin	BSG	42.2	8	22.8571	0.0363636	56.36
		P60604	Ubiquitin-conjugating enzyme E2 G2	UBE2G2	18.6	4	32.7273	0.0363636	20.13
		Q96DE5	Anaphase-promoting complex subunit 16	ANAPC16	11.7	2	21.8182	0.0363636	15.44
		P05026	Sodium/potassium-transporting ATPase subunit beta-1	ATP1B1	35	8	21.7822	0.0363036	40.03
		Q16630	Cleavage and polyadenylation specificity factor subunit 6	CPSF6	59.2	12	22.1416	0.0362976	81.09
		Q9HCD5	Nuclear receptor coactivator 5	NCOA5	65.5	20	41.2781	0.0362694	74.81
		P31483	Nucleolysin TIA-1 isoform p40	TIA1	42.9	10	29.5337	0.0362694	51.97
		Q12765	Secernin-1	SCRN1	46.4	13	31.8841	0.0362319	50.1
		Q92552	28S ribosomal protein S27, mitochondrial	MRPS27	47.6	11	28.744	0.0362319	55.29
		Q9NQR4	Omega-amidase NIT2	NIT2	30.6	9	36.5942	0.0362319	41.69
		Q96B26	Exosome complex component RRP43	EXOSC8	30	8	31.1594	0.0362319	30.38
		Q86Y82	Syntaxin-12	STX12	31.6	6	26.8116	0.0362319	43.89
		O43488	Aflatoxin B1 aldehyde reductase member 2	AKR7A2	39.6	10	37.883	0.0362117	50.59
		P13984	General transcription factor IIF subunit 2	GTF2F2	28.4	9	46.1847	0.0361446	29.95
		Q92598	Heat shock protein 105 kDa	HSPH1	96.8	22	28.6713	0.0361305	121.89
		Q5BKZ1	DBIRD complex subunit ZNF326	ZNF326	65.6	15	30.9278	0.0360825	71.42
		Q8NBU5	ATPase family AAA domain-containing protein 1	ATAD1	40.7	8	34.903	0.0360111	55.19
		Q9Y4Z0	U6 snRNA-associated Sm-like protein LSm4	LSM4	15.3	3	28.777	0.0359712	20.85
		O15269	Serine palmitoyltransferase 1	SPTLC1	52.7	12	30.8668	0.0359408	58.22
		O94776	Metastasis-associated protein MTA2	MTA2	75	20	34.4311	0.0359281	91.7
		Q9Y3C8	Ubiquitin-fold modifier-conjugating enzyme 1	UFC1	19.4	5	22.7545	0.0359281	18.1
		P55957	BH3-interacting domain death agonist	BID	22	2	21.0256	0.0358974	34.01
		Q6YN16	Hydroxysteroid dehydrogenase-like protein 2	HSDL2	45.4	10	26.555	0.0358852	54.05
		O00233	26S proteasome non-ATPase regulatory subunit 9	PSMD9	24.7	7	31.8386	0.0358744	30.94
		Q9BV86	N-terminal Xaa-Pro-Lys N-methyltransferase 1	NTMT1	25.4	5	27.8027	0.0358744	34.68
		Q9NTX5	Ethylmalonyl-CoA decarboxylase	ECHDC1	33.7	7	37.4593	0.0358306	44.86
		P35249	Replication factor C subunit 4	RFC4	39.7	9	26.9972	0.0358127	26.38
		P68400	Casein kinase II subunit alpha	CSNK2A1	45.1	10	39.1304	0.0358056	61.36
		Q96KP4	Cytosolic non-specific dipeptidase	CNDP2	52.8	10	28.8421	0.0357895	71.83
		P26368	Splicing factor U2AF 65 kDa subunit	U2AF2	53.5	9	20.2105	0.0357895	57.02
		Q02809	Procollagen-lysine,2-oxoglutarate 5-dioxygenase 1	PLOD1	83.5	16	26.8226	0.0357634	114.03
		O75369	Filamin-B	FLNB	278	68	37.4712	0.0357417	387.94
		Q9NVS2	39S ribosomal protein S18a, mitochondrial	MRPS18A	22.2	7	30.102	0.0357143	19.59
		Q9HD42	Charged multivesicular body protein 1a	CHMP1A	21.7	6	23.9796	0.0357143	20.33
		Q6NUK1	Calcium-binding mitochondrial carrier protein SCaMC-1	SLC25A24	53.3	11	25.1572	0.0356394	56.58
		Q92973	Transportin-1	TNPO1	102.3	17	23.1626	0.0356347	141.49
		Q92896	Golgi apparatus protein 1	GLG1	134.5	29	29.2621	0.0356234	171.09
		P49756	RNA-binding protein 25	RBM25	100.1	23	29.4187	0.0355872	113.51
		Q7Z3B4	Nucleoporin p54	NUP54	55.4	13	28.4024	0.035503	73.61
		Q9GZZ1	N-alpha-acetyltransferase 50	NAA50	19.4	5	19.5266	0.035503	17.24
		P23258	Tubulin gamma-1 chain	TUBG1	51.1	11	38.1375	0.0354767	79.37
		Q9GZL7	Ribosome biogenesis protein WDR12	WDR12	47.7	10	33.5697	0.035461	58.8
		P10768	S-formylglutathione hydrolase	ESD	31.4	5	32.9787	0.035461	45.29
		Q9H0N0	Ras-related protein Rab-6C	RAB6C	28.3	5	17.3228	0.0354331	26.58
		P51114	Fragile X mental retardation syndrome-related protein 1	FXR1	69.7	17	29.3076	0.0354267	86.23
		P06132	Uroporphyrinogen decarboxylase	UROD	40.8	8	32.97	0.0354223	55.91
		Q15007	Pre-mRNA-splicing regulator WTAP	WTAP	44.2	11	27.5253	0.0353535	48.89
		Q96IZ0	PRKC apoptosis WT1 regulator protein	PAWR	36.5	9	40.8824	0.0352941	52.45
		Q7Z4G1	COMM domain-containing protein 6	COMMD6	9.6	3	36.4706	0.0352941	8.66
		P35611	Alpha-adducin	ADD1	80.9	18	34.1927	0.0352782	93.18
		P20020	Plasma membrane calcium-transporting ATPase 1		134.6	31	28.6066	0.0352459	193.3
		Q13200	26S proteasome non-ATPase regulatory subunit 2	PSMD2	100.1	22	26.9824	0.0352423	122.67
		P22061	Protein-L-isoaspartate(D-aspartate) O-methyltransferase	PCMT1	24.6	7	40.5286	0.0352423	37.48
		O60568	Multifunctional procollagen lysine hydroxylase and glycosyltransferase LH3	PLOD3	84.7	20	32.2493	0.0352304	92.11
		P26885	Peptidyl-prolyl cis-trans isomerase FKBP2	FKBP2	15.6	3	35.2113	0.0352113	24.23
		P41250	Glycine--tRNA ligase	GARS	83.1	21	28.5521	0.0351827	87.63
		Q7LBR1	Charged multivesicular body protein 1b	CHMP1B	22.1	6	23.1156	0.0351759	20.46
		O43765	Small glutamine-rich tetratricopeptide repeat-containing protein alpha	SGTA	34	8	28.115	0.0351438	43.66
		O15067	Phosphoribosylformylglycinamidine synthase	PFAS	144.6	32	32.7354	0.0351271	186.7
		O95302	Peptidyl-prolyl cis-trans isomerase FKBP9	FKBP9	63	16	30.3509	0.0350877	56.42
		P61221	ATP-binding cassette sub-family E member 1	ABCE1	67.3	16	33.0551	0.0350584	81.81
		Q8WVV9	Heterogeneous nuclear ribonucleoprotein L-like	HNRNPLL	60	15	38.3764	0.0350554	82.89
		P51648	Aldehyde dehydrogenase family 3 member A2	ALDH3A2	54.8	11	24.7423	0.0350515	65.79
		Q96GK7	Fumarylacetoacetate hydrolase domain-containing protein 2A	FAHD2A	34.6	6	22.9299	0.0350318	48.58
		P21741	Midkine	MDK	15.6	5	41.958	0.034965	18.71
		O75367	Core histone macro-H2A.1	H2AFY	39.6	7	18.5484	0.0349462	58.32
		Q9BRX8	Peroxiredoxin-like 2A	FAM213A	25.7	7	23.5808	0.0349345	29.75
		P28288	ATP-binding cassette sub-family D member 3	ABCD3	75.4	15	25.1897	0.0349014	80.64
		O75822	Eukaryotic translation initiation factor 3 subunit J	EIF3J	29	7	25.969	0.0348837	40.34
		Q9UMY4	Sorting nexin-12	SNX12	19.7	4	29.0698	0.0348837	19.35
		Q15067	Peroxisomal acyl-coenzyme A oxidase 1	ACOX1	74.4	13	30.1515	0.0348485	103.87
		P49721	Proteasome subunit beta type-2	PSMB2	22.8	5	25.3731	0.0348259	13.43
		O00159	Unconventional myosin-Ic	MYO1C	121.6	30	31.3264	0.0348071	142.45
		Q8NFU3	Thiosulfate:glutathione sulfurtransferase	TSTD1	12.5	3	26.087	0.0347826	10.08
		P09132	Signal recognition particle 19 kDa protein	SRP19	16.1	4	43.75	0.0347222	18.01
		O75525	KH domain-containing, RNA-binding, signal transduction-associated protein 3	KHDRBS3	38.8	7	20.2312	0.0346821	34.38
		P82663	28S ribosomal protein S25, mitochondrial	MRPS25	20.1	4	32.948	0.0346821	19.99
		Q969H8	Myeloid-derived growth factor	C19orf10	18.8	3	21.9653	0.0346821	23.78
		Q52LJ0	Protein FAM98B		45.5	11	36.4896	0.034642	62.92
		Q96BR5	Cytochrome c oxidase assembly factor 7	SELRC1	25.7	8	44.5887	0.034632	30.06
		Q9NP66	High mobility group protein 20A	HMG20A	40.1	10	34.0058	0.0345821	42.79
		Q9HB07	UPF0160 protein MYG1, mitochondrial	C12orf10	42.4	11	35.6383	0.0345745	42.07
		O14980	Exportin-1	XPO1	123.3	17	19.6078	0.0345472	127.82
		Q9P2I0	Cleavage and polyadenylation specificity factor subunit 2	CPSF2	88.4	20	30.6905	0.0345269	93.65
		P46087	Probable 28S rRNA (cytosine(4447)-C(5))-methyltransferase	NOP2	89.2	20	26.9704	0.0344828	86.95
		Q53EZ4	Centrosomal protein of 55 kDa	CEP55	54.1	13	32.1121	0.0344828	60.14
		Q9UEU0	Vesicle transport through interaction with t-SNAREs homolog 1B	VTI1B	26.7	6	28.0172	0.0344828	33.58
		Q96EY4	Translation machinery-associated protein 16	TMA16	23.8	6	29.5567	0.0344828	28.78
		Q6P1L8	39S ribosomal protein L14, mitochondrial	MRPL14	15.9	3	31.0345	0.0344828	27.27
		Q9UDY2	Tight junction protein ZO-2	TJP2	133.9	30	32.0168	0.0344538	155.9
		Q15155	Nodal modulator 1	NOMO1	134.2	23	25.6956	0.0343699	172.51
		Q7Z2W4	Zinc finger CCCH-type antiviral protein 1	ZC3HAV1	101.4	23	34.4789	0.0343681	114.73
		P06756	Integrin alpha-V	ITGAV	116	26	33.3969	0.0343511	142.98
		Q9NVP1	ATP-dependent RNA helicase DDX18	DDX18	75.4	14	24.1791	0.0343284	83.12
		P62070	Ras-related protein R-Ras2	RRAS2	23.4	6	30.3922	0.0343137	27.57
		Q13740	CD166 antigen	ALCAM	65.1	13	32.7616	0.0343053	91.49
		Q9NX58	Cell growth-regulating nucleolar protein	LYAR	43.6	12	31.3984	0.0343008	48.29
		Q13428	Treacle protein	TCOF1	152	39	26.6801	0.0342742	191.49
		A6NDG6	Glycerol-3-phosphate phosphatase	PGP	34	9	51.4019	0.0342679	37.53
		Q99614	Tetratricopeptide repeat protein 1	TTC1	33.5	8	30.4795	0.0342466	37.13
		P55081	Microfibrillar-associated protein 1	MFAP1	51.9	14	35.0797	0.0341686	57.71
		Q14166	Tubulin--tyrosine ligase-like protein 12	TTLL12	74.4	19	40.6832	0.0341615	96.1
		Q86VP6	Cullin-associated NEDD8-dissociated protein 1	CAND1	136.3	35	27.8049	0.0341463	165.52
		P49720	Proteasome subunit beta type-3	PSMB3	22.9	4	17.0732	0.0341463	26.7
		Q13868	Exosome complex component RRP4	EXOSC2	32.8	7	31.7406	0.0341297	39.09
		P11717	Cation-independent mannose-6-phosphate receptor	IGF2R	274.2	70	38.1774	0.0341228	336.52
		P49588	Alanine--tRNA ligase, cytoplasmic	AARS	106.7	28	40.2893	0.0340909	119.95
		Q9H9Q2	COP9 signalosome complex subunit 7b	COPS7B	29.6	5	27.2727	0.0340909	34.77
		Q9NU23	LYR motif-containing protein 2	LYRM2	10.4	3	29.5455	0.0340909	8.35
		Q969G3	SWI/SNF-related matrix-associated actin-dependent regulator of chromatin subfamily E member 1	SMARCE1	46.6	9	28.4672	0.0340633	50.13
		O15121	Sphingolipid delta(4)-desaturase DES1	DEGS1	37.8	6	20.4334	0.0340557	37.32
		P38606	V-type proton ATPase catalytic subunit A	ATP6V1A	68.3	13	26.094	0.0340357	96.6
		O94919	Endonuclease domain-containing 1 protein	ENDOD1	55	9	25.8	0.034	73.85
		Q14197	Peptidyl-tRNA hydrolase ICT1, mitochondrial	ICT1	23.6	5	21.8447	0.0339806	26.9
		Q6PJT7	Zinc finger CCCH domain-containing protein 14	ZC3H14	82.8	20	35.3261	0.0339674	102.05
		Q6P1J9	Parafibromin	CDC73	60.5	17	30.6968	0.0338983	60.96
		Q9UNK0	Syntaxin-8	STX8	26.9	6	39.4068	0.0338983	29.62
		O15155	BET1 homolog	BET1	13.3	3	29.661	0.0338983	15.46
		P61923	Coatomer subunit zeta-1	COPZ1	20.2	3	22.5989	0.0338983	22.63
		Q8N8S7	Protein enabled homolog	ENAH	66.5	17	26.7343	0.0338409	77.72
		P52701	DNA mismatch repair protein Msh6	MSH6	152.7	33	29.9265	0.0338235	165.6
		Q92930	Ras-related protein Rab-8B	RAB8B	23.6	3	15.4589	0.0338164	23.84
		P46940	Ras GTPase-activating-like protein IQGAP1	IQGAP1	189.1	37	28.6059	0.033796	234.18
		Q04637	Eukaryotic translation initiation factor 4 gamma 1	EIF4G1	175.4	40	27.5172	0.0337711	201.96
		Q969V3	Nicalin	NCLN	62.9	13	29.1297	0.0337478	69.24
		P61011	Signal recognition particle 54 kDa protein	SRP54	55.7	11	23.4127	0.0337302	59.68
		O15145	Actin-related protein 2/3 complex subunit 3	ARPC3	20.5	5	26.4045	0.0337079	16.01
		O60831	PRA1 family protein 2	PRAF2	19.2	3	22.4719	0.0337079	17.45
		Q96FJ2	Dynein light chain 2, cytoplasmic	DYNLL2	10.3	2	37.0787	0.0337079	13.75
		Q12846	Syntaxin-4	STX4	34.2	8	39.0572	0.03367	40.38
		Q9P289	Serine/threonine-protein kinase 26	MST4	46.5	10	32.4519	0.0336538	51.35
		Q14203	Dynactin subunit 1	DCTN1	141.6	35	30.8294	0.0336463	153.8
		Q15555	Microtubule-associated protein RP/EB family member 2	MAPRE2	37	10	41.2844	0.0336391	44.29
		P62314	Small nuclear ribonucleoprotein Sm D1	SNRPD1	13.3	3	20.1681	0.0336134	17.71
		Q7KZ85	Transcription elongation factor SPT6	SUPT6H	198.9	46	34.299	0.0336037	220.26
		P14923	Junction plakoglobin	JUP	81.7	15	31.5436	0.033557	107.57
		Q9Y2Z4	Tyrosine--tRNA ligase, mitochondrial	YARS2	53.2	12	27.673	0.033543	54.78
		P13747	HLA class I histocompatibility antigen, alpha chain E		40	6	22.905	0.0335196	46.39
		O60888	Protein CutA	CUTA	19.1	3	30.7263	0.0335196	33.84
		O95470	Sphingosine-1-phosphate lyase 1	SGPL1	63.5	14	28.6972	0.0334507	71.54
		Q9UEE9	Craniofacial development protein 1	CFDP1	33.6	10	28.4281	0.0334448	31.44
		Q9Y624	Junctional adhesion molecule A	F11R	32.6	8	29.097	0.0334448	34.52
		Q7L1Q6	Basic leucine zipper and W2 domain-containing protein 1	BZW1	48	11	27.4463	0.0334129	52.05
		Q14258	E3 ubiquitin/ISG15 ligase TRIM25	TRIM25	70.9	15	25.873	0.0333333	79.09
		Q00169	Phosphatidylinositol transfer protein alpha isoform	PITPNA	31.8	8	30	0.0333333	25.61
		O95218	Zinc finger Ran-binding domain-containing protein 2	ZRANB2	37.4	6	18.4848	0.0333333	38.61
		P07741	Adenine phosphoribosyltransferase	APRT	19.6	4	21.6667	0.0333333	20.12
		P04844	Dolichyl-diphosphooligosaccharide--protein glycosyltransferase subunit 2	RPN2	69.2	13	25.6735	0.0332805	92.27
		P21281	V-type proton ATPase subunit B, brain isoform	ATP6V1B2	56.5	14	42.6614	0.0332681	63.6
		P05412	Transcription factor AP-1	JUN	35.7	6	25.9819	0.0332326	46.18
		P48735	Isocitrate dehydrogenase [NADP], mitochondrial	IDH2	50.9	12	30.0885	0.0331858	56.64
		Q9GZP4	PITH domain-containing protein 1	PITHD1	24.2	7	40.2844	0.0331754	31.12
		Q99470	Stromal cell-derived factor 2	SDF2	23	6	29.3839	0.0331754	25.76
		P49903	Selenide, water dikinase 1	SEPHS1	42.9	10	35.4592	0.0331633	58.09
		Q5JPE7	Nodal modulator 2	NOMO2	139.4	23	25.1776	0.0331492	174.77
		Q9ULC4	Malignant T-cell-amplified sequence 1	MCTS1	20.5	5	24.3094	0.0331492	17.39
		O00267	Transcription elongation factor SPT5	SUPT5H	120.9	20	24.471	0.0331187	161.78
		Q96S55	ATPase WRNIP1	WRNIP1	72.1	17	24.6617	0.0330827	69.64
		P62699	Protein yippee-like 5	YPEL5	13.8	3	27.2727	0.0330579	14.42
		Q96JJ7	Protein disulfide-isomerase TMX3	TMX3	51.8	8	28.6344	0.0330396	50.85
		P11413	Glucose-6-phosphate 1-dehydrogenase	G6PD	59.2	15	32.4272	0.0330097	69.13
		Q9Y6C9	Mitochondrial carrier homolog 2	MTCH2	33.3	6	19.1419	0.0330033	39.43
		Q9UBR2	Cathepsin Z	CTSZ	33.8	6	29.0429	0.0330033	37.19
		Q6P6C2	RNA demethylase ALKBH5	ALKBH5	44.2	12	27.9188	0.0329949	39.54
		Q9NQE9	Histidine triad nucleotide-binding protein 3	HINT3	20.3	4	29.1209	0.032967	22.49
		Q9UBQ0	Vacuolar protein sorting-associated protein 29	VPS29	20.5	4	20.3297	0.032967	15.85
		Q9BVC6	Transmembrane protein 109	TMEM109	26.2	4	12.7572	0.0329218	27.43
		P22307	Non-specific lipid-transfer protein	SCP2	59	12	26.5082	0.0329068	73.49
		P30520	Adenylosuccinate synthetase isozyme 2	ADSS	50.1	10	27.193	0.0328947	53.05
		O14880	Microsomal glutathione S-transferase 3	MGST3	16.5	3	21.0526	0.0328947	25.51
		Q9Y371	Endophilin-B1	SH3GLB1	40.8	9	27.9452	0.0328767	48.95
		P23921	Ribonucleoside-diphosphate reductase large subunit	RRM1	90	17	25.8838	0.0328283	100.35
		Q9NTK5	Obg-like ATPase 1	OLA1	44.7	10	35.6061	0.0328283	59.58
		Q9BVP2	Guanine nucleotide-binding protein-like 3	GNL3	62	14	23.8616	0.0327869	59.31
		Q5T653	39S ribosomal protein L2, mitochondrial	MRPL2	33.3	9	36.3934	0.0327869	28.5
		Q5J8M3	ER membrane protein complex subunit 4	EMC4	20.1	4	20.765	0.0327869	22
		Q9HBH5	Retinol dehydrogenase 14	RDH14	36.8	7	27.381	0.0327381	45.62
		Q99496	E3 ubiquitin-protein ligase RING2	RNF2	37.6	7	25.2976	0.0327381	38.53
		Q9BRJ2	39S ribosomal protein L45, mitochondrial	MRPL45	35.3	8	38.2353	0.0326797	40.7
		P50897	Palmitoyl-protein thioesterase 1	PPT1	34.2	6	26.1438	0.0326797	44.44
		Q9P0K7	Ankycorbin	RAI14	110	27	31.9388	0.0326531	122.4
		P13591	Neural cell adhesion molecule 1	NCAM1	94.5	18	26.5734	0.032634	107.08
		P06280	Alpha-galactosidase A	GLA	48.7	10	26.3403	0.032634	51.92
		P10109	Adrenodoxin, mitochondrial	FDX1	19.4	4	27.1739	0.0326087	21.47
		Q9NV31	U3 small nucleolar ribonucleoprotein protein IMP3	IMP3	21.8	3	26.6304	0.0326087	26.02
		Q9P2X0	Dolichol-phosphate mannosyltransferase subunit 3	DPM3	10.1	2	23.913	0.0326087	11.08
		Q9BQ48	39S ribosomal protein L34, mitochondrial	MRPL34	10.2	2	23.913	0.0326087	9.52
		Q9UJS0	Calcium-binding mitochondrial carrier protein Aralar2	SLC25A13	74.1	16	26.2222	0.0325926	80.77
		P60510	Serine/threonine-protein phosphatase 4 catalytic subunit	PPP4C	35.1	6	27.3616	0.0325733	47.14
		Q92890	Ubiquitin recognition factor in ER-associated degradation protein 1	UFD1L	34.5	6	30.2932	0.0325733	39.25
		P37198	Nuclear pore glycoprotein p62	NUP62	53.2	9	22.6054	0.032567	74.06
		Q9NY33	Dipeptidyl peptidase 3	DPP3	82.5	16	29.9864	0.0325645	95.31
		P49790	Nuclear pore complex protein Nup153	NUP153	153.8	35	30.3729	0.0325424	198.33
		Q9H078	Caseinolytic peptidase B protein homolog	CLPB	78.7	17	28.2885	0.0325318	90.59
		Q99460	26S proteasome non-ATPase regulatory subunit 1	PSMD1	105.8	22	28.0168	0.0325289	114.54
		P42766	60S ribosomal protein L35	RPL35	14.5	3	13.0081	0.0325203	8.84
		O95861	3'(2'),5'-bisphosphate nucleotidase 1	BPNT1	33.4	9	39.9351	0.0324675	36.9
		P07858	Cathepsin B	CTSB	37.8	7	27.1386	0.0324484	47.23
		Q16626	Male-enhanced antigen 1	MEA1	19.9	3	20	0.0324324	22.28
		Q8TBC4	NEDD8-activating enzyme E1 catalytic subunit	UBA3	51.8	10	28.5097	0.0323974	61.2
		P54578	Ubiquitin carboxyl-terminal hydrolase 14	USP14	56	15	37.247	0.0323887	66.13
		P49189	4-trimethylaminobutyraldehyde dehydrogenase	ALDH9A1	53.8	12	24.6964	0.0323887	59.7
		Q8IX01	SURP and G-patch domain-containing protein 2	SUGP2	120.1	28	35.8595	0.0323475	157.6
		Q15428	Splicing factor 3A subunit 2	SF3A2	49.2	9	18.319	0.0323276	45.11
		O60313	Dynamin-like 120 kDa protein, mitochondrial	OPA1	111.6	23	30	0.0322917	117.86
		P46459	Vesicle-fusing ATPase	NSF	82.5	18	27.4194	0.0322581	91.19
		O60664	Perilipin-3	PLIN3	47	12	28.1106	0.0322581	48.02
		Q9P0M6	Core histone macro-H2A.2	H2AFY2	40	10	39.7849	0.0322581	56.73
		O60547	GDP-mannose 4,6 dehydratase	GMDS	41.9	8	27.4194	0.0322581	43.41
		Q9BX67	Junctional adhesion molecule C	JAM3	35	8	25.1613	0.0322581	33.93
		O75935	Dynactin subunit 3	DCTN3	21.1	4	18.2796	0.0322581	15.31
		O43395	U4/U6 small nuclear ribonucleoprotein Prp3	PRPF3	77.5	18	33.8214	0.0322108	84.08
		Q9NVH1	DnaJ homolog subfamily C member 11	DNAJC11	63.2	13	23.9714	0.0322004	64.38
		Q14137	Ribosome biogenesis protein BOP1	BOP1	83.6	20	35.6568	0.0321716	94.67
		Q9Y6U3	Adseverin	SCIN	80.4	18	32.3077	0.0321678	78.95
		Q9BYD3	39S ribosomal protein L4, mitochondrial	MRPL4	34.9	7	36.3344	0.0321543	41.6
		O14893	Gem-associated protein 2	GEMIN2	31.6	4	21.4286	0.0321429	27.25
		Q06323	Proteasome activator complex subunit 1	PSME1	28.7	6	25.7028	0.0321285	23.77
		Q8WXI9	Transcriptional repressor p66-beta	GATAD2B	65.2	18	31.8718	0.0320405	68.09
		Q8N6T3	ADP-ribosylation factor GTPase-activating protein 1	ARFGAP1	44.6	10	33.2512	0.0320197	58.42
		Q9UNH7	Sorting nexin-6	SNX6	46.6	8	24.6305	0.0320197	53.34
		P35659	Protein DEK	DEK	42.6	8	17.6	0.032	45.84
		A8MXV4	Nucleoside diphosphate-linked moiety X motif 19	NUDT19	42.2	7	33.8667	0.032	58.52
		Q9Y2Q5	Ragulator complex protein LAMTOR2	LAMTOR2	13.5	3	29.6	0.032	14.96
		P04818	Thymidylate synthase	TYMS	35.7	8	34.8243	0.0319489	40.64
		P55884	Eukaryotic translation initiation factor 3 subunit B	EIF3B	92.4	20	25.1843	0.031941	96.35
		Q7Z6I8	UPF0461 protein C5orf24	C5orf24	20.1	4	27.1277	0.0319149	15.77
		Q14839	Chromodomain-helicase-DNA-binding protein 4	CHD4	217.9	42	26.3598	0.0319038	225.87
		O15226	NF-kappa-B-repressing factor	NKRF	77.6	19	28.8406	0.0318841	75.5
		Q8N684	Cleavage and polyadenylation specificity factor subunit 7	CPSF7	52	12	29.087	0.0318471	57.09
		Q86SX6	Glutaredoxin-related protein 5, mitochondrial	GLRX5	16.6	3	28.0255	0.0318471	23.09
		Q9H7Z7	Prostaglandin E synthase 2	PTGES2	41.9	9	21.4854	0.0318302	38.03
		O94832	Unconventional myosin-Id	MYO1D	116.1	27	28.827	0.0318091	111.55
		Q8NC56	LEM domain-containing protein 2	LEMD2	56.9	14	34.5924	0.0318091	61.38
		O43823	A-kinase anchor protein 8	AKAP8	76.1	15	27.1676	0.0317919	76
		Q9H3U1	Protein unc-45 homolog A	UNC45A	103	23	27.4364	0.0317797	98.64
		Q00765	Receptor expression-enhancing protein 5	REEP5	21.5	4	15.873	0.031746	21.48
		Q96T37	RNA-binding protein 15	RBM15	107.1	23	27.2262	0.0317298	125.6
		Q99661	Kinesin-like protein KIF2C	KIF2C	81.3	17	26.7586	0.0317241	84.2
		P11047	Laminin subunit gamma-1	LAMC1	177.5	36	27.9677	0.0316967	189.48
		O60216	Double-strand-break repair protein rad21 homolog	RAD21	71.6	14	34.3899	0.0316957	91.46
		P63279	SUMO-conjugating enzyme UBC9	UBE2I	18	3	17.7215	0.0316456	17.91
		O75694	Nuclear pore complex protein Nup155	NUP155	155.1	32	29.1157	0.0316319	188.78
		Q9BQG0	Myb-binding protein 1A	MYBBP1A	148.8	27	21.988	0.0316265	146.44
		Q9NSE4	Isoleucine--tRNA ligase, mitochondrial	IARS2	113.7	20	25.0988	0.0316206	117.77
		P18887	DNA repair protein XRCC1	XRCC1	69.4	18	34.7551	0.0315956	82.06
		Q16763	Ubiquitin-conjugating enzyme E2 S	UBE2S	23.8	5	37.3874	0.0315315	26.66
		Q9H3G5	Probable serine carboxypeptidase CPVL	CPVL	54.1	8	15.9664	0.0315126	51.82
		Q16851	UTP--glucose-1-phosphate uridylyltransferase	UGP2	56.9	11	22.8346	0.0314961	56.16
		P60891	Ribose-phosphate pyrophosphokinase 1	PRPS1	34.8	9	29.2453	0.0314465	40.54
		Q8TC12	Retinol dehydrogenase 11	RDH11	35.4	8	23.5849	0.0314465	34.28
		O15173	Membrane-associated progesterone receptor component 2	PGRMC2	23.8	7	41.2556	0.0313901	27.47
		Q9NUU7	ATP-dependent RNA helicase DDX19A	DDX19A	53.9	12	23.8494	0.0313808	55.99
		P57740	Nuclear pore complex protein Nup107	NUP107	106.3	20	32.4324	0.0313514	97.39
		P08240	Signal recognition particle receptor subunit alpha	SRPR	69.8	16	26.9592	0.031348	76.27
		P61421	V-type proton ATPase subunit d 1	ATP6V0D1	40.3	8	23.6467	0.031339	39.76
		P63151	Serine/threonine-protein phosphatase 2A 55 kDa regulatory subunit B alpha isoform	PPP2R2A	51.7	11	32.6622	0.0313199	60.48
		P28370	Probable global transcription activator SNF2L1	SMARCA1	122.5	24	20.9677	0.0313093	103.04
		P36915	Guanine nucleotide-binding protein-like 1	GNL1	68.6	14	22.2405	0.0313015	63.17
		Q9Y5K6	CD2-associated protein	CD2AP	71.4	17	28.3255	0.0312989	63.28
		Q9Y3B3	Transmembrane emp24 domain-containing protein 7	TMED7	25.2	5	30.3571	0.03125	29.87
		Q9HCU5	Prolactin regulatory element-binding protein	PREB	45.4	11	35.2518	0.0311751	56.52
		Q9BRX2	Protein pelota homolog	PELO	43.3	8	33.2468	0.0311688	43.9
		P00491	Purine nucleoside phosphorylase	PNP	32.1	8	37.0242	0.0311419	39.08
		Q9UL25	Ras-related protein Rab-21	RAB21	24.3	5	24	0.0311111	29.78
		Q9Y570	Protein phosphatase methylesterase 1	PPME1	42.3	7	25.6477	0.0310881	56.85
		P55735	Protein SEC13 homolog	SEC13	35.5	6	22.9814	0.0310559	38.27
		Q6PI48	Aspartate--tRNA ligase, mitochondrial	DARS2	73.5	14	25.5814	0.0310078	75.82
		O75781	Paralemmin-1	PALM	42	10	31.0078	0.0310078	38.99
		O95721	Synaptosomal-associated protein 29	SNAP29	29	7	37.9845	0.0310078	34.96
		Q9NX55	Huntingtin-interacting protein K	HYPK	14.7	3	28.6822	0.0310078	17.02
		Q05519	Serine/arginine-rich splicing factor 11	SRSF11	53.5	9	22.7273	0.0309917	51.21
		O14776	Transcription elongation regulator 1	TCERG1	123.8	30	22.5865	0.0309654	100.91
		Q9NP77	RNA polymerase II subunit A C-terminal domain phosphatase SSU72	SSU72	22.6	6	34.0206	0.0309278	21.11
		Q9BRJ6	Uncharacterized protein C7orf50	C7orf50	22.1	5	35.0515	0.0309278	24.57
		O75152	Zinc finger CCCH domain-containing protein 11A	ZC3H11A	89.1	21	27.7778	0.0308642	93.99
		Q92879	CUGBP Elav-like family member 1	CELF1	52	12	22.2222	0.0308642	40.68
		O60749	Sorting nexin-2	SNX2	58.4	16	32.1773	0.0308285	59.74
		Q9Y5Q8	General transcription factor 3C polypeptide 5	GTF3C5	59.5	13	28.9017	0.0308285	60.38
		Q00535	Cyclin-dependent-like kinase 5	CDK5	33.3	7	25.3425	0.0308219	25.69
		Q13330	Metastasis-associated protein MTA1	MTA1	80.7	17	23.4965	0.0307692	82.28
		Q8IVS2	Malonyl-CoA-acyl carrier protein transacylase, mitochondrial	MCAT	42.9	9	32.3077	0.0307692	55.84
		P48059	LIM and senescent cell antigen-like-containing domain protein 1	LIMS1	37.2	7	26.7692	0.0307692	39.35
		P08574	Cytochrome c1, heme protein, mitochondrial	CYC1	35.4	6	30.7692	0.0307692	41.59
		Q9Y3B2	Exosome complex component CSL4	EXOSC1	21.4	6	32.3077	0.0307692	19.2
		Q9P2B2	Prostaglandin F2 receptor negative regulator	PTGFRN	98.5	20	26.1661	0.0307167	89.63
		Q9Y3T9	Nucleolar complex protein 2 homolog	NOC2L	84.9	17	22.4299	0.0307076	67.09
		Q9Y508	E3 ubiquitin-protein ligase RNF114	RNF114	25.7	6	30.2632	0.0307018	27.2
		Q8NFH5	Nucleoporin NUP35	NUP35	34.8	8	35.2761	0.0306748	41.05
		Q96EE3	Nucleoporin SEH1	SEH1L	39.6	10	39.4444	0.0305556	48.6
		Q9NNW7	Thioredoxin reductase 2, mitochondrial	TXNRD2	56.5	9	30.1527	0.0305344	66.92
		Q99536	Synaptic vesicle membrane protein VAT-1 homolog	VAT1	41.9	7	22.6463	0.0305344	43.8
		Q9Y657	Spindlin-1	SPIN1	29.6	6	33.5878	0.0305344	32.75
		Q8WUA2	Peptidyl-prolyl cis-trans isomerase-like 4	PPIL4	57.2	12	32.1138	0.0304878	70.85
		Q96EY7	Pentatricopeptide repeat domain-containing protein 3, mitochondrial	PTCD3	78.5	13	23.3672	0.030479	80
		Q92466	DNA damage-binding protein 2	DDB2	47.8	11	27.1663	0.030445	42.32
		Q96FV9	THO complex subunit 1	THOC1	75.6	16	33.0289	0.0304414	70.31
		O75431	Metaxin-2	MTX2	29.7	5	23.9544	0.0304183	28.55
		Q9UKN8	General transcription factor 3C polypeptide 4	GTF3C4	91.9	18	31.1436	0.0304136	87.29
		P32189	Glycerol kinase	GK	61.2	15	30.5903	0.0304114	61.31
		Q9Y399	28S ribosomal protein S2, mitochondrial	MRPS2	33.2	9	39.8649	0.0304054	29.71
		Q9NR46	Endophilin-B2	SH3GLB2	43.9	11	35.6962	0.0303797	54.43
		P56182	Ribosomal RNA processing protein 1 homolog A	RRP1	52.8	11	25.3796	0.0303688	42.68
		P04040	Catalase	CAT	59.7	13	29.7913	0.0303605	65.95
		P06865	Beta-hexosaminidase subunit alpha	HEXA	60.7	11	26.465	0.0302457	54.08
		Q9UDR5	Alpha-aminoadipic semialdehyde synthase, mitochondrial	AASS	102.1	23	29.5896	0.0302376	96.22
		Q9P2R7	Succinate--CoA ligase [ADP-forming] subunit beta, mitochondrial	SUCLA2	50.3	11	22.2462	0.0302376	51.08
		P24941	Cyclin-dependent kinase 2	CDK2	33.9	5	17.4497	0.0302013	33.17
		Q06124	Tyrosine-protein phosphatase non-receptor type 11	PTPN11	68.4	14	29.9832	0.0301508	78.55
		P78310	Coxsackievirus and adenovirus receptor	CXADR	40	8	27.3973	0.030137	51.46
		Q9H9J2	39S ribosomal protein L44, mitochondrial	MRPL44	37.5	8	33.7349	0.0301205	51.3
		Q13405	39S ribosomal protein L49, mitochondrial	MRPL49	19.2	3	21.0843	0.0301205	21.33
		Q14160	Protein scribble homolog	SCRIB	174.8	37	26.5644	0.0300613	177.32
		Q14008	Cytoskeleton-associated protein 5	CKAP5	225.4	46	25.7874	0.0300197	219.54
		Q9BXV9	EKC/KEOPS complex subunit GON7	C14orf142	10.9	2	44	0.03	14.67
		Q93009	Ubiquitin carboxyl-terminal hydrolase 7	USP7	128.2	24	30.3993	0.0299456	136.82
		Q8NBJ7	Inactive C-alpha-formylglycine-generating enzyme 2	SUMF2	33.8	9	31.8937	0.0299003	34.75
		O00429	Dynamin-1-like protein	DNM1L	81.8	18	27.3098	0.0298913	84.42
		Q32P28	Prolyl 3-hydroxylase 1	LEPRE1	83.3	18	30.163	0.0298913	74.37
		P18031	Tyrosine-protein phosphatase non-receptor type 1	PTPN1	49.9	10	26.4368	0.0298851	49.99
		Q9BQ39	ATP-dependent RNA helicase DDX50	DDX50	82.5	17	28.9009	0.0298507	71.92
		Q9H0U3	Magnesium transporter protein 1	MAGT1	38	7	18.209	0.0298507	34.08
		Q9BVJ6	U3 small nucleolar RNA-associated protein 14 homolog A	UTP14A	87.9	20	34.1115	0.0298314	83.97
		P30876	DNA-directed RNA polymerase II subunit RPB2	POLR2B	133.8	27	30.494	0.0298126	139.42
		P59998	Actin-related protein 2/3 complex subunit 4	ARPC4	19.7	5	32.1429	0.0297619	19.37
		Q96TA2	ATP-dependent zinc metalloprotease YME1L1	YME1L1	86.4	18	27.6843	0.0297542	76.58
		Q15291	Retinoblastoma-binding protein 5	RBBP5	59.1	14	35.316	0.0297398	65.49
		O75976	Carboxypeptidase D	CPD	152.8	31	27.029	0.0297101	166.58
		Q06587	E3 ubiquitin-protein ligase RING1	RING1	42.4	8	25.8621	0.0295567	53.19
		Q9BT78	COP9 signalosome complex subunit 4	COPS4	46.2	8	22.1675	0.0295567	43.94
		P51153	Ras-related protein Rab-13	RAB13	22.8	5	25.6158	0.0295567	21.1
		P54105	Methylosome subunit pICln	CLNS1A	26.2	4	26.5823	0.0295359	17.97
		Q92575	UBX domain-containing protein 4	UBXN4	56.7	11	16.5354	0.0295276	51.93
		Q9Y5Y2	Cytosolic Fe-S cluster assembly factor NUBP2	NUBP2	28.8	5	23.6162	0.0295203	23.23
		Q96FW1	Ubiquitin thioesterase OTUB1	OTUB1	31.3	4	17.3432	0.0295203	36.18
		P06737	Glycogen phosphorylase, liver form	PYGL	97.1	22	30.1063	0.0295159	90.89
		Q15287	RNA-binding protein with serine-rich domain 1	RNPS1	34.2	4	18.6885	0.0295082	40.44
		P78318	Immunoglobulin-binding protein 1	IGBP1	39.2	10	34.2183	0.0294985	35.38
		Q96EP5	DAZ-associated protein 1	DAZAP1	43.4	7	23.0958	0.029484	44.02
		Q9UBB4	Ataxin-10	ATXN10	53.5	10	26.7368	0.0294737	64.5
		Q14157	Ubiquitin-associated protein 2-like	UBAP2L	114.5	18	24.287	0.0294388	152.78
		P40937	Replication factor C subunit 5	RFC5	38.5	8	24.7059	0.0294118	27.58
		Q7Z4H3	HD domain-containing protein 2	HDDC2	23.4	5	31.8627	0.0294118	22.48
		O43716	Glutamyl-tRNA(Gln) amidotransferase subunit C, mitochondrial	GATC	15.1	4	41.9118	0.0294118	13.5
		P62310	U6 snRNA-associated Sm-like protein LSm3	LSM3	11.8	3	19.6078	0.0294118	9.75
		O00566	U3 small nucleolar ribonucleoprotein protein MPP10	MPHOSPH10	78.8	13	23.348	0.0293686	94.34
		Q86W42	THO complex subunit 6 homolog	THOC6	37.5	7	31.6716	0.0293255	39.67
		Q14108	Lysosome membrane protein 2	SCARB2	54.3	10	19.6653	0.0292887	52.68
		Q9UL46	Proteasome activator complex subunit 2	PSME2	27.4	6	27.6151	0.0292887	21.88
		Q9Y5Z4	Heme-binding protein 2	HEBP2	22.9	6	26.3415	0.0292683	16.85
		Q9BW92	Threonine--tRNA ligase, mitochondrial	TARS2	81	17	27.0195	0.0292479	75.28
		Q9HCS7	Pre-mRNA-splicing factor SYF1	XAB2	99.9	20	25.3801	0.0292398	83.07
		Q9Y450	HBS1-like protein	HBS1L	75.4	16	31.2865	0.0292398	69.85
		Q9UMR2	ATP-dependent RNA helicase DDX19B	DDX19B	53.9	12	21.9207	0.0292276	49.66
		P12694	2-oxoisovalerate dehydrogenase subunit alpha, mitochondrial	BCKDHA	50.4	10	30.3371	0.0292135	56.87
		P49591	Serine--tRNA ligase, cytoplasmic	SARS	58.7	13	27.4319	0.0291829	58.28
		O60832	H/ACA ribonucleoprotein complex subunit DKC1	DKC1	57.6	12	21.7899	0.0291829	53.91
		Q9HA64	Ketosamine-3-kinase	FN3KRP	34.4	9	29.7735	0.0291262	29.85
		L0R6Q1	SLC35A4 upstream open reading frame protein	SLC35A4	11.1	2	30.0971	0.0291262	4.89
		Q9BQP7	Mitochondrial genome maintenance exonuclease 1	C20orf72	39.4	6	25.8721	0.0290698	44.53
		Q08380	Galectin-3-binding protein	LGALS3BP	65.3	10	25.641	0.0290598	75.11
		Q9UN86	Ras GTPase-activating protein-binding protein 2	G3BP2	54.1	8	14.9378	0.0290456	31.03
		P78417	Glutathione S-transferase omega-1	GSTO1	27.5	6	20.7469	0.0290456	25.34
		Q14684	Ribosomal RNA processing protein 1 homolog B	RRP1B	84.4	15	27.1768	0.0290237	85.52
		P02786	Transferrin receptor protein 1	TFRC	84.8	16	24.4737	0.0289474	87.82
		Q9UJV9	Probable ATP-dependent RNA helicase DDX41	DDX41	69.8	13	28.6174	0.0289389	74.88
		P24928	DNA-directed RNA polymerase II subunit RPB1	POLR2A	217	46	27.9188	0.028934	230.13
		Q5SSJ5	Heterochromatin protein 1-binding protein 3	HP1BP3	61.2	13	23.3273	0.0289331	53.12
		Q6FI81	Anamorsin	CIAPIN1	33.6	6	33.9744	0.0288462	31.3
		Q15436	Protein transport protein Sec23A	SEC23A	86.1	15	25.4902	0.0287582	93.04
		Q6UXN9	WD repeat-containing protein 82	WDR82	35.1	8	25.5591	0.028754	30.64
		O75569	Interferon-inducible double-stranded RNA-dependent protein kinase activator A	PRKRA	34.4	7	20.4473	0.028754	34.23
		O43324	Eukaryotic translation elongation factor 1 epsilon-1	EEF1E1	19.8	4	17.8161	0.0287356	16.53
		Q9BTT6	Leucine-rich repeat-containing protein 1	LRRC1	59.2	8	25.9542	0.028626	66.94
		Q14978	Nucleolar and coiled-body phosphoprotein 1	NOLC1	73.6	14	16.5951	0.0286123	65.19
		Q9Y4W2	Ribosomal biogenesis protein LAS1L	LAS1L	83	16	26.703	0.0286104	88.39
		Q9HC36	rRNA methyltransferase 3, mitochondrial	RNMTL1	47	9	23.3333	0.0285714	46.57
		Q9NPD3	Exosome complex component RRP41	EXOSC4	26.4	7	28.1633	0.0285714	24.95
		Q9UKK6	NTF2-related export protein 1	NXT1	15.8	4	26.4286	0.0285714	9.51
		O75817	Ribonuclease P protein subunit p20	POP7	15.6	3	16.4286	0.0285714	15.29
		L0R8F8	MIEF1 upstream open reading frame protein	SMCR7L	8.4	2	31.4286	0.0285714	6.49
		Q9Y3U8	60S ribosomal protein L36	RPL36	12.2	2	15.2381	0.0285714	9.34
		Q6P2E9	Enhancer of mRNA-decapping protein 4	EDC4	151.6	29	32.2627	0.028551	183.28
		Q86TX2	Acyl-coenzyme A thioesterase 1	ACOT1	46.2	9	27.3159	0.0285036	46.85
		Q12972	Nuclear inhibitor of protein phosphatase 1	PPP1R8	38.5	6	31.0541	0.02849	55.65
		Q00403	Transcription initiation factor IIB	GTF2B	34.8	8	32.5949	0.028481	28.88
		Q9NR12	PDZ and LIM domain protein 7	PDLIM7	49.8	11	29.1028	0.0284464	45.29
		Q9H3P7	Golgi resident protein GCP60	ACBD3	60.6	10	25.7576	0.0284091	65.13
		O94925	Glutaminase kidney isoform, mitochondrial	GLS	73.4	11	21.8236	0.0284006	90.84
		P11908	Ribose-phosphate pyrophosphokinase 2	PRPS2	34.7	8	30.1887	0.0283019	38.37
		Q96GC5	39S ribosomal protein L48, mitochondrial	MRPL48	23.9	3	16.0377	0.0283019	24.3
		Q92925	SWI/SNF-related matrix-associated actin-dependent regulator of chromatin subfamily D member 2	SMARCD2	58.9	9	19.9623	0.0282486	56.94
		Q9HAV4	Exportin-5	XPO5	136.2	20	21.1794	0.0282392	115.82
		Q9BW19	Kinesin-like protein KIFC1	KIFC1	73.7	18	31.6493	0.0282318	77.22
		P17858	ATP-dependent 6-phosphofructokinase, liver type	PFKL	85	16	27.5641	0.0282051	93.41
		P48147	Prolyl endopeptidase	PREP	80.6	15	25.7746	0.028169	61.24
		P26440	Isovaleryl-CoA dehydrogenase, mitochondrial		46.6	9	26.0563	0.028169	48.2
		P61018	Ras-related protein Rab-4B	RAB4B	23.6	4	26.2911	0.028169	18.41
		P53680	AP-2 complex subunit sigma	AP2S1	17	3	20.4225	0.028169	15.1
		P69905	Hemoglobin subunit alpha	HBA2	15.2	2	15.493	0.028169	6.84
		P06396	Gelsolin	GSN	85.6	13	24.9361	0.028133	92.13
		Q14558	Phosphoribosyl pyrophosphate synthase-associated protein 1	PRPSAP1	39.4	6	22.4719	0.0280899	45.16
		Q92922	SWI/SNF complex subunit SMARCC1	SMARCC1	122.8	24	17.5566	0.0280543	103.42
		Q9UNF1	Melanoma-associated antigen D2	MAGED2	64.9	16	24.9175	0.0280528	52.15
		Q8WVM8	Sec1 family domain-containing protein 1	SCFD1	72.3	12	22.2741	0.0280374	70.81
		Q53S33	BolA-like protein 3	BOLA3	12.1	2	20.5607	0.0280374	9.65
		Q13948	Protein CASP	CUX1	77.4	17	26.2537	0.0280236	70.44
		Q6ZN17	Protein lin-28 homolog B	LIN28B	27.1	6	32	0.028	27.56
		O60684	Importin subunit alpha-7	KPNA6	60	10	29.4776	0.0279851	53.91
		P63092	Guanine nucleotide-binding protein G(s) subunit alpha isoforms short	GNAS	45.6	10	24.6193	0.0279188	35.41
		Q8N983	39S ribosomal protein L43, mitochondrial	MRPL43	23.4	4	14.8837	0.027907	17.32
		P55010	Eukaryotic translation initiation factor 5	EIF5	49.2	7	19.9536	0.0278422	38.67
		Q16850	Lanosterol 14-alpha demethylase	CYP51A1	56.8	10	16.1034	0.027833	52.01
		Q8IX12	Cell division cycle and apoptosis regulator protein 1	CCAR1	132.7	25	21.913	0.0278261	107.49
		P10515	Dihydrolipoyllysine-residue acetyltransferase component of pyruvate dehydrogenase complex, mitochondrial	DLAT	69	8	16.847	0.0278207	70.83
		Q9NUQ9	Protein FAM49B	FAM49B	36.7	8	31.1728	0.0277778	33.68
		P28482	Mitogen-activated protein kinase 1	MAPK1	41.4	8	25	0.0277778	36.52
		Q9BRX5	DNA replication complex GINS protein PSF3	GINS3	24.5	5	27.3148	0.0277778	20.57
		Q96NT0	Coiled-coil domain-containing protein 115	CCDC115	19.7	4	23.8889	0.0277778	19.46
		Q4VC31	Coiled-coil domain-containing protein 58	CCDC58	16.6	4	20.8333	0.0277778	15.43
		Q9Y221	60S ribosome subunit biogenesis protein NIP7 homolog	NIP7	20.4	3	20.5556	0.0277778	16.96
		P33240	Cleavage stimulation factor subunit 2	CSTF2	60.9	11	23.2236	0.0277296	62.63
		Q9Y639	Neuroplastin	NPTN	44.4	6	14.3216	0.0276382	42.42
		P07947	Tyrosine-protein kinase Yes	YES1	60.8	13	30.0184	0.0276243	58.37
		P40616	ADP-ribosylation factor-like protein 1	ARL1	20.4	2	16.5746	0.0276243	14.9
		Q96F86	Enhancer of mRNA-decapping protein 3	EDC3	56	12	29.5276	0.0275591	50.61
		O75436	Vacuolar protein sorting-associated protein 26A	VPS26A	38.1	7	23.2416	0.0275229	35.01
		P82930	28S ribosomal protein S34, mitochondrial	MRPS34	25.6	6	43.578	0.0275229	26.14
		P52657	Transcription initiation factor IIA subunit 2	GTF2A2	12.4	3	21.1009	0.0275229	7.47
		P12074	Cytochrome c oxidase subunit 6A1, mitochondrial	COX6A1	12.1	2	43.1193	0.0275229	17.5
		O95983	Methyl-CpG-binding domain protein 3	MBD3	32.8	8	26.8041	0.0274914	24.89
		Q15024	Exosome complex component RRP42	EXOSC7	31.8	5	27.8351	0.0274914	30.64
		Q93050	V-type proton ATPase 116 kDa subunit a isoform 1	ATP6V0A1	96.4	18	26.2843	0.0274791	89.59
		Q9NSK0	Kinesin light chain 4	KLC4	68.6	14	25.525	0.0274637	59.39
		Q9Y2U8	Inner nuclear membrane protein Man1	LEMD3	99.9	20	26.7838	0.0274424	91.03
		Q9BW27	Nuclear pore complex protein Nup85	NUP85	75	13	21.189	0.027439	60.34
		Q9UBQ7	Glyoxylate reductase/hydroxypyruvate reductase	GRHPR	35.6	6	23.4756	0.027439	45.86
		P49406	39S ribosomal protein L19, mitochondrial	MRPL19	33.5	8	21.5753	0.0273973	26.51
		Q9Y2Z0	Protein SGT1 homolog	SUGT1	41	5	19.4521	0.0273973	34.7
		Q9GZY4	Cytochrome c oxidase assembly factor 1 homolog	COA1	16.7	3	23.9726	0.0273973	13.74
		O00410	Importin-5	IPO5	123.6	22	25.6153	0.0273473	119.22
		Q9H0B6	Kinesin light chain 2	KLC2	68.9	14	24.7588	0.0273312	50.2
		O00193	Small acidic protein	C11orf58	20.3	4	25.6831	0.0273224	28.41
		Q8IZ81	ELMO domain-containing protein 2	ELMOD2	34.9	7	22.5256	0.0273038	24.5
		O43795	Unconventional myosin-Ib	MYO1B	131.9	27	25.7042	0.0272887	107.85
		P51809	Vesicle-associated membrane protein 7	VAMP7	24.9	4	15.9091	0.0272727	19.02
		Q6ZSJ8	Uncharacterized protein C1orf122	C1orf122	11.5	2	22.7273	0.0272727	11.56
		Q99959	Plakophilin-2	PKP2	97.4	23	34.7333	0.0272418	94.37
		P19525	Interferon-induced, double-stranded RNA-activated protein kinase	EIF2AK2	62.1	11	19.6007	0.0272232	46.84
		Q9NRF9	DNA polymerase epsilon subunit 3	POLE3	16.8	3	25.1701	0.0272109	14.86
		P61077	Ubiquitin-conjugating enzyme E2 D3	UBE2D3	16.7	3	21.7687	0.0272109	13.42
		O15020	Spectrin beta chain, non-erythrocytic 2	SPTBN2	271.2	51	25.3138	0.0271967	246.84
		P36404	ADP-ribosylation factor-like protein 2	ARL2	20.9	3	25	0.0271739	22.22
		Q92747	Actin-related protein 2/3 complex subunit 1A	ARPC1A	41.5	9	22.973	0.027027	31.24
		Q16186	Proteasomal ubiquitin receptor ADRM1	ADRM1	42.1	7	14.742	0.027027	47.15
		Q9UI14	Prenylated Rab acceptor protein 1	RABAC1	20.6	4	24.3243	0.027027	16.33
		P14209	CD99 antigen	CD99	18.8	3	15.1351	0.027027	22.36
		Q86WW8	Cytochrome c oxidase assembly factor 5	COA5	8.4	2	20.2703	0.027027	5.33
		Q9H2U2	Inorganic pyrophosphatase 2, mitochondrial	PPA2	37.9	7	32.0359	0.0269461	38.79
		Q9NZL9	Methionine adenosyltransferase 2 subunit beta	MAT2B	37.5	7	26.6467	0.0269461	40.69
		Q9BSH4	Translational activator of cytochrome c oxidase 1	TACO1	32.5	7	38.3838	0.026936	34.39
		P26640	Valine--tRNA ligase	VARS	140.4	27	25.1582	0.0268987	122.97
		O94766	Galactosylgalactosylxylosylprotein 3-beta-glucuronosyltransferase 3	B3GAT3	37.1	7	23.8806	0.0268657	32.19
		P55196	Afadin	MLLT4	206.7	34	26.261	0.026864	204.07
		P30566	Adenylosuccinate lyase	ADSL	54.9	10	22.7273	0.0268595	52.32
		P43034	Platelet-activating factor acetylhydrolase IB subunit alpha	PAFAH1B1	46.6	9	25.8537	0.0268293	41.81
		Q9NVS9	Pyridoxine-5'-phosphate oxidase	PNPO	30	6	32.1839	0.0268199	31.01
		Q9NYH9	U3 small nucleolar RNA-associated protein 6 homolog	UTP6	70.1	13	23.9531	0.0268007	58.56
		O95239	Chromosome-associated kinesin KIF4A	KIF4A	139.8	26	23.8636	0.0267857	105.3
		P31937	3-hydroxyisobutyrate dehydrogenase, mitochondrial	HIBADH	35.3	7	40.1786	0.0267857	39.6
		Q7L2H7	Eukaryotic translation initiation factor 3 subunit M	EIF3M	42.5	7	27.2727	0.026738	34.59
		Q5VT66	Mitochondrial amidoxime-reducing component 1	43525	37.5	5	19.8813	0.0267062	42.47
		P36871	Phosphoglucomutase-1	PGM1	61.4	12	24.7331	0.0266904	51.7
		P08579	U2 small nuclear ribonucleoprotein B''	SNRPB2	25.5	4	16.4444	0.0266667	18.92
		P30038	Delta-1-pyrroline-5-carboxylate dehydrogenase, mitochondrial	ALDH4A1	61.7	11	20.9591	0.026643	60.84
		O95782	AP-2 complex subunit alpha-1	AP2A1	107.5	21	25.998	0.0266121	86.99
		P07384	Calpain-1 catalytic subunit	CAPN1	81.8	15	24.5098	0.0266106	70.45
		O75223	Gamma-glutamylcyclotransferase	GGCT	21	5	26.5957	0.0265957	21.48
		Q14738	Serine/threonine-protein phosphatase 2A 56 kDa regulatory subunit delta isoform	PPP2R5D	69.9	11	23.0897	0.0265781	60.99
		Q9Y314	Nitric oxide synthase-interacting protein	NOSIP	33.2	8	38.5382	0.0265781	33.61
		Q9Y394	Dehydrogenase/reductase SDR family member 7	DHRS7	38.3	4	12.0944	0.0265487	40.81
		Q16795	NADH dehydrogenase [ubiquinone] 1 alpha subcomplex subunit 9, mitochondrial	NDUFA9	42.5	7	17.2414	0.0265252	32.14
		P52732	Kinesin-like protein KIF11	KIF11	119.1	24	27.8409	0.0265152	110.8
		Q5QJE6	Deoxynucleotidyltransferase terminal-interacting protein 2	DNTTIP2	84.4	16	24.2063	0.026455	80.68
		P00403	Cytochrome c oxidase subunit 2	COX2	25.5	6	22.0264	0.0264317	20.85
		O43237	Cytoplasmic dynein 1 light intermediate chain 2	DYNC1LI2	54.1	10	32.1138	0.0264228	56.74
		O43865	S-adenosylhomocysteine hydrolase-like protein 1	AHCYL1	58.9	11	23.2075	0.0264151	44.87
		Q96GQ7	Probable ATP-dependent RNA helicase DDX27	DDX27	89.8	17	21.8593	0.0263819	71.23
		P35658	Nuclear pore complex protein Nup214	NUP214	213.5	35	18.9474	0.0263158	206.82
		Q14694	Ubiquitin carboxyl-terminal hydrolase 10	USP10	87.1	11	22.5564	0.0263158	94.3
		Q96AT9	Ribulose-phosphate 3-epimerase	RPE	24.9	4	21.9298	0.0263158	26.52
		O75506	Heat shock factor-binding protein 1	HSBP1	8.5	2	50	0.0263158	7.87
		Q9Y5V0	Zinc finger protein 706	ZNF706	8.5	2	23.6842	0.0263158	5.04
		P30419	Glycylpeptide N-tetradecanoyltransferase 1	NMT1	56.8	9	15.7258	0.0262097	37.15
		Q9Y3A6	Transmembrane emp24 domain-containing protein 5	TMED5	26	3	11.3537	0.0262009	15.93
		P46063	ATP-dependent DNA helicase Q1	RECQL	73.4	16	27.5809	0.0261941	59.17
		Q6DD87	Zinc finger protein 787	ZNF787	40.4	8	30.1047	0.026178	32.96
		Q9H4A4	Aminopeptidase B	RNPEP	72.5	13	29.2308	0.0261538	69.66
		O15031	Plexin-B2	PLXNB2	205	37	27.6931	0.0261153	180.94
		Q53H12	Acylglycerol kinase, mitochondrial	AGK	47.1	9	25.5924	0.0260664	43.31
		Q15375	Ephrin type-A receptor 7	EPHA7	112	20	22.1443	0.0260521	92.71
		Q15126	Phosphomevalonate kinase	PMVK	22	5	41.1458	0.0260417	14.27
		Q15814	Tubulin-specific chaperone C	TBCC	39.2	8	28.6127	0.0260116	30.35
		Q8IY81	pre-rRNA 2'-O-ribose RNA methyltransferase FTSJ3	FTSJ3	96.5	17	25.856	0.025974	92.5
		Q6RFH5	WD repeat-containing protein 74	WDR74	42.4	8	32.2078	0.025974	38.77
		Q86U28	Iron-sulfur cluster assembly 2 homolog, mitochondrial	ISCA2	16.5	4	36.3636	0.025974	15.92
		Q9UK76	Jupiter microtubule associated homolog 1	HN1	16	4	30.5195	0.025974	12.54
		Q8TEM1	Nuclear pore membrane glycoprotein 210	NUP210	205	32	18.9719	0.0259671	168.4
		O00330	Pyruvate dehydrogenase protein X component, mitochondrial	PDHX	54.1	10	21.3573	0.0259481	47.82
		Q92572	AP-3 complex subunit sigma-1	AP3S1	21.7	4	22.2798	0.0259067	18.62
		Q9BVC5	Ashwin	C2orf49	25.8	5	30.1724	0.0258621	14.08
		Q4VCS5	Angiomotin	AMOT	118	24	26.6605	0.0258303	98.31
		Q13217	DnaJ homolog subfamily C member 3	DNAJC3	57.5	12	33.3333	0.0257937	54.08
		Q9UHG3	Prenylcysteine oxidase 1	PCYOX1	56.6	9	21.3861	0.0257426	52.38
		Q8NBJ5	Procollagen galactosyltransferase 1	COLGALT1	71.6	11	18.8103	0.0257235	58.77
		P48556	26S proteasome non-ATPase regulatory subunit 8	PSMD8	39.6	9	28.5714	0.0257143	28.18
		P49590	Probable histidine--tRNA ligase, mitochondrial	HARS2	56.9	12	24.7036	0.0256917	45.79
		Q9UG63	ATP-binding cassette sub-family F member 2	ABCF2	71.2	14	19.5827	0.0256822	56.04
		Q5VTL8	Pre-mRNA-splicing factor 38B	PRPF38B	64.4	8	15.0183	0.025641	43.11
		Q14807	Kinesin-like protein KIF22	KIF22	73.2	14	29.7744	0.0255639	78.01
		Q6UB35	Monofunctional C1-tetrahydrofolate synthase, mitochondrial	MTHFD1L	105.7	15	18.8139	0.0255624	86.8
		Q9Y3Z3	Deoxynucleoside triphosphate triphosphohydrolase SAMHD1	SAMHD1	72.2	12	22.8435	0.0255591	52.6
		Q9BRQ6	MICOS complex subunit MIC25	CHCHD6	26.4	6	29.7872	0.0255319	19.69
		Q9NQT4	Exosome complex component RRP46	EXOSC5	25.2	5	39.5745	0.0255319	34.44
		O00541	Pescadillo homolog	PES1	68	12	20.068	0.0255102	48.69
		P23381	Tryptophan--tRNA ligase, cytoplasmic	WARS	53.1	9	19.1083	0.0254777	45.33
		P56377	AP-1 complex subunit sigma-2	AP1S2	18.6	2	15.9236	0.0254777	14.5
		P11171	Protein 4.1	EPB41	97	18	20.6019	0.025463	74.96
		Q6UX04	Spliceosome-associated protein CWC27 homolog	CWC27	53.8	9	33.6864	0.0254237	41.31
		Q9BTL3	RNA guanine-N7 methyltransferase activating subunit	FAM103A1	14.4	3	30.5085	0.0254237	9.9
		Q5RI15	Cytochrome c oxidase assembly protein COX20, mitochondrial	COX20	13.3	3	16.9492	0.0254237	11.36
		P58546	Myotrophin	LUZP6	12.9	2	25.4237	0.0254237	14.91
		Q9UFG5	UPF0449 protein C19orf25	C19orf25	12.9	2	26.2712	0.0254237	11.05
		Q9BXJ9	N-alpha-acetyltransferase 15, NatA auxiliary subunit	NAA15	101.2	19	27.0208	0.0254042	86.1
		Q15334	Lethal(2) giant larvae protein homolog 1	LLGL1	115.3	22	29.6992	0.0253759	107.58
		O95758	Polypyrimidine tract-binding protein 3	PTBP3	59.7	9	16.4855	0.0253623	50.23
		Q8NFW8	N-acylneuraminate cytidylyltransferase	CMAS	48.3	9	27.4194	0.0253456	51.37
		Q9H0H5	Rac GTPase-activating protein 1	RACGAP1	71	12	23.2595	0.0253165	62.15
		Q16204	Coiled-coil domain-containing protein 6	CCDC6	53.3	8	18.3544	0.0253165	53.85
		P61024	Cyclin-dependent kinases regulatory subunit 1	CKS1B	9.7	2	32.9114	0.0253165	8.02
		Q96CW1	AP-2 complex subunit mu	AP2M1	49.6	10	22.069	0.0252874	36.69
		Q86YP4	Transcriptional repressor p66-alpha	GATAD2A	68	13	26.8562	0.0252765	49.94
		Q9BTC8	Metastasis-associated protein MTA3	MTA3	67.5	12	22.0539	0.0252525	51.15
		Q9Y6B6	GTP-binding protein SAR1b	SAR1B	22.4	5	23.7374	0.0252525	14.95
		Q9BZE4	Nucleolar GTP-binding protein 1	GTPBP4	73.9	14	22.2397	0.0252366	63.67
		Q07157	Tight junction protein ZO-1	TJP1	195.3	37	25.9153	0.0251716	173.79
		P27708	CAD protein	CAD	242.8	42	24.764	0.0251685	236.99
		Q8N2K0	Lysophosphatidylserine lipase ABHD12	ABHD12	45.1	8	27.1357	0.0251256	44.87
		O14744	Protein arginine N-methyltransferase 5	PRMT5	72.6	11	22.606	0.0251177	56.69
		Q8WWM7	Ataxin-2-like protein	ATXN2L	113.3	23	21.5814	0.0251163	101.58
		Q92947	Glutaryl-CoA dehydrogenase, mitochondrial	GCDH	48.1	9	27.6256	0.0251142	36.56
		Q8WUM0	Nuclear pore complex protein Nup133	NUP133	128.9	21	28.8062	0.0250865	120.96
		O94992	Protein HEXIM1	HEXIM1	40.6	8	31.7549	0.0250696	38.88
		Q13112	Chromatin assembly factor 1 subunit B	CHAF1B	61.5	12	37.3882	0.0250447	57.94
		Q16822	Phosphoenolpyruvate carboxykinase [GTP], mitochondrial		70.7	13	22.1875	0.025	56.28
		Q9H6F5	Coiled-coil domain-containing protein 86	CCDC86	40.2	8	30.8333	0.025	36.01
		Q9Y3A4	Ribosomal RNA-processing protein 7 homolog A	RRP7A	32.3	6	28.2143	0.025	29.36
		Q9NX70	Mediator of RNA polymerase II transcription subunit 29	MED29	21.1	5	29	0.025	17.81
		Q15528	Mediator of RNA polymerase II transcription subunit 22	MED22	22.2	4	26	0.025	15.2
		Q96A57	Transmembrane protein 230	TMEM230	13.2	2	20.8333	0.025	7.29
		A0FGR8	Extended synaptotagmin-2	ESYT2	102.3	15	18.3496	0.0249729	77.94
		O75718	Cartilage-associated protein	CRTAP	46.5	9	20.1995	0.0249377	33.04
		Q9H8G2	Caspase activity and apoptosis inhibitor 1	CAAP1	38.3	6	23.2687	0.0249307	34.82
		P04264	Keratin, type II cytoskeletal 1	KRT1	66	11	18.4783	0.0248447	60.62
		Q8TCC3	39S ribosomal protein L30, mitochondrial	MRPL30	18.5	4	22.9814	0.0248447	13.14
		Q6IAA8	Ragulator complex protein LAMTOR1	LAMTOR1	17.7	2	18.0124	0.0248447	17.05
		Q7L0Y3	tRNA methyltransferase 10 homolog C	TRMT10C	47.3	9	25.8065	0.0248139	44.51
		P22059	Oxysterol-binding protein 1	OSBP	89.4	16	22.4287	0.0247831	71.43
		Q53GS9	U4/U6.U5 tri-snRNP-associated protein 2	USP39	65.3	12	18.0531	0.0247788	54.69
		Q9ULX6	A-kinase anchor protein 8-like	AKAP8L	71.6	12	18.2663	0.0247678	45.84
		P82673	28S ribosomal protein S35, mitochondrial	MRPS35	36.8	7	27.8638	0.0247678	34.73
		Q96MU7	YTH domain-containing protein 1	YTHDC1	84.6	17	15.1307	0.0247593	48.67
		Q99943	1-acyl-sn-glycerol-3-phosphate acyltransferase alpha	AGPAT1	31.7	6	18.3746	0.024735	22.92
		Q9UFC0	Leucine-rich repeat and WD repeat-containing protein 1	LRWD1	70.8	9	19.4745	0.0247295	72.41
		Q969Q5	Ras-related protein Rab-24	RAB24	23.1	4	17.2414	0.0246305	17.41
		P49914	5-formyltetrahydrofolate cyclo-ligase	MTHFS	23.2	4	17.2414	0.0246305	14.06
		Q9Y3E1	Hepatoma-derived growth factor-related protein 3	HDGFRP3	22.6	3	15.7635	0.0246305	15.12
		Q96CX2	BTB/POZ domain-containing protein KCTD12	KCTD12	35.7	7	40	0.0246154	33.02
		P48449	Lanosterol synthase	LSS	83.3	16	24.7268	0.0245902	55.45
		Q6IQ22	Ras-related protein Rab-12	RAB12	27.2	4	15.5738	0.0245902	18.73
		Q9H7C9	Mth938 domain-containing protein	AAMDC	13.3	3	23.7705	0.0245902	8.89
		Q8IZQ5	Selenoprotein H	C11orf31	13.4	3	21.3115	0.0245902	6.09
		O94760	N(G),N(G)-dimethylarginine dimethylaminohydrolase 1	DDAH1	31.1	6	43.8596	0.0245614	29.08
		Q9BR76	Coronin-1B	CORO1B	54.2	8	21.0634	0.0245399	49.99
		Q8N5L8	Ribonuclease P protein subunit p25-like protein	RPP25L	17.6	3	25.7669	0.0245399	13.76
		Q6I9Y2	THO complex subunit 7 homolog	THOC7	23.7	5	29.902	0.0245098	19.6
		Q8N7H5	RNA polymerase II-associated factor 1 homolog	PAF1	59.9	13	23.9171	0.0244821	49.52
		Q7Z2W9	39S ribosomal protein L21, mitochondrial	MRPL21	22.8	3	25.3659	0.0243902	23.46
		Q5ZPR3	CD276 antigen	CD276	57.2	6	20.7865	0.0243446	60.95
		Q9H8Y8	Golgi reassembly-stacking protein 2	GORASP2	47.1	8	27.8761	0.0243363	52.31
		Q53H82	Endoribonuclease LACTB2	LACTB2	32.8	6	24.3056	0.0243056	25.81
		Q96MF7	E3 SUMO-protein ligase NSE2	NSMCE2	27.9	6	24.2915	0.0242915	17.53
		Q9UFN0	Protein NipSnap homolog 3A	NIPSNAP3A	28.4	5	21.4575	0.0242915	20.07
		Q8IXI1	Mitochondrial Rho GTPase 2	RHOT2	68.1	10	28.9644	0.0242718	78.93
		Q8WUY8	N-acetyltransferase 14	NAT14	21.6	4	20.3883	0.0242718	15.18
		P52948	Nuclear pore complex protein Nup98-Nup96	NUP98	197.5	36	23.1701	0.0242157	151.42
		Q99829	Copine-1	CPNE1	59	12	18.622	0.0242086	44.25
		P50750	Cyclin-dependent kinase 9	CDK9	42.8	9	27.957	0.0241935	32.72
		O14907	Tax1-binding protein 3	TAX1BP3	13.7	2	18.5484	0.0241935	12.88
		Q9UHA4	Ragulator complex protein LAMTOR3	LAMTOR3	13.6	2	30.6452	0.0241935	15.06
		Q6P1N0	Coiled-coil and C2 domain-containing protein 1A	CC2D1A	104	22	23.9748	0.0241851	76.87
		Q5VV42	Threonylcarbamoyladenosine tRNA methylthiotransferase	CDKAL1	65.1	13	30.3972	0.0241796	56.37
		O60508	Pre-mRNA-processing factor 17	CDC40	65.5	10	27.8066	0.0241796	56.4
		P50570	Dynamin-2	DNM2	98	18	20.9195	0.0241379	69.54
		O14656	Torsin-1A	TOR1A	37.8	7	17.7711	0.0240964	27.9
		Q9UHD1	Cysteine and histidine-rich domain-containing protein 1	CHORDC1	37.5	5	21.3855	0.0240964	35.09
		Q99757	Thioredoxin, mitochondrial	TXN2	18.4	2	27.7108	0.0240964	16.87
		Q9HD20	Manganese-transporting ATPase 13A1	ATP13A1	132.9	24	26.5781	0.0240864	113.53
		Q13425	Beta-2-syntrophin	SNTB2	57.9	13	25.3704	0.0240741	41.39
		Q7Z406	Myosin-14	MYH14	227.7	37	20.8521	0.0240602	163.5
		P29084	Transcription initiation factor IIE subunit beta	GTF2E2	33	4	20.9622	0.024055	27.77
		Q86WA6	Valacyclovir hydrolase	BPHL	32.5	4	7.90378	0.024055	14.37
		Q8N511	Transmembrane protein 199	TMEM199	23.1	3	16.8269	0.0240385	10.33
		Q01085	Nucleolysin TIAR	TIAL1	41.6	7	22.6667	0.024	32.95
		Q02880	DNA topoisomerase 2-beta	TOP2B	183.2	27	19.8647	0.0239852	140.77
		Q9H019	Mitochondrial fission regulator 1-like	FAM54B	31.9	3	17.4658	0.0239726	31.29
		Q96RP9	Elongation factor G, mitochondrial	GFM1	83.4	14	25.1664	0.023968	54.16
		Q9H1K1	Iron-sulfur cluster assembly enzyme ISCU, mitochondrial	ISCU	18	4	25.1497	0.0239521	14.05
		Q14789	Golgin subfamily B member 1	GOLGB1	375.8	63	25.0997	0.0239337	290.1
		P31323	cAMP-dependent protein kinase type II-beta regulatory subunit	PRKAR2B	46.3	8	23.9234	0.0239234	34.22
		O14925	Mitochondrial import inner membrane translocase subunit Tim23	TIMM23	21.9	4	22.0096	0.0239234	19.05
		Q99627	COP9 signalosome complex subunit 8	COPS8	23.2	3	23.9234	0.0239234	25.99
		Q9HBM6	Transcription initiation factor TFIID subunit 9B	TAF9B	27.6	5	23.1076	0.0239044	20.81
		Q13724	Mannosyl-oligosaccharide glucosidase	MOGS	91.9	16	21.9833	0.0238949	68.01
		P23229	Integrin alpha-6	ITGA6	126.5	22	24.5133	0.0238938	100.18
		Q9BYG3	MKI67 FHA domain-interacting nucleolar phosphoprotein	MKI67IP	34.2	6	27.3038	0.0238908	24.01
		Q16698	2,4-dienoyl-CoA reductase, mitochondrial	DECR1	36	7	22.0896	0.0238806	35.61
		Q13427	Peptidyl-prolyl cis-trans isomerase G	PPIG	88.6	10	14.3236	0.0238727	48.59
		O14929	Histone acetyltransferase type B catalytic subunit	HAT1	49.5	7	20.7637	0.0238663	37.7
		Q7Z5L9	Interferon regulatory factor 2-binding protein 2	IRF2BP2	61	13	26.0647	0.0238501	51.03
		P08195	4F2 cell-surface antigen heavy chain	SLC3A2	68	11	19.2063	0.0238095	69.8
		Q9HD26	Golgi-associated PDZ and coiled-coil motif-containing protein	GOPC	50.5	9	22.7273	0.0238095	41.5
		O75956	Cyclin-dependent kinase 2-associated protein 2	CDK2AP2	13.1	3	19.0476	0.0238095	8.45
		Q9P1U0	DNA-directed RNA polymerase I subunit RPA12	ZNRD1	13.9	2	15.0794	0.0238095	4.23
		P22413	Ectonucleotide pyrophosphatase/phosphodiesterase family member 1	ENPP1	104.9	17	26.2703	0.0237838	94.62
		Q6PKG0	La-related protein 1	LARP1	123.4	18	20.8029	0.0237226	89.37
		Q8IZ83	Aldehyde dehydrogenase family 16 member A1	ALDH16A1	85.1	15	30.0499	0.0236908	76.14
		Q9Y2X7	ARF GTPase-activating protein GIT1	GIT1	84.3	15	25.0986	0.0236531	51
		Q9UNS2	COP9 signalosome complex subunit 3	COPS3	47.8	6	15.3664	0.0236407	36.19
		Q15061	WD repeat-containing protein 43	WDR43	74.8	12	20.0886	0.0236337	57.88
		P16278	Beta-galactosidase	GLB1	76	9	17.7253	0.0236337	65.46
		Q9GZU8	PSME3-interacting protein	FAM192A	28.9	6	22.8346	0.023622	15.77
		Q13505	Metaxin-1		51.4	7	18.8841	0.0236052	45.3
		O60610	Protein diaphanous homolog 1	DIAPH1	141.3	19	18.1604	0.0235849	109.85
		Q2TAM9	Tumor suppressor candidate gene 1 protein	TUSC1	23.4	3	16.9811	0.0235849	21.33
[truncated: 2,706 more rows]
