# Supplementary material for: Excessive Inorganic Phosphate Burden Perturbed Intracellular Signaling: Quantitative Proteomics and Phosphoproteomics Analyses
Source: Front Nutr. 2022 Jan 14;8:765391. doi: 10.3389/fnut.2021.765391 (PMC8795896; doi:10.3389/fnut.2021.765391)
Supplement: Supplementary file 2 [file Table_2.XLSX]

## Sheet: Sheet1
Table S2 Protein quantitation by quantitative proteomics
Accession	Description	Gene ID	MW [kDa]	Pep #	Cov[%]	# PSMs	1-1	1-2	1-3	10-1	10-2	10-3	40-1	40-2	40-3
P15924	Desmoplakin	DSP	331.6	162	56.1477	243	41673.6	44475.6	44554	45235.2	46725.1	46022.4	51729.1	51113.1	52574.8
P35579	Myosin-9	MYH9	226.4	156	61.3776	445	60853.4	59616.9	66851.3	59871.2	64537	60961.1	66710.1	65241	67558.1
Q09666	Neuroblast differentiation-associated protein AHNAK	AHNAK	628.7	155	48.472	254	29432.3	31728.9	32903	34256.6	29724.1	34294.3	36550.5	41109	36979.4
Q15149	Plectin	PLEC	531.5	147	32.6644	186	20629	21995.3	21528	22009.6	22599.3	22364.3	23777	23424.3	23351.4
P46013	Proliferation marker protein Ki-67	MKI67	358.5	138	54.0541	194	31122	29736	24250.5	28517.8	27905.4	27695.1	37447.3	38895.8	38561.8
Q14980	Nuclear mitotic apparatus protein 1	NUMA1	238.1	134	64.3026	210	29358.2	31044.6	30107.4	31861.6	33108.6	32072.2	40234.4	40186.8	40568
P35580	Myosin-10	MYH10	228.9	133	59.413	208	22026.5	22251.6	23995.9	22723.5	23639.1	22908.9	25746.2	26636.5	26474.5
P78527	DNA-dependent protein kinase catalytic subunit	PRKDC	468.8	132	32.437	228	32250.9	31103.3	33872.3	34465.2	36367.8	35093.6	35321.6	35948.4	34356.2
Q14204	Cytoplasmic dynein 1 heavy chain 1	DYNC1H1	532.1	132	31.7047	201	25696.9	24594.5	27650.4	27225.8	28653.8	26915.1	26008.6	24942.3	25044
P21333	Filamin-A	FLNA	280.6	125	56.5924	379	45434.1	46149.2	49481.9	45946.9	45624.1	46238.7	43814.7	43239.5	44491.7
Q13813	Spectrin alpha chain, non-erythrocytic 1	SPTAN1	284.4	119	51.2945	205	26098.2	27888.9	29451.3	29131.4	27201.7	28885.9	30930.2	31042	27875.2
P58107	Epiplakin		555.3	103	50	233	16241.3	17529	17196.1	17745.9	18588.3	18069.4	26442.5	26677.6	27818
P12270	Nucleoprotein TPR	TPR	267.1	103	42.0652	148	27085	27632.4	28074	28402.2	28592.3	28345	33181.4	32264.8	31821.5
P49792	E3 SUMO-protein ligase RanBP2	RANBP2	358	102	35.732	141	22260.2	23782.2	23759.1	24228.7	23550.7	24439.9	27230.1	28537.8	27639.7
Q01082	Spectrin beta chain, non-erythrocytic 1	SPTBN1	274.4	100	46.7851	146	24137.2	25403	25464	25482.9	24654.1	25483.7	25919	26526.7	25044.8
Q9Y490	Talin-1	TLN1	269.6	88	39.6694	133	21393.7	19642.7	19514.8	18456.9	18194.6	18496.4	17414.4	16540.8	17958.9
Q14152	Eukaryotic translation initiation factor 3 subunit A	EIF3A	166.5	82	48.9146	120	18955.3	17832.5	18414.1	17008	18020.2	17472.4	17209.1	16550.4	17586.2
Q14683	Structural maintenance of chromosomes protein 1A	SMC1A	143.1	80	60.2595	115	19206.6	19533.9	19871.8	20292.8	20379.4	20915.3	23624.6	24247	24419.7
Q86UP2	Kinectin	KTN1	156.2	79	55.0479	130	21266.9	22337.1	21603	21971.7	20279.8	22339.1	21917	23150.3	22639.4
Q6P2Q9	Pre-mRNA-processing-splicing factor 8	PRPF8	273.4	78	35.3319	123	13577.1	13039.9	13924.7	14337	14538.8	14203.3	15110.2	15237.1	14054.3
Q8WXH0	Nesprin-2	SYNE2	795.9	74	13.4786	86	8675.2	9130.3	8976.5	9364.2	9446.1	9514	9379.8	9191	9433.1
Q9P2E9	Ribosome-binding protein 1		152.4	73	50.9929	103	23284.1	24822.3	21391.4	22710.8	16560.5	22530	20279.3	23364.2	22175.2
Q92878	DNA repair protein RAD50	RAD50	153.8	73	53.5061	99	19145.2	19169	18971.7	18829.2	18016.3	19197.8	19179.6	19721.7	20368.1
P49327	Fatty acid synthase	FASN	273.3	72	36.2804	152	21171.3	19475.6	21370.2	20202.3	22353.4	20174.7	18126.4	16565.4	17894.6
P11717	Cation-independent mannose-6-phosphate receptor	IGF2R	274.2	70	38.1774	85	10974.3	11415.4	11539	11241.7	11228.7	11633	10692.6	10915.1	10609.2
O75369	Filamin-B	FLNB	278	68	37.4712	93	8099.6	8289.7	8533.1	8287.5	8266.2	8361.7	8282.5	8211.6	8203.6
Q9NU22	Midasin	MDN1	632.4	66	14.1708	77	9479.7	9706.9	10072.2	10450	10544.3	10626.4	10912.8	11620.7	10945.3
P08670	Vimentin	VIM	53.6	65	87.3391	550	52999.1	56942.9	55590.5	55738.2	57009.2	56835.1	71527.4	72040.9	66501.3
P46939	Utrophin	UTRN	394.2	65	23.711	79	8760.9	9369.5	9368	9590	9892	9630.3	9444.4	9599.9	10041.3
O75643	U5 small nuclear ribonucleoprotein 200 kDa helicase	SNRNP200	244.4	63	31.0393	103	18381.5	18020.8	18949	19091.1	19626.7	19493.8	18538	18532.1	18816.1
Q14789	Golgin subfamily B member 1	GOLGB1	375.8	63	25.0997	78	6868.8	7351.9	7256.6	7357.2	7204.4	7433.8	7901.6	7969.5	7980.6
Q9UPN3	Microtubule-actin cross-linking factor 1, isoforms 1/2/3/5	MACF1	837.8	61	11.0179	73	7490.4	7611.1	7621	7658.4	7488.5	7528.6	7190.3	6972	7175.4
O43707	Alpha-actinin-4	ACTN4	104.8	60	61.4709	161	22490.3	24046.7	24815.6	22434.4	21666.2	22895.9	20264.6	21182	20114.3
Q15075	Early endosome antigen 1	EEA1	162.4	60	45.9249	74	12445	11699.7	11818	11812.2	11800.5	11788.6	11958.8	11523.8	12006.2
Q03252	Lamin-B2	LMNB2	69.9	59	66.4516	92	15113.4	16059.4	15350	16012.3	16264.1	16333.6	19211.8	19845.1	18639
Q00341	Vigilin	HDLBP	141.4	59	48.3438	84	16106.7	16472.9	16620.4	15744.2	16195.6	16135.1	15233.4	15117.7	15826.3
P42704	Leucine-rich PPR motif-containing protein, mitochondrial	LRPPRC	157.8	58	43.472	99	15977	15922.9	17737.7	17767.9	17703.4	17734	19654.1	19815	16985.2
P11388	DNA topoisomerase 2-alpha	TOP2A	174.3	58	37.3612	96	19076.4	16363	15279.3	18242.9	18251.5	17517.7	16834.6	16073.2	14438.4
Q9UQE7	Structural maintenance of chromosomes protein 3	SMC3	141.5	58	47.7403	95	14837.6	14861.1	15753.1	15828.6	16204.3	16311.6	18835.9	19501.8	19009.4
Q7KZF4	Staphylococcal nuclease domain-containing protein 1	SND1	101.9	56	59.7802	98	14085.8	14782.4	14950.8	14636.7	13986.3	14892.8	13506.5	13943.7	13953.7
Q00610	Clathrin heavy chain 1	CLTC	191.5	55	36.597	128	21506.3	21544.4	23544.7	22726.7	23897.3	22774.1	21732	21192.9	20871.4
P07814	Bifunctional glutamate/proline--tRNA ligase	EPRS	170.5	55	38.955	77	13693.5	13659.9	14019.7	13382.8	13431.1	13571.4	11342.4	11064.7	11888
P52272	Heterogeneous nuclear ribonucleoprotein M	HNRNPM	77.5	54	64.6575	198	37704.5	40589.2	39607.4	39104.7	41074.4	40792.2	47559.4	49133.5	49939.8
P09874	Poly [ADP-ribose] polymerase 1	PARP1	113	54	45.5621	134	32167.5	33187.1	31380.5	33148.4	30825	33785.3	35062	39008.4	38118
Q16891	MICOS complex subunit MIC60	IMMT	83.6	54	55.8047	103	19817.4	21320.9	21532.9	21582	21760.1	21782.8	23927	24495.6	22942.6
Q08211	ATP-dependent RNA helicase A	DHX9	140.9	52	44.7244	134	21105	22022.9	22462	23640.1	23732.9	24070.7	29650.9	31852	30048.5
P55072	Transitional endoplasmic reticulum ATPase	VCP	89.3	51	62.1588	135	15871	14947.6	15072.4	14286.5	15094.3	14669.9	13505.7	12890.9	14738.1
Q14676	Mediator of DNA damage checkpoint protein 1	MDC1	226.5	51	42.5562	85	11118.1	11558.9	10638.4	10921.1	10305.9	11098.8	10992.6	10845.6	11892.4
O15020	Spectrin beta chain, non-erythrocytic 2	SPTBN2	271.2	51	25.3138	65	5601.2	6034.5	6026.8	6164	6337.6	6290.6	6298.6	5819.6	5930.9
P02545	Prelamin-A/C	LMNA	74.1	50	56.1747	87	13443.2	14557.8	14678.1	15077.6	15366.3	15126	22484.1	23506.6	20967.7
A6NHR9	Structural maintenance of chromosomes flexible hinge domain-containing protein 1	SMCHD1	226.2	50	28.1796	76	9231.9	9246.8	9594.3	9658.5	10069.9	9913.9	10378.1	10644.4	11000
P14625	Endoplasmin	HSP90B1	92.4	49	51.0585	239	29546.5	27801	27624.4	27866.4	29358.7	27834.8	25066.1	26072.2	27895.6
O75533	Splicing factor 3B subunit 1	SF3B1	145.7	49	42.1779	88	11755.5	11715.1	12303.9	12217.2	12413.9	12553.3	13126.4	13082.4	13584.6
P20700	Lamin-B1	LMNB1	66.4	48	59.0444	167	16568.1	17648.4	17845.1	18291.8	19068.3	18918.6	23388.5	24796.5	23151.6
Q7Z6Z7	E3 ubiquitin-protein ligase HUWE1	HUWE1	481.6	48	15.2949	63	6116.1	5636.1	6044.9	5725.5	6124.8	5692	5184.4	4784.7	5372
Q93008	Probable ubiquitin carboxyl-terminal hydrolase FAF-X	USP9X	292.1	48	22.607	59	6909.5	6764.6	7629.4	7546.5	7457.3	7430.3	7600.1	7730.2	7365
P08238	Heat shock protein HSP 90-beta	HSP90AB1	83.2	47	58.5635	332	28404	23812.2	26375.7	24444.5	24671.7	24689.6	22127.1	22909.6	23548.8
P0DMV9	Heat shock 70 kDa protein 1B	HSPA1B; HSPA1A	70	47	62.4025	232	33619	35741	36115	35291.1	31465.7	34469.8	35906.2	35690.7	33580.6
P05023	Sodium/potassium-transporting ATPase subunit alpha-1	ATP1A1	112.8	47	47.3118	187	16422.1	17289	17598.2	18058.3	18741.7	18539.6	22012.1	22755	21361
P26038	Moesin	MSN	67.8	47	66.0312	102	13127.7	12072.5	12499.6	11457.1	11697	11626.7	11840.2	12099.5	12222
Q00839	Heterogeneous nuclear ribonucleoprotein U	HNRNPU	90.5	46	48.7273	159	30063	31964.9	29042.7	31162.9	28105.4	30362.3	27895.6	26140	28081.9
P35241	Radixin	RDX	68.5	46	59.1767	91	11186.1	10849.7	10834.2	10057.4	10539.5	10554.2	9880.8	9826	10592.5
Q07065	Cytoskeleton-associated protein 4	CKAP4	66	46	66.2791	86	17494.8	19068.6	19249	19145.7	19205.5	19774.5	21559.7	22150.3	20919.2
Q14008	Cytoskeleton-associated protein 5	CKAP5	225.4	46	25.7874	61	8624.6	8480.4	8837.6	8818.3	8508.1	9152.2	8596.3	8987.1	9279
Q7KZ85	Transcription elongation factor SPT6	SUPT6H	198.9	46	34.299	58	5450.5	5553.1	5663.6	5610	5784.4	5638.3	4537.1	4212.6	4313.8
P24928	DNA-directed RNA polymerase II subunit RPB1	POLR2A	217	46	27.9188	57	8035.4	8170.6	8149.6	8222.5	8474.2	8317.1	7866.1	7689.5	8041.6
P38646	Stress-70 protein, mitochondrial	HSPA9	73.6	45	57.2901	191	19924.7	21381.8	21727.6	21485.1	21498.8	21472.1	26653.6	27212.9	23923.4
P11021	Endoplasmic reticulum chaperone BiP	HSPA5	72.3	45	58.8685	183	22228.6	22123.6	22366.8	22498.2	23212.3	22139.6	30124.8	31048.9	27787.7
P43243	Matrin-3	MATR3	94.6	45	44.8642	78	17421.8	18068.6	18306.8	18893.7	18902.6	19308.1	20180.5	19920.1	20097.4
P19338	Nucleolin	NCL	76.6	44	43.2394	226	32023.8	33784.9	31697.7	31923.6	29843.1	31359.7	23722.7	20586.7	18724
P05787	Keratin, type II cytoskeletal 8	KRT8	53.7	44	70.8075	140	24729.4	26290.5	26103.3	25812.6	27362.4	26375.6	34036.7	33354.9	31465.5
P17844	Probable ATP-dependent RNA helicase DDX5	DDX5	69.1	44	54.2345	94	12948.4	14072.5	13518.9	13856.9	14444.7	14258.7	21689.9	23669.7	22929.1
P34932	Heat shock 70 kDa protein 4	HSPA4	94.3	44	55	85	14853.3	13106.5	13897.6	12979	13217.1	13110.3	12114.3	11387.8	12890.3
P55265	Double-stranded RNA-specific adenosine deaminase	ADAR	136	44	32.9527	65	10128.6	10637.3	10298.9	10530.3	10790.9	10917.6	11821.8	12173.9	12168.2
Q96T58	Msx2-interacting protein	SPEN	402	44	14.4105	49	5389.5	5751.3	5545	5812.9	5433.5	5702.5	5842.4	5976.6	5895.6
Q92945	Far upstream element-binding protein 2	KHSRP	73.1	43	62.0253	101	23120.9	23873.3	22787.2	22497	22899.4	22981.5	22919.6	23550.6	25989.4
Q99459	Cell division cycle 5-like protein	CDC5L	92.2	43	54.3641	65	10589.3	10553.6	10049.5	10295.2	10504.6	10199.8	10737.9	10459.4	11498.7
O95347	Structural maintenance of chromosomes protein 2	SMC2	135.6	43	33.2498	58	9321.6	8964.1	9852.3	9312.8	9707.6	9499.2	9950.6	9955.6	10829.4
P07900	Heat shock protein HSP 90-alpha	HSP90AA1	84.6	42	52.5956	309	14074.5	11409	12140.7	10975.8	11569.8	11291.3	8957.9	8955.5	10455.3
Q14697	Neutral alpha-glucosidase AB	GANAB	106.8	42	47.4576	113	13840.6	13553.9	13953.1	14032.3	15590.9	14201.3	17465.6	16614.1	15856.3
O43491	Band 4.1-like protein 2	EPB41L2	112.5	42	48.6567	66	10564.8	10217.5	10431.3	10633.3	11018.9	10913.1	9350.4	9025.4	9112.8
Q14839	Chromodomain-helicase-DNA-binding protein 4	CHD4	217.9	42	26.3598	61	8644.4	8691.6	8799.4	9197.8	9123.7	9028.7	8570.6	8297.9	8245.2
P27708	CAD protein	CAD	242.8	42	24.764	56	7931.7	7846.3	8127.5	7864	8106	7965	7183.9	7156.3	7279
P11142	Heat shock cognate 71 kDa protein	HSPA8	70.9	41	60.6811	170	20063.6	19947.2	21703.9	20437.3	19426	20072.9	21597.4	22004.8	20308.2
Q92841	Probable ATP-dependent RNA helicase DDX17	DDX17	80.2	41	50.2058	100	12235.4	12915.1	12750.4	12829.9	13323.7	13221	16089.5	16810.9	17047.1
Q9UQ35	Serine/arginine repetitive matrix protein 2	SRRM2	299.4	41	18.9317	63	11193.8	12251.8	11633.7	11845.2	10619.2	11514.5	8697.6	8583.6	8086.7
O60264	SWI/SNF-related matrix-associated actin-dependent regulator of chromatin subfamily A member 5	SMARCA5	121.8	41	37.3574	58	9649.9	9353.1	9349.5	10234.6	10209.1	10151	10612.9	10620.4	10053.5
Q92616	eIF-2-alpha kinase activator GCN1	GCN1L1; GCN1	292.6	41	16.6604	55	6579.2	6338.2	7085.9	6845.8	7501.6	7025	6580.9	6421	6733.9
P18206	Vinculin	VCL	123.7	41	37.7425	54	7951.2	7435.1	7325	6870.9	6758.3	7007.6	6724.2	6482.5	6802.1
P13639	Elongation factor 2	EEF2	95.3	40	49.6503	207	22562.3	20415.2	22372.9	20221.4	21030.2	20125.4	18852.6	17919.1	19437.8
P23246	Splicing factor, proline- and glutamine-rich	SFPQ	76.1	40	51.768	170	18080	19094.4	18790.1	18854.1	19439.2	19450.3	22005.8	22381.1	22712.4
Q15233	Non-POU domain-containing octamer-binding protein	NONO	54.2	40	63.6943	158	19869.5	20566.4	19847.7	20031.8	21063.5	20749.8	23227	23903.3	24758.7
O00571	ATP-dependent RNA helicase DDX3X	DDX3X	73.2	40	59.6677	83	15605.3	16512.5	15760.2	15398.9	15499.8	15904.2	15255.8	16170.4	17071.3
P27816	Microtubule-associated protein 4	MAP4	120.9	40	47.7431	65	9993.2	9489.2	8960	9053	7693	8906.6	7423.1	8586.4	8747.3
Q04637	Eukaryotic translation initiation factor 4 gamma 1	EIF4G1	175.4	40	27.5172	54	10083	9258.1	9857.8	9211.2	9300	9181.4	8105.5	8117.3	8627.2
Q9NTJ3	Structural maintenance of chromosomes protein 4	SMC4	147.1	40	35.1708	50	8612.9	8426.2	8952.3	8727	8745.9	8638.7	8736	8776.4	9248.9
P12814	Alpha-actinin-1	ACTN1	103	39	48.2063	87	5419.7	5560.1	5687.9	5265.1	5331.1	5503.1	4636.6	4796.1	4789.4
Q15029	116 kDa U5 small nuclear ribonucleoprotein component	EFTUD2	109.4	39	54.6296	78	8770.2	9027.7	8923.8	8927.6	9359.3	9051	7955.7	8001.2	8696.8
P41252	Isoleucine--tRNA ligase, cytoplasmic	IARS	144.4	39	34.1521	61	6424.2	6324.3	6922.5	6817.3	7317.1	6771.6	6273.3	6003.3	6048.7
P53621	Coatomer subunit alpha	COPA	138.3	39	40.6046	54	7085.3	6702.8	7550.3	7379.1	7839.8	7454.1	6552	6460.9	6635.3
P46821	Microtubule-associated protein 1B	MAP1B	270.5	39	21.4749	52	6613.9	6599.6	6930.6	6469	6243.4	6444.5	5399.5	5442.3	6014.8
Q13428	Treacle protein	TCOF1	152	39	26.6801	51	18178.5	18268.9	16853.9	16905.2	11771.6	16449.6	6949.6	6870.1	5952.1
Q14690	Protein RRP5 homolog	PDCD11	208.6	39	23.4099	43	6093.1	5914.5	5607.7	6244.3	6091.6	6157.9	5839.6	5996	6107
Q13263	Transcription intermediary factor 1-beta	TRIM28	88.5	38	57.485	150	20852.6	22187.5	23276.5	22030.8	22105.2	22271	22004.8	23799.3	23431.1
P22314	Ubiquitin-like modifier-activating enzyme 1	UBA1	117.8	38	37.2401	133	12910.1	10964.4	11566	10464.4	10553	10686.2	9533.3	9198.2	10229.2
P50990	T-complex protein 1 subunit theta	CCT8	59.6	38	59.1241	75	19737.3	16941.3	17166.7	16513.7	16716.6	16068.3	14974.9	14200.7	15566.5
Q14247	Src substrate cortactin	CTTN	61.5	38	63.4545	59	13691.1	13431.6	13092.3	11895.6	11462	12197.6	9966.1	10132.7	10960.9
P53396	ATP-citrate synthase	ACLY	120.8	38	40.6903	57	12511.5	10970.8	11732.3	10967.2	10791	10798	9784.8	9171.4	9755.5
Q9Y520	Protein PRRC2C	PRRC2C	316.7	38	16.6436	44	7363.8	7379.1	7139.4	7239.1	6605	7179.7	5774.1	6022.9	6206.1
P49454	Centromere protein F		357.3	38	14.194	42	3073.2	3308.3	3272.9	3343.2	3441.7	3328.7	4133.7	4263.8	4136.7
P15311	Ezrin	EZR	69.4	37	56.4846	94	13437.2	11760.5	11855.8	11095.7	11556.6	11289.5	11643.7	11434.7	12944.3
P38159	RNA-binding motif protein, X chromosome	RBMX	42.3	37	62.9156	78	21651.3	23631	20288.1	22409.1	21954.8	21910.2	26209.5	27474.2	26664.8
P05783	Keratin, type I cytoskeletal 18	KRT18	48	37	83.2558	77	14291.9	15191.2	15013.7	14996.6	15719	15287.1	19464.8	18391.8	18510.5
Q9Y5B9	FACT complex subunit SPT16	SUPT16H	119.8	37	34.957	76	14611.9	15117.3	15349.9	15006.1	15122.1	15833.7	10162.1	10610.9	10847.6
O14654	Insulin receptor substrate 4	IRS4	133.7	37	38.8226	70	8346.8	8453.3	8673.3	8947.5	9016.1	9071	6738.4	6565.5	6536.1
Q9NYF8	Bcl-2-associated transcription factor 1	BCLAF1	106.1	37	35.9783	63	16090.7	17351.9	16426.1	16831.5	14880.5	16814.8	12602.3	11617.7	11483.5
P31948	Stress-induced-phosphoprotein 1	STIP1	62.6	37	55.6169	61	14364.6	13533.2	13595.9	12509.4	11848.4	12888	12704	12091.4	12245.8
P33176	Kinesin-1 heavy chain	KIF5B	109.6	37	43.7175	61	7340.6	6868	7565.9	7256.4	7663.9	7147.9	7388.1	7139.5	7593.3
P46940	Ras GTPase-activating-like protein IQGAP1	IQGAP1	189.1	37	28.6059	56	6768.5	5923.9	5953.9	5847.4	5755.8	5646.7	4857.7	4710.2	5077.4
Q9UKV3	Apoptotic chromatin condensation inducer in the nucleus	ACIN1	151.8	37	29.0828	52	9555.4	10501.7	10021.3	10334.3	9449.9	10295.6	6389.2	6449.7	5959.2
Q14160	Protein scribble homolog	SCRIB	174.8	37	26.5644	49	6826	7253.9	6803.2	6851.6	7017.3	7169.5	5859.4	5695.3	6121.1
O15031	Plexin-B2	PLXNB2	205	37	27.6931	48	5323.7	5621.7	5597.2	5833.1	6007.8	5968.9	6410.8	6365.3	6164
Q7Z406	Myosin-14	MYH14	227.7	37	20.8521	48	2697.6	2684.4	3069.7	3004.8	3146.2	2993.4	3166.1	3113.2	3082.5
P49750	YLP motif-containing protein 1		241.5	37	22.0876	45	4737.3	4896.6	4826	4798.3	4775.4	4868.4	4712.1	4885.8	5087
Q07157	Tight junction protein ZO-1	TJP1	195.3	37	25.9153	44	5337.3	5704.5	5588.7	5590.4	5380.5	5556.7	5729.5	6184.8	6119.7
P10809	60 kDa heat shock protein, mitochondrial	HSPD1	61	36	53.0541	722	30106.6	30921.7	28650.6	28158.3	30364.7	28342.2	33954.3	33270.2	35004.4
P13667	Protein disulfide-isomerase A4	PDIA4	72.9	36	56.4341	75	19086.3	18525.5	18173.4	18014.8	19050.5	17894.4	11406.3	10515	11021.3
P67936	Tropomyosin alpha-4 chain	TPM4	28.5	36	76.6129	65	14090	13335.4	14393.5	13106.8	13291.9	13317.3	16094.6	16615.8	16958.4
P11586	C-1-tetrahydrofolate synthase, cytoplasmic	MTHFD1	101.5	36	36.7914	63	10110	9272.5	9853.7	9152.9	9893.2	9166.9	8780.5	8069.6	8861.7
Q1KMD3	Heterogeneous nuclear ribonucleoprotein U-like protein 2	HNRNPUL2	85.1	36	49.7992	62	9638.2	10733.7	10361.6	10866.3	10551.6	10963.2	10619.5	10397.5	10798.2
P49736	DNA replication licensing factor MCM2	MCM2	101.8	36	47.5664	58	7764.1	7325.7	7947.5	7531.5	8590.8	7816.6	8181.8	7514	8229.9
Q5JRX3	Presequence protease, mitochondrial	PITRM1	117.3	36	43.0087	54	7992.9	7893.9	8064	8272.6	8541.2	8237.5	9162.2	8946.6	8754.4
P11047	Laminin subunit gamma-1	LAMC1	177.5	36	27.9677	51	4690.6	4944.9	4778.8	4734.4	4960.6	4894.3	5215	5010.8	5161.1
P52948	Nuclear pore complex protein Nup98-Nup96	NUP98	197.5	36	23.1701	44	6169.6	6394.1	6417	6479.3	6722.4	6527	7224.1	7270	7488.6
O94906	Pre-mRNA-processing factor 6	PRPF6	106.9	36	36.0255	41	5911.5	5783.7	5865.9	6079.7	6335.7	6221.7	6211.7	6102.8	6197.5
P06733	Alpha-enolase	ENO1	47.1	35	69.5853	401	33249.6	28319.9	29742.1	26866.8	26753.5	27174.8	25852.1	25350	28122.8
P25705	ATP synthase subunit alpha, mitochondrial	ATP5A1	59.7	35	58.5895	283	21410.7	21426.8	21716	22037.3	22993.9	21975.1	25583.4	25916.4	24215
Q15424	Scaffold attachment factor B1	SAFB	102.6	35	38.5792	73	14325.3	15303.4	14556.9	15443.7	13945.3	15424.3	17865.8	19426.2	18678.5
P33991	DNA replication licensing factor MCM4	MCM4	96.5	35	46.4658	62	10444.1	9905.9	9752.7	9416.2	10313.9	9618.7	10158.5	9462	10971.6
P35658	Nuclear pore complex protein Nup214	NUP214	213.5	35	18.9474	55	8073.5	8057.6	8242.5	8289	8382.1	8423.3	8539.8	8682.9	8973.1
P47897	Glutamine--tRNA ligase	QARS	87.7	35	47.4839	54	7626.2	7605.3	8128.4	8055.8	8255.4	7891	7218.7	6983.2	7079
Q7L014	Probable ATP-dependent RNA helicase DDX46	DDX46	117.3	35	32.7837	53	7263.2	7232.6	7203.1	7092.8	6970.3	7201.1	6335.2	6295.8	6386.2
P19367	Hexokinase-1	HK1	102.4	35	40.8942	49	7121.7	7202.4	7417.7	7595.7	7660.3	8001.1	7550.9	7459.7	7241.9
P49790	Nuclear pore complex protein Nup153	NUP153	153.8	35	30.3729	48	7507.8	7868.3	7808.5	7979.5	7942.2	8111.6	9298.6	9927.6	9860.4
Q9UHB6	LIM domain and actin-binding protein 1	LIMA1	85.2	35	54.9407	44	8190.1	8935.9	8354.5	8443.2	7597.8	8403.4	8521.7	9698.7	9829.6
Q14203	Dynactin subunit 1	DCTN1	141.6	35	30.8294	43	5925	5701.3	6154.1	5870.2	6131.3	5851.5	5509.4	5036.1	5404.5
Q86VP6	Cullin-associated NEDD8-dissociated protein 1	CAND1	136.3	35	27.8049	42	8357.5	7645.5	8335.1	7784.6	7893.7	8042.7	7165.4	7035.4	7505.5
Q14573	Inositol 1,4,5-trisphosphate receptor type 3	ITPR3	303.9	35	16.3235	39	3510.5	3676.5	3771.6	3974.1	3964.3	3960.7	4102.1	4061.7	3843.4
Q12906	Interleukin enhancer-binding factor 3	ILF3	95.3	34	52.1253	82	8732.4	9197.9	8935.1	9241.4	9261.7	9317.5	10028.5	10547.5	10179.3
Q04695	Keratin, type I cytoskeletal 17	KRT17	48.1	34	67.3611	65	12035.3	13085.3	13412.8	13302.3	13462.6	13647.7	21105.2	21823.5	20186.4
Q14151	Scaffold attachment factor B2	SAFB2	107.4	34	39.4544	60	3253.8	3400.8	3308.2	3554.9	3385.9	3563.3	3990	4184.1	4370.5
Q9NYU2	UDP-glucose:glycoprotein glucosyltransferase 1	UGGT1	177.1	34	30.2894	58	7280.8	7195	7452.5	7618.8	7916.3	7548.7	8221.8	7884.1	7961.5
Q9Y4L1	Hypoxia up-regulated protein 1	HYOU1	111.3	34	36.6366	52	6005	5851	6019	6159.3	6227.4	6007.6	7831.7	7782.3	6848.1
Q9P2J5	Leucine--tRNA ligase, cytoplasmic	LARS	134.4	34	38.9456	49	7114.4	6884.3	7445	7437.1	7682.9	7363.1	6596.3	6254.3	6480.9
P55196	Afadin	MLLT4; AFDN	206.7	34	26.261	49	6163.5	6435.8	6337.2	6295.9	5952.4	6228.7	5083.2	5126.1	5291.8
Q9Y2J2	Band 4.1-like protein 3	EPB41L3	120.6	34	41.8583	48	8480	8194.4	7682.6	8269.4	9141	8227	8655	7941.6	8268.4
Q14566	DNA replication licensing factor MCM6	MCM6	92.8	34	42.1437	47	10424.6	9536.3	10578.6	10184.5	11032.2	10376.8	12212.3	11385.3	11743.8
Q8WUM4	Programmed cell death 6-interacting protein	PDCD6IP	96	34	36.8664	46	6496.5	6104.5	6546.6	6240.9	6318.8	6337.8	6222.1	6213.8	6605.4
P22626	Heterogeneous nuclear ribonucleoproteins A2/B1	HNRNPA2B1	37.4	33	77.6204	365	23653	27314.5	29801.6	29384.5	28618.7	30504.6	39567.4	42881	37250.4
P14618	Pyruvate kinase PKM	PKM	57.9	33	53.484	180	26363.8	21400.2	22512	20012.8	21016	20362.2	19851.9	19206.2	22353.1
Q9BSJ8	Extended synaptotagmin-1	ESYT1	122.8	33	35.1449	67	9611.8	9977.3	9973.7	10072.3	10371.9	10203.2	11162.7	11232.6	11126
P25205	DNA replication licensing factor MCM3	MCM3	90.9	33	46.5347	54	8811	8348.1	8690.8	8393.5	8971.1	8449.2	7871.8	7599.8	8095
Q9UM54	Unconventional myosin-VI	MYO6	149.6	33	28.6708	51	6413.8	5976.8	6544.5	6449.9	6479.5	6487.4	6539.5	6643.1	6685
P52701	DNA mismatch repair protein Msh6	MSH6	152.7	33	29.9265	46	5136.7	4953.7	5278.2	5011.3	5176.2	5234.7	4634.1	4599.3	4705.2
Q14966	Zinc finger protein 638	ZNF638	220.5	33	22.1436	45	3272.3	3400.6	3157.9	3321.4	3135.7	3416.9	3340.4	3482	3497.2
P08133	Annexin A6	ANXA6	75.8	33	58.5438	42	3542.5	3614.2	4022.4	3786.5	3886.8	3852	6744.9	7215.1	6415.1
P18583	Protein SON	SON	263.7	33	18.5903	41	7392.6	7935.7	7720.9	7992.9	8264.5	8111.6	9589.8	9533.6	9302.8
Q02952	A-kinase anchor protein 12	AKAP12	191.4	33	27.385	40	4208.8	4200.5	4320.3	4297.3	3841.1	4034.5	3345.8	3450.6	3463.6
Q9BUQ8	Probable ATP-dependent RNA helicase DDX23	DDX23	95.5	33	37.0732	39	6888.1	6758.6	6259	6677.5	6685.8	6646	5312.3	4819.7	4974.6
Q6KC79	Nipped-B-like protein	NIPBL	315.9	33	13.7304	39	3863.3	3990.1	3947.2	4046.5	3961.8	4139.8	3955	3983	4040.8
Q12789	General transcription factor 3C polypeptide 1	GTF3C1	238.7	33	21.2423	38	3073.9	3209.2	3156.9	3364.8	3415.2	3397.4	3200.2	3194.2	3219.4
Q5JRA6	Transport and Golgi organization protein 1 homolog	MIA3	213.6	33	20.1888	37	6373.9	6900.1	6806.7	7004.5	6851.9	7162.4	7813.2	7988.4	7910.3
P07355	Annexin A2	ANXA2	38.6	32	67.5516	123	13309.7	14420.3	14662.1	14603.1	14986.7	14891.9	20644.7	22068.6	19083.7
P12956	X-ray repair cross-complementing protein 6	XRCC6	69.8	32	48.1117	75	12741.5	11653.5	13015.8	12779.1	12760.6	13101.2	14052.5	14265.7	13843.7
P49321	Nuclear autoantigenic sperm protein	NASP	85.2	32	51.269	65	10096.2	8701.3	9297.4	8553.1	7974.3	8718.8	8763	9032.7	9484.3
P11940	Polyadenylate-binding protein 1	PABPC1	70.6	32	50	62	12528.6	12952.5	13511.3	12716.9	12236	12709.8	12502.1	13255.6	12570.2
Q16643	Drebrin	DBN1	71.4	32	49.923	58	6602	7097.1	6790	6379.3	6513.6	6618.8	6424.8	6655.4	6861.6
Q13308	Inactive tyrosine-protein kinase 7	PTK7	118.3	32	39.2523	58	6164.4	6404.8	6064.9	6484	6424.4	6473.1	5564.1	5555.9	5632.1
Q92900	Regulator of nonsense transcripts 1	UPF1	124.3	32	40.4783	52	4192.9	4105.8	4376.9	4272.6	4403.9	4388.8	4455.5	4367.3	4537.9
Q8TEM1	Nuclear pore membrane glycoprotein 210	NUP210	205	32	18.9719	49	6041.1	6367.3	6504.4	6536.7	6876.5	6786.8	7411.8	7344.5	7245.3
P51610	Host cell factor 1	HCFC1	208.6	32	20.3931	47	7984.4	8095.2	8078.5	8168.2	8403.3	8281.7	8693.6	8604.8	9069.8
O15067	Phosphoribosylformylglycinamidine synthase	PFAS	144.6	32	32.7354	47	6682.3	6081.4	6207.1	5915.6	5914.4	5857.1	5523.3	5189.2	5812.4
P42285	Exosome RNA helicase MTR4	SKIV2L2	117.7	32	31.4779	45	5950.6	6054.6	6137.4	6278.5	6204	6375.8	6307.4	6452.1	6496.9
P78347	General transcription factor II-I	GTF2I	112.3	32	38.8778	45	5228.6	5003.1	5062	5566.2	5463.9	5436	6009.4	6063.5	6117.4
O75694	Nuclear pore complex protein Nup155	NUP155	155.1	32	29.1157	44	4367.1	4460.2	4895.4	5107.6	5224.6	5182.7	6155.8	6269.4	5736.5
Q5UIP0	Telomere-associated protein RIF1	RIF1	274.3	32	16.4239	43	4622.4	4951.4	4801.2	5042	4707.1	5094.7	4972.9	5333.9	5368.1
Q03001	Dystonin	DST	860.1	32	4.99339	34	2471.5	2570.5	2627.3	2677.2	2708.7	2653.3	2656.9	2573.8	2526.4
O43390	Heterogeneous nuclear ribonucleoprotein R	HNRNPR	70.9	31	44.5498	81	10582.4	11343	9872.2	10852.1	10818.6	10780.8	12594.7	13023.2	12522.5
O60506	Heterogeneous nuclear ribonucleoprotein Q	SYNCRIP	69.6	31	51.5249	71	5936.5	6409.7	6969.7	7152.1	6371.6	6976.6	8082.4	8555.2	6809.6
P50991	T-complex protein 1 subunit delta	CCT4	57.9	31	64.564	69	14459.7	12758.1	13022.9	12436.9	12724.8	12463.4	11595.6	11133.6	12119.3
Q96I24	Far upstream element-binding protein 3	FUBP3	61.6	31	59.2657	62	10074	10791.3	10423	10284.5	10483	10640.9	11002.5	10855.6	11528.4
Q9NVI7	ATPase family AAA domain-containing protein 3A	ATAD3A	71.3	31	44.3218	50	9049.1	10048.6	9357.6	9715	9596.2	9656.5	9995	10273.6	9800.6
Q14126	Desmoglein-2	DSG2	122.2	31	36.3148	49	6082.2	6638.2	6333.7	6440.4	6536.6	6537.9	6281.3	6172.5	6270.4
Q9H307	Pinin		81.6	31	32.0781	46	9964.5	10628.1	10245.9	10159.9	9945.2	10217	10497	9525.9	9731
Q9H0D6	5'-3' exoribonuclease 2	XRN2	108.5	31	43.0526	46	7985.5	7796.7	7805.3	7927.2	8081.1	8085.1	6900.5	7184.4	7732.9
Q16531	DNA damage-binding protein 1	DDB1	126.9	31	35.7895	46	6851.5	6575.4	7528.2	7429.6	7410.4	7497.2	8234.7	7936.2	7809.4
Q8TAQ2	SWI/SNF complex subunit SMARCC2	SMARCC2	132.8	31	26.8534	46	6739.6	7128.6	6847.3	7091.7	6978.3	7257.8	7079.1	7133.5	7507.6
P20020	Plasma membrane calcium-transporting ATPase 1		134.6	31	28.6066	43	6875.2	7244.4	7496.7	7565.3	7942.1	7787.4	8350.7	8426.8	8076.6
P33993	DNA replication licensing factor MCM7	MCM7	81.3	31	52.0167	41	6522.9	5946.3	6448.8	6111.3	6831.6	6391.1	7539.2	7197.3	7489.5
O75976	Carboxypeptidase D	CPD	152.8	31	27.029	41	6420.8	6799.2	6819.9	6925.4	6980.5	7066.3	7212.7	7271.5	6874.2
Q8N163	Cell cycle and apoptosis regulator protein 2	CCAR2; KIAA1967	102.8	31	35.3196	41	6357.4	6038.9	6206.6	6289.2	6504.8	6059.8	6708.4	6340.4	6561.4
O75150	E3 ubiquitin-protein ligase BRE1B	RNF40	113.6	31	31.4685	39	5888.1	5917.5	5867.3	5857.5	6176.9	5828.1	6377.4	6255.3	6938.4
P49916	DNA ligase 3	LIG3	112.8	31	37.4628	39	4878.3	4981.1	4889.5	5031.4	4956	5193.3	4947.7	4982.8	5136.6
P43304	Glycerol-3-phosphate dehydrogenase, mitochondrial	GPD2	80.8	31	38.3769	37	6778.7	7004.4	7355.1	7442.8	7369.1	7524.6	8030.6	8241	7221.3
Q9NZI8	Insulin-like growth factor 2 mRNA-binding protein 1	IGF2BP1	63.4	30	47.8336	63	15124.3	15849.6	16023	16013.5	15217.4	15970.3	16181.5	17388.1	17088.3
Q92499	ATP-dependent RNA helicase DDX1	DDX1	82.4	30	44.1892	54	9196.3	9111	9418.1	9116.3	9091.5	9134.7	9263.6	9733.4	10070.7
Q9NR30	Nucleolar RNA helicase 2	DDX21	87.3	30	46.3602	54	8651.9	8323.5	7097.6	8191.4	8605.9	7933.1	8929.6	7653.5	7895.6
Q96AE4	Far upstream element-binding protein 1	FUBP1	67.5	30	47.8261	53	6832.3	7016.4	7217.2	6822.1	6807.4	7117.3	6898.8	7075.5	7627.3
P35221	Catenin alpha-1	CTNNA1	100	30	44.2605	51	6771	7331.6	6875.7	7359.4	6397.7	7120.8	5909.7	6093.7	5776.9
Q9Y2W1	Thyroid hormone receptor-associated protein 3	THRAP3	108.6	30	27.2251	48	10014.2	10827.9	9842.2	10117.7	9315.5	10235.8	6376	5728.8	5526.5
P11387	DNA topoisomerase 1	TOP1	90.7	30	36.4706	48	8505.8	8279.9	5692.8	7100.6	7043	6277.4	7217.1	6500.5	7415.9
P33992	DNA replication licensing factor MCM5	MCM5	82.2	30	44.8229	46	6995.5	6427.4	6341.2	6200.4	6852.5	6245.1	6689.5	6165.1	6871.3
Q8N1F7	Nuclear pore complex protein Nup93	NUP93	93.4	30	39.1941	46	6391.8	6418.8	6949.2	7015.8	7173.1	6945.3	7864.1	7833.6	7709.4
Q92621	Nuclear pore complex protein Nup205	NUP205	227.8	30	16.2028	45	6869.1	6935.1	7115.2	7419.9	7360	7452.5	8418.4	8754.6	8125.6
Q8NE71	ATP-binding cassette sub-family F member 1	ABCF1	95.9	30	41.6568	43	9024.4	8798.4	7252.5	7760	7069.9	7439.6	4976	4758.8	5166.4
Q96T88	E3 ubiquitin-protein ligase UHRF1	UHRF1	89.8	30	39.4704	42	6040	6272.6	6111.3	6389.9	6322.6	6354.3	8063.3	8385.4	8445.4
Q9UDY2	Tight junction protein ZO-2	TJP2	133.9	30	32.0168	41	5143.5	5336.5	5351.8	5253.5	5146.1	5177.5	4861.5	5084.1	5297.7
P35606	Coatomer subunit beta'	COPB2	102.4	30	40.1766	40	5615.8	5373.7	6082.8	5783.7	6072.1	5739.9	5543.1	5595	5559.8
O00159	Unconventional myosin-Ic	MYO1C	121.6	30	31.3264	37	5874	5931.1	5968.1	6492.9	6712.9	6558.8	6211.9	5891	5910.9
P98175	RNA-binding protein 10	RBM10	103.5	30	41.2903	37	3322	3631.5	3710.2	3764.6	3666.6	3751.6	3244.1	3296	3204.8
P48634	Protein PRRC2A	PRRC2A	228.7	30	17.8952	36	4915.9	5004.6	4529.6	4817.1	4466.7	4794.2	4625.2	5008	5372.7
P07197	Neurofilament medium polypeptide	NEFM	102.4	30	33.0786	36	4576.9	4918.6	4832	5105.9	5125.2	5175.4	5130.1	4888.9	5363
Q5VTR2	E3 ubiquitin-protein ligase BRE1A	RNF20	113.6	30	31.2821	36	3301.5	3368	3488.2	3431.3	3615.5	3473	3827.6	3914.8	4052.9
O14776	Transcription elongation regulator 1	TCERG1	123.8	30	22.5865	34	6090.6	5699.7	5756.7	5771	6203.6	5908.4	7150.1	6639.2	7312.3
Q9BZF9	Uveal autoantigen with coiled-coil domains and ankyrin repeats	UACA	162.4	30	22.8107	31	3846.8	3940	3990.1	4039.9	4125.7	4067.6	3782.6	3621.5	3864.1
P04843	Dolichyl-diphosphooligosaccharide--protein glycosyltransferase subunit 1	RPN1	68.5	29	51.0708	133	8138.5	8457.1	8726.9	8852.8	9260.6	9177	11024.7	11375.2	10372.1
P78371	T-complex protein 1 subunit beta	CCT2	57.5	29	56.8224	113	14350.4	12570.7	13251.3	12438.1	13016.7	12383.9	12464.9	11746.6	12739.6
P31040	Succinate dehydrogenase [ubiquinone] flavoprotein subunit, mitochondrial	SDHA	72.6	29	58.2831	93	13182.9	13581.8	13016.7	12862.9	13461.1	13138.7	13657.2	13646.4	13831.4
P13010	X-ray repair cross-complementing protein 5	XRCC5	82.7	29	51.2295	84	11052.7	10372.6	11830.8	11215.3	11243.5	11549	12384.7	12666.6	12379.7
P07237	Protein disulfide-isomerase	P4HB	57.1	29	52.5591	80	14529.8	14126.3	14234.9	14324.4	14180.8	14442.5	15499.6	15936.3	14423
P30101	Protein disulfide-isomerase A3	PDIA3	56.7	29	57.2277	78	11200.3	11204	11538.7	11133.7	11807.3	11258.1	14814.6	14892.8	14016.8
P16615	Sarcoplasmic/endoplasmic reticulum calcium ATPase 2	ATP2A2	114.7	29	29.5585	70	9911.4	10745.9	10672	10928.2	11056.9	11123.1	13656.2	13955.2	12616.2
Q12931	Heat shock protein 75 kDa, mitochondrial	TRAP1	80.1	29	48.0114	55	8533.3	8263.8	8399.8	8602.2	9376.4	8602.9	10045.7	9775.8	9381.3
Q13435	Splicing factor 3B subunit 2	SF3B2	100.2	29	36.2011	53	10652.1	11134.4	10269	10293.6	10055	10658.6	6541.3	5954	6081.3
P51659	Peroxisomal multifunctional enzyme type 2	HSD17B4	79.6	29	37.7717	53	9884.2	10230.5	9707.2	9875.5	9938.5	9874.7	11080	11297.1	10949.4
P31939	Bifunctional purine biosynthesis protein PURH	ATIC	64.6	29	54.5608	52	6008	5370.4	5464.9	5144.7	5294	5187.3	5050.9	4853.2	5191.9
Q13423	NAD(P) transhydrogenase, mitochondrial	NNT	113.8	29	23.4807	50	10435.8	10988.2	11466.4	11153.9	11669.4	11590.8	11567.4	11629.2	11049.3
O00425	Insulin-like growth factor 2 mRNA-binding protein 3	IGF2BP3	63.7	29	46.9775	47	7602.6	8170.3	8148.8	8226.1	7986.8	8250.3	7787.6	8035.2	8179.1
P55786	Puromycin-sensitive aminopeptidase	NPEPPS	103.2	29	32.1001	43	5671.3	5070.5	5591.1	5263.4	5399	5470.8	5135.9	5124.3	5176.3
Q92896	Golgi apparatus protein 1	GLG1	134.5	29	29.2621	42	5447.8	5632.7	5749.3	6024.9	6008.1	5988.9	5475.7	5334.2	5275
Q96KR1	Zinc finger RNA-binding protein	ZFR	116.9	29	36.5922	42	4772.9	4954.6	4804.5	4949.3	4871.6	5064.9	5231.4	5426.8	5528.6
Q6P2E9	Enhancer of mRNA-decapping protein 4	EDC4	151.6	29	32.2627	40	3698.2	4021.8	4068.3	4076.8	4061.5	4181.9	4347.8	4436.6	4415.5
O15027	Protein transport protein Sec16A		251.7	29	21.6377	38	2876.6	2976.2	3060.8	2990.4	3050.9	3047.8	2717.4	2782.7	2921.8
O75534	Cold shock domain-containing protein E1	CSDE1	88.8	29	37.594	37	5382.8	5666.5	6283.1	5851.6	5601.8	6053.6	6339.8	6386.2	5676.7
P09651	Heterogeneous nuclear ribonucleoprotein A1	HNRNPA1	38.7	28	68.2796	191	14742.4	17583.4	19783.8	17898.2	17167.6	19776.3	23657.1	25580.1	20820.6
P51991	Heterogeneous nuclear ribonucleoprotein A3	HNRNPA3	39.6	28	53.1746	102	9629.3	11806.8	13057.6	12505.1	11754.6	13335.7	17267.9	18054.8	14747.7
Q99832	T-complex protein 1 subunit eta	CCT7	59.3	28	59.6685	71	10197.7	8729.2	9244.2	8978.6	9246.5	8924.6	8217	7874.3	8415.2
P08727	Keratin, type I cytoskeletal 19	KRT19	44.1	28	71.5	56	10067.2	10586.9	10681.7	10629.9	11331.1	11117.9	13339.9	12722.4	13827.1
Q15393	Splicing factor 3B subunit 3	SF3B3	135.5	28	29.0058	55	6873.5	6959.9	7412	7395.1	7560.7	7458.2	8369.4	8049.2	8117.7
Q96E39	RNA binding motif protein, X-linked-like-1	RBMXL1	42.1	28	49.7436	54	532.1	577.9	539.5	530.9	558.3	565.5	643.6	670.3	695.1
Q9BUJ2	Heterogeneous nuclear ribonucleoprotein U-like protein 1	HNRNPUL1	95.7	28	37.9673	53	9227.2	9619.4	9205.4	9365.1	9275.1	9476.3	8463.9	9161.4	9383.3
P09493	Tropomyosin alpha-1 chain	TPM1	32.7	28	60.9155	48	3224.5	2968.8	3025.7	2804.7	3041.7	2911.3	3229.4	3165.3	3724.5
P36776	Lon protease homolog, mitochondrial	LONP1	106.4	28	37.4348	47	5567.2	5557.3	5545.3	5625.9	5992.2	5703.1	5706.4	5557.8	5366.8
Q05682	Caldesmon	CALD1	93.2	28	27.8689	43	10209.3	10096	9456.8	8505.7	8036.1	8604.2	8852.9	9519.1	10938.6
Q9BXP5	Serrate RNA effector molecule homolog	SRRT	100.6	28	29.7945	43	10085.4	10009.7	9908.1	9982.8	9960.1	10159.9	9156.9	8681.7	8832.1
O14974	Protein phosphatase 1 regulatory subunit 12A	PPP1R12A	115.2	28	29.9029	38	5750.4	5824.2	5708	5546.2	5591	5479.5	5370	5077	5652.2
Q99613	Eukaryotic translation initiation factor 3 subunit C	EIF3C	105.3	28	28.4775	37	9262.3	8692.9	9115.7	8454.9	8414.1	8385.4	4794.7	4451	4658.5
P17480	Nucleolar transcription factor 1	UBTF	89.4	28	34.6859	35	6791.4	6840	6168.8	5655.4	5646.1	4820.7	5593.7	5008.8	4851.5
Q8IX01	SURP and G-patch domain-containing protein 2	SUGP2	120.1	28	35.8595	35	4521.4	4656.1	4403.8	4828.8	4743	4752.4	5706.4	5845.3	5953.2
Q92576	PHD finger protein 3	PHF3	229.3	28	16.871	35	4267.6	4531.2	4308.1	4424.1	4247.9	4457.2	4065.4	4196.5	4300
P49588	Alanine--tRNA ligase, cytoplasmic	AARS	106.7	28	40.2893	33	6538.2	5549.3	5861.7	5483.5	5998.6	5440.4	4965.7	4750.8	5040.2
Q9UIG0	Tyrosine-protein kinase BAZ1B	BAZ1B	170.8	28	18.2063	31	4760.5	4383.9	3784.6	4568	5078.3	4025.7	4241.8	3627.1	3590.8
P26358	DNA (cytosine-5)-methyltransferase 1	DNMT1	183	28	17.9455	31	4610.7	4276.1	3951.6	4423.8	4319.8	4355	3418.3	3409.5	3527.1
P60709	Actin, cytoplasmic 1	ACTB	41.7	27	69.8667	943	45565.8	46150.5	47252.8	42578.8	43187.8	43397.1	43223.1	43658.7	46221.6
P49368	T-complex protein 1 subunit gamma	CCT3	60.5	27	53.3945	61	14306.6	12131.7	12225.4	11706.2	12327.5	11570.2	10423.4	9790.1	11199
P40939	Trifunctional enzyme subunit alpha, mitochondrial	HADHA	82.9	27	37.0904	52	11797.1	11808.9	12237.2	12529.4	12608.8	12547.5	15072.6	15404.4	14416.3
P27824	Calnexin	CANX	67.5	27	38.1757	52	10216.3	11240.9	11951.7	12065.6	11630.8	12209.1	14880	15941.2	13174.1
P42166	Lamina-associated polypeptide 2, isoform alpha	TMPO	75.4	27	48.8473	52	6692.8	6699.1	6514.5	6902.6	5860.4	6861	6425.9	7323.9	7408.1
P48643	T-complex protein 1 subunit epsilon	CCT5	59.6	27	47.1349	51	10154.8	8589.5	9002.1	8523	8657.1	8353.8	7999.1	7721.9	8432.4
P28331	NADH-ubiquinone oxidoreductase 75 kDa subunit, mitochondrial	NDUFS1	79.4	27	48.6933	50	7027.9	7299.9	7246.4	7389.7	7639.7	7465.9	7809.9	7664.2	7323.5
P06753	Tropomyosin alpha-3 chain	TPM3	32.9	27	53.6842	50	3917.6	3875.6	4551.6	4194.3	4116.3	4261.8	4835.9	5160.4	4748.2
O43143	Pre-mRNA-splicing factor ATP-dependent RNA helicase DHX15	DHX15	90.9	27	32.4528	44	5782.8	5563.5	5957.5	6110.8	6396	6241.5	7175.5	7380.3	7361.2
Q9BQG0	Myb-binding protein 1A	MYBBP1A	148.8	27	21.988	42	9102.5	8732.7	8371.3	9279.1	8435.7	9094.1	8077.1	8675	7733
Q5JTZ9	Alanine--tRNA ligase, mitochondrial	AARS2	107.3	27	36.8528	40	4229.3	4186.1	4152.9	4268.3	4439.1	4193.4	4439.8	4138.2	4271.4
O15042	U2 snRNP-associated SURP motif-containing protein	U2SURP	118.2	27	28.6686	39	5332.7	5429.6	5334.4	5642	5465.8	5633.9	4885.6	4706.6	4612.6
Q08J23	tRNA (cytosine(34)-C(5))-methyltransferase	NSUN2	86.4	27	44.5893	39	4885	4803.7	4984.9	4752.1	4991.8	4804.9	4749.4	4882.1	5017.7
Q9H0A0	RNA cytidine acetyltransferase	NAT10	115.7	27	30.9268	39	3819.5	3773.9	3632.5	3979.5	4042.3	3914.5	3950	3755.5	3771.7
Q02880	DNA topoisomerase 2-beta	TOP2B	183.2	27	19.8647	39	3634.6	3358	3224.8	3720.1	3618.5	3543.8	3213	3099	2842
O43290	U4/U6.U5 tri-snRNP-associated protein 1	SART1	90.2	27	43.875	38	5320	5569.3	5455	5763	5592.6	5681.9	5073.1	5172.6	5340.9
O60716	Catenin delta-1	CTNND1	108.1	27	30.1653	36	4899.9	5151.2	5026.6	5024.8	5059.6	5113.9	4893.3	4921.6	5233.5
P30876	DNA-directed RNA polymerase II subunit RPB2	POLR2B	133.8	27	30.494	35	3557.7	3511.7	3604.9	3535.2	3752.8	3647.9	3447	3291.2	3504.4
P26640	Valine--tRNA ligase	VARS; VARS2	140.4	27	25.1582	34	4290.5	4062.3	4158.7	4124.9	4161.4	4121.1	3688.3	3625.5	3765.1
Q12888	TP53-binding protein 1	TP53BP1	213.4	27	21.7039	33	3224.4	3470.4	3501.3	3608.4	3514.4	3592.9	3387.6	3504.2	3575.5
O94832	Unconventional myosin-Id	MYO1D	116.1	27	28.827	32	4950	4892.9	5247.6	5558.8	5761.6	5709.5	5873.4	5874.1	5592.9
Q9P0K7	Ankycorbin	RAI14	110	27	31.9388	32	3683.5	3938	3986.3	4010.8	3997.8	3837.1	4469.7	4529.4	4574.4
O43795	Unconventional myosin-Ib	MYO1B	131.9	27	25.7042	31	4358.7	4132	4248.6	4498.4	4617.4	4507.1	4830.6	4769.5	4457.7
Q86U86	Protein polybromo-1	PBRM1	192.8	27	20.1303	31	3890.1	3993.9	3784.6	4115.5	4068.9	4134.3	4098.4	4102.7	4086.9
Q96PK6	RNA-binding protein 14	RBM14; RBM14-RBM4	69.4	26	44.5441	55	6021.5	6669.9	6445.3	6654.5	6721.5	6569.4	8600.9	9042.2	8484.5
O75475	PC4 and SFRS1-interacting protein	PSIP1	60.1	26	44.717	54	9588.9	9781	8040.9	9002.6	7144.1	8655.1	6370	5550	5973
P22102	Trifunctional purine biosynthetic protein adenosine-3	GART	107.7	26	31.5842	42	5298	5028.8	5211.8	4859.9	5380.6	4980.3	4717.7	4301.5	4801.6
Q9P258	Protein RCC2	RCC2	56	26	48.0843	39	10613.8	11029.4	10495.4	10599	10063.5	10430.7	6662.1	6503.5	6515.8
P62191	26S proteasome regulatory subunit 4	PSMC1	49.2	26	54.7727	39	5961.4	5614.6	5984.7	5887.2	5734.9	5956.9	5906.9	5921.8	6331.1
P23588	Eukaryotic translation initiation factor 4B	EIF4B	69.1	26	40.4255	38	7706.5	7549.8	7217.7	6854.8	6656.1	7041.4	5959.6	6205.7	6814.6
P51532	Transcription activator BRG1	SMARCA4	184.5	26	18.8221	37	4100.2	3817.8	3719.6	4214.6	4109.6	4156.2	3304.8	3116.8	2831
P06756	Integrin alpha-V	ITGAV	116	26	33.3969	36	4368.9	4733.2	4555.6	4664.2	4760	4679.1	5738.4	5879.6	5661.9
P07942	Laminin subunit beta-1	LAMB1	197.9	26	17.9171	36	3072.6	3209.3	3150.2	3245.9	3218.7	3222.7	3446.4	3404.6	3434.2
A6NKT7	RanBP2-like and GRIP domain-containing protein 3	RGPD3	197.4	26	13.3106	36	266.7	283.6	264.6	286.7	277.2	273.1	530.9	334.9	333.9
Q01780	Exosome component 10	EXOSC10	100.8	26	32.7684	35	3820.6	3792.8	3683.8	3886.4	3826	3825.3	3928.5	3890.8	3875
O94874	E3 UFM1-protein ligase 1	UFL1	89.5	26	35.0126	34	3316.7	3471.4	3520.7	3700.3	3516.6	3562.7	3446.6	3531.5	3249.6
O95239	Chromosome-associated kinesin KIF4A	KIF4A	139.8	26	23.8636	33	2517.6	2642.6	2711.2	2740	2788.3	2741.2	2971.5	2969.9	2967.4
P11216	Glycogen phosphorylase, brain form	PYGB	96.6	26	31.554	32	4866.8	4427.3	4672.1	4589.4	4883.8	4617.2	3851.9	3570	3900.6
Q29RF7	Sister chromatid cohesion protein PDS5 homolog A	PDS5A	150.7	26	23.635	31	4168.9	4046.4	4300.7	4472.2	4305.9	4575	4485.7	4769.6	4607.8
A5YKK6	CCR4-NOT transcription complex subunit 1	CNOT1	266.8	26	13.1734	31	2471	2485.3	2603.4	2553	2563.7	2581.4	2274.1	2242.2	2308.5
Q8WWQ0	PH-interacting protein	PHIP	206.6	26	17.7924	30	4028.7	4063.5	3671.5	4113.5	4259.3	4074.8	3771.2	3544.5	3532.2
P04075	Fructose-bisphosphate aldolase A	ALDOA	39.4	25	67.3077	114	15816.6	12897	12908	11595.9	11847.2	11810.7	11250.8	10573.4	12544.7
P38919	Eukaryotic initiation factor 4A-III	EIF4A3	46.8	25	57.4209	52	5565.7	5516.2	6032.7	6086.9	6234	6293.6	7516.3	7819.6	7150.4
P51572	B-cell receptor-associated protein 31	BCAP31	28	25	46.3415	47	13548	13885.8	13018.6	13252.5	13127.2	13515.2	12294.4	12527.4	12947.4
O75955	Flotillin-1	FLOT1	47.3	25	51.7564	47	8214.3	8655.1	8324.3	8558.5	8684.9	8499.1	8857.8	9004.3	8516.1
O43242	26S proteasome non-ATPase regulatory subunit 3	PSMD3	60.9	25	44.1948	44	4974.4	4516.7	4997.2	4759.7	4901.2	4683.1	4631.5	4459	4653.9
P56192	Methionine--tRNA ligase, cytoplasmic	MARS	101.1	25	32	43	6279.1	6075.1	6623.7	6480.8	6977.5	6469.1	5997.4	5700.3	5843.5
P54886	Delta-1-pyrroline-5-carboxylate synthase	ALDH18A1	87.2	25	35.5975	43	5000.3	5109.1	5282.2	5162	5362.6	5102.8	5852.1	5782.7	5582.5
P14868	Aspartate--tRNA ligase, cytoplasmic	DARS	57.1	25	47.505	40	7186.3	6792.3	7727.9	7499.5	7934.7	7484.6	7217.8	6903.4	6887.5
Q02241	Kinesin-like protein KIF23	KIF23	110	25	33.0208	40	5143.6	5279.8	5163.6	5268.9	5417.6	5344.8	5788.2	6124.3	6154.9
Q14315	Filamin-C	FLNC	290.8	25	10.789	36	2638.3	2670.5	2740.6	2589.2	2695.1	2647.7	2469.7	2430.6	2548
Q01813	ATP-dependent 6-phosphofructokinase, platelet type	PFKP	85.5	25	34.6939	35	4666.3	4099.1	4530.6	4289.3	4461.8	4281.7	4229.1	3975.5	4165.1
P43246	DNA mismatch repair protein Msh2	MSH2	104.7	25	27.409	35	4658.5	4513.3	4847.7	4519.2	4581.2	4612	5104.1	5399.2	5458.4
Q15046	Lysine--tRNA ligase	KARS	68	25	47.4037	33	6139.2	5809.9	5831.7	5780.4	6136.4	5777.5	5230.9	5074.5	5307.2
Q8IX12	Cell division cycle and apoptosis regulator protein 1	CCAR1	132.7	25	21.913	32	3929.9	4012.8	3962.2	3999.1	4087.9	4025.5	3659.6	3427.8	3835.3
P23786	Carnitine O-palmitoyltransferase 2, mitochondrial	CPT2	73.7	25	39.2097	31	4283.7	4324	4354	4481.5	4670.3	4542.9	4395.3	4352.9	4291.1
O14646	Chromodomain-helicase-DNA-binding protein 1	CHD1	196.6	25	17.6608	26	2048	2172.9	2068.5	2159.6	2233.3	2187.9	2000.2	1862.9	1780.4
P34897	Serine hydroxymethyltransferase, mitochondrial	SHMT2	56	24	51.1905	157	12700	12882.6	12798.3	13057.4	12930.2	13228.2	14185	14340.9	13719.4
P62258	14-3-3 protein epsilon	YWHAE	29.2	24	71.7647	117	14124.2	12754.4	14053.7	13732.3	12984	13650.8	13310.1	13931.8	12624.9
P61978	Heterogeneous nuclear ribonucleoprotein K	HNRNPK	50.9	24	52.2678	99	14661.7	15857.4	16596.7	16059.6	16071.6	16864.5	18952.9	20392.2	19131.9
P60842	Eukaryotic initiation factor 4A-I	EIF4A1	46.1	24	60.0985	97	7197.1	6766.6	7757.7	7240.8	7503	7429.6	7424	7675.1	7481.6
Q13838	Spliceosome RNA helicase DDX39B	DDX39B	49	24	49.7664	75	10505.5	10152	10705.7	10567.8	10829.3	10931.2	12053	11818.4	11964.3
P14866	Heterogeneous nuclear ribonucleoprotein L	HNRNPL	64.1	24	58.2343	69	13942.4	15213.7	14833.3	14618.7	14582.3	15154.8	20255.3	21876.8	20533.7
P00558	Phosphoglycerate kinase 1	PGK1	44.6	24	60.4317	56	11180.8	9486.9	10132.2	8959	8962.8	9037	8437.3	8341.8	9245
P36578	60S ribosomal protein L4	RPL4	47.7	24	37.0023	49	7094	10124	9624.5	10461.3	9899.3	9619.3	8331.1	7954.3	8124.9
Q99798	Aconitate hydratase, mitochondrial	ACO2	85.4	24	35	49	6289.3	6127.8	6018.2	5928.2	6681.2	6111.5	7260.2	6967.4	7118.7
P00367	Glutamate dehydrogenase 1, mitochondrial	GLUD1	61.4	24	45.3405	48	7303	7287.7	7176	7491.7	7560.4	7293.5	8972.4	8873.4	8265.9
Q15459	Splicing factor 3A subunit 1	SF3A1	88.8	24	31.2736	44	7104.6	6614.8	6493.4	6842.5	7384.5	6930.2	7677.6	7174.3	8212
P46777	60S ribosomal protein L5	RPL5	34.3	24	56.9024	42	10504.8	10626.9	9400.6	11057.7	10376.3	9705.9	8336.4	7684.7	8347.2
Q9Y230	RuvB-like 2	RUVBL2	51.1	24	53.9957	42	5414.2	5038.9	5294.2	5164.4	5416.6	5211.7	5685.9	5659.9	5823.9
Q13573	SNW domain-containing protein 1	SNW1	61.5	24	49.8134	39	6288.2	6707.7	6224.6	6487	6526.5	6611.5	7323.2	7516.2	8016.5
Q86XP3	ATP-dependent RNA helicase DDX42	DDX42	102.9	24	35.3945	37	5476.8	5606	5435.2	5371.5	4845.7	5387.5	3916.1	4204.6	4350.9
P49959	Double-strand break repair protein MRE11	MRE11A; MRE11	80.5	24	38.5593	37	4648.7	4772.7	4742.3	4779.7	4568.7	4805.3	4236.6	4232.9	4424.9
P05455	Lupus La protein	SSB	46.8	24	47.3039	36	8803.2	8911.3	8853.5	8509.8	6880.1	8217.8	7780	8088.8	7445.4
Q99615	DnaJ homolog subfamily C member 7	DNAJC7	56.4	24	50.6073	36	7035.7	6767.1	7251.6	6868.3	6950	6926.9	7164.4	7182	7598.7
Q9BQ52	Zinc phosphodiesterase ELAC protein 2	ELAC2	92.2	24	39.7094	36	3778.4	3692.8	3725.6	3613.9	3816	3697.3	3495.3	3453.6	3738.6
Q9ULW0	Targeting protein for Xklp2	TPX2	85.6	24	38.6881	35	4164.8	4386.6	3991.6	4235	4251.8	4234.3	4834.9	4931.4	5228.3
Q8TCS8	Polyribonucleotide nucleotidyltransferase 1, mitochondrial	PNPT1	85.9	24	32.1839	35	4018.4	4139.5	4171.7	4058.8	4140	4161.8	4439.7	4401.8	4321.9
Q9UH99	SUN domain-containing protein 2	SUN2	80.3	24	46.1646	35	3394.3	3459.1	3552.8	3696.8	3861.9	3857.1	4471	4428.1	4416.5
Q5T9A4	ATPase family AAA domain-containing protein 3B	ATAD3B	72.5	24	32.716	35	92.4	105.6	112.6	92.4	103.6	108.8	116.4	109.9	119.1
Q9UHD8	Septin-9	2019-09-09	65.4	24	49.4881	34	6180.2	5618.6	6045.4	5608.7	5998.1	5605.3	5046.7	4930.1	5339
O95757	Heat shock 70 kDa protein 4L	HSPA4L	94.5	24	33.8498	34	4404.8	4073.5	4184.7	3921.3	3903.4	3945.8	3723.8	3813.1	3829.2
O00116	Alkyldihydroxyacetonephosphate synthase, peroxisomal	AGPS	72.9	24	44.3769	33	3768	3832.1	4021.1	4056.8	4057.4	4097.8	5073	5333.1	4947.8
Q93009	Ubiquitin carboxyl-terminal hydrolase 7	USP7	128.2	24	30.3993	33	3027.7	2964.8	3234	3201.4	3229.3	3352.9	3616.7	3654.7	3615.9
P28370	Probable global transcription activator SNF2L1	SMARCA1	122.5	24	20.9677	33	2381.9	2287.6	2422.1	2556	2516.8	2610.9	2305.9	2273	2221.8
Q92922	SWI/SNF complex subunit SMARCC1	SMARCC1	122.8	24	17.5566	31	2354.1	2411.4	2379.4	2405.6	2395.7	2408.5	2662.7	2714.6	2670.1
P09543	2',3'-cyclic-nucleotide 3'-phosphodiesterase	CNP	47.5	24	42.5178	30	4764.4	4662.4	4927.2	4902.2	5156	5101.5	4987.2	4939.4	5014.7
Q9HD20	Manganese-transporting ATPase 13A1	ATP13A1	132.9	24	26.5781	29	3026	3168.6	3342.1	3464.5	3456.6	3487.1	3873.8	4002.8	3724.6
Q5VUA4	Zinc finger protein 318	ZNF318	251	24	14.8749	29	2507.3	2673.4	2647.2	2686	2766.3	2686.5	2832.4	2871.5	2861.8
P52732	Kinesin-like protein KIF11	KIF11	119.1	24	27.8409	28	3913.9	3872.9	4050.6	4045.2	4084.9	3984.4	3660.4	3688.2	3859.8
Q4VCS5	Angiomotin	AMOT	118	24	26.6605	28	3877	3931.3	3875.1	4161.3	4456.8	4257.2	4435.7	4324.7	4782.5
Q10570	Cleavage and polyadenylation specificity factor subunit 1	CPSF1	160.8	24	20.8593	27	2304.5	2266.3	2406.1	2497.2	2524.3	2485.2	2626.7	2596.2	2654.2
O14497	AT-rich interactive domain-containing protein 1A	ARID1A	241.9	24	14.0044	26	2905.1	2954.3	3062.7	3125.4	3124.3	3086.1	3179	3105.4	3347.8
P39880	Homeobox protein cut-like 1	CUX1	164.1	24	16.7442	26	2794	2964.5	2863.6	3019.7	3028.5	2994.9	3172.6	3075.7	3317.8
P49411	Elongation factor Tu, mitochondrial	TUFM	49.5	23	57.3009	96	10673.2	10591.9	10928.7	10911	11826.7	11011.4	13640	13495.4	12943.6
Q9UQ80	Proliferation-associated protein 2G4	PA2G4	43.8	23	51.5228	69	9506.5	9811	10192.2	9683.2	9454.2	9899.8	8846.4	9438.8	9315.8
P54652	Heat shock-related 70 kDa protein 2	HSPA2	70	23	34.7418	62	3051.3	3153	3302.4	3221.1	3232.7	3252.9	3242.2	3245.8	3218.2
P17987	T-complex protein 1 subunit alpha	TCP1	60.3	23	43.1655	59	7531	6424.6	6727	6395.9	6597.1	6356.3	5984.3	5741.1	6056.9
P42167	Lamina-associated polypeptide 2, isoforms beta/gamma	TMPO	50.6	23	60.3524	56	7121.9	7141.3	6220.7	6846	7072.1	6804.8	6312.6	6360.1	6954.3
P16435	NADPH--cytochrome P450 reductase	POR	76.6	23	43.1315	46	3822.3	4025.2	4118.4	4188.4	4213.3	4354.2	4656.1	4804.4	4562.1
Q5JPE7	Nodal modulator 2	NOMO2	139.4	23	25.1776	42	5304.8	5567.5	5749.3	5957.5	6128.6	5986.7	6954.3	7040.3	6669.2
Q15155	Nodal modulator 1	NOMO1	134.2	23	25.6956	42	198.5	217.3	212.6	231.6	195.2	221.1	247.3	251	245.5
Q9Y3I0	tRNA-splicing ligase RtcB homolog	C22orf28; RTCB	55.2	23	52.8713	41	5068.9	5085.5	5337.3	5169.7	5167.6	5195.2	5840.4	6087.6	5955.4
P62333	26S proteasome regulatory subunit 10B	PSMC6	44.1	23	66.581	40	6561.4	6037.7	6249	5876.7	6203.6	6026.1	6446.8	6209.5	6701.1
Q9BWF3	RNA-binding protein 4	RBM4	40.3	23	55.7692	40	5309.2	5977	6115.8	5983.6	5942.4	6235	8162.5	8535.1	7741.2
P54136	Arginine--tRNA ligase, cytoplasmic	RARS	75.3	23	32.7273	37	5170.7	5015	5336.3	5345	5746.3	5445.6	4932.6	4612.8	4846.3
O43663	Protein regulator of cytokinesis 1	PRC1	71.6	23	46.6129	34	3717.9	3799.8	3915.5	4000	4023.6	4112.1	4788.8	4942.1	4790
Q08170	Serine/arginine-rich splicing factor 4	SRSF4	56.6	23	34.8178	33	6809.4	7479.6	7135	7405.3	6619.7	7315.8	3499.9	3520.9	2676.5
Q96T37	RNA-binding protein 15	RBM15	107.1	23	27.2262	31	3595.5	3625.5	3592.9	3729	3837.4	3724.2	4064.4	4101.1	4329.4
P22033	Methylmalonyl-CoA mutase, mitochondrial	MUT	83.1	23	36.9333	31	3416.9	3492.7	3397.8	3486.1	3705.2	3421	3921	3750.9	3727.1
O60313	Dynamin-like 120 kDa protein, mitochondrial	OPA1	111.6	23	30	31	3322.3	3539.4	3696.2	3849.2	3866.6	3817.3	3899.4	3911.2	3625
Q7Z2W4	Zinc finger CCCH-type antiviral protein 1	ZC3HAV1	101.4	23	34.4789	31	3020.7	3157.8	3231	3341.9	3325.9	3285.5	3277.8	3485.9	3402.7
P49756	RNA-binding protein 25	RBM25	100.1	23	29.4187	30	5606.8	5725.3	6015.7	6096.5	5915	6027.7	4731.8	4697.3	4669.3
Q9H3U1	Protein unc-45 homolog A	UNC45A	103	23	27.4364	30	4303.5	4085.5	4257.2	4156.8	4294.6	4066.7	3849	3709.6	3894.6
Q9UDR5	Alpha-aminoadipic semialdehyde synthase, mitochondrial	AASS	102.1	23	29.5896	28	2759.7	2866.5	2783.4	2853.4	3096	2889.3	3106.6	2935.1	2950.3
P51116	Fragile X mental retardation syndrome-related protein 2	FXR2	74.2	23	46.211	27	5400.9	5836.6	5880.8	6062.3	5731.4	5957.1	6222.9	6473.1	6132.9
Q8WWM7	Ataxin-2-like protein	ATXN2L	113.3	23	21.5814	27	3539.5	3594.1	3723.7	3517.2	3408.7	3646.4	3399	3628	3722.2
Q6Y7W6	GRB10-interacting GYF protein 2	GIGYF2	150	23	19.8614	26	3380.7	3410.7	3424.1	3398.4	3523.6	3504.7	3146.9	3087.6	3297.7
Q99959	Plakophilin-2	PKP2	97.4	23	34.7333	24	3011.4	3203.6	2984.2	3138	3256.4	3235.3	3114.4	3116.4	3252.4
P39023	60S ribosomal protein L3	RPL3	46.1	22	50.6203	63	13932.5	16121.7	14312.3	15064.9	14769.7	14267.6	13205.8	12906.5	13471.4
Q07955	Serine/arginine-rich splicing factor 1	SRSF1	27.7	22	53.2258	53	9331.1	10580.5	10282	10473.9	10217.9	10706.7	4997.1	4640.5	3729.6
P16949	Stathmin	STMN1	17.3	22	75.1678	49	19095	15785.5	15289	13629	13042.6	14102.3	15105.9	15572	17803.6
P08621	U1 small nuclear ribonucleoprotein 70 kDa	SNRNP70	51.5	22	45.5378	48	10624.2	11412.4	10178.7	11142.3	10378.5	10707.6	5811.3	5755.3	5719.5
Q8NC51	Plasminogen activator inhibitor 1 RNA-binding protein	SERBP1	44.9	22	50	45	8869.5	9516.1	8450.9	8399.1	7063.3	8313.8	6768.9	8180.4	8104.3
Q16658	Fascin	FSCN1	54.5	22	50.5071	43	7856.5	6733.2	7016.8	6370.7	6647	6556.5	5907.8	5874.9	6372.8
P06744	Glucose-6-phosphate isomerase	GPI	63.1	22	34.2294	40	10853.6	8836.9	9673.9	9008.4	8911.1	8801	7555.4	7250.6	7956
P55060	Exportin-2	CSE1L	110.3	22	22.76	39	5469.6	5189.7	5712.8	5324	5390.8	5340.1	4546.1	4760.6	4763.2
P49748	Very long-chain specific acyl-CoA dehydrogenase, mitochondrial	ACADVL	70.3	22	44.2748	39	4384.4	4398.4	4606.1	4680.6	5004.5	4693.2	4651.4	4409.1	4599.7
O75083	WD repeat-containing protein 1	WDR1	66.2	22	52.4752	38	6084	5576.3	6053.4	5353	5975.7	5516.2	5266	4983.5	5573.3
O94826	Mitochondrial import receptor subunit TOM70	TOMM70A; TOMM70	67.4	22	44.5724	36	5527.2	5777.7	5982.6	6196.7	5894	6034.7	6634.6	6985.6	6189.8
P08559	Pyruvate dehydrogenase E1 component subunit alpha, somatic form, mitochondrial	PDHA1	43.3	22	56.4103	36	4633.3	4489.7	4472.7	4622.8	4792.1	4594.4	5404.2	5635.7	5152.2
Q96AG4	Leucine-rich repeat-containing protein 59	LRRC59	34.9	22	54.7231	35	4526	4763.3	4097.9	4952.8	4363.7	4564.2	5070.1	5052.5	4778.7
P09960	Leukotriene A-4 hydrolase	LTA4H	69.2	22	42.2259	33	5948.2	5368.1	5882.7	5595.2	6201.5	5657.2	5191.8	4938.6	5335.7
O76094	Signal recognition particle subunit SRP72	SRP72	74.6	22	38.7481	33	4040.7	4092	4302.5	4262	4240.8	4183.4	4015.6	4010	4021
P29401	Transketolase	TKT	67.8	22	40.1284	32	9068.1	7814.3	8037.8	7223.9	7806.6	7595.8	6714	6657.8	7388.2
Q13200	26S proteasome non-ATPase regulatory subunit 2	PSMD2	100.1	22	26.9824	32	5382.9	4898	5627.9	5361	5460	5434.9	5782.6	5628.3	5635.5
Q99460	26S proteasome non-ATPase regulatory subunit 1	PSMD1	105.8	22	28.0168	31	4181.3	3598.1	4175.1	3982.9	4054.3	3944.4	4186.4	4110.6	4065.9
Q15050	Ribosome biogenesis regulatory protein homolog	RRS1	41.2	22	51.5068	31	3932.5	4294.4	3712.2	4070.3	3921	3922.5	3537.9	3425.6	3778.6
Q92598	Heat shock protein 105 kDa	HSPH1	96.8	22	28.6713	31	3893.2	3837.7	4019.5	3739.6	3624	3905.1	3986.7	3938.5	4109.2
O00410	Importin-5	IPO5	123.6	22	25.6153	30	4216.3	3889.1	4383.6	4205.1	4200.3	4304.9	4078.7	4095.8	3968.1
Q9C0C2	182 kDa tankyrase-1-binding protein	TNKS1BP1	181.7	22	20.8791	28	3572.6	3666.2	3504.7	3688.2	3609.4	3601.7	3118.8	3425.7	2987.1
Q7L2E3	ATP-dependent RNA helicase DHX30	DHX30	133.9	22	20.1843	28	3362.9	3389.6	3346.4	3578.7	3636	3506.4	3457.2	3409.5	3389.8
Q6PGP7	Tetratricopeptide repeat protein 37	TTC37	175.4	22	15.601	28	3078.3	2997.3	3154.2	3077.6	3165.1	3033.5	2745.4	2575.3	2727.8
P07196	Neurofilament light polypeptide	NEFL	61.5	22	39.4107	27	3575.4	3854.1	3731.3	3803.4	4032.6	3913.2	3965.4	3973.6	4041.1
P23229	Integrin alpha-6	ITGA6	126.5	22	24.5133	27	3247.2	3598.5	3314.7	3341.9	3536.3	3523.6	2804.5	2648.3	2810.8
Q15334	Lethal(2) giant larvae protein homolog 1	LLGL1	115.3	22	29.6992	27	2372.3	2350.3	2253	2355.6	2427.8	2422	1981.6	1932.8	2007
Q5JTH9	RRP12-like protein	RRP12	143.6	22	17.5019	25	2957.1	2885	2625.2	2949.5	3054.1	2867	2598.9	2515.5	2663.4
P06737	Glycogen phosphorylase, liver form	PYGL	97.1	22	30.1063	25	2512	2228	2469.7	2441	2591.1	2364.5	1964.4	1897.9	1957.4
Q08378	Golgin subfamily A member 3	GOLGA3	167.3	22	18.024	24	2831	2813.3	2888.6	2871.9	2874.3	2778.7	2776.2	2693.6	2698.4
Q6P1N0	Coiled-coil and C2 domain-containing protein 1A	CC2D1A	104	22	23.9748	23	4476.4	4406.7	4497.7	4458.2	4489.3	4548.3	4333.2	4295.8	4560.1
Q71U36	Tubulin alpha-1A chain	TUBA1A	50.1	21	55.8758	593	18780.8	19017.2	21679	20171.3	20294.3	19772.7	19043.5	19019.1	18554.1
P31943	Heterogeneous nuclear ribonucleoprotein H	HNRNPH1	49.2	21	49.8886	340	11843.6	12493.9	12944.1	12922.9	13528.7	13020	15621.2	15500.5	15046.3
P07437	Tubulin beta chain	TUBB	49.6	21	59.009	213	18082.7	18227.5	19801.9	17984	19125.5	18202.1	16209	16518.6	17223
P06576	ATP synthase subunit beta, mitochondrial	ATP5B	56.5	21	55.0095	203	11558	12386.1	12310.2	11688.8	13066.2	12068.5	13759.1	13148.1	13974.7
Q9BVA1	Tubulin beta-2B chain	TUBB2B	49.9	21	62.0225	182	1935.1	2024.4	2151.4	1901.1	2115.4	2007	1690.8	1679.4	1874.7
P68371	Tubulin beta-4B chain	TUBB4B	49.8	21	61.7978	180	2446.3	2753.3	2592.9	2387.4	2549	2332.1	2097.2	2172.5	2339.8
P07910	Heterogeneous nuclear ribonucleoproteins C1/C2	HNRNPC	33.6	21	54.2484	109	17522.2	19010.9	19942.2	22427.4	18679.1	20678.4	15017.5	11636.5	10002
P04083	Annexin A1	ANXA1	38.7	21	58.3815	107	11365.8	11714.1	12445.8	11123.1	11090.9	11324.5	14395.8	16429.8	15432.3
Q9NX63	MICOS complex subunit MIC19	CHCHD3	26.1	21	62.5551	76	5631.2	6218.3	5772.4	5919.1	5833.4	5829.7	6102.5	6268.7	6018.2
P40227	T-complex protein 1 subunit zeta	CCT6A	58	21	43.3145	66	11352.8	9694.2	10562.1	10031.8	10322.6	9765.7	9866.9	9520.9	10023.5
P42765	3-ketoacyl-CoA thiolase, mitochondrial	ACAA2	41.9	21	64.2317	50	6311.6	6399.7	6294.2	6409.1	6904.5	6378.5	7718.9	7494.8	7654.1
P27348	14-3-3 protein theta	YWHAQ	27.7	21	67.3469	43	9130.9	8541.7	8958.3	8372.7	8275.8	8350.2	7307	7340	7475.7
P13797	Plastin-3	PLS3	70.8	21	40.7937	41	9196.2	8037.7	8566.9	7300.3	7445.5	7635.2	7088.8	7006.7	7673.5
P01892	HLA class I histocompatibility antigen, A-2 alpha chain	HLA-A; LOC100507703	40.9	21	61.0959	40	4897.5	5221.3	5116.2	5230.3	5330.5	5259.9	5106.6	5131.4	5209.7
P35998	26S proteasome regulatory subunit 7	PSMC2	48.6	21	55.8891	39	4759	4530.6	4643.5	4478.1	4519.4	4391.8	4983.1	4934	4965
P04637	Cellular tumor antigen p53	TP53	43.6	21	48.6005	36	5855.1	6281.2	6482.5	6615.3	6380.9	6630.7	7732	8408.1	7493.5
P05556	Integrin beta-1	ITGB1	88.4	21	22.0551	35	7675	8699.2	8625	8572.6	8568.7	8754.4	8658.2	8519.8	8127.9
P46060	Ran GTPase-activating protein 1	RANGAP1	63.5	21	43.2709	34	7732.8	7828.6	7612.5	7500.7	7295.1	7573.4	5341.9	5226.1	4898.4
Q14254	Flotillin-2	FLOT2	47	21	42.9907	34	6758.6	7060.5	7362.2	7352.9	7678.3	7554.9	7922	7772.1	7671.8
Q9ULV4	Coronin-1C	CORO1C	53.2	21	50.211	33	5972.7	5690.7	5913.3	5644.1	5526.7	5813.3	5888.7	6056.5	6169.4
P49915	GMP synthase [glutamine-hydrolyzing]	GMPS	76.7	21	37.3737	31	4167.3	4125.7	4028.1	3817.2	3872.7	3996	3646.4	3582.2	3885.5
Q12797	Aspartyl/asparaginyl beta-hydroxylase	ASPH	85.8	21	28.1003	31	2248.2	2275.1	2375.8	2509.8	2550.5	2535.8	2679.7	2667.4	2515.8
Q12788	Transducin beta-like protein 3	TBL3	89	21	37.005	30	3504.2	3533.1	3659.6	3788.6	3884.5	3810.7	4075.7	4085.6	3895.6
Q9Y4W6	AFG3-like protein 2	AFG3L2	88.5	21	28.6073	29	4155.6	4484.1	4462.6	4651.5	4804.2	4669.1	4764.7	4586.3	4518
Q9BTC0	Death-inducer obliterator 1	DIDO1	243.7	21	14.1964	29	2648.6	2829.5	2627.4	2941.8	2793.6	2698.1	3045.1	3061.6	3072.2
Q8WUM0	Nuclear pore complex protein Nup133	NUP133	128.9	21	28.8062	29	2004.1	2128.5	2101.7	2153.1	2237.4	2155.7	2336.4	2207.6	2376.9
P41250	Glycine--tRNA ligase	GARS	83.1	21	28.5521	26	5130.6	4613.1	4843	4592.1	4834.2	4617.8	4627.9	4506.3	4950.9
O95782	AP-2 complex subunit alpha-1	AP2A1	107.5	21	25.998	26	3241.2	3443.9	3668.6	3451.8	3477.8	3571.9	3521.6	3453.7	3243.5
O75152	Zinc finger CCCH domain-containing protein 11A	ZC3H11A	89.1	21	27.7778	25	4215.3	4477.8	4053.2	4377.1	4388	4441.6	5903.2	6341	6643.2
Q9H2G2	STE20-like serine/threonine-protein kinase	SLK	142.6	21	19.2713	25	3299.2	3045.2	3096	3064.8	3232.5	2953.8	2814.3	2710.9	3004.3
P40222	Alpha-taxilin	TXLNA	61.9	21	47.9853	24	3497.7	3440.1	3725.1	3581.3	3565.2	3565	3434	3483.5	3367.1
Q96N67	Dedicator of cytokinesis protein 7	DOCK7	242.4	21	10.4673	24	3255.2	3291.8	3503.1	3439.9	3572.1	3491.7	3519.1	3536.1	3484.1
Q15058	Kinesin-like protein KIF14	KIF14	186.4	21	14.9272	24	2756.1	2841	2838.1	2915	2911.3	2978.2	2953.3	3099.7	3056
Q9BQE3	Tubulin alpha-1C chain	TUBA1C	49.9	20	55.6793	439	520.7	556.8	591	578	567.7	561.5	518.8	520.1	563.2
P68032	Actin, alpha cardiac muscle 1	ACTC1	42	20	49.8674	311	2596.1	2592	3111.4	2802.7	2896.4	2854.6	3190.7	3436.5	3088.9
Q13885	Tubulin beta-2A chain	TUBB2A	49.9	20	53.2584	163	1065.1	1083.7	1182.5	1068.1	1088	1098.8	951.9	970.4	1107.7
Q58FF7	Putative heat shock protein HSP 90-beta-3	HSP90AB3P	68.3	20	22.7806	160	32.5	42.5	32.1	34.1	43.3	34.4	40.7	35.4	57.5
P31930	Cytochrome b-c1 complex subunit 1, mitochondrial	UQCRC1	52.6	20	54.5833	50	6767.3	7047.9	7114.2	7251.6	7430	7297.4	8287.8	8232.3	7731.1
Q14974	Importin subunit beta-1	KPNB1	97.1	20	24.6575	48	9407.6	9047.3	9553.1	9420.6	9282.5	9473.6	9231	9499.9	9324.7
Q14257	Reticulocalbin-2	RCN2	36.9	20	63.0915	47	4844.2	4773.4	4976.6	4905.8	5189.2	4878.3	5684.2	5313.5	5300.1
P24752	Acetyl-CoA acetyltransferase, mitochondrial	ACAT1	45.2	20	47.541	39	6669.4	6972.2	7240.8	7226.3	7445.8	7197.1	9414.8	9503.3	8419.4
Q14739	Delta(14)-sterol reductase LBR	LBR	70.7	20	25.5285	36	7462.3	7913.8	7219.6	8120.9	7464	7752.8	7104	7370.6	7294.5
P30153	Serine/threonine-protein phosphatase 2A 65 kDa regulatory subunit A alpha isoform	PPP2R1A	65.3	20	33.6163	36	7362.4	6923.9	7633.6	6882.1	6992.3	7009.6	6756	6863.7	6792.1
O00267	Transcription elongation factor SPT5	SUPT5H	120.9	20	24.471	36	4599.8	4542.3	4825.8	4716.3	4934.3	4718.9	4199.7	4042.8	3928.1
O00567	Nucleolar protein 56	NOP56	66	20	44.6128	34	5933.9	5111.5	4438	5587.8	5435.7	5055.8	5501.1	5086.6	4952.1
Q9HAV4	Exportin-5	XPO5	136.2	20	21.1794	34	4779.9	4649	5078.5	4930.1	4997.7	5057.9	4696	4644.6	4784.8
P26639	Threonine--tRNA ligase, cytoplasmic	TARS	83.4	20	32.5035	33	5114.6	4291.9	4809.9	4380.8	4666.4	4472.8	3923.3	3428.4	3811.3
P45974	Ubiquitin carboxyl-terminal hydrolase 5	USP5	95.7	20	32.4009	32	5831.9	5200.4	5165.4	4714.9	5049.6	4841.8	4479.1	4308.3	4808.5
P07686	Beta-hexosaminidase subunit beta	HEXB	63.1	20	34.3525	32	5467.3	4662.5	5001.3	5075	5452.3	5259.7	6661.9	6298.6	6046.2
Q16181	Septin-7	2019-09-07	50.6	20	41.4188	32	5359.9	4739	4659.2	4492.5	4747.1	4518.5	4140.2	4084.4	4559.8
Q08945	FACT complex subunit SSRP1	SSRP1	81	20	23.6953	32	4603.7	4704.7	5013.4	5039.8	4394.4	4901.1	2921.2	2829.4	2266.5
Q9NSE4	Isoleucine--tRNA ligase, mitochondrial	IARS2	113.7	20	25.0988	32	3634.4	3600.8	3847.6	3857.4	4063.4	3890.7	4211.6	4110	3951.3
Q9UGI8	Testin	TES	48	20	54.8694	31	4809.6	4765.8	5006.3	4644.5	4688	4572.5	4847	4791.3	5284.6
Q9UHB9	Signal recognition particle subunit SRP68	SRP68	70.7	20	39.5534	31	4564.9	4218.1	4510.1	4519.8	4331.1	4522.2	3628.6	3830.2	4061.8
Q5JTV8	Torsin-1A-interacting protein 1	TOR1AIP1	66.2	20	44.2539	30	4348.1	4623.8	4600.7	4757.1	4913.8	4941.3	5250.2	5533.6	5522.3
Q13123	Protein Red	IK	65.6	20	45.2424	30	3735.3	3869.9	3648.2	3757.9	3861.8	3812.1	3561.1	3537.1	4156.8
O60271	C-Jun-amino-terminal kinase-interacting protein 4	SPAG9	146.1	20	20.8176	29	3654.2	3387	3893	3767.5	3882.3	3689.2	3921.3	3761	3967.3
P57740	Nuclear pore complex protein Nup107	NUP107	106.3	20	32.4324	29	3122.5	3105.7	3274.4	3314.9	3446.7	3329.1	3782.2	3603.3	3623.8
P46087	Probable 28S rRNA (cytosine(4447)-C(5))-methyltransferase	NOP2	89.2	20	26.9704	28	4593.4	4454.8	3508.7	4168.7	4029.7	3851.3	3168.2	2988.3	2986.7
Q9UJU6	Drebrin-like protein	DBNL	48.2	20	50.6977	28	4081	3944.9	3982.6	3676.9	3491.2	3521.8	3297.2	3299.6	3444.2
P20810	Calpastatin	CAST	76.5	20	34.7458	27	3957.1	3657	3710	3529.6	3154.1	3515.8	2982	3160.4	3380.2
Q9P2B2	Prostaglandin F2 receptor negative regulator	PTGFRN	98.5	20	26.1661	27	2774.5	2960.6	2917.9	3135.8	3190.1	3134.5	3361.3	3273.7	3356.2
Q9P2I0	Cleavage and polyadenylation specificity factor subunit 2	CPSF2	88.4	20	30.6905	27	2474.2	2578.7	2571.8	2635	2704.9	2622.6	2491.8	2413.7	2536.7
Q8WXF1	Paraspeckle component 1	PSPC1	58.7	20	39.7706	26	5741.5	6030.8	5495.5	5471.6	5638.2	5598.3	5143.4	5161	5966.2
P55884	Eukaryotic translation initiation factor 3 subunit B	EIF3B	92.4	20	25.1843	26	5719.1	5243.5	5316.9	5008.1	5209.7	5168	4474	4501.2	4845.1
Q8N1G4	Leucine-rich repeat-containing protein 47	LRRC47	63.4	20	42.024	26	4200.9	4139.8	4107.3	4001.3	4045.7	4027.3	3437	3454.9	3909.9
Q15375	Ephrin type-A receptor 7	EPHA7	112	20	22.1443	26	3064.6	3212.3	3251.4	3441.2	3420.3	3404.3	3117.9	3227.8	3177.4
O60568	Multifunctional procollagen lysine hydroxylase and glycosyltransferase LH3	PLOD3	84.7	20	32.2493	26	2209.7	2263.7	2200.8	2245.4	2384.3	2312.6	2515.3	2416.1	2424.2
Q8NI27	THO complex subunit 2	THOC2	182.7	20	12.9944	25	5687.1	5705.7	5735.4	6090.4	5232	6173	5749	6113.6	6033.5
Q06787	Synaptic functional regulator FMR1	FMR1	71.1	20	37.9747	25	3609.2	3682.6	3817.7	3908.2	3640.9	3986.2	3390.6	3539.4	3474
Q9HCS7	Pre-mRNA-splicing factor SYF1	XAB2	99.9	20	25.3801	25	3469	3599.3	3513.1	3800.3	3865.6	3652.4	3825.1	3749.4	3752.2
Q6PJT7	Zinc finger CCCH domain-containing protein 14	ZC3H14	82.8	20	35.3261	25	2449.9	2571.9	2492.6	2538.5	2583	2614.9	2701.2	2734.8	2851.3
Q9Y2U8	Inner nuclear membrane protein Man1	LEMD3	99.9	20	26.7838	25	2387.3	2533.1	2329	2428.6	2377.4	2488.3	2236.1	2381.9	2443.2
O94776	Metastasis-associated protein MTA2	MTA2	75	20	34.4311	24	3428.6	3503.5	3265.3	3540.4	3350	3348.9	3816.1	3886.1	3797.7
Q14137	Ribosome biogenesis protein BOP1	BOP1	83.6	20	35.6568	24	3265.5	3557.2	3391.5	3382.4	3400.7	3366.1	2471.8	2295.1	2199.2
Q6WCQ1	Myosin phosphatase Rho-interacting protein	MPRIP	116.5	20	27.6098	24	2403.7	2446.6	2425.9	2507.2	2474.6	2507.1	2749.2	2844.8	2837.5
Q5T4S7	E3 ubiquitin-protein ligase UBR4	UBR4	573.5	20	5.80745	24	2225.6	2122.4	2293.6	2280.5	2342.8	2284.2	1992.3	1945.2	2126.3
Q92614	Unconventional myosin-XVIIIa	MYO18A	233	20	14.4109	24	1971.2	1985	1992.2	2058.6	2016	1941.9	1898.8	1845	1745.1
Q9BVJ6	U3 small nucleolar RNA-associated protein 14 homolog A	UTP14A	87.9	20	34.1115	23	3826.6	3938.5	3761.1	4047.5	3799.2	3885.8	3864.6	4014.1	3926.8
P28340	DNA polymerase delta catalytic subunit	POLD1	123.6	20	22.2222	23	1965.5	1993	2074.2	2043.5	2122.3	2027.8	2022.6	1974.9	2090
Q9HCD5	Nuclear receptor coactivator 5	NCOA5	65.5	20	41.2781	21	2569	2769.1	2697.9	2754.5	2852.4	2866	3560	5462.8	3536.5
Q14571	Inositol 1,4,5-trisphosphate receptor type 2	ITPR2	307.9	20	8.07108	21	2354.1	2476.4	2471.3	2590.4	2619.1	2545.7	2676.9	2630.8	2565.5
P55795	Heterogeneous nuclear ribonucleoprotein H2	HNRNPH2	49.2	19	49.2205	143	1316.1	1381.6	1407.8	1416.6	1534.6	1491	1765.3	1819.3	1750.8
P12277	Creatine kinase B-type	CKB	42.6	19	62.7297	102	8303	7259.6	7722.3	7296.7	7476.8	7675.7	7243	7137.3	7298.6
Q99623	Prohibitin-2	PHB2	33.3	19	61.8729	96	9989.2	10533.8	10233.2	10432.1	10301.4	10450.5	10827.8	11211.3	10289.3
P68104	Elongation factor 1-alpha 1	EEF1A1	50.1	19	48.7013	91	19612.9	18270.3	19607.3	18240.7	17899.4	17922.3	19830.6	20866.8	19710
P27797	Calreticulin	CALR	48.1	19	46.0432	64	15418.1	15572.7	16146.7	12766.3	11847.5	11985.6	7414.2	6413	4733.6
P31946	14-3-3 protein beta/alpha	YWHAB	28.1	19	66.6667	54	7184.2	6602.5	7135.7	6797.2	6603.6	6825.2	6139.7	6245	6216
O00148	ATP-dependent RNA helicase DDX39A	DDX39A	49.1	19	41.452	50	1143	1120.8	1196.4	1233.5	1236.4	1262.2	1426.6	1466.1	1456.7
O95831	Apoptosis-inducing factor 1, mitochondrial	AIFM1	66.9	19	30.1794	45	5933.4	6375.3	6005.7	6373.6	6198	6167	6925.6	7210.6	6655.8
Q9Y265	RuvB-like 1	RUVBL1	50.2	19	49.5614	44	4075.4	4035.7	4354.5	4238.5	4242.7	4179.9	4442.1	4501	4602.3
Q13561	Dynactin subunit 2	DCTN2	44.2	19	57.3566	38	5596.8	5163.6	5543.6	5090.2	5651.8	5167.8	5038	4561.9	5323.3
P07954	Fumarate hydratase, mitochondrial	FH	54.6	19	45.4902	37	4153.6	3961.3	4022.7	3982	4227.1	4060.9	4648.8	4569.9	4545.7
P49257	Protein ERGIC-53	LMAN1	57.5	19	42.3529	35	5912.1	6064.4	6138.6	6241	6374.5	6317	7199.8	7342.2	6982.1
Q04917	14-3-3 protein eta	YWHAH	28.2	19	67.0732	34	5721.7	5343.3	5499.7	5186.9	5189.5	5339	4709.6	4732.8	5245.8
P22234	Multifunctional protein ADE2	PAICS	47	19	44.7059	32	7411.1	6774.6	6810.7	6682.6	6720.9	6587.8	5771.3	5256.6	5627.8
P80723	Brain acid soluble protein 1	BASP1	22.7	19	89.4273	32	6317.4	6240.2	5754.9	5817.3	4753.5	6087.5	7299.5	9077.1	6898.8
O15371	Eukaryotic translation initiation factor 3 subunit D	EIF3D	63.9	19	46.1679	32	5887	5397.2	5064.5	5045	5236.2	4910.8	3373.4	3021.9	3348.6
O95232	Luc7-like protein 3	LUC7L3	51.4	19	34.0278	30	4743.4	4827.2	4665.9	4767.8	4764.6	4743.7	3648.2	3795.6	3373.1
P22570	NADPH:adrenodoxin oxidoreductase, mitochondrial	FDXR	53.8	19	49.8982	30	3370.4	3282.7	3097.5	3154.8	3156	3031.2	3206.3	3027.8	3086.9
O60610	Protein diaphanous homolog 1	DIAPH1	141.3	19	18.1604	30	2429.4	2228.1	2439.2	2281.4	2407.3	2381.4	2319.4	2258.5	2428.3
Q92797	Symplekin	SYMPK	141.1	19	20.4082	29	2916	2995.9	3219.1	3126.2	3094.4	3173.5	3303.4	3346.7	3246.3
Q7Z4V5	Hepatoma-derived growth factor-related protein 2	HDGFRP2; HDGFL2	74.3	19	22.9508	28	7553	7996.6	7527.5	7284.6	5840.6	7013.8	3487.7	3430.5	3030.2
Q9P2K5	Myelin expression factor 2	MYEF2	64.1	19	36.3333	28	4976.9	5256.4	5254.4	5231.1	5507.6	5539.1	6263.9	6502	6462.1
Q9Y6M1	Insulin-like growth factor 2 mRNA-binding protein 2	IGF2BP2	66.1	19	36.8948	28	4527.3	4936.6	5043.5	5029.2	5098.3	5095.8	5203.8	5470.7	5445.5
P12268	Inosine-5'-monophosphate dehydrogenase 2	IMPDH2	55.8	19	30.9339	27	5496.9	5222.8	5346.9	4878.1	5134.1	4948.9	5157.9	5201.2	5416.9
P30533	Alpha-2-macroglobulin receptor-associated protein	LRPAP1	41.4	19	46.4986	27	4104.7	4237.3	4267.3	4211.6	4385.1	4296.6	5416.4	5490.9	5545.2
O15355	Protein phosphatase 1G	PPM1G	59.2	19	37.9121	26	5637.1	5199	5375.6	5041.1	5047.6	5149.4	3491.8	3181.2	3524.9
P12081	Histidine--tRNA ligase, cytoplasmic	HARS	57.4	19	43.222	26	3028.9	2752.3	3056.8	2876.3	2912.4	2887	2667.4	2514.4	2595
Q9NP81	Serine--tRNA ligase, mitochondrial	SARS2	58.2	19	46.139	26	1768	1819.8	1804	1886.1	1962	1906.6	2041.7	2020.9	2026.1
Q9UHX1	Poly(U)-binding-splicing factor PUF60	PUF60	59.8	19	40.2504	25	3608.2	3640.5	4004.3	4014	3845.2	4086.2	4482.6	4497.2	4318.7
Q9UBU9	Nuclear RNA export factor 1	NXF1	70.1	19	36.1874	25	1806.6	1849.2	1866.1	1891.1	1974.4	1921.1	2015.7	2109.3	2083.8
Q9NZB2	Constitutive coactivator of PPAR-gamma-like protein 1	FAM120A	121.8	19	18.7835	23	2781.4	2877.7	2899.3	2895.2	2818.2	2925.8	2183.4	2199.9	2336.4
O95602	DNA-directed RNA polymerase I subunit RPA1	POLR1A	194.7	19	17.8488	23	1899.4	1869.8	1850.3	1951	1924.9	1860.4	1722.8	1702.3	1761.8
P63010	AP-2 complex subunit beta	AP2B1	104.5	19	18.9968	22	4643.1	4523.4	5104.3	5053.9	4962.6	5035.8	4832.7	4924.1	4505.7
Q9BXJ9	N-alpha-acetyltransferase 15, NatA auxiliary subunit	NAA15	101.2	19	27.0208	22	4002.7	3654.2	4156.1	4029.1	4249.2	4130.4	3865.9	3854.4	3924.3
Q14166	Tubulin--tyrosine ligase-like protein 12	TTLL12	74.4	19	40.6832	22	3032.5	2762.7	2928.1	2733.2	2847.2	2791.8	2755.4	2688.5	2890.1
Q9H2P0	Activity-dependent neuroprotector homeobox protein	ADNP	123.5	19	21.0526	22	2788.1	3083.8	2791.4	2934.7	2970.8	3060.1	2827.6	2813.4	2858.5
O15226	NF-kappa-B-repressing factor	NKRF	77.6	19	28.8406	22	2775.9	2897.5	2706.9	2835.9	2854.4	2828.7	3152.3	3150	3257.4
Q9H583	HEAT repeat-containing protein 1	HEATR1	242.2	19	11.0075	22	1798.6	1886.1	2002.8	2097.4	2179.5	2141.1	2405	2429.5	2205.2
Q9NQW6	Anillin	ANLN	124.1	19	18.7722	21	2984.6	3181.8	3156.8	3178.7	3035.3	3210.1	3215	3511	3665.8
P06748	Nucleophosmin	NPM1	32.6	18	61.5646	178	24860.9	26301.8	23480.2	23647.3	20279.9	24165.5	15941.1	13240.6	13715.9
P04350	Tubulin beta-4A chain	TUBB4A	49.6	18	58.3333	129	132.7	152.6	166.5	163.5	172.1	177.7	154.3	152.6	149.6
P61247	40S ribosomal protein S3a	RPS3A	29.9	18	54.9242	128	16757	16093.4	12776.5	14379.9	13781.1	13082	10749.8	10216.3	11082.2
P67809	Nuclease-sensitive element-binding protein 1	YBX1	35.9	18	58.0247	74	6599.9	7133.3	8069.3	7460	6850.2	7568.1	6080.1	6627	6341.2
Q14240	Eukaryotic initiation factor 4A-II	EIF4A2	46.4	18	51.3514	64	195.3	177.7	172.6	182.5	194.5	196.8	175.7	187.7	177.2
P62701	40S ribosomal protein S4, X isoform	RPS4X	29.6	18	55.1331	49	10211.2	10723.5	8891.2	9774.3	9549.6	8923.3	7952.9	8029	8222
P09622	Dihydrolipoyl dehydrogenase, mitochondrial	DLD	54.1	18	42.6326	47	8824.1	8958.8	8903.3	9150.7	9529	9130.6	10699.8	10562.2	10157.5
P22695	Cytochrome b-c1 complex subunit 2, mitochondrial	UQCRC2	48.4	18	51.6556	44	5032.8	5189.8	5196.3	5419.7	5520.7	5377.6	6162.6	6002.5	5800.7
P04181	Ornithine aminotransferase, mitochondrial	OAT	48.5	18	59.6811	44	3124.2	2960.7	3021.7	3073.2	3253.2	2986.6	3764.2	3752.2	3557.2
Q07666	KH domain-containing, RNA-binding, signal transduction-associated protein 1	KHDRBS1	48.2	18	46.2754	42	7136.2	7336.2	7419.1	7361.9	7389.8	7620.1	7323.7	7693.2	7777.5
Q14103	Heterogeneous nuclear ribonucleoprotein D0	HNRNPD	38.4	18	36.0563	42	6882.8	8160.3	9827.7	9217.3	7754.1	9481.5	12547.8	12946.5	8958.8
P46783	40S ribosomal protein S10	RPS10	18.9	18	64.2424	41	6565.4	7222.5	6911.8	6947.6	6559.8	6853.3	5960	6722.9	6144.2
P14314	Glucosidase 2 subunit beta	PRKCSH	59.4	18	37.8788	38	8911.2	8781.7	8553.9	8502.1	9143.7	8580.3	7685.9	7735.4	8593.1
Q15293	Reticulocalbin-1	RCN1	38.9	18	63.142	34	6921.4	6589.9	7511.5	7442.9	7651.6	7458	10121	10206.8	9167.2
Q13242	Serine/arginine-rich splicing factor 9	SRSF9	25.5	18	60.6335	34	5862.6	6769.1	6797.2	6750.5	6420.6	6775.6	8949.7	9304.4	7911.9
P43686	26S proteasome regulatory subunit 6B	PSMC4	47.3	18	48.5646	33	4229.2	3727.1	4157.4	3955.5	4034.2	3872.2	4324.3	4332.3	4464.5
O95202	Mitochondrial proton/calcium exchanger protein	LETM1	83.3	18	27.3342	33	3155.1	3388.4	3276.6	3377.7	3518.1	3405.1	3452.2	3529.8	3486.1
Q15056	Eukaryotic translation initiation factor 4H	EIF4H	27.4	18	63.7097	32	7819.5	7503.8	7464.5	6974.6	6230	7000.5	6444.6	7289.8	7215.1
Q14157	Ubiquitin-associated protein 2-like	UBAP2L	114.5	18	24.287	32	5349.7	5219.7	5407.4	5111.7	5213.7	5189.6	4334.8	4409.2	4794.4
Q16555	Dihydropyrimidinase-related protein 2	DPYSL2	62.3	18	46.3287	32	3942.8	3704.7	3849.9	3584	3735.2	3604.2	3445.9	3334.6	3567
P49821	NADH dehydrogenase [ubiquinone] flavoprotein 1, mitochondrial	NDUFV1	50.8	18	42.0259	32	2587.2	2595.4	2689.5	2823.5	2858.8	2870.1	2898.8	2831.6	2800
P04439	HLA class I histocompatibility antigen, A-3 alpha chain	HLA-A	40.8	18	51.7808	32	1496.4	1532.4	1591.9	1618.3	1659.5	1602.3	1594.5	1668.5	1637.3
P50395	Rab GDP dissociation inhibitor beta	GDI2	50.6	18	40.4494	31	4400.7	3896.1	4299.1	3864.8	3889.3	3960.3	3610.6	3572.7	3790
P35222	Catenin beta-1	CTNNB1	85.4	18	39.9488	31	3762.4	4075.6	4083.8	4127.4	4244.7	4219.6	3424.2	3432	3526.6
Q16543	Hsp90 co-chaperone Cdc37	CDC37	44.4	18	47.3545	30	5500.2	4770.8	4899.3	4451.5	4498.9	4548.6	4226.8	4096.1	4645.6
Q13247	Serine/arginine-rich splicing factor 6	SRSF6	39.6	18	40.1163	28	6650.2	7028.7	6557.4	6590.4	6423.4	6479.1	3410.2	3106.3	2415.7
P52209	6-phosphogluconate dehydrogenase, decarboxylating	PGD	53.1	18	38.9234	28	6181.2	4977.8	5337.8	4858	4861.4	4883.2	4041.7	3967.5	4311.5
P13591	Neural cell adhesion molecule 1	NCAM1	94.5	18	26.5734	28	5169.4	5459.1	5266.8	5444.8	5238	5639.2	5479.6	5580.6	5591.4
P23634	Plasma membrane calcium-transporting ATPase 4	ATP2B4	137.8	18	17.4053	28	485.9	511.1	509.5	592.8	553.4	563.5	662.2	661.5	612.9
P13489	Ribonuclease inhibitor	RNH1	49.9	18	51.6269	27	3946.3	3741.7	4078.4	3760.1	4042.4	3781.9	3474.8	3370.7	3573.2
Q9UBT2	SUMO-activating enzyme subunit 2	UBA2	71.2	18	39.2188	26	5247.3	4356.5	4549.8	4056.4	3890.7	4238.1	3443.1	3610.7	4001.8
P48444	Coatomer subunit delta	ARCN1	57.2	18	38.1605	26	5146.5	4875.3	4921.8	4780.8	4897.2	4865.5	4543.7	4647.1	5176.9
Q9NSD9	Phenylalanine--tRNA ligase beta subunit	FARSB	66.1	18	29.0323	26	4945.4	4287.3	4489.6	4224.9	4551.2	4389	3973.8	3725.2	4055.3
Q96AY3	Peptidyl-prolyl cis-trans isomerase FKBP10	FKBP10	64.2	18	30.5842	26	4784.2	4977	4869.2	4813.6	4894.4	4726.4	4736.8	4680.3	4542.6
Q6PKG0	La-related protein 1	LARP1	123.4	18	20.8029	26	2942	2990	2757.9	2754.7	2609.4	2676.2	1966	1938	2051.8
P35611	Alpha-adducin	ADD1	80.9	18	34.1927	26	2582.5	2617	2620.3	2687.3	2688.8	2753.1	2293.8	2168.8	2276.8
Q16352	Alpha-internexin	INA	55.4	18	37.4749	26	2259.5	2493.9	2395.8	2449.6	2585.6	2506.1	3184.2	3165.8	3229.9
Q9BY77	Polymerase delta-interacting protein 3	POLDIP3	46.1	18	49.8812	25	3208.5	3313.1	2986.3	3210.1	3320.9	3260.7	3625.1	3692.9	3913.9
Q9NZW5	MAGUK p55 subfamily member 6	MPP6	61.1	18	37.2222	25	2433.1	2503.9	2508.1	2547	2558.1	2631.3	2578.6	2656.9	2568.6
Q9UKN8	General transcription factor 3C polypeptide 4	GTF3C4	91.9	18	31.1436	25	2370.9	2324.3	2517.4	2545.8	2573.8	2633.9	2731.6	2751.6	2788.1
P05198	Eukaryotic translation initiation factor 2 subunit 1	EIF2S1	36.1	18	62.8571	24	4341.1	4419.6	4722.9	4589.1	4744.8	4707.5	4224.3	4206.3	4269.6
P46459	Vesicle-fusing ATPase	NSF	82.5	18	27.4194	24	3909.2	3878.2	3736.5	3530.5	3606.1	3567.4	3622	3556.8	3756.4
Q10471	Polypeptide N-acetylgalactosaminyltransferase 2	GALNT2	64.7	18	37.6532	24	2344.9	2545.2	2684.5	2727.1	2656.5	2594.4	2721.4	2659.6	2428.2
Q9Y6U3	Adseverin	SCIN	80.4	18	32.3077	23	3266.4	3382	3533.7	3017.1	2877	3063.5	2874.4	2919.4	2835.9
P61158	Actin-related protein 3	ACTR3	47.3	18	51.4354	23	2747.2	2447.1	2733.5	2543.4	2793.7	2630.1	2525.6	2465.1	2424.9
Q96TA2	ATP-dependent zinc metalloprotease YME1L1	YME1L1	86.4	18	27.6843	23	2087.4	2177.4	2162.9	2160.8	2177.5	2173.5	2046.5	2118.4	2067.5
Q93050	V-type proton ATPase 116 kDa subunit a isoform 1	ATP6V0A1	96.4	18	26.2843	23	1407.4	1572.3	1421.1	1499.4	1450.2	1410.2	1632.1	1600.5	1557.1
Q86XL3	Ankyrin repeat and LEM domain-containing protein 2	ANKLE2	104	18	26.226	22	3819.5	3904.8	3680.8	3711.7	3470.2	3670	3278.3	3364.5	3425.2
Q9UNF0	Protein kinase C and casein kinase substrate in neurons protein 2	PACSIN2	55.7	18	38.4774	22	3804.9	3613.2	3653.1	3518	3490.2	3502.2	3348.4	3272.1	3417.5
O43395	U4/U6 small nuclear ribonucleoprotein Prp3	PRPF3	77.5	18	33.8214	22	3755.8	3645.5	3098.1	3414.2	3363.1	3265	3343.4	3355.6	3628.2
Q14669	E3 ubiquitin-protein ligase TRIP12	TRIP12	220.3	18	10.4418	22	3592.1	3437.3	3293.7	3464.3	3457.4	3443.9	3441	3503.8	3686.2
O60231	Pre-mRNA-splicing factor ATP-dependent RNA helicase DHX16	DHX16	119.2	18	21.2296	22	2764.5	2666.7	2602.1	2719.4	2698.8	2753.6	2226.6	2156.9	2264
O00429	Dynamin-1-like protein	DNM1L	81.8	18	27.3098	22	2591.7	2462.9	2602.8	2577.2	2602.1	2641.9	2476.1	2348.5	2429.4
P02751	Fibronectin	FN1	262.5	18	8.29841	22	2560.5	2675.5	2732.7	2500.5	2594.9	2501.3	3252.5	3360.5	3289.1
P11171	Protein 4.1	EPB41	97	18	20.6019	22	2463.8	2432.7	2572.6	2606.9	2664.8	2695.5	2513.2	2505.9	2519.4
Q32P28	Prolyl 3-hydroxylase 1	LEPRE1; P3H1	83.3	18	30.163	22	2127.5	2183.7	2094	2065	2204.9	2192.3	2159.1	2195	2349.3
P28838	Cytosol aminopeptidase	LAP3	56.1	18	40.2697	21	4917.8	4516.6	4575.8	4346.6	4583.6	4525.8	4718.4	4701.8	4835.4
O60763	General vesicular transport factor p115	USO1	107.8	18	21.7256	21	4289.8	4052	4003	3819.8	3707.2	3874	3181.1	3223.3	3457.5
Q9NUQ3	Gamma-taxilin	TXLNG	60.5	18	34.0909	21	4152	4182.2	4060.4	4069.5	3969.8	4013.4	3700	3561.8	3620.7
Q9HCE1	Helicase MOV-10	MOV10	113.6	18	23.5294	21	2973.2	3044.7	3260	3242.2	3357.5	3316.2	2866.7	2949.3	2766.1
P50570	Dynamin-2	DNM2	98	18	20.9195	21	2818	2695.1	2878.7	2769.1	2988.2	2812.1	2667.4	2600.2	2719.2
Q9Y266	Nuclear migration protein nudC	NUDC	38.2	18	36.5559	21	2670.5	2535.5	2771	2611.5	2573	2554.9	3224.8	3273.7	2941.6
Q9NWH9	SAFB-like transcription modulator	SLTM	117.1	18	17.118	21	2520.1	2640.7	2310	2471.3	2277.4	2521.5	2305.2	2498.2	2457.8
O94813	Slit homolog 2 protein	SLIT2	169.8	18	14.9771	21	2457.2	2620.8	2608.5	2848.6	2903.8	2865.3	3031.5	2845	3016.8
Q10567	AP-1 complex subunit beta-1	AP1B1	104.6	18	18.6512	21	1814	1765.3	1863.5	1821.1	1823.2	1881	1697.2	1699.3	1656.8
P18887	DNA repair protein XRCC1	XRCC1	69.4	18	34.7551	20	4121.8	4102.9	4155.9	4189.5	3861.7	4284	3130.1	3116.1	2953
P48681	Nestin	NES	177.3	18	13.6952	20	2644.4	2649	2618.3	2587.4	2466.8	2608.1	2402.3	2513.5	2609.2
Q8WXI9	Transcriptional repressor p66-beta	GATAD2B	65.2	18	31.8718	19	2387.5	2507.8	2571	2520.7	2503.5	2571.4	2794.4	3016.2	3009.4
P53618	Coatomer subunit beta	COPB1	107.1	18	23.9244	19	2316.9	2169.2	2492.4	2365.5	2574.4	2430	2507.3	2483.1	2458.8
P56199	Integrin alpha-1	ITGA1	130.8	18	15.4368	19	2231.7	2389.1	2347.5	2412.3	2491.6	2482	2544.6	2611.6	2455.7
Q9BW19	Kinesin-like protein KIFC1	KIFC1	73.7	18	31.6493	19	1771.6	1812.8	1922.6	1942.9	1930.3	1956.9	2086	2132.5	2097.2
Q86VM9	Zinc finger CCCH domain-containing protein 18	ZC3H18	106.3	18	20.9864	18	3260.4	3404.2	3185.9	3227.8	3060.7	3202	2168	1964.3	1904.8
Q5SW79	Centrosomal protein of 170 kDa	CEP170	175.2	18	12.3106	18	2628.5	2733.5	2764.4	2706.8	2583.2	2713.5	2443.9	2611.5	2644.6
P04406	Glyceraldehyde-3-phosphate dehydrogenase	GAPDH	36	17	58.209	271	23428.1	19554.8	20241.5	19228.2	19243.2	19301.1	18593.4	18469.3	18710.6
P52597	Heterogeneous nuclear ribonucleoprotein F	HNRNPF	45.6	17	57.1084	111	4248.8	4730	4569.3	4802.1	4709.8	4827.9	5876.8	6110.9	5601.4
P00505	Aspartate aminotransferase, mitochondrial	GOT2	47.5	17	41.3953	72	6356.7	5746.9	5832.8	5980.8	6307.7	5969.8	7504	8215.2	7295.1
O14979	Heterogeneous nuclear ribonucleoprotein D-like	HNRNPDL; HNRPDL	46.4	17	29.7619	47	8775.9	10622.7	9740.6	10199.3	9113.1	10299.8	12214	12723.2	11616.1
P84103	Serine/arginine-rich splicing factor 3	SRSF3	19.3	17	60.3659	44	8759.9	11413.4	11478.9	11623.5	9242.4	11285.7	5333.5	4456.3	3127.8
P63104	14-3-3 protein zeta/delta	YWHAZ	27.7	17	62.449	44	4729	4079.2	4734.9	4229.2	4303.1	4456.9	3904	3811.5	4101.9
P26641	Elongation factor 1-gamma	EEF1G	50.1	17	41.1899	43	8148	7283.8	7580	6934.6	6904.8	7142.5	6142.7	6095.2	6716.3
O43175	D-3-phosphoglycerate dehydrogenase	PHGDH	56.6	17	33.7711	38	6693.6	6039.5	5923.6	5525.8	5842.7	5655.3	5537.3	5221	5990.8
Q9UJZ1	Stomatin-like protein 2, mitochondrial	STOML2	38.5	17	45.2247	38	5447.5	5989.5	6016.6	6055.1	6134.4	6098.5	6945.8	6990.1	6514.6
O14980	Exportin-1	XPO1	123.3	17	19.6078	37	3774.8	3661.7	4279.9	4363.9	4318.7	4304.1	4550.5	4801.9	4348.5
Q15084	Protein disulfide-isomerase A6	PDIA6	48.1	17	41.1364	35	5205.1	5741.4	5037.7	5266	5016.5	4965.1	6087.8	5565	5068
O95573	Long-chain-fatty-acid--CoA ligase 3	ACSL3	80.4	17	29.0278	35	3195.2	3423	3627.4	3719.7	3708	3639.4	4204.7	4300.6	3956.4
Q02790	Peptidyl-prolyl cis-trans isomerase FKBP4	FKBP4	51.8	17	41.6122	34	5185.9	4425.2	4733.4	4415.8	4365.7	4476.6	4655.6	4608.5	4755
Q9Y3F4	Serine-threonine kinase receptor-associated protein	STRAP	38.4	17	52.8571	34	4950.6	4852.5	5111.7	4916.7	4935.5	4907.5	4769.6	4705	5004.5
P50995	Annexin A11	ANXA11	54.4	17	32.0792	32	3989.4	4127.2	4388.3	4054.2	4139.6	4096.1	6267.5	6769.7	5932.9
Q92973	Transportin-1	TNPO1	102.3	17	23.1626	32	3430.1	3466.5	3753	3631.5	3739	3810.1	3747.7	3904.1	3808.1
O96019	Actin-like protein 6A	ACTL6A	47.4	17	46.62	30	3002.1	3154.5	3295	3454.3	3429.6	3275.7	4100.8	3976.6	3751.9
O75934	Pre-mRNA-splicing factor SPF27	BCAS2	26.1	17	75.1111	30	2982.2	2948.3	3012.8	3093.5	3120.9	3120.3	3504.6	3566	3616.5
O00461	Golgi integral membrane protein 4	GOLIM4	81.8	17	29.1667	29	3125.2	3386	3469.3	3343.1	3430.7	3383.1	2925	2879.9	2879.3
Q09161	Nuclear cap-binding protein subunit 1	NCBP1	91.8	17	20.5063	29	2414.8	2448.8	2569.8	2654.9	2732.5	2671.5	2628.5	2671.5	2741.2
P62195	26S proteasome regulatory subunit 8	PSMC5	45.6	17	48.7685	28	5085.9	4606.3	4674.5	4480.3	4476.1	4326.3	4714.4	4474.2	4848.4
Q99567	Nuclear pore complex protein Nup88	NUP88	83.5	17	31.309	28	3395.3	3514.7	3635.7	3675.3	3749.6	3647.1	4054.9	3974	4074.5
Q5VYK3	Proteasome adapter and scaffold protein ECM29	KIAA0368	204.2	17	12.4119	28	1977.8	1770.7	1874.2	1796.2	1851.5	1860.1	1755.5	1633.4	1844.8
P23368	NAD-dependent malic enzyme, mitochondrial	ME2	65.4	17	39.5548	27	3544.2	3380.4	3504.8	3460.7	3659.9	3446.6	3674.3	3556.8	3453.7
P17655	Calpain-2 catalytic subunit	CAPN2	79.9	17	35.1429	27	2690.4	2684.7	2847.2	2664.6	2629.8	2698.1	2304.5	2313.7	2426.9
P23921	Ribonucleoside-diphosphate reductase large subunit	RRM1	90	17	25.8838	26	4470	4049.4	4472.5	4212.6	4227.9	4176.3	4007.4	3948.7	3985.8
P80303	Nucleobindin-2	NUCB2	50.2	17	41.1905	26	3207.8	3473.4	3761.1	3715.2	3615.5	3604	4403.7	4382.4	3999.5
O43776	Asparagine--tRNA ligase, cytoplasmic	NARS	62.9	17	34.6715	24	3305.2	3171.5	3182.7	3011.6	3230.8	3109.1	2486.4	2336.6	2683.2
O75439	Mitochondrial-processing peptidase subunit beta	PMPCB	54.3	17	41.3088	24	2973.8	3077.7	2885.8	2976.7	3113.3	2950.7	3133.6	3063.3	3082.7
Q9C0J8	pre-mRNA 3' end processing protein WDR33	WDR33	145.8	17	15.3443	24	1726.7	1756.3	1812.6	1861.4	1956.5	1916	2124.7	2075.3	2237.5
Q9HCC0	Methylcrotonoyl-CoA carboxylase beta chain, mitochondrial	MCCC2	61.3	17	36.4121	23	3445.6	3508.1	3410.3	3558.1	3618.9	3412.5	3691.8	3652.3	3547
Q9H078	Caseinolytic peptidase B protein homolog	CLPB	78.7	17	28.2885	23	2958.8	3128.6	3138.9	3184	3307.5	3244.4	3431	3409.1	3327
Q9Y3T9	Nucleolar complex protein 2 homolog	NOC2L	84.9	17	22.4299	23	2477.9	2581.2	2610	2619.2	2744	2671.1	1919.7	1945.9	1906.3
Q99661	Kinesin-like protein KIF2C	KIF2C	81.3	17	26.7586	23	1604.6	1587.4	1620.8	1662.5	1649.1	1690.6	1770	1872	2017.5
Q99590	Protein SCAF11	SCAF11	164.6	17	15.1059	22	3397.7	3634.3	3522.3	3720.8	3548.9	3738.8	3379.8	3316.9	3322.7
P10155	60 kDa SS-A/Ro ribonucleoprotein	TROVE2	60.6	17	32.8996	22	3216.9	3143.4	3500.3	3479.3	3507.4	3501.3	3245.5	3383.7	3298.1
Q6PD62	RNA polymerase-associated protein CTR9 homolog	CTR9	133.4	17	19.6931	22	3062.5	3097.5	3101.8	3161.2	3150.4	3171.3	2935.8	2675.5	2753.3
Q96S55	ATPase WRNIP1	WRNIP1	72.1	17	24.6617	22	2635.4	2672.5	2718.1	2697	2835.4	2698.1	2583.2	2674.9	2914
Q08379	Golgin subfamily A member 2	GOLGA2	113	17	21.2575	22	2596.1	2695.6	2666.3	2736.1	2794.9	2707.3	2825.5	2711	2599.1
P51114	Fragile X mental retardation syndrome-related protein 1	FXR1	69.7	17	29.3076	22	2594.8	2621.1	2641.5	2650.5	2564.8	2721.9	2693.4	2813.6	2864
Q13330	Metastasis-associated protein MTA1	MTA1	80.7	17	23.4965	22	2565.1	2767.1	2580.7	2750.8	2661.9	2717.4	2722	2729.5	2578.6
Q9UKS6	Protein kinase C and casein kinase substrate in neurons protein 3	PACSIN3	48.5	17	47.1698	22	2425.3	2384.6	2374.2	2352.6	2431.2	2417.4	1855.5	1828.3	1969.8
P22413	Ectonucleotide pyrophosphatase/phosphodiesterase family member 1	ENPP1	104.9	17	26.2703	22	2365.8	2452.4	2324.2	2468.9	2596.8	2518.8	2627.6	2652.9	2638.1
Q9BQ39	ATP-dependent RNA helicase DDX50	DDX50	82.5	17	28.9009	22	1838.1	1837.3	1689.4	1787.4	1784.5	1795.6	1895.8	1916.7	2040
Q8IY81	pre-rRNA 2'-O-ribose RNA methyltransferase FTSJ3	FTSJ3	96.5	17	25.856	22	1614.7	1700.1	1520.3	1827.4	1741.6	1657.8	1462.3	1386.8	1255.7
P54577	Tyrosine--tRNA ligase, cytoplasmic	YARS	59.1	17	40.7197	21	3614.7	3339.9	3368.1	3119.8	3329.5	3198.5	3034.3	2973.3	3320.3
Q96GQ7	Probable ATP-dependent RNA helicase DDX27	DDX27	89.8	17	21.8593	21	3287.7	3631.7	3312	3532	3367	3518.6	2467.8	2421.3	2328.9
Q9BW92	Threonine--tRNA ligase, mitochondrial	TARS2	81	17	27.0195	21	2398.3	2445.8	2520.7	2632.8	2642.8	2654.2	2762.3	2745.6	2574
Q9Y5K6	CD2-associated protein	CD2AP	71.4	17	28.3255	20	3172.5	3069.1	3259	3057.8	2903.6	3002.9	2535.7	2625.5	2784.6
Q8N8S7	Protein enabled homolog	ENAH	66.5	17	26.7343	20	2771.9	2676.1	2733.1	2541.7	2474.4	2482	2359.2	2403	2679.3
O75116	Rho-associated protein kinase 2	ROCK2	160.8	17	13.5447	20	2114.8	2205.5	2216.4	2178.8	2310.6	2097.9	2083.5	2140.4	2251.7
O14936	Peripheral plasma membrane protein CASK	CASK	105.1	17	21.3823	19	3909.4	3862.9	3985.4	4141.8	4058	4154.1	4108.8	4032.8	3868.8
Q96T60	Bifunctional polynucleotide phosphatase/kinase	PNKP	57	17	31.8618	19	2202.6	2313.2	2167	2240.8	2196	2338.5	2103.3	2175.2	2267.6
Q12830	Nucleosome-remodeling factor subunit BPTF	BPTF	338.1	17	6.10637	19	1994.1	2103.3	2011.3	2080.5	2096.6	2107.1	1938.3	1908.8	2015.9
Q13085	Acetyl-CoA carboxylase 1	ACACA	265.4	17	10.1449	19	1503.9	1418.3	1459.6	1421.2	1564	1428.8	1301.7	1222.5	1341.8
Q96MU7	YTH domain-containing protein 1	YTHDC1	84.6	17	15.1307	18	4356.2	4434	3849.6	4066.8	3787.2	4072.4	2784.9	2700.9	2588.8
Q6P1J9	Parafibromin	CDC73	60.5	17	30.6968	18	3540.2	3422.5	3359.4	3426.9	3549.5	3404.4	3573.1	3680.8	3804.6
Q9NRL2	Bromodomain adjacent to zinc finger domain protein 1A	BAZ1A	178.6	17	11.5681	18	2379.1	2313.5	2087.1	2419.5	2483.2	2263.1	2427.6	2226.6	2219.5
O94901	SUN domain-containing protein 1	SUN1	90	17	27.5862	18	1707.5	1701.4	1784.4	1838.6	1974.5	1898.6	2212.8	2302.1	2215.3
Q92974	Rho guanine nucleotide exchange factor 2	ARHGEF2	111.5	17	24.8479	18	1706.4	1728.9	1749.1	1745	1847.7	1735.6	1525.5	1509.1	1600.9
O43432	Eukaryotic translation initiation factor 4 gamma 3	EIF4G3	176.5	17	12.429	18	1674.5	1651.5	1563.7	1581.3	1555.7	1552	1274.4	1265.6	1283.4
O95613	Pericentrin	PCNT	377.8	17	6.98441	18	1267.9	1397.2	1284.9	1358.1	1410.3	1359.1	1385.5	1321.4	1422.1
Q8NF91	Nesprin-1	SYNE1	1010.5	17	2.52359	17	696.6	706.9	731.7	730.3	758.5	729.7	751.3	697.7	710.2
Q13509	Tubulin beta-3 chain	TUBB3	50.4	16	43.1111	123	966.4	978.1	1059.6	993.2	1025.2	985.4	932.7	935.4	948
Q9BUF5	Tubulin beta-6 chain	TUBB6	49.8	16	56.7265	91	1254.9	1314.9	1419.3	1299.6	1338.3	1308.4	1245.6	1166	1275.7
P16989	Y-box-binding protein 3	CSDA; YBX3	40.1	16	44.3548	62	2733.7	3112.2	2736.7	2802.2	2731.7	2771.1	2085.8	2086	2083.1
P63244	Receptor of activated protein C kinase 1	GNB2L1; RACK1	35.1	16	63.0915	50	4434.8	4291.2	5105.6	4951.1	4916	4952.6	5612.1	5898	5062.9
Q05639	Elongation factor 1-alpha 2	EEF1A2	50.4	16	37.365	44	3262.1	3211.9	3343.6	3207.6	3209.4	3181.6	2775.9	2805.4	2719.1
Q8NBS9	Thioredoxin domain-containing protein 5	TXNDC5	47.6	16	50.2315	42	4448.8	4523.4	4449.2	4310.5	4623.7	4394.7	5187.7	5101.9	5110
P61981	14-3-3 protein gamma	YWHAG	28.3	16	52.6316	37	2621.9	2456.4	2442.3	2525.8	2341.4	2507.4	2158.6	2193.1	2060.5
P37802	Transgelin-2	TAGLN2	22.4	16	78.392	36	7251.8	6435.4	7096	6494.7	5656.1	6587.5	5999.1	6744	6652.8
P62140	Serine/threonine-protein phosphatase PP1-beta catalytic subunit	PPP1CB	37.2	16	56.8807	36	4014	4010	4023.6	4131.2	3870.8	4062.6	4095.6	4407	4316.6
Q13310	Polyadenylate-binding protein 4	PABPC4	70.7	16	29.1925	35	1953.1	2004.9	2096.5	2034.3	1999.3	2055.2	1740.9	1837.2	1833.1
Q92804	TATA-binding protein-associated factor 2N	TAF15	61.8	16	39.3581	33	5489.1	5832.3	5910.2	5967.2	5681.6	5767.8	6246	6649.2	5950
P50213	Isocitrate dehydrogenase [NAD] subunit alpha, mitochondrial	IDH3A	39.6	16	40.9836	31	6782.7	6486.8	6090.3	6478	6610.6	6453.9	8080.5	7866.2	7440.3
P51858	Hepatoma-derived growth factor	HDGF	26.8	16	68.75	30	5088.5	4923.2	5194	4847.6	4641.6	5020.4	3879.9	3641.1	3951.3
P17980	26S proteasome regulatory subunit 6A	PSMC3	49.2	16	42.1412	30	3256.3	3069.1	3084.8	2950.4	2911	2890.2	3095.9	3022	3139.6
Q9Y2X3	Nucleolar protein 58	NOP58	59.5	16	31.1909	29	4640.5	4206.6	3888	4838.8	4685	4413.1	4767.1	4680	4259.8
O75494	Serine/arginine-rich splicing factor 10	SRSF10; LOC100996657	31.3	16	37.7863	27	3155.9	3449.1	3272.9	3366.8	3380.5	3354.4	2232.1	2070.6	1878.2
P10321	HLA class I histocompatibility antigen, Cw-7 alpha chain	HLA-C	40.6	16	48.6339	27	2073	2214	2177.5	2234.8	2287.5	2180.5	2279	2315.8	2263
P40925	Malate dehydrogenase, cytoplasmic	MDH1	36.4	16	40.7186	26	6319.8	5360.1	5403.3	4880.8	4879	5014	4237.8	4004.6	4597.7
Q02809	Procollagen-lysine,2-oxoglutarate 5-dioxygenase 1	PLOD1	83.5	16	26.8226	26	2251.7	2426.5	2377.4	2354.1	2525	2351.2	2547	2408.1	2400.7
O60488	Long-chain-fatty-acid--CoA ligase 4	ACSL4	79.1	16	27.7075	26	1293.3	1376.2	1416	1511.7	1455.5	1538.3	1595.4	1705.3	1600.5
P27694	Replication protein A 70 kDa DNA-binding subunit	RPA1	68.1	16	34.0909	25	5468.1	5319.5	5615.5	5311.1	5400	5368.6	5081.1	5111.2	5630.4
P15170	Eukaryotic peptide chain release factor GTP-binding subunit ERF3A	GSPT1	55.7	16	31.6633	25	4889.4	4533.1	4617	4161.2	4326	4405.9	3882.8	3920.5	4217.6
P51649	Succinate-semialdehyde dehydrogenase, mitochondrial	ALDH5A1	57.2	16	38.5047	25	4156	4215.9	3970.7	4037.4	4219.4	4016.4	4460.2	4428.3	4282.6
Q9NY33	Dipeptidyl peptidase 3	DPP3	82.5	16	29.9864	24	3039.8	2536.1	2618.3	2455.6	2503.3	2546.2	2203.8	2138.1	2382.3
O76031	ATP-dependent Clp protease ATP-binding subunit clpX-like, mitochondrial	CLPX	69.2	16	40.9163	24	2663.7	2678.6	2759.6	2769.4	2926.4	2821.2	3048.4	3024.5	3154.4
Q96CS3	FAS-associated factor 2	FAF2	52.6	16	42.4719	24	2015.2	2186.6	2148.3	2227.2	2171.7	2168.5	2670.4	2703.8	2550.1
Q8TAT6	Nuclear protein localization protein 4 homolog	NPLOC4	68.1	16	39.1447	24	1991.1	1871.3	2154.7	2025.9	2103.6	2107.6	1894.5	1935.7	2048.6
Q15008	26S proteasome non-ATPase regulatory subunit 6	PSMD6	45.5	16	29.0488	23	2638.1	2408.2	2707.7	2577.7	2573.1	2581.2	2574.5	2545.3	2586.2
Q9UNE7	E3 ubiquitin-protein ligase CHIP	STUB1	34.8	16	57.4257	23	2277.4	2258.8	2281.5	2350.5	2376.9	2255	2377.4	2293.6	2382.1
P09525	Annexin A4	ANXA4	35.9	16	53.2915	23	2129.1	2123.4	2298.6	2191.3	2194.4	2212.1	2900	3050	2946.2
P49419	Alpha-aminoadipic semialdehyde dehydrogenase	ALDH7A1	58.4	16	37.6623	22	5098.2	4491.9	4529.1	4370	4582.5	4489.7	4133.2	3978.1	4248.4
P31153	S-adenosylmethionine synthase isoform type-2	MAT2A	43.6	16	43.038	22	4780.8	4328.2	4275	4068.2	3888.1	3954.6	3756.4	3552	3666.5
Q86UE4	Protein LYRIC	MTDH	63.8	16	42.9553	22	4480.1	4584.1	4155.5	4677	3803.6	4645.9	3843.5	4021.5	4167.1
Q9UJS0	Calcium-binding mitochondrial carrier protein Aralar2	SLC25A13	74.1	16	26.2222	22	3436.2	3583	3604.6	3718.8	3919.5	3703.7	3617.8	3488.1	3411.9
P30837	Aldehyde dehydrogenase X, mitochondrial	ALDH1B1	57.2	16	29.9807	22	3119.2	3236.3	3205.3	3277	3440.2	3246.3	3980	3905.2	3717.6
P17858	ATP-dependent 6-phosphofructokinase, liver type	PFKL	85	16	27.5641	22	3103.6	2704.3	2879.9	2514.5	2874.9	2595.5	2256.7	2059.1	2364.6
P02786	Transferrin receptor protein 1	TFRC	84.8	16	24.4737	22	2844.2	3036	3311.9	3191.7	3109.5	3214.2	3746.4	3995.8	3536.6
P61221	ATP-binding cassette sub-family E member 1	ABCE1	67.3	16	33.0551	21	3482.7	3159	3346.7	3133.2	3192.4	3231.4	2819.9	2748.3	2999.5
O75874	Isocitrate dehydrogenase [NADP] cytoplasmic	IDH1	46.6	16	35.9903	21	3376.3	2864.1	3166	2907.3	2902.6	2923.5	2874.8	2810.5	2984.9
O43172	U4/U6 small nuclear ribonucleoprotein Prp4	PRPF4	58.4	16	39.4636	21	1924.3	1917	2086.3	2125.9	2264.1	2142	2534.3	2549	2539.9
Q9Y4W2	Ribosomal biogenesis protein LAS1L	LAS1L	83	16	26.703	21	1450.7	1512.9	1533.7	1566.5	1620.1	1602.5	1542.5	1534.3	1560
Q96I25	Splicing factor 45	RBM17	44.9	16	35.9102	20	3635.5	3853.5	3815.1	3937.9	3691.2	4056.4	3631.8	3748.7	3862.6
P07099	Epoxide hydrolase 1	EPHX1	52.9	16	34.0659	20	3434.5	3416.1	3666	3753.3	3891.5	3690.2	3502.4	4205.1	3733.7
P08240	Signal recognition particle receptor subunit alpha	SRPR; SRPRA	69.8	16	26.9592	20	3199.8	3251.4	3190.1	3277.2	2963.3	3233.6	2773.4	2950.1	2826.6
Q13724	Mannosyl-oligosaccharide glucosidase	MOGS	91.9	16	21.9833	20	3190.9	3223	3156.5	3385.1	3580.5	3234	3477.3	3236.4	3308.3
O95302	Peptidyl-prolyl cis-trans isomerase FKBP9	FKBP9	63	16	30.3509	20	3160.2	2965.7	2868.1	2895.2	2958.6	2882.4	2714.5	2670	2734.3
Q15020	Squamous cell carcinoma antigen recognized by T-cells 3	SART3	109.9	16	21.1838	20	2969	2927.4	2913.5	2785.7	2760.1	2833	2267.7	2391.5	2547.9
P22059	Oxysterol-binding protein 1	OSBP	89.4	16	22.4287	20	2581.3	2823.1	2825.5	2700.5	2727.7	2845.2	2361.5	2409	2400.8
Q9Y450	HBS1-like protein	HBS1L	75.4	16	31.2865	20	2365.5	2418.3	2502.5	2440.2	2429.7	2421.1	2286.2	2381	2286.4
Q13111	Chromatin assembly factor 1 subunit A		106.8	16	18.3054	20	2342.9	2409.2	2432.1	2546.4	2424.2	2543.5	2138.1	2089.2	2037.1
Q5QJE6	Deoxynucleotidyltransferase terminal-interacting protein 2	DNTTIP2	84.4	16	24.2063	20	2047.9	2254.2	2056.5	2193.6	1940.7	2196.4	1821	1897.4	1850.1
Q96FV9	THO complex subunit 1	THOC1	75.6	16	33.0289	20	1771.8	1858.6	1931.5	1983.1	1947.3	1967.9	2206.5	2164.2	2148.6
P50579	Methionine aminopeptidase 2	METAP2	52.9	16	44.1423	20	1747.9	1792.4	1957.6	1889.6	1918.3	1907.4	1581.4	1630.9	1849.1
O60841	Eukaryotic translation initiation factor 5B	EIF5B	138.7	16	15.082	19	3448.5	3014.4	3263.8	3259.1	2993.6	3209.7	2231.1	2175.1	2093.5
P21399	Cytoplasmic aconitate hydratase	ACO1	98.3	16	22.4972	19	3222.3	2902.2	2988.2	2772.2	2791.8	2811.1	2352	2296.9	2539.1
Q9ULV3	Cip1-interacting zinc finger protein	CIZ1	100	16	25.9465	19	2193.1	2283	2203.2	2246.3	2297.9	2291.7	1905.7	1873.8	1935.3
O75717	WD repeat and HMG-box DNA-binding protein 1	WDHD1	125.9	16	18.9548	19	2040	2081	2234.8	2142.4	2180.8	2214.3	1924.8	1934	2104.6
Q9P2M7	Cingulin	CGN	136.3	16	13.0326	19	1910.3	2030.2	2014.2	2039.1	2083.4	2015.1	2248.3	2159.6	2351.1
Q8N1G2	Cap-specific mRNA (nucleoside-2'-O-)-methyltransferase 1	CMTR1; FTSJD2	95.3	16	19.2814	19	1720.9	1646.7	1790.7	1734.1	1801.3	1752.1	1600.9	1621.4	1707.1
O95425	Supervillin	SVIL	247.6	16	10.7949	19	1029.3	1102.7	1133.5	1141.2	1108.8	1125.1	1123.2	1157.1	1141.4
Q9H6R4	Nucleolar protein 6	NOL6	127.5	16	14.5724	18	4094.7	4332.1	4280.1	4612.3	4558.2	4644.1	4654.6	4780.5	4854.1
Q92888	Rho guanine nucleotide exchange factor 1	ARHGEF1	102.4	16	17.9825	18	2189.2	2107.1	2266.1	2205.4	2188.9	2158.9	2025.1	2018.4	1967.9
P48449	Lanosterol synthase	LSS	83.3	16	24.7268	18	2163.7	2184.1	2244.8	2272.4	2358.3	2276.9	2200.1	2173	2143.6
P29590	Protein PML	PML	97.5	16	20.5215	18	2122.4	2196	2161.9	2084.8	2206.5	2168.2	1822.2	1782.3	1911.9
Q9UNF1	Melanoma-associated antigen D2	MAGED2	64.9	16	24.9175	17	4157.4	3654.6	4036.3	3892.8	3714.7	3761	3643.3	3706.9	3882
Q01968	Inositol polyphosphate 5-phosphatase OCRL	OCRL	104.1	16	20.7547	17	2865.3	2840.6	3112.3	3145.1	3091.7	3163.9	3130.6	3216.6	3132.6
P46063	ATP-dependent DNA helicase Q1	RECQL	73.4	16	27.5809	17	2674.4	2605.7	2777.4	2646.6	2494.3	2780.2	2520.1	2635.7	2623
O60306	RNA helicase aquarius	AQR	171.2	16	11.4478	17	1730.9	1852	1755.8	1924.5	1991.2	1896.2	1945.2	1827.7	1888.7
O60341	Lysine-specific histone demethylase 1A	KDM1A	92.8	16	30.5164	17	825.3	830.3	841	867	919.5	846.9	858.6	850.5	905.4
O60749	Sorting nexin-2	SNX2	58.4	16	32.1773	16	3125.3	2794.7	2900.9	2671.8	2944.3	2734.8	2475.3	2289	2538
Q8IXT5	RNA-binding protein 12B	RBM12B	118	16	19.1808	16	1776.2	1849.8	1828.6	1946.4	2028.6	1927.6	2140.2	2148	2135.2
Q9UPN4	Centrosomal protein of 131 kDa	AZI1; CEP131	122.1	16	14.9584	16	1558.1	1632.6	1491.4	1618.2	1500.6	1503.3	1256.6	1150.3	1211.6
P68366	Tubulin alpha-4A chain	TUBA4A	49.9	15	41.9643	362	139.9	143	144.7	158.8	145.6	155.9	143.2	140.6	161.1
P40926	Malate dehydrogenase, mitochondrial	MDH2	35.5	15	48.2249	75	14343.4	13699.5	12925.8	12892.5	14020.8	13054.9	17285.3	16514.9	16509.4
Q9BZZ5	Apoptosis inhibitor 5	API5	59	15	32.4427	41	2365.7	2274.3	2306.8	2381.1	2335.4	2377.2	2382	2215.8	2392.6
P26599	Polypyrimidine tract-binding protein 1	PTBP1	57.2	15	33.8983	40	5028	5400.8	5442.9	5561	5442.5	5704.3	6139.2	6219.4	6283.9
Q9UMS4	Pre-mRNA-processing factor 19	PRPF19	55.1	15	39.2857	39	5890.7	5870.7	5859	5890.4	6026.6	6088.3	6543.9	6408.6	6843.1
P50454	Serpin H1	SERPINH1	46.4	15	34.4498	35	6734.9	6790.2	6278.4	6383.5	6858.7	6272.1	7718.2	7529.5	7588.3
P62241	40S ribosomal protein S8	RPS8	24.2	15	55.2885	33	5444.9	7834.7	6088	6512.7	6481.3	6131	4211.2	3916.2	4829.1
Q00688	Peptidyl-prolyl cis-trans isomerase FKBP3	FKBP3	25.2	15	54.4643	32	7649.9	7554.7	8149.9	7735.1	6992	7531.2	6993.9	7370.6	7292.3
Q16576	Histone-binding protein RBBP7	RBBP7	47.8	15	56.9412	32	4756.1	4749.6	5217.1	4956.8	5080.1	5038.3	5806	6163.6	5894.3
O75131	Copine-3	CPNE3	60.1	15	33.3333	32	3779.4	3783.5	4300.5	3910.9	4043.3	4103.9	7720.2	7772.4	7168.6
P26373	60S ribosomal protein L13	RPL13	24.2	15	43.6019	30	7500.8	9664.8	7914.7	8228	9281.9	7986.9	7016.5	6298.1	7154.4
Q14444	Caprin-1	CAPRIN1	78.3	15	18.4767	29	8045.2	8507.8	8508.7	8239.3	7653.8	8085.4	6972.3	6990.7	7047.8
Q9H9B4	Sideroflexin-1	SFXN1	35.6	15	41.6149	29	6369.6	6478.7	6326.1	6160.1	6678.5	6340.7	6231.4	6124.3	6326.4
P62753	40S ribosomal protein S6	RPS6	28.7	15	37.751	28	9532.6	9596.7	7625.7	8193.1	8699.6	7626.8	5877.7	5050.3	6220.5
P13796	Plastin-2	LCP1	70.2	15	30.941	28	4339.8	3769.6	4143.7	3670	3543.6	3770.6	3327.6	3299.7	3379.3
Q9HDC9	Adipocyte plasma membrane-associated protein	APMAP	46.5	15	46.1538	28	4050.8	4295.6	4322.1	4525.6	4609.9	4561.4	5240	5415.1	5091.5
Q01581	Hydroxymethylglutaryl-CoA synthase, cytoplasmic	HMGCS1	57.3	15	40.1923	27	3961.7	3497.3	3871.7	3408.1	3535.8	3464.3	2845.4	2762.7	2893.8
P26583	High mobility group protein B2	HMGB2	24	15	49.7608	26	9965.3	10150.3	8733.8	8958.4	7950.4	8262.1	4192.8	3722.7	3271.9
Q01518	Adenylyl cyclase-associated protein 1	CAP1	51.9	15	32	26	5344	4524.1	4591.8	4131.3	4250.2	4269.2	4115.2	3794	4206.3
Q9Y383	Putative RNA-binding protein Luc7-like 2	LUC7L2	46.5	15	35.7143	26	5229.9	5425.7	5731.6	5544	5654.1	5545.9	3324.5	3132.7	2781.3
O76021	Ribosomal L1 domain-containing protein 1	RSL1D1	54.9	15	27.1429	26	4562.2	3837.3	3239.2	4725.9	4516.5	3921.8	5234.5	4183.4	4434.5
Q15717	ELAV-like protein 1	ELAVL1	36.1	15	49.6933	26	3538.2	3724.3	4340.5	4255.6	4148.3	4286.7	5978.7	6536.7	5070.2
P13861	cAMP-dependent protein kinase type II-alpha regulatory subunit	PRKAR2A	45.5	15	42.0792	25	4799.9	4918.3	4834.1	5037.9	4577.2	4938.8	4015.4	4176.6	4425
Q15019	Septin-2	2019-09-02	41.5	15	49.5845	25	4311.2	3672.4	3867	3716.7	4152.4	3648.4	3824.9	3703.7	4117.9
P21912	Succinate dehydrogenase [ubiquinone] iron-sulfur subunit, mitochondrial	SDHB	31.6	15	50.7143	25	4307.9	4416	4643	4779.3	4777.7	4822.2	5521.9	5662.5	5207.4
Q9Y262	Eukaryotic translation initiation factor 3 subunit L	EIF3L	66.7	15	27.6596	25	3715.1	3263.3	3723.2	3564.8	3674	3499.1	3587.2	3477.2	3477.8
P78406	mRNA export factor	RAE1	40.9	15	61.9565	25	3160.3	3283.2	3341.6	3324.6	3365.5	3423.5	3938.5	3955.7	4011.3
P14923	Junction plakoglobin	JUP	81.7	15	31.5436	25	3106	3285.8	3315	3503	3606.6	3562.1	3128.2	2990.1	2982.6
O95793	Double-stranded RNA-binding protein Staufen homolog 1	STAU1	63.1	15	26.3432	25	3049.2	3316.9	3222.6	3268.2	3145.9	3193.2	2961.9	3102.2	3081.1
Q6UB35	Monofunctional C1-tetrahydrofolate synthase, mitochondrial	MTHFD1L	105.7	15	18.8139	25	2741.2	2774	2829.8	2890.5	3013.3	2879.7	3297.8	3133.9	3093.5
Q13409	Cytoplasmic dynein 1 intermediate chain 2	DYNC1I2	71.4	15	26.1755	24	3633.4	3513.4	3861.9	3721.6	3732.8	3674.9	3334.6	3344.5	3490
P23193	Transcription elongation factor A protein 1	TCEA1	33.9	15	58.1395	23	3331.9	3270.8	3236.4	3139.9	2870.4	3193.9	3137.6	3265.2	3480.6
P28288	ATP-binding cassette sub-family D member 3	ABCD3	75.4	15	25.1897	23	2385.6	2530.5	2599.5	2468.9	2493.1	2570.7	2580.6	2756.9	2605.3
Q03701	CCAAT/enhancer-binding protein zeta	CEBPZ	120.9	15	20.9677	23	2259.9	2429.4	2504.4	2566.3	2517.7	2610.7	2426.6	2463.1	2405.1
A0FGR8	Extended synaptotagmin-2	ESYT2	102.3	15	18.3496	23	1732	1794.1	1843.5	1767.1	1923.7	1904.9	1887.4	1879.6	1833.2
Q9Y2A7	Nck-associated protein 1	NCKAP1	128.7	15	14.273	23	1558.8	1511.4	1570.8	1548.1	1633.1	1560.4	1394.6	1342.4	1415.6
Q00059	Transcription factor A, mitochondrial	TFAM	29.1	15	40.6504	22	7573.7	7463.9	5679.5	6699.3	6461.5	6010.3	6940.8	6991.7	7009.4
P23526	Adenosylhomocysteinase	AHCY	47.7	15	38.1944	22	4247.3	3469	3998	3598.5	3709.3	3662.2	3307.8	3129	3268.4
Q14684	Ribosomal RNA processing protein 1 homolog B	RRP1B	84.4	15	27.1768	22	3486.5	3673.1	3386.4	3938.6	4033.3	3735.7	3879.7	3569.3	3811.4
Q13547	Histone deacetylase 1	HDAC1	55.1	15	46.473	22	3154.9	3193.7	3359.2	3285.6	3141.3	3414.1	2732.2	2872.1	2884.3
Q9Y4P3	Transducin beta-like protein 2	TBL2	49.8	15	33.7808	22	3111.1	3183.9	3338.9	3287.4	3292.4	3385.3	3392.7	3468.3	3456.5
Q13523	Serine/threonine-protein kinase PRP4 homolog	PRPF4B	116.9	15	12.4131	22	2726.2	2991.1	2739.3	2978.3	2876.7	2893.6	2475.6	2261.7	2073.2
O43823	A-kinase anchor protein 8	AKAP8	76.1	15	27.1676	22	2382.2	2508.7	2502.7	2556.5	2595.8	2560.1	2676.3	2722.1	2998.7
Q9Y305	Acyl-coenzyme A thioesterase 9, mitochondrial	ACOT9	49.9	15	34.3964	22	2307.3	2390.1	2357	2503.2	2595.6	2490.9	2714.6	2671.7	2631.9
Q96T23	Remodeling and spacing factor 1	RSF1	163.7	15	14.4344	22	2019.6	2265.7	2246.8	2273.1	2080.7	2216.1	1881.9	1854.2	1787.3
Q15436	Protein transport protein Sec23A	SEC23A	86.1	15	25.4902	22	1806.4	1845.2	1924	1885.8	1932.8	1926.5	1759.5	1742.4	1862.8
Q8TEQ6	Gem-associated protein 5	GEMIN5	168.5	15	13.7931	22	1321.8	1306	1459.2	1463.6	1446.5	1548	1297.1	1355.7	1314.3
Q12873	Chromodomain-helicase-DNA-binding protein 3	CHD3	226.4	15	10	22	550.6	597.5	617.2	678.4	633.8	610	615.8	624.2	578.5
Q5BKZ1	DBIRD complex subunit ZNF326	ZNF326	65.6	15	30.9278	21	3554.7	3722.6	3731	3823.5	3762.6	3831.8	3022.8	2860	2802.5
Q96CT7	Coiled-coil domain-containing protein 124	CCDC124	25.8	15	50.2242	21	3411.5	3533.6	3272.1	3082.8	2848.1	3097.5	2643.6	2866.9	2852.2
P26196	Probable ATP-dependent RNA helicase DDX6	DDX6	54.4	15	32.0911	21	3275.9	3162.7	3592.2	3710	3644.1	3702.9	3722.7	3671.4	3528.2
Q14258	E3 ubiquitin/ISG15 ligase TRIM25	TRIM25	70.9	15	25.873	21	3015.3	3064	3296.3	3089.1	3211.2	3164.7	2747.6	2834.3	2855
Q14692	Ribosome biogenesis protein BMS1 homolog	BMS1	145.7	15	15.8346	21	2277.8	2379.7	2217.7	2437.1	2315.1	2181	1849.1	1774.3	1632.1
Q7Z3K3	Pogo transposable element with ZNF domain	POGZ	155.2	15	14.4681	21	1623.2	1690.9	1606.8	1694.9	1698.5	1707	1707.4	1798.1	1783.3
O43615	Mitochondrial import inner membrane translocase subunit TIM44	TIMM44	51.3	15	36.2832	20	3481.1	3388.7	3423.3	3440.9	3573.9	3405.8	3782.9	3798.9	3549.5
P62993	Growth factor receptor-bound protein 2	GRB2	25.2	15	67.7419	20	2583.9	2563.7	2930.5	2848.3	2799	2907.6	3276.5	3619.7	3151.3
O00203	AP-3 complex subunit beta-1	AP3B1	121.2	15	15.3565	20	2566.9	2414.6	2641.6	2584.2	2757.5	2571.9	2188.1	2046	2052.3
P48147	Prolyl endopeptidase	PREP	80.6	15	25.7746	20	2354.5	1977.5	2319.6	2139.5	2211.6	2137.5	2089.6	2093.4	2083
Q14C86	GTPase-activating protein and VPS9 domain-containing protein 1	GAPVD1	164.9	15	13.3965	20	2105	2004.8	2144.8	2067.5	2173.2	2064.1	1928.5	1872.1	2029
Q9NW64	Pre-mRNA-splicing factor RBM22	RBM22	46.9	15	41.4286	20	2092.4	2220.6	2340.2	2352	2414.7	2504.9	3057.7	3051.9	2952.8
P53041	Serine/threonine-protein phosphatase 5	PPP5C	56.8	15	29.0581	19	4956.1	4249.8	4382.1	4033.6	4180.9	4185.4	3632.6	3504.2	3941.1
P07384	Calpain-1 catalytic subunit	CAPN1	81.8	15	24.5098	19	3147.1	3117.4	3214	3096.3	3056.4	3112.5	2922.3	2935.8	2895.5
P78344	Eukaryotic translation initiation factor 4 gamma 2	EIF4G2	102.3	15	17.4201	19	2934.2	2722.1	2712.8	2596.4	2320.7	2655.7	2101.4	2288.7	2446.6
Q8IZ83	Aldehyde dehydrogenase family 16 member A1	ALDH16A1	85.1	15	30.0499	19	2245.4	2307.5	2251.1	2110.4	2320.9	2174.1	1891.1	1779	2166.2
Q8WVV9	Heterogeneous nuclear ribonucleoprotein L-like	HNRNPLL; HNRPLL	60	15	38.3764	19	2226.4	2276.3	2493.5	2430.3	2631.3	2487.3	2437.7	2388.7	2412.9
Q15021	Condensin complex subunit 1	NCAPD2	157.1	15	14.9893	19	2129.5	2072.8	2189.5	2222.1	2377.7	2206.3	2010.7	1898.2	1977.5
O00411	DNA-directed RNA polymerase, mitochondrial	POLRMT	138.5	15	16.5854	19	1337.8	1382.4	1476.3	1524.4	1544.7	1524.7	1526.5	1570.4	1510.6
Q9ULT8	E3 ubiquitin-protein ligase HECTD1	HECTD1	289.2	15	7.54789	18	2578.2	2692.1	2552.1	2649.5	2758.6	2585.5	2779	2605.2	2762.9
Q96DI7	U5 small nuclear ribonucleoprotein 40 kDa protein	SNRNP40	39.3	15	54.902	18	2469.5	2480.8	2535	2566.1	2705.3	2617.6	2986.4	3084.2	2941.6
Q7Z7L1	Schlafen family member 11	SLFN11	102.8	15	19.2009	18	1996.5	1957.5	1929.2	1875.7	1894.8	1873.8	2093.9	2180.5	2222.1
Q02218	2-oxoglutarate dehydrogenase, mitochondrial	OGDH	115.9	15	20.0391	18	1930.3	1977.1	1960.3	1971.8	2035.3	1954.6	2104.8	2035.4	2013.7
Q02818	Nucleobindin-1	NUCB1	53.8	15	33.4056	18	1901.5	1992.5	1991.3	2019.7	2035.5	2006.6	1644.2	1582.9	1486.9
Q92917	G-patch domain and KOW motifs-containing protein	GPKOW	52.2	15	45.7983	18	1786	1866.8	1882.6	1889.6	1869.9	1865.7	1908.3	1997.5	2132.3
Q6YHK3	CD109 antigen	CD109	161.6	15	12.1107	18	1737	1860.6	1921.4	2017.8	2054.2	2047.8	2158.4	2050.5	2045.2
Q9Y2X7	ARF GTPase-activating protein GIT1	GIT1	84.3	15	25.0986	18	1537.2	1595	1581.5	1583	1529.1	1541.7	1287.4	1330.7	1353.8
P11413	Glucose-6-phosphate 1-dehydrogenase	G6PD	59.2	15	32.4272	17	3480.6	2961.8	3062.5	2866	3002.6	3066.4	2775.2	2702.2	2852.9
P32189	Glycerol kinase	GK	61.2	15	30.5903	17	2534.5	2637.7	2664.6	2776.5	2856.2	2800.4	2575.1	2604.4	2512.7
Q8WWI1	LIM domain only protein 7	LMO7	192.6	15	11.7053	17	1537.1	1664	1536.5	1589.1	1623.7	1565.1	1671.5	1738.1	1840.5
Q9Y4A5	Transformation/transcription domain-associated protein	TRRAP	437.3	15	5.46774	17	1155.1	1222.4	1294.2	1336.1	1319.7	1321	1276	1285.2	1189.5
Q02040	A-kinase anchor protein 17A	AKAP17A	80.7	15	20.7194	16	3706.8	3795.5	3421.3	3673.5	3568.9	3535	3295.1	3087.4	2999
P54578	Ubiquitin carboxyl-terminal hydrolase 14	USP14	56	15	37.247	16	3061.2	2695.3	2904.1	2692.2	2759	2773.6	2555.5	2530.2	2723.9
P05067	Amyloid-beta precursor protein	APP	86.9	15	21.4286	16	2261	2397	2317.7	2453.4	2343.7	2408.3	3075.2	3308.6	3264.1
P29144	Tripeptidyl-peptidase 2	TPP2	138.3	15	18.4948	16	2084.2	1851.6	2018.2	1800	1871.4	1765.2	1682.2	1564.6	1727.7
Q15003	Condensin complex subunit 2	NCAPH	82.5	15	25.3711	15	2267.4	2272.6	2379.7	2308.6	2331.9	2282.8	2137.6	2167.1	2442.9
P09104	Gamma-enolase	ENO2	47.2	14	42.6267	125	2812.7	2532.7	2583.6	2575.2	2471.9	2501.5	2394.5	2411.2	2404.7
P12004	Proliferating cell nuclear antigen	PCNA	28.8	14	67.0498	80	9601.4	8943.3	9100.5	8288.8	8335.8	8649.8	7333	7507.2	8197.6
Q12905	Interleukin enhancer-binding factor 2	ILF2	43	14	43.8462	57	5631	5766.7	6088	6358.9	5881.8	6362.5	6663.1	7085.5	6456
P18669	Phosphoglycerate mutase 1	PGAM1; LOC643576	28.8	14	60.6299	44	6199.5	5439.2	5722.4	5220.1	5170.3	5072.5	4986.8	4873.3	5175.7
P60174	Triosephosphate isomerase	TPI1	30.8	14	43.3566	43	9276.7	7634.1	7632.4	6690.4	6986.4	6960.6	6124.6	5856.7	7252.9
P17066	Heat shock 70 kDa protein 6	HSPA6	71	14	19.7512	43	38.1	40.2	47.2	41.6	42.5	40.6	44.9	43.9	41.8
P35637	RNA-binding protein FUS	FUS	53.4	14	27.5665	38	3498	3564	3766.7	3785.8	3569.2	3658.8	4125.1	4529.8	3793
P62136	Serine/threonine-protein phosphatase PP1-alpha catalytic subunit	PPP1CA	37.5	14	53.9394	37	1046.8	1078.2	1048.8	1136.3	1119.7	1142.9	1147.4	1130.9	1117.9
Q13185	Chromobox protein homolog 3	CBX3; C15orf57; CCDC32	20.8	14	62.8415	36	4171.7	4729	4157.5	4458.2	3959.9	4312.9	4227.4	4497.6	4055.1
P31942	Heterogeneous nuclear ribonucleoprotein H3	HNRNPH3	36.9	14	44.2197	35	4926.7	4977.6	4857.9	4844.5	5295.7	4970.7	5940.8	6155.1	5872.9
P05141	ADP/ATP translocase 2	SLC25A5	32.8	14	36.2416	32	11657	11881.2	11917.9	12120.1	12234.7	12507.7	12064.6	12283.7	11624
P22087	rRNA 2'-O-methyltransferase fibrillarin	FBL	33.8	14	47.9751	31	6408	6677.1	6225	6728.3	6720.1	6623.5	6889.3	6860.1	6729.1
P18754	Regulator of chromosome condensation	RCC1	44.9	14	48.9311	30	2818	2930.7	2989.8	3088.4	3216.3	3152.2	3680.2	3627.3	3740.5
P12236	ADP/ATP translocase 3	SLC25A6	32.8	14	36.5772	28	1958.8	2078.7	2201.9	2313.4	2401.4	2388.4	2642.3	2684.1	2578
P46977	Dolichyl-diphosphooligosaccharide--protein glycosyltransferase subunit STT3A	STT3A	80.5	14	19.2908	26	3809.3	4009.4	4470.2	4391.2	4545.1	4545.8	5574	5883	4986.4
O75489	NADH dehydrogenase [ubiquinone] iron-sulfur protein 3, mitochondrial	NDUFS3	30.2	14	51.8939	26	3054.6	3187.4	3323.6	3381.8	3425.8	3442.1	3403.1	3508.8	3292.9
P62269	40S ribosomal protein S18	RPS18	17.7	14	44.0789	25	7161.8	7259.3	6480.2	7034.1	6871.6	6552.6	5484.3	5239.4	5481.2
Q14195	Dihydropyrimidinase-related protein 3	DPYSL3	61.9	14	33.1579	25	1947.8	1761.4	1896.9	1808.4	1920.2	1844.9	1681.5	1661.4	1794.2
P47756	F-actin-capping protein subunit beta	CAPZB	31.3	14	50.1805	24	5132.9	5136	5278.3	4664.4	4935	4847.7	4293.8	4241.2	4724.5
Q9UBE0	SUMO-activating enzyme subunit 1	SAE1	38.4	14	45.3757	24	4854.4	4274.4	4684.3	4386.9	4608.3	4443.1	4388.5	4183.2	4425.4
Q15181	Inorganic pyrophosphatase	PPA1	32.6	14	66.436	24	3937	3574.4	3818.9	3436.1	3394.8	3379.5	3472.5	3354.5	3575.5
Q10713	Mitochondrial-processing peptidase subunit alpha	PMPCA	58.2	14	28.381	24	3571.1	3503.7	3518.6	3572.1	3696.5	3599.5	4003.2	4003.8	3987.3
P25789	Proteasome subunit alpha type-4	PSMA4	29.5	14	52.8736	23	6357.4	5283	6157.7	5744.3	5636	5717.3	5724.9	5822.2	5814.8
Q96HS1	Serine/threonine-protein phosphatase PGAM5, mitochondrial	PGAM5	32	14	53.9792	23	4902.2	5190.6	5198.6	5440.4	5534	5297.8	5932.8	6048.6	5537.8
P61106	Ras-related protein Rab-14	RAB14	23.9	14	64.6512	23	4017.6	4098.9	4414.1	4433.9	4393.2	4456.4	4586.9	4754.7	4496.3
P11310	Medium-chain specific acyl-CoA dehydrogenase, mitochondrial	ACADM	46.6	14	36.1045	23	3162.3	3113.5	2946.8	3095	3139	3009.5	3483.7	3344.1	3310.9
Q9BY44	Eukaryotic translation initiation factor 2A	EIF2A	64.9	14	31.453	23	2952.9	3137.7	3010.9	2967	2779.1	3033.9	2604.5	2769.6	2942.8
Q9NVP1	ATP-dependent RNA helicase DDX18	DDX18	75.4	14	24.1791	23	2636	2452.9	2480.2	2973.2	3145.8	2833.3	3508.9	3301.6	3176
P04899	Guanine nucleotide-binding protein G(i) subunit alpha-2	GNAI2	40.4	14	41.4085	23	2281.3	2432.7	2633	2658.1	2707	2620.8	2671.8	2674.9	2496.9
O43684	Mitotic checkpoint protein BUB3	BUB3	37.1	14	51.2195	22	4293.7	4002	4031.5	3990.4	4028.6	4143.9	4214.1	4407.5	4548
P17812	CTP synthase 1	CTPS1	66.6	14	33.8409	22	3279.5	3008.7	3377.2	3048.6	3230.8	3119.5	2600.5	2471	2521.3
P36551	Oxygen-dependent coproporphyrinogen-III oxidase, mitochondrial	CPOX	50.1	14	35.4626	22	3031.5	3005.7	2959.8	3049.7	3180.6	3073.7	3467.5	3386.7	3321
P07339	Cathepsin D	CTSD	44.5	14	37.3786	22	3015.8	2803.7	2878.2	2960.2	3128.1	2934.3	3657.1	3416.5	3490.4
P08758	Annexin A5	ANXA5	35.9	14	41.875	22	2974.3	2586	3425.7	3215.7	3008.8	3323.8	3405	4048.3	3668.8
P62714	Serine/threonine-protein phosphatase 2A catalytic subunit beta isoform	PPP2CB	35.6	14	52.1036	22	2864.4	2623.3	2729.1	2553.8	2658.9	2627	2489	2385.9	2651.8
P67775	Serine/threonine-protein phosphatase 2A catalytic subunit alpha isoform	PPP2CA	35.6	14	52.1036	22	858.1	747.9	811	720.4	744.2	739.6	722.3	668	750.3
P37837	Transaldolase	TALDO1	37.5	14	32.6409	21	8113.5	6626.7	6956.4	6282.8	6269.7	6429.1	4941.9	4820.5	5416.5
Q14847	LIM and SH3 domain protein 1	LASP1	29.7	14	45.2107	21	6951.5	6878.8	6940	6130.2	5995.6	6366.3	5768.4	6170	6809.9
O75400	Pre-mRNA-processing factor 40 homolog A	PRPF40A	108.7	14	16.3009	21	4179.6	4074.4	4343.2	4480.9	4146.5	4365.2	4155.5	3827.5	3322.7
Q9BS26	Endoplasmic reticulum resident protein 44	ERP44	46.9	14	45.0739	21	4169.1	4454.1	4204.8	4198.7	4312	4366.6	5031.4	4982.3	5034.1
Q12904	Aminoacyl tRNA synthase complex-interacting multifunctional protein 1	AIMP1	34.3	14	56.7308	21	3937.6	4119.7	4240.8	4084.6	4315.2	4156.7	3829.6	3699.2	3901.9
Q15738	Sterol-4-alpha-carboxylate 3-dehydrogenase, decarboxylating	NSDHL	41.9	14	45.0402	21	3356.5	3547.5	3361.5	3571.6	3391.6	3464.8	3437.6	3595.6	3401.9
P12429	Annexin A3	ANXA3	36.4	14	48.6068	21	3280.4	2902.8	3669.2	3749.7	3739.8	3783.9	3696.2	3988.1	4010.8
O15460	Prolyl 4-hydroxylase subunit alpha-2	P4HA2	60.9	14	33.271	21	3161.3	3310.5	3339.1	3361	3362.8	3240.9	3406.6	3308.7	3295.9
O94905	Erlin-2	ERLIN2	37.8	14	34.5133	21	3053.9	3147.8	3122.6	3003.9	3299.3	3205.4	3094.2	2973.6	3115.9
Q9NYL9	Tropomodulin-3	TMOD3	39.6	14	49.1477	21	2338.1	2423.3	2490.3	2424.9	2466.4	2380.9	2688.8	2701.5	2814.8
P01889	HLA class I histocompatibility antigen, B-7 alpha chain	HLA-B	40.4	14	44.7514	21	1931	2011.3	2002.4	2009.1	2102.1	2079.9	1957.7	1970.2	2167.5
Q14978	Nucleolar and coiled-body phosphoprotein 1	NOLC1	73.6	14	16.5951	20	9335.9	9296.8	8108.6	7337.7	4276.1	6479	3011.5	2735.9	2478.8
Q13642	Four and a half LIM domains protein 1	FHL1	36.2	14	42.7245	20	4989.1	5200.6	5729.1	5118.1	4985.7	5169.6	5979.2	6220.1	5786.4
P61160	Actin-related protein 2	ACTR2	44.7	14	37.0558	20	4403.7	3995	4187	3768	3884.4	3825.3	3302.6	3093.2	3534.5
Q6PI48	Aspartate--tRNA ligase, mitochondrial	DARS2	73.5	14	25.5814	20	3566.6	3601.2	3721.9	3839.7	3973.3	3920.5	4325.4	4286.9	3868.3
Q8WWY3	U4/U6 small nuclear ribonucleoprotein Prp31	PRPF31	55.4	14	39.8798	20	1776.8	1776	1835.5	1803	1832.2	1804.5	1564.8	1491.1	1587.7
O75683	Surfeit locus protein 6	SURF6	41.4	14	45.9834	20	1741.9	2238.2	2100.7	2158.6	2145.7	2183.8	2053.3	2084.3	2166
Q09028	Histone-binding protein RBBP4	RBBP4	47.6	14	51.7647	20	1672.6	1727	1819.8	1651.9	1827.8	1778.8	1962.1	1979.5	2049.5
O60216	Double-strand-break repair protein rad21 homolog	RAD21	71.6	14	34.3899	20	1191.2	1193.4	1206.8	1255.7	1303.5	1267	1277.2	1289.4	1349.7
P25786	Proteasome subunit alpha type-1	PSMA1	29.5	14	54.7529	19	3912.7	3427.8	3432.7	3135.6	3141.2	3274.5	3020.9	2897.6	3407.3
Q9Y512	Sorting and assembly machinery component 50 homolog	SAMM50	51.9	14	34.5416	19	3646.8	3752.2	3814.1	3909.4	3966.3	3897.4	4177.3	4223.4	3873.2
Q9Y285	Phenylalanine--tRNA ligase alpha subunit	FARSA	57.5	14	35.8268	19	3491.1	3216.1	3177.7	3071.3	3340	3149.8	3185.3	3024.3	3194.6
Q9UKX7	Nuclear pore complex protein Nup50	NUP50	50.1	14	29.4872	19	3268.5	3451.3	3470	3551.1	3269.4	3511.5	3909.6	4390.1	4263.6
P36915	Guanine nucleotide-binding protein-like 1	GNL1	68.6	14	22.2405	19	2990.1	2705.5	2648.4	2588.2	2718.4	2556.3	1978.8	1753.8	1927.2
Q15269	Periodic tryptophan protein 2 homolog	PWP2; LOC102724159	102.4	14	17.1926	19	2934.1	2907.5	2892.9	3013.9	3005.6	3027.6	2933.9	2896.3	2920.9
O95470	Sphingosine-1-phosphate lyase 1	SGPL1	63.5	14	28.6972	19	2805.8	2951.2	3271.3	3153.5	3319.1	3323	3652.1	3867.7	3368.4
Q9NZM5	Ribosome biogenesis protein NOP53	GLTSCR2; NOP53	54.4	14	26.1506	19	2784.6	3294.3	2794.5	3025.2	2998.7	2795.6	2534.8	2407.3	2612.5
Q9BZF1	Oxysterol-binding protein-related protein 8	OSBPL8	101.1	14	19.1226	19	2640.9	2746.9	2919.7	2958.9	2849.6	2963.6	2596.6	2775.8	2557.7
O43660	Pleiotropic regulator 1	PLRG1	57.2	14	40.0778	19	2546.4	2588.8	2525.9	2667.6	2621.6	2625.2	2873.7	2945.1	2918.3
P82933	28S ribosomal protein S9, mitochondrial	MRPS9	45.8	14	38.8889	19	2223	2303.9	2106.7	2344.6	2280.7	2231.6	2150.1	2200.5	2026.7
Q8NEY8	Periphilin-1	PPHLN1	52.7	14	25.5459	19	2156.6	2329.9	2188.8	2261	2306.7	2311.9	2519.1	2576.2	2573.2
O43818	U3 small nucleolar RNA-interacting protein 2	RRP9	51.8	14	34.1053	18	2017.2	2186.1	1997.2	2063.3	2161.7	2010.7	1412.3	1312.4	1293.3
Q96A35	39S ribosomal protein L24, mitochondrial	MRPL24	24.9	14	52.3148	18	1658.8	1680	1715	1778.1	1811.7	1742.3	1817	1826.2	1785
Q06124	Tyrosine-protein phosphatase non-receptor type 11	PTPN11	68.4	14	29.9832	18	1531.8	1437.6	1518.5	1414.5	1521.9	1464.2	1413.7	1356.4	1458.9
Q9BVP2	Guanine nucleotide-binding protein-like 3	GNL3	62	14	23.8616	18	1530.5	1681.7	1515	1606.6	1601.9	1620	1403.5	1386.8	1607.9
Q96RP9	Elongation factor G, mitochondrial	GFM1	83.4	14	25.1664	18	1244.9	1208	1153.2	1187.1	1257.5	1166.3	1261.7	1228.7	1280.7
Q14671	Pumilio homolog 1	PUM1	126.4	14	15.3457	17	2389.4	2371	2478	2456.2	2497.9	2548.3	2249.6	2263.2	2413
Q13616	Cullin-1	CUL1	89.6	14	20.7474	17	2169.9	1946.4	2118.2	2031.1	2151.9	2073.5	2005.2	2000.2	2137.4
Q9NSK0	Kinesin light chain 4	KLC4	68.6	14	25.525	17	2086.7	2010.7	2073.4	1945.8	2146.7	1957.2	1876.5	1690.1	1934.5
Q7L576	Cytoplasmic FMR1-interacting protein 1	CYFIP1	145.1	14	12.0511	17	1817.8	1732.2	1855.8	1845.2	1929.1	1891.1	1687.8	1646.2	1707.4
P21281	V-type proton ATPase subunit B, brain isoform	ATP6V1B2	56.5	14	42.6614	17	1646.6	1551.3	1629.5	1522.5	1599.2	1567.6	1541.6	1423.7	1553.7
Q9H0B6	Kinesin light chain 2	KLC2	68.9	14	24.7588	17	1303.9	1223	1333.8	1263.3	1382.8	1290.8	1360.2	1292.7	1450.3
Q14807	Kinesin-like protein KIF22	KIF22	73.2	14	29.7744	17	1095.2	1148.3	1178.1	1261.5	1293.7	1227.7	1391.7	1364.4	1388.7
Q8IXB1	DnaJ homolog subfamily C member 10	DNAJC10	91	14	19.6721	16	2775.1	2900.1	2876.5	2940.5	3004.3	2988	3071.3	3054	2922.3
Q8TCJ2	Dolichyl-diphosphooligosaccharide--protein glycosyltransferase subunit STT3B	STT3B	93.6	14	16.4649	16	2463	2497.1	2771.7	2893.9	2949.9	2941.5	3267	3383.6	3058.8
O43747	AP-1 complex subunit gamma-1	AP1G1	91.3	14	15.2068	16	2295.5	2185.2	2241.5	2305.1	2316.8	2220.9	2269.6	2215.4	2118.8
Q9BZE4	Nucleolar GTP-binding protein 1	GTPBP4	73.9	14	22.2397	16	2256.8	1908.7	1825.8	2269.2	2475.1	2114.8	2386.4	2297.2	2103.4
P23378	Glycine dehydrogenase (decarboxylating), mitochondrial	GLDC	112.7	14	21.6667	16	2174.7	2134.5	2060.7	2060.6	2288.3	2135.3	2096.9	1967.4	2136.7
Q8NC56	LEM domain-containing protein 2	LEMD2	56.9	14	34.5924	16	2103.5	2180.5	2163.7	2181.4	2308.2	2257.3	2513.5	2585	2577.4
Q9UG63	ATP-binding cassette sub-family F member 2	ABCF2	71.2	14	19.5827	16	2052.6	2071.4	2208.5	2295.6	2104.1	2234.8	2119.9	2225.4	2078.3
Q5M775	Cytospin-B	SPECC1	118.5	14	14.4195	16	2046.1	2109.5	1865.5	2018.9	1971.2	1955.6	1924.2	1785.9	2029.7
P11498	Pyruvate carboxylase, mitochondrial	PC	129.6	14	15.2801	16	1750.5	1784.6	1779.6	1837.1	1976.4	1831.8	2017.4	1917.9	1966.9
Q13620	Cullin-4B	CUL4B	103.9	14	15.9912	16	1713.2	1559.8	1643.5	1657.1	1562.4	1642.5	1478.7	1466.8	1479.8
Q7L7X3	Serine/threonine-protein kinase TAO1	TAOK1	116	14	17.4825	16	1683.5	1741.9	1671.7	1781.3	1738.3	1739.1	1596.1	1637.6	1572.4
O00291	Huntingtin-interacting protein 1	HIP1	116.1	14	18.4185	16	1522	1615.5	1563.6	1605	1672.5	1540.7	1492.4	1371.2	1545.2
Q15291	Retinoblastoma-binding protein 5	RBBP5	59.1	14	35.316	16	1516.2	1455.8	1515.2	1602.9	1574.9	1549.1	1195.9	1104.1	1105
Q96SB8	Structural maintenance of chromosomes protein 6	SMC6	126.2	14	17.3236	16	1463.6	1610.7	1503.9	1601.6	1674.1	1638.2	1794.1	1817.2	1889.4
Q09472	Histone acetyltransferase p300	EP300	264	14	8.86495	16	1364.3	1419	1478.5	1470.4	1563.7	1506.9	1628.3	1692	1709.1
O95248	Myotubularin-related protein 5		208.3	14	10.9208	16	1111.3	1098.9	1089.6	1128	1364.1	1133.7	1190.6	1008.1	1106.7
Q8N3C0	Activating signal cointegrator 1 complex subunit 3	ASCC3	251.3	14	10.1272	16	950.8	937.3	1040.8	990.3	1045.4	1020.1	968.6	974.9	973.2
Q13439	Golgin subfamily A member 4	GOLGA4	261	14	6.36771	16	720.1	732.8	762.7	790.9	776.9	803.4	847.2	877.7	874.9
P55081	Microfibrillar-associated protein 1	MFAP1	51.9	14	35.0797	15	2285.5	2437.8	2432.4	2511.6	2522.4	2574.6	1621.3	1521.4	1343.6
Q9UHN6	Cell surface hyaluronidase	TMEM2	154.3	14	10.1229	15	2103.4	2227.4	2217.2	2373.2	2422.4	2335.2	2623.7	2600.5	2568.2
Q9UK61	Protein TASOR	FAM208A	188.9	14	9.7006	15	1682.6	1684	1667.1	1752.9	1804.2	1768.3	1919.8	1932.8	1950
P08183	ATP-dependent translocase ABCB1	ABCB1	141.4	14	11.25	15	1196.8	1230.7	1253	1314.1	1354	1298.6	1573.5	1544.9	1610.1
Q5T200	Zinc finger CCCH domain-containing protein 13	ZC3H13	196.5	14	7.79376	15	531.3	576.1	567.7	582.3	575.4	588.1	510.2	461.1	482.8
Q9NWB6	Arginine and glutamate-rich protein 1	ARGLU1	33.2	14	29.304	14	3995.1	4091.5	3982	3904.3	4022	3901.1	3136.8	2390.8	2430.5
Q9H6T3	RNA polymerase II-associated protein 3	RPAP3	75.7	14	21.8045	14	1881.4	1913.2	2011.2	2015	1911.3	1966.1	1679.3	1646.5	1697.4
Q16513	Serine/threonine-protein kinase N2	PKN2	112	14	17.7846	14	1794.2	1814.9	1843.5	1824.6	1920.1	1911	1827.4	1724.8	1785.9
Q9UBB9	Tuftelin-interacting protein 11	TFIP11	96.8	14	22.5806	14	1789	1841.6	1825.3	1821.2	1866.4	1820	1760.9	1742.7	1871.2
P46100	Transcriptional regulator ATRX	ATRX	282.4	14	6.5008	14	1684.9	1762.2	1653.5	1742.8	1625.7	1732.9	1371.4	1410.2	1278.1
P63208	S-phase kinase-associated protein 1	SKP1	18.6	13	57.6687	72	3401.9	3402.3	3804.4	3498.5	3416.3	3507.2	3380.9	3410.9	3316.8
Q9BPU6	Dihydropyrimidinase-related protein 5	DPYSL5	61.4	13	27.8369	67	4438.2	3806.6	3213.2	3437.4	3550	3297.8	2998.4	2752	3045.5
Q13151	Heterogeneous nuclear ribonucleoprotein A0	HNRNPA0	30.8	13	50.8197	66	6077	6851.7	6674.5	6688.1	6500.5	6918.2	8009.6	8891.3	8107.6
P63241	Eukaryotic translation initiation factor 5A-1	EIF5A	16.8	13	43.5065	58	5164.1	5394.8	6231.8	5509.6	5428.5	5559.5	6262	6997.6	6016.3
P62820	Ras-related protein Rab-1A	RAB1A	22.7	13	71.7073	49	4394.4	4667	5239	5281.5	4918.4	5411.6	5638.9	6003.6	5069.2
P36873	Serine/threonine-protein phosphatase PP1-gamma catalytic subunit	PPP1CC	37	13	49.5356	35	535.5	508.9	527.7	553.3	589.4	592.4	643.9	633	627.3
P27635	60S ribosomal protein L10	RPL10	24.6	13	48.5981	33	5072.4	5777.2	5102.5	5208.1	5363.7	5008	4046	3926.1	4475.3
P47985	Cytochrome b-c1 complex subunit Rieske, mitochondrial	UQCRFS1	29.6	13	35.0365	32	2528	2654	2617.1	2705.5	2710.5	2625.7	2931.8	2877.3	2765.3
P13804	Electron transfer flavoprotein subunit alpha, mitochondrial	ETFA	35.1	13	46.5465	30	5966.7	5802	5453.8	5475.7	6064.1	5618.7	7148.3	6993.7	7166.2
P31689	DnaJ homolog subfamily A member 1	DNAJA1	44.8	13	36.0202	30	2850.6	2907.5	2919.4	2758.2	2927.4	2783	3309.2	3275	3659.5
Q9BVK6	Transmembrane emp24 domain-containing protein 9	TMED9	27.3	13	45.1064	30	2377.5	2345.6	2549.7	2497.3	2573.3	2523.7	2775.2	2895.7	2841.4
Q9P0L0	Vesicle-associated membrane protein-associated protein A	VAPA	27.9	13	62.6506	29	6821.2	7108.9	6966.3	7074.3	6780.8	7224.3	7462.3	7942.7	7958
P23396	40S ribosomal protein S3	RPS3	26.7	13	60.0823	29	3797.8	3833.7	4140.8	4297.6	4199.5	4321.6	4079.2	4222.7	4046.4
Q14318	Peptidyl-prolyl cis-trans isomerase FKBP8	FKBP8	44.5	13	38.3495	29	3747.1	3981.4	3737.9	3940.4	3800.9	3831.6	3063.4	3147.6	3104.1
P00441	Superoxide dismutase [Cu-Zn]	SOD1	15.9	13	89.6104	28	7837.4	6437	6771	6160.7	5807.8	6023.6	5832.6	5697	5857.5
P35232	Prohibitin	PHB	29.8	13	45.2206	27	5877.3	6483.3	6173.1	6315.4	6211.9	6200.4	6722.4	6733.9	6494
Q99497	Protein/nucleic acid deglycase DJ-1	PARK7	19.9	13	59.2593	26	7012.2	6092.3	6883.4	6181.2	6157.3	6326.9	6510.1	6536.2	6670.7
P00338	L-lactate dehydrogenase A chain	LDHA	36.7	13	38.5542	26	5528.6	4676.4	5218.3	4838.6	5008	4844.1	4710.8	4433.6	4510.8
Q16629	Serine/arginine-rich splicing factor 7	SRSF7	27.4	13	41.5966	25	5447.2	6358.2	5972.4	6224.7	5609.8	6199.3	2802.9	2447.9	2004.8
P31150	Rab GDP dissociation inhibitor alpha	GDI1	50.6	13	38.255	25	1719.9	1477.6	1588.3	1536.6	1517.2	1482.9	1372.1	1346	1499.2
P36957	Dihydrolipoyllysine-residue succinyltransferase component of 2-oxoglutarate dehydrogenase complex, mitochondrial	DLST	48.7	13	27.5938	24	2680.7	2944.1	2767.8	2944.8	2771.9	2772.5	3043.4	3020.7	2787.8
O75521	Enoyl-CoA delta isomerase 2, mitochondrial	ECI2	43.6	13	47.7157	24	2167.2	2305	2305	2318	2355.5	2412.5	2783	2728.8	2612.8
P33316	Deoxyuridine 5'-triphosphate nucleotidohydrolase, mitochondrial	DUT	26.5	13	51.9841	24	2069.8	1979.9	2160.2	1869.1	1909.1	1904.6	1784.4	1747.6	1843.7
P39748	Flap endonuclease 1	FEN1	42.6	13	36.8421	23	4183.2	3943.3	4193.9	4039.9	3948.2	4052.9	3869.7	3962.6	4252.2
P13674	Prolyl 4-hydroxylase subunit alpha-1	P4HA1	61	13	33.8951	23	3609.9	3600	3613.8	3617.4	3734.7	3652.4	3573.1	3617.2	3751.6
P83916	Chromobox protein homolog 1	CBX1	21.4	13	54.0541	23	2572.6	3105.5	3121.6	3288	2932.9	3273.7	2649.9	2732.4	2505.2
P53582	Methionine aminopeptidase 1	METAP1	43.2	13	53.886	23	2364.6	2453.2	2462.3	2439.9	2416.4	2486.4	2463.1	2601.8	2595.6
Q15067	Peroxisomal acyl-coenzyme A oxidase 1	ACOX1	74.4	13	30.1515	23	1436.2	1429.2	1577.9	1573.5	1651.3	1573.1	1585.3	1511.3	1402.5
Q9UKM9	RNA-binding protein Raly	RALY	32.4	13	50.9804	22	5146.9	5481.2	5198.8	5582.4	5330.5	5487	5497.2	5410.4	5226.3
P06396	Gelsolin	GSN	85.6	13	24.9361	22	2457	2488.6	2596.8	2339.7	2197.4	2309.8	2286.1	2290	2399.8
O75306	NADH dehydrogenase [ubiquinone] iron-sulfur protein 2, mitochondrial	NDUFS2	52.5	13	34.3413	22	2248.1	2185.6	2284.5	2285.3	2359.1	2341.8	2248.4	2271.5	2149.2
P10253	Lysosomal alpha-glucosidase	GAA	105.3	13	16.8067	22	2127.9	1991.8	1970.4	2091.1	2335.8	2203.5	2475.8	2124.5	2247.2
Q8N766	ER membrane protein complex subunit 1	EMC1	111.7	13	19.0332	22	1673.6	1703.9	1695.3	1817.9	1830.5	1848.6	1932.4	1881.5	1942.6
P16152	Carbonyl reductase [NADPH] 1	CBR1; SETD4	30.4	13	56.3177	21	3462.3	2961.8	3006.7	2769.3	2841	2795.3	2493.9	2387.4	2711.3
Q9Y295	Developmentally-regulated GTP-binding protein 1	DRG1	40.5	13	37.8747	21	2933.5	2960.8	3065	2947.6	3082.8	3094.5	2917.4	2840	3034.7
O43852	Calumenin	CALU	37.1	13	47.9365	21	2933.2	2835.4	3279.5	3207.1	3309.3	3221.2	4512.7	4636.3	4114.6
Q9Y5J1	U3 small nucleolar RNA-associated protein 18 homolog	UTP18	62	13	29.1367	21	1931	2064.7	1929.5	1978.3	2015.5	1904	1408.2	1365.7	1289.6
P04844	Dolichyl-diphosphooligosaccharide--protein glycosyltransferase subunit 2	RPN2	69.2	13	25.6735	21	1841.8	1840.2	2193	2359.1	2330.6	2368.7	3002.9	3189.7	2580.7
P38606	V-type proton ATPase catalytic subunit A	ATP6V1A	68.3	13	26.094	21	1839.5	1787.3	1902	1850	1947	1841.1	2021.1	1928.2	1991.5
Q9NVX2	Notchless protein homolog 1	NLE1	53.3	13	36.9072	21	1800.6	1854.4	1814.3	1854.8	1973	1766.7	2008.1	2023.7	2053.8
Q96EY7	Pentatricopeptide repeat domain-containing protein 3, mitochondrial	PTCD3	78.5	13	23.3672	21	1696.7	1680.6	1857.3	1828.5	1937.7	1893.8	1705.5	1668.1	1607.6
Q92769	Histone deacetylase 2	HDAC2	55.3	13	36.4754	21	1661.7	1576.7	1825.8	1886.3	1776.6	1848.2	1792.6	1975.3	1805.7
P20073	Annexin A7	ANXA7	52.7	13	27.6639	20	3855.8	3894.7	4171.4	3992.2	3974.2	4007.1	5150.4	5835.9	5430.1
P61163	Alpha-centractin	ACTR1A	42.6	13	42.8191	20	3709	3470.8	3858.2	3675.7	3918.2	3697.6	3542.6	3365.1	3445.4
Q13740	CD166 antigen	ALCAM	65.1	13	32.7616	20	2862.8	3261.7	3069.7	3183.4	3201.6	3210.6	3464.9	3510.6	3546.4
P09429	High mobility group protein B1	HMGB1	24.9	13	42.3256	20	2529.8	2477.8	2242.4	2168.6	2078.4	2089.9	1094.8	977.3	886.5
P05091	Aldehyde dehydrogenase, mitochondrial	ALDH2	56.3	13	24.7582	20	2358.1	2249.4	2427.6	2509.2	2682.1	2470.2	3006	2905	2625.8
Q96HE7	ERO1-like protein alpha	ERO1L; ERO1A	54.4	13	39.1026	20	2167.9	1998.8	2051.3	2118.1	2306.7	2169.8	2514.7	2317.8	2466.5
O00566	U3 small nucleolar ribonucleoprotein protein MPP10	MPHOSPH10	78.8	13	23.348	20	2105.3	2292.5	2179.1	2209.9	2265.6	2208	1630.2	1514.9	1477.7
P25788	Proteasome subunit alpha type-3	PSMA3	28.4	13	38.0392	19	4652.8	3852.9	4033.3	3690.6	3837.6	3731.3	2929.8	2794.3	3322.6
P27695	DNA-(apurinic or apyrimidinic site) lyase	APEX1	35.5	13	50.3145	19	4356.3	4318.7	4347.9	4011.9	3644.1	4202.6	2843.2	3093.3	3477
Q96A33	Coiled-coil domain-containing protein 47	CCDC47	55.8	13	30.6418	19	2945.9	3133.7	3058.2	3164.6	3587.9	3198	3534.8	3311	3159.3
Q12874	Splicing factor 3A subunit 3	SF3A3	58.8	13	30.5389	19	2869.5	2556.1	2651.4	2623.6	2918.5	2651.8	2267.9	1873.7	2076.3
O00232	26S proteasome non-ATPase regulatory subunit 12	PSMD12	52.9	13	30.0439	19	2780.3	2463.2	2849.8	2712.9	2807.4	2722.8	2707.7	2611.6	2691.4
Q969V3	Nicalin	NCLN	62.9	13	29.1297	19	2438	2422.5	2368.6	2388.1	2622.6	2554.7	2304.1	2256.4	2439.8
Q99961	Endophilin-A2	SH3GL1	41.5	13	35.3261	19	2081.7	2006.2	2033.9	1889.5	1935.9	1942.6	1918.6	1855.2	1995
Q92522	Histone H1x	H1FX	22.5	13	45.0704	18	7105.5	7277.7	5266.2	6894.6	6782.3	5783.9	6453.5	5313.3	6011.7
Q9NVH1	DnaJ homolog subfamily C member 11	DNAJC11	63.2	13	23.9714	18	2590.8	2757	2668.3	2699.1	2750.5	2692.3	2975.5	2934.8	2921.4
Q02487	Desmocollin-2	DSC2	99.9	13	18.313	18	2250	2202.2	1762.8	2085.6	2169.9	1924.4	1884.7	1751.9	1873.5
Q7Z3B4	Nucleoporin p54	NUP54	55.4	13	28.4024	18	2162.8	2206.9	2411.5	2441.6	2471.1	2409.6	3219.9	3219.9	2990.3
O15381	Nuclear valosin-containing protein-like	NVL	95	13	21.6121	18	1698	1762.9	1704.1	1700.9	1747.8	1709.8	1518.2	1456.9	1498.7
Q9Y2L1	Exosome complex exonuclease RRP44	DIS3	108.9	13	15.9708	18	1633.7	1665.7	1710.8	1707.5	1806.7	1746.3	1690.6	1660.6	1729.2
P51784	Ubiquitin carboxyl-terminal hydrolase 11	USP11	109.7	13	15.9917	18	1579.2	1577.9	1579	1539.8	1609.1	1569.9	1772.8	1824.9	1925.8
Q9BW27	Nuclear pore complex protein Nup85	NUP85	75	13	21.189	18	1371.9	1365.6	1445.7	1473.3	1577.1	1527.7	1719.1	1665.9	1655.5
P55011	Solute carrier family 12 member 2	SLC12A2	131.4	13	14.4389	18	1257.6	1366.6	1314.9	1349.5	1320.6	1407	1259.4	1286.2	1257
Q9UJV9	Probable ATP-dependent RNA helicase DDX41	DDX41	69.8	13	28.6174	18	1141.5	1265.4	1288.3	1311.8	1410.8	1331.1	1643.4	1707.5	1644.4
P51531	Probable global transcription activator SNF2L2	SMARCA2	181.2	13	9.87421	18	700.6	694.4	744.6	870.6	778.7	847	696.4	651.3	561.9
P17174	Aspartate aminotransferase, cytoplasmic	GOT1	46.2	13	34.3826	17	2757.8	2375.7	2489.7	2271.3	2309	2385.8	2239.4	2182.6	2298
Q9Y678	Coatomer subunit gamma-1	COPG1	97.7	13	20.595	17	2282.5	2281.3	2279.2	2193.3	2337.7	2268.1	1998.3	1993	2059.5
Q9BWS9	Chitinase domain-containing protein 1	CHID1	44.9	13	33.5878	17	2220.2	2335.9	2218.6	2466.1	2345.3	2348.2	2426.3	2434.5	2327.9
P22830	Ferrochelatase, mitochondrial	FECH	47.8	13	32.6241	17	1790.4	1771.5	1820.4	1884.8	1948.8	1837.2	1848.6	1781.6	1774.3
P51570	Galactokinase	GALK1	42.2	13	42.0918	17	1474.1	1334.8	1288.2	1277.1	1372.6	1245.7	1132	1029.5	1172.5
Q9UNM6	26S proteasome non-ATPase regulatory subunit 13	PSMD13	42.9	13	39.6277	17	1433.6	1318.8	1553	1506.6	1564.8	1487.3	1593.7	1546.4	1546.5
Q9H4A4	Aminopeptidase B	RNPEP	72.5	13	29.2308	17	1415.1	1267.4	1453.8	1369.4	1505.2	1469.2	1406.8	1356.1	1418.2
Q9H2U1	ATP-dependent DNA/RNA helicase DHX36	DHX36	114.7	13	16.6667	17	1347.1	1320.8	1367.2	1443.2	1425.3	1428	1283.6	1312	1282.5
Q9H6S0	3'-5' RNA helicase YTHDC2	YTHDC2	160.1	13	13.9161	17	955.8	973.8	1050.4	1056.3	1061	1037	900.4	903.9	925.6
O75937	DnaJ homolog subfamily C member 8	DNAJC8	29.8	13	43.083	16	5168	4746.4	4601.7	4287.7	4319.5	4432.6	3761.4	3846.5	4715.6
Q5SSJ5	Heterochromatin protein 1-binding protein 3	HP1BP3	61.2	13	23.3273	16	4628.3	3419.2	2506.4	3241	3308.6	2684.2	2534.3	2360.2	1945.3
Q9UNZ2	NSFL1 cofactor p47	NSFL1C	40.5	13	43.7838	16	2811.5	2501.4	2577.2	2307.1	2394.9	2371.4	2039.2	1986.7	2305.4
Q53EZ4	Centrosomal protein of 55 kDa	CEP55	54.1	13	32.1121	16	2514.8	2565.9	2678.1	2567.9	2709.4	2615.3	2638.1	2694.8	2840.8
P04040	Catalase	CAT	59.7	13	29.7913	16	2059.7	2115.7	2135.8	2138.2	2175.6	2176	2401	2437.9	2267.7
Q9NYH9	U3 small nucleolar RNA-associated protein 6 homolog	UTP6	70.1	13	23.9531	16	2026.5	2087.3	1974.4	1946.8	2118.5	2053.3	2050.3	1972.3	2226
O14745	Na(+)/H(+) exchange regulatory cofactor NHE-RF1	SLC9A3R1	38.8	13	43.0168	16	1840.9	1855.5	1794	1698.2	1574.3	1684.8	1487.8	1547.7	1642.3
Q9Y5Q8	General transcription factor 3C polypeptide 5	GTF3C5	59.5	13	28.9017	16	1752.7	1761.9	1749.4	1744.6	1792.5	1785	1457.1	1422.2	1528.4
Q9BZE1	39S ribosomal protein L37, mitochondrial	MRPL37	48.1	13	37.1158	16	1668.8	1697.2	1905.6	1947.2	1952.8	1986.6	2113.3	2141.4	1889.8
Q9NYK5	39S ribosomal protein L39, mitochondrial	MRPL39	38.7	13	33.432	16	1629.8	1710.8	1798.2	1831.7	1790.9	1743.8	2191.6	2242.8	1907.8
Q9UPT8	Zinc finger CCCH domain-containing protein 4	ZC3H4	140.2	13	17.1144	16	1547.8	1575	1472.6	1492.6	1374.3	1452.4	1320.7	1321.5	1390.8
Q06210	Glutamine--fructose-6-phosphate aminotransferase [isomerizing] 1	GFPT1	78.8	13	26.3233	16	1400.4	1317.9	1420.1	1387.2	1473.8	1369.9	1289.9	1248.7	1324.3
Q86YP4	Transcriptional repressor p66-alpha	GATAD2A	68	13	26.8562	16	1181.6	1186.8	1203.7	1157.1	1136.1	1230.8	1157.1	1255.5	1252.9
Q16822	Phosphoenolpyruvate carboxykinase [GTP], mitochondrial		70.7	13	22.1875	16	1075.5	1097.2	1119.7	1114.3	1166.1	1105.1	1149.9	1140.4	1155.1
Q96F07	Cytoplasmic FMR1-interacting protein 2	CYFIP2	148.3	13	10.3286	16	893.9	894.8	937.1	953.1	979.9	928.7	811.9	852.4	758.6
Q13823	Nucleolar GTP-binding protein 2	GNL2	83.6	13	18.0575	15	2819.5	2929.9	2345.9	2853.6	2662.9	2631.2	2268.6	2125.1	2034.6
P07947	Tyrosine-protein kinase Yes	YES1	60.8	13	30.0184	15	2658.5	2661.1	2717.1	2753.7	2656	2744.5	2576.5	2709.8	2581
Q13769	THO complex subunit 5 homolog	THOC5	78.5	13	20.937	15	2630.6	2691.5	2633.5	2751	2684.4	2795.8	2799.3	2923.8	2922.1
Q12765	Secernin-1	SCRN1	46.4	13	31.8841	15	2456.7	2177.9	2141.2	2004.4	2021.9	1990.7	1900.1	1963.2	2066.8
P49591	Serine--tRNA ligase, cytoplasmic	SARS	58.7	13	27.4319	15	2193.3	1912.3	1904.7	1781.9	1825.9	1853.8	1520.5	1444.1	1570.4
Q70UQ0	Inhibitor of nuclear factor kappa-B kinase-interacting protein	IKBIP	39.3	13	33.7143	15	2191.8	2351.8	2227.5	2259.7	2290.2	2245.2	2587.8	2710.2	2629.3
P20042	Eukaryotic translation initiation factor 2 subunit 2	EIF2S2	38.4	13	45.045	15	2071	2023.6	2017.9	2054.2	1794.6	2107.8	1008.4	903	919
A0AVT1	Ubiquitin-like modifier-activating enzyme 6	UBA6	117.9	13	14.4487	15	1435	1331.2	1404.2	1373.6	1463.7	1433.2	1437.4	1366.7	1458.3
Q99996	A-kinase anchor protein 9		452.7	13	5.75889	15	1271	1338.8	1388.5	1458.3	1389.7	1383.2	1443.7	1430	1389.4
Q9H9B1	Histone-lysine N-methyltransferase EHMT1	EHMT1	141.4	13	13.2512	15	1245.9	1400.9	1271.9	1449.3	1464.3	1286	1462	1241.8	1296.4
Q9Y2W2	WW domain-binding protein 11	WBP11	70	13	17.6287	14	2990.4	2991.1	3011.5	2892.7	2819.7	2952.5	1943.9	1699.8	1662.3
P21127	Cyclin-dependent kinase 11B		92.6	13	15.7233	14	2013.5	2074.6	2103.9	2112.8	2150.6	2192.3	1544.3	1465.6	1382.6
Q13045	Protein flightless-1 homolog	FLII	144.7	13	16.6273	14	1577.2	1553	1550.1	1534.1	1470.3	1495.2	1286.8	1250.9	1341.5
Q16134	Electron transfer flavoprotein-ubiquinone oxidoreductase, mitochondrial	ETFDH	68.5	13	23.987	14	1471.4	1481.4	1468.2	1515.7	1599.3	1549.1	1477.6	1479.8	1506.4
Q7Z5L9	Interferon regulatory factor 2-binding protein 2	IRF2BP2	61	13	26.0647	14	1180.9	1168.4	1145.6	1158.7	1153.6	1161.6	1177.8	1178.9	1336.7
Q5VV42	Threonylcarbamoyladenosine tRNA methylthiotransferase	CDKAL1	65.1	13	30.3972	14	1123.4	1217.8	1158.8	1248.8	1204.3	1215.2	1265.4	1308.9	1291.9
P54289	Voltage-dependent calcium channel subunit alpha-2/delta-1	CACNA2D1	124.5	13	16.3191	14	1068	1168.4	1106.3	1210.8	1226.3	1189.2	1166.6	1103	1093.2
Q8N7H5	RNA polymerase II-associated factor 1 homolog	PAF1	59.9	13	23.9171	13	2681.6	2745.8	2793.9	2835.8	2802.8	2804.1	1965.9	1766	1634.9
P42356	Phosphatidylinositol 4-kinase alpha	PI4KA	236.7	13	6.66032	13	1316.6	1387.8	1406	1420	1523.4	1448.7	1365.1	1275.6	1331.3
Q96KQ7	Histone-lysine N-methyltransferase EHMT2	EHMT2	132.3	13	13.9669	13	1307.9	1343.6	1321.5	1389.6	1418.1	1402.7	1229	1172.7	1188.7
Q13425	Beta-2-syntrophin	SNTB2	57.9	13	25.3704	13	1280.6	1325.6	1353.7	1427.4	1445.5	1416.3	1401.8	1381.5	1363.7
P21796	Voltage-dependent anion-selective channel protein 1	VDAC1	30.8	12	54.417	266	9014.6	9224.3	9585.2	10213.3	9778.7	9788.1	12197.7	12582	10735.5
Q562R1	Beta-actin-like protein 2	ACTBL2	42	12	35.6383	115	68.2	72	68.7	69.5	73.4	73.6	71.9	76.2	80.5
P60900	Proteasome subunit alpha type-6	PSMA6	27.4	12	50.813	71	7806.6	6871.4	6315.9	6575.2	5853.6	6199.8	5960.2	5852.9	6235.8
P30084	Enoyl-CoA hydratase, mitochondrial	ECHS1	31.4	12	43.1034	38	4761.6	4848.2	5101.9	4895.9	5141.4	4850.2	6949.5	6891.4	6034.2
P00387	NADH-cytochrome b5 reductase 3	CYB5R3	34.2	12	37.5415	37	3660.7	3802	4207.3	4186.5	4297.2	4219.6	4797.2	4924.4	4541.2
P11177	Pyruvate dehydrogenase E1 component subunit beta, mitochondrial	PDHB	39.2	12	49.8607	34	3471.2	3459.9	3552.5	3607.3	3906.3	3555.2	4476.7	4307.3	4107.2
O75947	ATP synthase subunit d, mitochondrial	ATP5H	18.5	12	68.9441	33	5099.2	5448.6	5437.8	5421.3	5629.1	5510.8	6306.2	6388.7	6113.3
P07195	L-lactate dehydrogenase B chain	LDHB	36.6	12	35.3293	32	8173.7	6655.2	6709.2	6065.8	6545.4	6124.2	5371.3	5010.9	5753.8
P23528	Cofilin-1	CFL1	18.5	12	54.2169	31	9063.4	7912.4	8010.2	7002.6	7014.1	7183.7	6845.2	6893.7	7717.6
P52292	Importin subunit alpha-1	KPNA2	57.8	12	33.6484	31	3459.1	3522.5	3337.6	3139.1	3094.3	3207	3136.9	3366.6	3889.9
Q02878	60S ribosomal protein L6	RPL6	32.7	12	24.6528	28	4631.4	5590.1	6302.2	6506	6400.6	6366.7	5464.1	5282.2	5298.8
P55084	Trifunctional enzyme subunit beta, mitochondrial	HADHB	51.3	12	33.3333	27	3764.8	3790.9	3831	3927.9	4020	3871	4771.8	4754.6	4365.2
Q15637	Splicing factor 1	SF1	68.3	12	20.0313	26	3800.9	3993.2	3970.4	3838.7	3813.5	4083.9	4167.6	4176.9	4391
P12235	ADP/ATP translocase 1	SLC25A4	33	12	33.2215	26	65.2	76.6	81.8	86.9	88.4	75.8	97	86.3	75.4
P38117	Electron transfer flavoprotein subunit beta	ETFB	27.8	12	49.4118	25	5048.2	4838.4	4719.9	4765.4	5003.2	4756.7	6025.9	5926.3	5493.6
Q96JB5	CDK5 regulatory subunit-associated protein 3	CDK5RAP3	56.9	12	28.2609	25	2639.5	2851.9	2708.5	2676	2830.1	2796.9	2544.1	2383.2	2637.2
Q13011	Delta(3,5)-Delta(2,4)-dienoyl-CoA isomerase, mitochondrial	ECH1	35.8	12	39.6341	23	5304.1	5063.5	4886.3	5097.9	5172	5009.2	5670.7	5684.3	5524.5
Q12824	SWI/SNF-related matrix-associated actin-dependent regulator of chromatin subfamily B member 1	SMARCB1	44.1	12	43.8961	23	1775.5	1694.3	1777.9	1877.6	1940.3	1899.6	2051.4	2001.3	2010.3
P24539	ATP synthase F(0) complex subunit B1, mitochondrial	ATP5F1	28.9	12	30.4688	22	5142.4	5068.6	5637.3	5551.7	5650	5554.5	5450.8	5648.8	5151.8
Q2TAY7	WD40 repeat-containing protein SMU1	SMU1	57.5	12	26.1209	22	4512.6	4526	4635.4	4956.7	4994.5	5114.2	6370.6	6497.3	6438.4
P41091	Eukaryotic translation initiation factor 2 subunit 3	EIF2S3	51.1	12	27.9661	22	4204.5	4060.7	4368.1	4170.5	4228.2	4354.7	3843.2	3904.7	3900.9
O60884	DnaJ homolog subfamily A member 2	DNAJA2	45.7	12	38.1068	22	3946.8	4205.4	4613.1	4374.4	4398.3	4299.5	5441.3	5663.9	5231.1
O00151	PDZ and LIM domain protein 1	PDLIM1	36	12	58.0547	22	3163	3393.5	3475.1	3141	3078.1	3291.8	2874.9	3253.8	3391.6
Q13283	Ras GTPase-activating protein-binding protein 1	G3BP1	52.1	12	39.6996	22	2717.5	2831.6	2980.3	2793.3	2852	2864.2	2713.4	2696.7	2802.5
P12532	Creatine kinase U-type, mitochondrial	CKMT1B; CKMT1A	47	12	39.0887	22	1389.9	1405.1	1496.6	1473.1	1559.1	1431.2	1668.3	1679.8	1630.9
Q15417	Calponin-3	CNN3	36.4	12	35.5623	21	4700	4593.6	4522.9	4149.3	4135.2	4182.4	4261.6	4423.3	5027
Q99426	Tubulin-folding cofactor B	TBCB	27.3	12	48.3607	21	4211	3983	4313.2	3879.8	3451.4	3892.7	3631.6	3532.9	3418.3
Q13155	Aminoacyl tRNA synthase complex-interacting multifunctional protein 2	AIMP2	35.3	12	45.625	21	3814.3	3762.6	4021	3884.2	4102.6	4025.7	3498.5	3307.8	3482.2
O00170	AH receptor-interacting protein	AIP	37.6	12	39.0909	21	2990	2867.8	2972	2914.5	2954.1	2839.8	2624.6	2530.6	2672.9
P55809	Succinyl-CoA:3-ketoacid coenzyme A transferase 1, mitochondrial	OXCT1	56.1	12	28.4615	21	2540.2	2516.7	2515.3	2436	2553.4	2417.9	2893.6	2938.8	2743.9
Q3ZCQ8	Mitochondrial import inner membrane translocase subunit TIM50	TIMM50	39.6	12	36.8272	21	2380.4	2502.4	2715.7	2716.6	2781.1	2835.7	2906.1	2974.8	2719.9
Q8IWX8	Calcium homeostasis endoplasmic reticulum protein	CHERP	103.6	12	17.6856	21	1632.5	1812	1778.8	1800.8	1753.5	1785.5	1549.8	1428.6	1334.6
O00154	Cytosolic acyl coenzyme A thioester hydrolase	ACOT7	41.8	12	30.5263	20	3862.9	3281.1	3151.8	2933	3167	3031.1	2512.2	2341.2	2783.9
P60228	Eukaryotic translation initiation factor 3 subunit E	EIF3E	52.2	12	31.236	20	3677.8	3443	3592.3	3559.2	3689.1	3557.9	3593.5	3418.5	3555
Q16630	Cleavage and polyadenylation specificity factor subunit 6	CPSF6	59.2	12	22.1416	20	3320.9	3515.5	3592.6	3675.9	3600.4	3684.4	3927.8	4172.5	4071.4
Q8N3U4	Cohesin subunit SA-2	STAG2	141.2	12	12.104	20	1563.9	1531	1676.6	1760.2	1726.1	1777.9	1911.2	1980.8	1743.2
O00231	26S proteasome non-ATPase regulatory subunit 11	PSMD11	47.4	12	30.8057	19	4565.5	4174.1	4477.6	4384	4327.7	4239.9	4188.2	4103	4145.9
P32119	Peroxiredoxin-2	PRDX2	21.9	12	53.5354	19	4471	4191.6	4736.8	4272.7	3922.8	4216.4	3812.6	4057.1	3883.5
Q13595	Transformer-2 protein homolog alpha	TRA2A	32.7	12	32.6241	19	3519.1	3664.5	3481.1	3461.4	3659.2	3590.2	1923.7	1728.1	1563
Q8IWS0	PHD finger protein 6	PHF6	41.3	12	44.1096	19	3091.9	3164.6	2718.8	2852.7	2765.9	2833.1	2532.6	2544.2	2734.3
Q9UBS4	DnaJ homolog subfamily B member 11	DNAJB11	40.5	12	34.6369	19	2245.1	2319	2420.8	2431.3	2405.4	2411.5	3321.2	3376.1	2956.3
O75477	Erlin-1		39.1	12	31.3218	19	1966.6	2110.8	1991.7	2161.5	2024.6	2063.8	2167	2292.8	2141.8
P37268	Squalene synthase	FDFT1	48.1	12	34.7722	19	1639.8	1702.1	1795	1897.9	1949.4	1924.6	2661.7	2729.2	2404.5
O43148	mRNA cap guanine-N7 methyltransferase	RNMT	54.8	12	29.6218	18	2812.5	2795.4	2794.5	2947.8	2718.1	2911	2936.1	3171.3	3173.9
Q96C01	Protein FAM136A	FAM136A	15.6	12	73.1884	18	2665.4	2687.5	2466.4	2397	2581.4	2508.6	2315.6	2145.3	2517.4
Q8WVM8	Sec1 family domain-containing protein 1	SCFD1	72.3	12	22.2741	18	2540.2	2777.2	2743	2830.5	2723.7	2835.7	2758.2	2734.3	2748.5
P22307	Non-specific lipid-transfer protein	SCP2	59	12	26.5082	18	2470.8	2518.6	2517.7	2519.5	2584.7	2457.7	2952.4	2866	2886
Q96I99	Succinate--CoA ligase [GDP-forming] subunit beta, mitochondrial	SUCLG2	46.5	12	40.0463	18	2386.8	2340.6	2243.8	2394.8	2460.7	2339.6	2709.6	2583.7	2480
P51398	28S ribosomal protein S29, mitochondrial	DAP3	45.5	12	32.4121	18	2159.3	2235.3	2226.3	2281.2	2300.9	2283.6	2171.3	2184.3	2154.9
Q12849	G-rich sequence factor 1	GRSF1	53.1	12	32.2917	18	1520.2	1532.7	1663.7	1544.8	1652.5	1659.7	1695.1	1711.3	1611.5
Q96JM3	Chromosome alignment-maintaining phosphoprotein 1	CHAMP1	89	12	17.3645	18	1415.4	1550.3	1477.2	1551.9	1454.4	1580.1	1584.3	1621.2	1652.2
P52788	Spermine synthase	SMS	41.2	12	45.3552	18	1131.5	1058.3	1098.6	1065.2	1087.1	1066.2	1141.6	1058	1145.2
O60869	Endothelial differentiation-related factor 1	EDF1	16.4	12	53.3784	17	3751.4	3782.4	3417.2	3283.5	2315.2	3184.1	2632.1	3384.4	3059.4
P61313	60S ribosomal protein L15	RPL15	24.1	12	39.2157	17	2963.5	3249.7	3815.9	5024.8	3821.2	4517.1	3760.3	3338.5	3678.3
Q13451	Peptidyl-prolyl cis-trans isomerase FKBP5	FKBP5	51.2	12	29.5405	17	2869.9	2643.9	2860.8	2705.5	2785.8	2736.7	2585.2	2492.4	2827.8
Q14344	Guanine nucleotide-binding protein subunit alpha-13	GNA13	44	12	35.0133	17	2408.5	2486.4	2520.8	2556.6	2706.1	2626.4	2880.5	3021	2966.2
Q9BYN8	28S ribosomal protein S26, mitochondrial	MRPS26	24.2	12	54.1463	17	2190.6	2325.5	2250.1	2352.7	2366.1	2295.7	2546.4	2519.2	2538.7
O15269	Serine palmitoyltransferase 1	SPTLC1	52.7	12	30.8668	17	2055.5	2148.9	2096.6	2251.7	2245.2	2240	2711.3	2783.7	2660.5
P29992	Guanine nucleotide-binding protein subunit alpha-11	GNA11	42.1	12	40.6685	17	1971.3	2072.5	2105.2	2118.1	2283.5	2182.5	2327.2	2540.7	2411.4
Q92665	28S ribosomal protein S31, mitochondrial	MRPS31	45.3	12	36.962	17	1762.6	1934.5	1814.8	1913.6	1926.5	1875.9	1989.2	1953.9	1923.6
Q641Q2	WASH complex subunit 2A	FAM21A; WASHC2A	147.1	12	15.3617	17	1556.9	1562.1	1644.4	1588	1524.2	1578.6	1375.4	1411.3	1505.6
O94973	AP-2 complex subunit alpha-2	AP2A2	103.9	12	13.6315	17	1078.7	895.6	974.9	1018.4	1008.9	1156.6	946.5	931.6	909.6
Q13243	Serine/arginine-rich splicing factor 5	SRSF5	31.2	12	34.9265	16	4013.9	4745.9	4722.2	4502.1	4076.2	4515	1859.1	1525.1	1153.8
Q9H0H5	Rac GTPase-activating protein 1	RACGAP1	71	12	23.2595	16	3311.6	3379.7	3026.6	3283.5	3200.1	3199.8	3232.6	3390.5	3290
Q15061	WD repeat-containing protein 43	WDR43	74.8	12	20.0886	16	2944.6	2976.5	3116.9	3201.5	3046.9	3202.8	3161.4	3065.8	2974.4
Q96QC0	Serine/threonine-protein phosphatase 1 regulatory subunit 10	PPP1R10	99	12	14.1489	16	2731.6	2835.6	2532.4	2784.6	2486.2	2583.1	2399.6	2552.8	2417.8
Q13618	Cullin-3	CUL3	88.9	12	15.625	16	2550	2257.3	2398.1	2294.2	2379.1	2364	2072.7	2052.7	2199.8
Q9Y2Z4	Tyrosine--tRNA ligase, mitochondrial	YARS2	53.2	12	27.673	16	2468.9	2402.3	2352.3	2418.9	2352.4	2328	2452.1	2487.3	2528.2
O00139	Kinesin-like protein KIF2A	KIF2A	79.9	12	17.4221	16	2425.8	2498.1	2573.8	2591.3	2616.1	2626.7	2657.8	2733.4	2783.4
O76003	Glutaredoxin-3	GLRX3	37.4	12	31.6418	16	2265.2	2082.3	2286.7	2166.8	2080.2	2152.1	2217.2	2209.5	2339.7
P49189	4-trimethylaminobutyraldehyde dehydrogenase	ALDH9A1	53.8	12	24.6964	16	2149.1	1973.5	2024.1	1948.2	1992.6	1916.1	1870.4	1814.7	1858.5
Q9Y3Z3	Deoxynucleoside triphosphate triphosphohydrolase SAMHD1	SAMHD1	72.2	12	22.8435	16	2129.5	1915.7	1990.1	1949.4	1962.3	1961.8	1994	1946.6	2151.7
Q9ULX6	A-kinase anchor protein 8-like	AKAP8L	71.6	12	18.2663	16	1987.8	2045.3	2035.2	2180.4	2238.1	2174	1874	1914.3	1975.2
O94880	PHD finger protein 14	PHF14	100	12	17.9054	16	1806.7	1897.1	1729.1	1834.3	1765.1	1798.2	1265.4	1203.5	1128.9
Q9BTW9	Tubulin-specific chaperone D	TBCD	132.5	12	15.7718	16	1796.1	1664	1788.2	1715.7	1806	1718.4	1625.7	1557.5	1604
P14550	Aldo-keto reductase family 1 member A1	AKR1A1	36.6	12	37.2308	16	1651.3	1493.7	1393.6	1276.9	1313.2	1307.9	1069.9	1063.8	1231.6
Q05048	Cleavage stimulation factor subunit 1	CSTF1	48.3	12	34.1067	16	1181.8	1153.5	1124.5	1202.7	1242.4	1233.4	1408.9	1339.5	1344.3
P33527	Multidrug resistance-associated protein 1	ABCC1	171.5	12	11.2998	16	1142.2	1176.6	1213.2	1212.6	1293.1	1321.8	1336.1	1340.9	1355.6
P36871	Phosphoglucomutase-1	PGM1	61.4	12	24.7331	15	3401	2904.8	3049	2891.6	2848.6	2867.9	2119.4	2080.1	2221.9
Q92879	CUGBP Elav-like family member 1	CELF1	52	12	22.2222	15	2914.3	3116	3205.5	3308.5	2927.8	3376.6	3829.9	3943.5	3399.7
P48735	Isocitrate dehydrogenase [NADP], mitochondrial	IDH2	50.9	12	30.0885	15	2540.4	2496.8	2435.5	2455.4	2682.4	2466	2643.1	2509.8	2606.3
Q9Y5Q9	General transcription factor 3C polypeptide 3	GTF3C3	101.2	12	19.0745	15	2395.6	2454.4	2499.9	2511	2558.2	2556.7	2278	2306	2347.4
P20645	Cation-dependent mannose-6-phosphate receptor	M6PR	31	12	40.4332	15	2300.8	2347.8	2362.5	2483.6	2400.7	2399.1	2252.9	2319.1	2290.9
Q9BZJ0	Crooked neck-like protein 1	CRNKL1	100.4	12	18.2783	15	2232.3	2330.2	2216.8	2361.1	2280.4	2406	2124.7	2116.6	2167
Q9HC35	Echinoderm microtubule-associated protein-like 4	EML4	108.8	12	14.8828	15	2198.8	2034	2072.1	2051.2	2008.7	2019.4	1792.3	1775.2	2016.4
Q12996	Cleavage stimulation factor subunit 3	CSTF3	82.9	12	18.689	15	2123.4	2053.5	2168.5	2173	2221.9	2210	2351.6	2249.2	2399
O60832	H/ACA ribonucleoprotein complex subunit DKC1	DKC1	57.6	12	21.7899	15	1891.2	1688.9	1517.8	1927.7	1971.4	1800.7	1806.6	1642.6	1542.7
Q8N684	Cleavage and polyadenylation specificity factor subunit 7	CPSF7	52	12	29.087	15	1618.8	1760.6	1832.5	1845.2	1698	1852.6	1909.4	1958.9	1875.2
Q8WUA2	Peptidyl-prolyl cis-trans isomerase-like 4	PPIL4	57.2	12	32.1138	15	1520.5	1539.4	1481	1474	1456.2	1472.7	1257.4	1173.8	1270.4
O00541	Pescadillo homolog	PES1	68	12	20.068	15	1463.9	1553.8	1309.7	1454.6	1572.8	1438	1202	1125.8	1195.1
O00754	Lysosomal alpha-mannosidase	MAN2B1	113.7	12	11.4738	15	1438.2	1317.6	1354.9	1328.3	1374.4	1297.4	1407.5	1331.6	1403
Q9NXE4	Sphingomyelin phosphodiesterase 4		97.7	12	15.7044	15	1153.6	1168.1	1198.7	1290	1319.7	1266.6	1451.8	1427.2	1434
O75146	Huntingtin-interacting protein 1-related protein	HIP1R	119.3	12	12.8277	15	898.7	954.2	976.6	1004.8	1036.2	974.7	936.1	853.2	922.7
Q9NUU7	ATP-dependent RNA helicase DDX19A	DDX19A	53.9	12	23.8494	15	198.8	173.9	196.7	177.5	173.3	188.8	160.1	149.2	164.9
Q9BTC8	Metastasis-associated protein MTA3	MTA3	67.5	12	22.0539	15	113.5	100.2	110.5	101	115.4	107.1	118.6	119.6	132.7
Q9UMR2	ATP-dependent RNA helicase DDX19B	DDX19B	53.9	12	21.9207	14	3456.7	3316.9	3351.9	3107.6	3185.4	3235.8	2717.1	2725.7	3112
O60664	Perilipin-3	PLIN3	47	12	28.1106	14	3147.2	2957.3	3006.2	2815	2907.6	2851.2	2909.1	2746.7	3042.4
Q7Z417	Nuclear fragile X mental retardation-interacting protein 2	NUFIP2	76.1	12	22.5899	14	2440.7	2596.3	2642.1	2504.3	2344.1	2552.7	2354.4	2539.5	2538.9
Q5T8P6	RNA-binding protein 26	RBM26	113.5	12	9.73188	14	2334.2	2305.7	2286.7	2270.8	2306.2	2348.1	2217.6	2233.5	2350.5
Q53GS9	U4/U6.U5 tri-snRNP-associated protein 2	USP39	65.3	12	18.0531	14	2100.9	2102.8	2045	2073.8	2259	2171.1	2079.7	2041.4	2264.8
Q13112	Chromatin assembly factor 1 subunit B	CHAF1B	61.5	12	37.3882	14	1818	1834.7	1901.1	1856.2	1902.6	1912.5	1912.1	1979.7	2007
O94979	Protein transport protein Sec31A	SEC31A	132.9	12	10.9836	14	1797.2	1787	1867.7	1734.5	1829.9	1810.8	1709.5	1754.7	1852.3
Q96F86	Enhancer of mRNA-decapping protein 3	EDC3	56	12	29.5276	14	1665.6	1750.8	1726.6	1672.3	1660.7	1668	1769.6	1918.7	1910.4
Q96RT1	Erbin	ERBB2IP; ERBIN	158.2	12	9.84419	14	1449.9	1588.9	1492	1548.7	1504.9	1534.2	1381.5	1390.3	1424.7
P42345	Serine/threonine-protein kinase mTOR	MTOR	288.7	12	6.90467	14	1382.9	1361.5	1410	1497.3	1524.7	1458.6	1301.9	1249.1	1391.1
P14735	Insulin-degrading enzyme	IDE	117.9	12	13.6408	14	1280.9	1194.7	1362.4	1362.2	1350.3	1344.1	1256.2	1272.6	1271.3
Q14241	Elongin-A	TCEB3; ELOA	89.9	12	16.416	14	1223.6	1254.3	1115.7	1203.1	1164.2	1171.1	1061.8	1062.7	1106.6
Q12802	A-kinase anchor protein 13	AKAP13	307.4	12	5.68788	14	955.7	948.7	950.1	1009.6	1010	997.8	976.3	991.8	1080.3
Q7Z478	ATP-dependent RNA helicase DHX29	DHX29	155.1	12	12.1987	14	901.2	946.4	919.8	936.4	931.7	927.1	881.5	869.8	920.7
Q9NX58	Cell growth-regulating nucleolar protein	LYAR	43.6	12	31.3984	13	2302.1	2155.7	1691.1	1912.1	2077.2	1764.5	1967.1	1656.9	1909.5
Q15833	Syntaxin-binding protein 2	STXBP2	66.4	12	21.2479	13	2129	2218.2	2156	2212.2	2121.9	2182.2	2113.3	2225.3	2243.1
O75376	Nuclear receptor corepressor 1	NCOR1	270	12	5.32787	13	1807.1	1943.1	1912.2	1960.5	1984.7	1999.1	1952.4	2005.1	2059.4
Q6P6C2	RNA demethylase ALKBH5	ALKBH5	44.2	12	27.9188	13	1773.7	1949.9	1847.1	1883.8	1786.9	1943.4	1806.9	1909	1957.9
P51812	Ribosomal protein S6 kinase alpha-3	RPS6KA3	83.7	12	17.5676	13	1768.9	1595.3	1430.8	1561.4	1505.9	1484.6	1327	1337.4	1369.2
P17252	Protein kinase C alpha type	PRKCA	76.7	12	24.7024	13	1711.4	1793.3	1850.7	1895.3	1827	1994.7	2200.9	2448.2	2345.4
Q92615	La-related protein 4B	LARP4B	80.5	12	17.8862	13	1619.1	1772.3	1661.6	1734.9	1636.6	1693.1	1635.6	1632.9	1703.5
A0MZ66	Shootin-1	KIAA1598; SHTN1	71.6	12	23.2964	13	1573.5	1529.7	1632.5	1569.8	1569.9	1568.4	1666.7	1702.8	1722.5
Q9NW13	RNA-binding protein 28	RBM28	85.7	12	18.5771	13	1539.3	1365	1060.3	1295.6	1288	1141.1	1146.7	1094.2	956
Q99829	Copine-1	CPNE1	59	12	18.622	13	1405.8	1230.7	1491.3	1590.5	1558.7	1584.9	1574.5	1721.7	1650
Q6NYC8	Phostensin	PPP1R18	67.9	12	25.4486	13	1394	1520.3	1418.4	1369.5	1375.2	1415.3	1251.8	1351.5	1390.3
P55268	Laminin subunit beta-2	LAMB2	195.9	12	8.0089	13	1376.6	1449.1	1466.1	1522.5	1543.5	1547.4	1475.7	1419.8	1416.1
Q13217	DnaJ homolog subfamily C member 3	DNAJC3	57.5	12	33.3333	13	1308.5	1274.8	1293	1271.9	1399.9	1327.5	1529.8	1518.6	1495.1
Q9HA77	Probable cysteine--tRNA ligase, mitochondrial	CARS2	62.2	12	20.3901	13	1232.8	1239.2	1220.1	1237.3	1298.8	1262	1177.7	1149.1	1156.1
P15121	Aldo-keto reductase family 1 member B1	AKR1B1	35.8	12	54.7468	13	1130.4	901.6	985.2	847.6	914.6	886.7	834.3	825.2	881.6
Q9H0G5	Nuclear speckle splicing regulatory protein 1	NSRP1	66.4	12	22.043	13	1123	1193.1	1121.5	1155	1026.6	1138.6	870.1	815.2	915.1
O15213	WD repeat-containing protein 46	WDR46	68	12	22.7869	13	1014.4	915.4	783.1	941.1	940.9	898.5	949.8	889.7	896.6
Q13586	Stromal interaction molecule 1	STIM1	77.4	12	22.9197	13	962.9	1017.6	1076.8	1081.9	1124.6	1127.1	1200.8	1298.3	1249.7
O14578	Citron Rho-interacting kinase	CIT	231.3	12	8.23878	13	857.4	912.9	884.4	959.7	925.6	943.1	873.1	844	920.4
P49590	Probable histidine--tRNA ligase, mitochondrial	HARS2	56.9	12	24.7036	13	777.2	789.4	774.7	808.1	803.5	757.9	739.9	728.6	713.2
Q13464	Rho-associated protein kinase 1	ROCK1	158.1	12	13.2939	13	550.9	539.4	530.7	523	606.8	557.4	513	465.8	574.7
Q8WX92	Negative elongation factor B	COBRA1; NELFB	65.7	12	20.1724	12	1808.7	1804.8	1858.7	1846	1931.4	1838.8	1852.3	1802.9	1886.3
P35527	Keratin, type I cytoskeletal 9	KRT9	62	12	23.114	12	1790	827.6	1218.9	1116.5	1042.7	1021.8	878	1118.4	1179.8
O00468	Agrin		217.2	12	7.20503	12	1504.2	1533.3	1505.4	1531.9	1561.1	1619.6	1409.9	1365.5	1372.5
Q9NQS7	Inner centromere protein	INCENP	105.4	12	13.0719	12	1460.6	1494.6	1334.2	1496.8	1497.5	1477.7	1442.9	1429	1559.5
Q8IY18	Structural maintenance of chromosomes protein 5	SMC5	128.7	12	9.53678	12	1304.1	1407.1	1414	1542.8	1522.5	1449.2	1670.4	1638	1637.3
Q86V48	Leucine zipper protein 1	LUZP1	120.2	12	12.2677	12	1157	1252.4	1307	1232.6	1205.1	1234.4	1341.8	1413.1	1331.3
Q6NZY4	Zinc finger CCHC domain-containing protein 8	ZCCHC8	78.5	12	25.884	12	1039.7	1001.9	1009	969.3	972.5	1007.5	888.1	854.9	1008.9
Q5VT52	Regulation of nuclear pre-mRNA domain-containing protein 2	RPRD2	155.9	12	10.5407	12	996.6	965	1006.7	997.4	1034.2	984	977.9	934.7	973.3
P45880	Voltage-dependent anion-selective channel protein 2	VDAC2	31.5	11	47.9592	233	4742.7	5084.6	5232.6	5418.5	5217.7	5321.3	6441.8	6537.2	5624.5
Q07021	Complement component 1 Q subcomponent-binding protein, mitochondrial	C1QBP	31.3	11	62.766	120	4205.6	4677	5300	5421.6	5383.9	5246.2	7470.4	7841.4	6205.3
P46782	40S ribosomal protein S5	RPS5	22.9	11	33.8235	72	8845.7	9264.7	7856.3	8188.5	7414	7476.7	5390.5	5364.6	5832
P62937	Peptidyl-prolyl cis-trans isomerase A	PPIA	18	11	60.6061	62	11099.3	10956.3	10516.5	9571.3	9283.6	9652.8	7883.4	8333.8	8970.8
P18621	60S ribosomal protein L17	RPL17	21.4	11	52.7174	56	5388.6	5020.4	4503.6	5057.4	4888.1	4445.8	4382	3953.4	4022.3
P47813	Eukaryotic translation initiation factor 1A, X-chromosomal	EIF1AX; LOC101060318; LOC107984923	16.4	11	70.1389	53	8459.9	8893.1	7831.2	8106.8	6239.6	7531.7	2747.2	2268.2	2658.4
Q06830	Peroxiredoxin-1	PRDX1	22.1	11	47.7387	47	7636.6	6778.4	7083.3	6505.4	6342.3	6508.4	6110.8	6147.4	6586.4
Q99729	Heterogeneous nuclear ribonucleoprotein A/B	HNRNPAB	36.2	11	27.7108	46	4997.4	5977.5	5484.3	5724.6	4907.3	5872.9	6176.4	6675.2	6247
P54819	Adenylate kinase 2, mitochondrial	AK2	26.5	11	51.8828	34	3248.8	3314.6	3296.5	3329.5	3562.7	3364.3	3758.7	3543.7	3613.1
Q15365	Poly(rC)-binding protein 1	PCBP1	37.5	11	40.7303	31	6889.3	7028.7	7150	6488.4	6877.2	6741.3	6672.6	6770	7398.1
Q9Y2B0	Protein canopy homolog 2	CNPY2	20.6	11	69.7802	29	3635.7	3620.8	3575.1	3439.2	3730.1	3551.8	4344	4129.7	4232.1
Q13148	TAR DNA-binding protein 43	TARDBP	44.7	11	35.7488	28	3658.5	3850.9	3997.1	3973.7	3956.9	4175.8	5017.2	5240.6	4861.5
P62917	60S ribosomal protein L8	RPL8	28	11	49.8054	25	6024.5	6374.1	4795.4	5290.2	5352.3	4762.6	3708.6	3470.3	3979
P30050	60S ribosomal protein L12	RPL12	17.8	11	67.8788	24	5144.9	5492.8	5536.4	5420.7	5176.2	5335	5338.1	5842.4	5315.6
Q15691	Microtubule-associated protein RP/EB family member 1	MAPRE1	30	11	44.403	24	3373.6	3182.5	3308.6	3101.1	3083.1	3112.5	2951	2855.6	3158.3
P50502	Hsc70-interacting protein	ST13	41.3	11	27.6423	23	5499.3	4819.9	5517.9	5052.9	4780.5	5044.4	3012.9	3003.6	3145.9
P30040	Endoplasmic reticulum resident protein 29	ERP29	29	11	54.4061	23	4004.1	3797.3	4058.7	4006.3	4203.3	4005	5330.9	5243.2	4863.4
Q13162	Peroxiredoxin-4	PRDX4	30.5	11	48.7085	22	2987.5	3121	3059	3052.8	3077.8	2962.9	3545.2	3461	3263.2
P39656	Dolichyl-diphosphooligosaccharide--protein glycosyltransferase 48 kDa subunit	DDOST	50.8	11	32.0175	22	2559	2477.6	2716.7	2838.2	2905.7	2772	3438.1	3502.5	3098.5
P61254	60S ribosomal protein L26	RPL26	17.2	11	48.9655	21	7329.9	7189.7	5739.1	6555	6288.2	5710.4	4787.1	4614.6	4771.3
O14828	Secretory carrier-associated membrane protein 3	SCAMP3	38.3	11	36.0231	21	3515.8	3661.4	3646	3584.4	3587.6	3596.2	3187.4	3364.1	3285.1
P52907	F-actin-capping protein subunit alpha-1	CAPZA1	32.9	11	48.2517	21	2285.4	2324	2412.1	2366.8	2267.1	2346.8	2195.5	2257.1	2267.8
Q14694	Ubiquitin carboxyl-terminal hydrolase 10	USP10	87.1	11	22.5564	21	1497.8	1525.3	1601.2	1566.9	1565.2	1567.7	1379.5	1338	1434.2
P45973	Chromobox protein homolog 5	CBX5	22.2	11	57.0681	20	4658.1	5071.3	4733	5016	4084.6	5103.1	2818.1	2640.9	2663.2
P55145	Mesencephalic astrocyte-derived neurotrophic factor	MANF	20.7	11	40.6593	20	2831.2	2857.7	2751.8	2928.1	2999.7	2824.1	3000	2932.9	3097.5
Q7Z2Z2	Elongation factor-like GTPase 1	EFTUD1; EFL1	125.4	11	12.9464	20	1608.9	1553.2	1555.1	1485	1543.7	1500.8	1362.6	1240.3	1459.9
P09936	Ubiquitin carboxyl-terminal hydrolase isozyme L1	UCHL1	24.8	11	54.2601	19	5277.3	4612.4	4760.5	4251.4	4287.1	4271.6	4100.7	3943.9	4501.2
P14927	Cytochrome b-c1 complex subunit 7	UQCRB	13.5	11	71.1712	19	5002.7	5475.8	5248.2	5449.7	5367.5	5361.2	6262.4	6215.6	6150.8
Q13347	Eukaryotic translation initiation factor 3 subunit I	EIF3I	36.5	11	48	19	2803.6	2494.1	2668.5	2502.4	2625.1	2463.3	2700.1	2621.7	2769.7
O00264	Membrane-associated progesterone receptor component 1	PGRMC1	21.7	11	50.2564	19	2789.2	2732.9	2768.6	2912	2805.2	2872.2	3318.6	3388.3	3028.1
O43837	Isocitrate dehydrogenase [NAD] subunit beta, mitochondrial	IDH3B	42.2	11	33.5065	19	2670.6	2505.4	2532.7	2570.8	2768.2	2588.7	3335.9	3341	3184.4
Q9NQG5	Regulation of nuclear pre-mRNA domain-containing protein 1B	RPRD1B	36.9	11	43.865	19	2635.5	2615.2	2639.3	2434.5	2525.3	2639	2488	2570.5	2778.2
O94925	Glutaminase kidney isoform, mitochondrial	GLS	73.4	11	21.8236	19	1998.8	1941.6	2070.7	2054.5	2149.3	2051.2	2614.6	2656.2	2469.2
Q8ND56	Protein LSM14 homolog A	LSM14A	50.5	11	20.7343	18	2409.9	2254.5	2283.3	2373.4	2209.1	2358.7	2098.1	2236.3	2338.8
P28289	Tropomodulin-1	TMOD1	40.5	11	38.4401	18	2013	2140.9	2144.1	2213.7	2192.5	2201.7	2167.6	2152.6	2285.6
P56545	C-terminal-binding protein 2	CTBP2	48.9	11	26.5169	18	1972	1889.2	2027.7	1995.3	2033.5	2068.2	2060.3	2077.2	2328
Q13363	C-terminal-binding protein 1	CTBP1	47.5	11	31.8182	18	1408.8	1410.4	1447.1	1443.2	1459	1481.4	1526.1	1493	1507.1
Q6NUK1	Calcium-binding mitochondrial carrier protein SCaMC-1	SLC25A24	53.3	11	25.1572	17	4290.4	4336.1	4182.7	4235.9	4201.8	4254.9	4307	4461.8	4173.7
O14818	Proteasome subunit alpha type-7	PSMA7	27.9	11	48.7903	17	2339.2	2132.7	2408.8	2289.6	2269.5	2284.2	2447.7	2413.7	2366.4
Q99873	Protein arginine N-methyltransferase 1		42.4	11	33.9623	17	1871.9	1769.4	2212.6	2137	2109	2172.4	2156.2	2249.2	1879.3
P61011	Signal recognition particle 54 kDa protein	SRP54	55.7	11	23.4127	17	1809.6	1704.1	1712	1659.9	1808.8	1699	1625.1	1616.4	1721.1
P51648	Aldehyde dehydrogenase family 3 member A2	ALDH3A2	54.8	11	24.7423	17	1706.3	1767.7	1894.2	1958.7	2022.6	2011.9	2148.3	2173.1	1980.5
O00469	Procollagen-lysine,2-oxoglutarate 5-dioxygenase 2	PLOD2	84.6	11	18.8602	17	1613.9	1692.2	1768.1	1776.9	1812.7	1758.7	1836.6	1807.4	1801.4
Q9BTV4	Transmembrane protein 43	TMEM43	44.8	11	36.25	17	1362.5	1409.3	1552.5	1619.2	1572.1	1629	1816.1	1928.4	1607
Q9UBF2	Coatomer subunit gamma-2	COPG2	97.6	11	19.6326	17	1293.5	1270.4	1408.9	1362.4	1498.4	1397.7	1349.6	1221.1	1271
P06493	Cyclin-dependent kinase 1	CDK1	34.1	11	38.3838	17	1173.6	1121.1	1209.4	1182.1	1306.1	1217.8	1225.3	1226.8	1276.8
P04264	Keratin, type II cytoskeletal 1	KRT1	66	11	18.4783	16	2732.6	1368.4	2037.7	1997	1873	1812.1	1818.3	2332.9	2258.1
Q16851	UTP--glucose-1-phosphate uridylyltransferase	UGP2	56.9	11	22.8346	16	2654.9	2115.9	2202.3	2064.7	2168	2147.3	2033	1932.6	2199.6
O15400	Syntaxin-7	STX7	29.8	11	52.8736	16	2534.6	2722.1	2639	2595.6	2523.4	2667.6	2244.1	2475.6	2385.2
Q14738	Serine/threonine-protein phosphatase 2A 56 kDa regulatory subunit delta isoform	PPP2R5D	69.9	11	23.0897	16	2388	2140.9	2347.7	2357.5	2432.4	2300.9	2132.3	2025.8	2009.5
P42224	Signal transducer and activator of transcription 1-alpha/beta	STAT1	87.3	11	18.1333	16	2162.8	1955.4	2145	1937.8	2178.1	1972.2	1646.8	1559.4	1745.5
O14744	Protein arginine N-methyltransferase 5	PRMT5	72.6	11	22.606	16	2074.3	2053.3	2179.1	2021.6	2101.6	2008.3	1859.1	1820.3	1938.3
Q8NBJ5	Procollagen galactosyltransferase 1	COLGALT1; GLT25D1	71.6	11	18.8103	16	1984.4	2211.6	2075.5	2138	2254.3	2132.9	2348.4	2394	2278.4
O14617	AP-3 complex subunit delta-1	AP3D1	130.1	11	13.5299	16	1913.9	1828.7	1820.1	1702.5	1865.9	1762.9	1378.7	1334.4	1439.9
P33240	Cleavage stimulation factor subunit 2	CSTF2	60.9	11	23.2236	16	1778.5	1821.2	1733	1745.4	1735.1	1719.5	1762.7	1816.2	1974.6
P06865	Beta-hexosaminidase subunit alpha	HEXA	60.7	11	26.465	16	1689.4	1576.8	1613.9	1667.3	1749.4	1675.9	2096.9	1925.9	1790.6
Q92785	Zinc finger protein ubi-d4	DPF2	44.1	11	34.2711	16	1629.9	1673	1551.2	1664.4	1565	1639.2	1270.9	1169.4	1350.6
Q9NQ29	Putative RNA-binding protein Luc7-like 1	LUC7L	43.7	11	31.2668	16	1605.6	1661.1	1622.9	1597.3	1671.8	1596.4	1063.2	1000.5	956.8
Q96DV4	39S ribosomal protein L38, mitochondrial	MRPL38	44.6	11	32.1053	16	1599.2	1740.3	1571.5	1662.1	1629.8	1662.2	1600.1	1572.4	1551.2
P46379	Large proline-rich protein BAG6	BAG6	119.3	11	19.9647	16	1175	1160.3	1179.9	1155.7	1125.6	1128.1	1177.4	1125.2	1106.1
P23258	Tubulin gamma-1 chain	TUBG1	51.1	11	38.1375	16	1082.7	1119.5	1173.9	1152.2	1179	1168	1016	1032.5	1023.3
P84098	60S ribosomal protein L19	RPL19	23.5	11	32.6531	15	4828.5	5983	5279.5	5558.8	5954.6	5405.7	4326.3	3920	4585
Q92575	UBX domain-containing protein 4	UBXN4	56.7	11	16.5354	15	3808.6	4141	3962.2	3896	3841.4	4072.6	3807.9	4014.1	3965.6
O75821	Eukaryotic translation initiation factor 3 subunit G	EIF3G	35.6	11	29.0625	15	3657.1	3288.2	3413.8	3089.9	3279.3	3129.9	3102	2988.9	3501.6
P19525	Interferon-induced, double-stranded RNA-activated protein kinase	EIF2AK2	62.1	11	19.6007	15	3472	3704.7	3666.2	3649	3429.6	3741.3	3111.9	3156.3	3207.3
Q9BRK5	45 kDa calcium-binding protein	SDF4	41.8	11	35.6354	15	3035.7	3194	3208.9	3178.4	3372.9	3207.2	3036.7	2980.4	2997.3
Q9BYD2	39S ribosomal protein L9, mitochondrial	MRPL9	30.2	11	37.0787	15	2914.9	3178	2649	2982.3	2822.2	2763.7	2959.1	2915.8	2710.5
Q14320	Protein FAM50A	FAM50A	40.2	11	27.7286	15	2667.4	2586.7	2677.3	2442	2419	2568.5	2362.7	2538.2	2729.2
Q92552	28S ribosomal protein S27, mitochondrial	MRPS27	47.6	11	28.744	15	2062.8	2123.6	2186.5	2216.9	2264.1	2228.6	2127.9	2110.9	2067.1
P30038	Delta-1-pyrroline-5-carboxylate dehydrogenase, mitochondrial	ALDH4A1	61.7	11	20.9591	15	2059.3	2133.4	1927.8	2045.2	2123.8	2036.4	2016.2	1952.4	2053.7
Q00577	Transcriptional activator protein Pur-alpha	PURA	34.9	11	50.9317	15	1874.6	1817.3	1996.7	1832.7	1987.3	1848.3	2083.7	2129.6	1988.4
P21964	Catechol O-methyltransferase	COMT	30	11	49.8155	15	1802.9	1896.7	1887.4	1942.6	1994	1951.3	2261.6	2202.1	2095.1
Q99986	Serine/threonine-protein kinase VRK1	VRK1	45.4	11	34.596	15	1701.9	1641.1	1527.8	1737	1809.8	1667.1	1842.8	1724.8	1714.8
P08195	4F2 cell-surface antigen heavy chain	SLC3A2	68	11	19.2063	15	1670.3	1794.6	1843.6	1950.5	2007	1923.6	2343	2471.9	2342.8
Q52LJ0	Protein FAM98B		45.5	11	36.4896	15	1658.9	1652.3	1622.6	1592.3	1644.1	1623	1686.1	1723.6	1812.4
Q12907	Vesicular integral-membrane protein VIP36	LMAN2	40.2	11	36.7978	15	1436.5	1485.3	1600.2	1557.4	1604.5	1626.3	1607.7	1612.4	1445.9
O95373	Importin-7	IPO7	119.4	11	14.7399	15	1171.6	1109.6	1183.5	1202.8	1184.7	1168.3	1164.5	1086.5	1158.6
P14543	Nidogen-1	NID1	136.3	11	11.7081	15	746.9	708.4	717	689.4	737.1	705.6	678.3	630.9	724.1
Q8IWJ2	GRIP and coiled-coil domain-containing protein 2	GCC2	195.8	11	10.4513	15	640.1	641.1	680.4	738.1	692.7	682	721.4	761.3	770.7
P63096	Guanine nucleotide-binding protein G(i) subunit alpha-1	GNAI1	40.3	11	37.5706	15	605.5	625.5	679.9	731.9	709.2	710.5	651.8	606.3	681.2
Q9Y4E1	WASH complex subunit 2C	FAM21C; WASHC2C	144.8	11	15.3788	15	28.5	31.4	23.3	28	26.5	27.8	25.8	21.6	21.7
O95433	Activator of 90 kDa heat shock protein ATPase homolog 1	AHSA1	38.2	11	27.2189	14	4382.7	3795.5	4089.2	3658.8	3851.7	3730	3560.6	3480.7	4016.3
Q9P2R7	Succinate--CoA ligase [ADP-forming] subunit beta, mitochondrial	SUCLA2	50.3	11	22.2462	14	3267.1	3043.5	3050.9	3010.4	3309.8	3099.7	3443.4	3232	3376.8
Q7L1Q6	Basic leucine zipper and W2 domain-containing protein 1	BZW1	48	11	27.4463	14	3221	2949.5	3303.3	3023.5	2711.3	3036.2	2367.4	2548.6	2616.7
O60256	Phosphoribosyl pyrophosphate synthase-associated protein 2	PRPSAP2	40.9	11	32.5203	14	2466.9	2238.4	2200.4	2134.2	2247.6	2108.1	1713.5	1634	1904.2
P63151	Serine/threonine-protein phosphatase 2A 55 kDa regulatory subunit B alpha isoform	PPP2R2A	51.7	11	32.6622	14	2328.4	2219.9	2372.1	2243	2315.1	2250.1	2446.6	2470.6	2616.2
Q15007	Pre-mRNA-splicing regulator WTAP	WTAP	44.2	11	27.5253	14	2308.3	2536.3	2205.5	2237.5	2120.9	2270.5	2698.8	2548.9	2608
Q99848	Probable rRNA-processing protein EBP2	EBNA1BP2	34.8	11	33.3333	14	2304.2	2516.2	2504	2571.4	2526.3	2507.1	2107.7	1951.3	1849.3
P56182	Ribosomal RNA processing protein 1 homolog A	RRP1	52.8	11	25.3796	14	2140.4	1970.4	1578.8	2245.7	1950.2	1905.8	1849.3	1776.9	1736
Q8WXX5	DnaJ homolog subfamily C member 9	DNAJC9	29.9	11	38.0769	14	2004.5	2108.6	2167.8	2061.3	2007	2072.8	1849.6	1870	1843.7
O75027	ATP-binding cassette sub-family B member 7, mitochondrial	ABCB7	82.6	11	17.5532	14	1882.3	1982.4	2123.9	2144.4	2104.6	2097.6	2178.8	2263.8	2051
Q99747	Gamma-soluble NSF attachment protein	NAPG	34.7	11	35.2564	14	1844.1	1920.5	1925.6	1845.2	1932	1914.7	1830.1	1821.3	2001.2
Q969Z0	FAST kinase domain-containing protein 4	TBRG4	70.7	11	18.7005	14	1829.7	1884.8	1956.2	2000.6	2111.3	2013.7	2130.1	2051.6	2024.3
P10644	cAMP-dependent protein kinase type I-alpha regulatory subunit	PRKAR1A	43	11	32.5459	14	1671	1567.5	1692.1	1626.3	1582.7	1587.8	1506.1	1525.2	1508.7
O14579	Coatomer subunit epsilon	COPE	34.5	11	31.8182	14	1657.4	1681.1	1811.9	1713.2	1743.9	1757	1649.1	1674.3	1621.8
P25685	DnaJ homolog subfamily B member 1	DNAJB1	38	11	37.6471	14	1523.2	1454.2	1542.3	1478	1522.7	1452.4	1550.2	1533.3	1602
Q96CP6	Protein Aster-A	GRAMD1A	80.6	11	23.4807	14	1423.3	1484.7	1499.1	1593.2	1533.8	1510.7	1394.2	1355.6	1373.5
O43865	S-adenosylhomocysteine hydrolase-like protein 1	AHCYL1	58.9	11	23.2075	14	1395.8	1375.1	1436.8	1422.5	1429.8	1449.9	1350.1	1236.4	1222.9
Q9Y263	Phospholipase A-2-activating protein	PLAA	87.1	11	18.7421	14	1386.2	1273.2	1356	1297.7	1459.3	1319.1	1159.4	1104.8	1195.2
Q9H7D7	WD repeat-containing protein 26	WDR26	72.1	11	23.4493	14	1313.4	1310.1	1365.9	1377.1	1329.3	1381.5	1277.5	1222.4	1219.9
Q9UNX4	WD repeat-containing protein 3	WDR3	106	11	17.0732	14	1207	1239.7	1230.5	1341.5	1310.9	1349.3	1356.3	1352.8	1253.3
Q9NRK6	ATP-binding cassette sub-family B member 10, mitochondrial	ABCB10	79.1	11	21.2737	14	1067.6	1134.4	1186.1	1137.7	1204.6	1164.7	1110.2	1160.5	1123
Q7Z6E9	E3 ubiquitin-protein ligase RBBP6	RBBP6	201.4	11	7.31027	14	834.3	841.8	812.2	841.2	807.4	813	824.5	824.6	896.9
Q92466	DNA damage-binding protein 2	DDB2	47.8	11	27.1663	13	2502	2434.1	2502.2	2650.1	2706.9	2692.8	2702.9	2789.1	2825.8
Q9ULR0	Pre-mRNA-splicing factor ISY1 homolog	ISY1; ISY1-RAB43	33	11	40.3509	13	2338.7	2574.2	2482.1	2494.7	2680.4	2581.9	2158.5	2097.3	2251.2
Q9NTJ5	Phosphatidylinositide phosphatase SAC1	SACM1L	66.9	11	19.7615	13	2150.8	2220.3	2372.9	2337.7	2405.7	2440.5	2859	3018.9	2753.8
Q08257	Quinone oxidoreductase	CRYZ	35.2	11	37.386	13	2090.6	1887.7	1913.4	1941.4	2029.4	2000.8	2302.3	2217.8	2213.6
Q9HCU5	Prolactin regulatory element-binding protein	PREB	45.4	11	35.2518	13	2050	2199.4	2084.9	2151	2121.6	2294.1	2265.4	2359.5	2467.6
Q9Y3P9	Rab GTPase-activating protein 1	RABGAP1	121.7	11	11.6932	13	1899.9	1870	1956.2	1936.8	1928.8	1884.7	1812.8	1753.2	1749.8
Q9NR12	PDZ and LIM domain protein 7	PDLIM7	49.8	11	29.1028	13	1678.3	1793.3	1775.4	1744.8	1587.4	1712.9	1419.5	1500.5	1614.1
O95817	BAG family molecular chaperone regulator 3	BAG3	61.6	11	24.8696	13	1570.7	1560.6	1629	1568.3	1615.4	1584	1556.2	1566.2	1649
Q9HB07	UPF0160 protein MYG1, mitochondrial	C12orf10	42.4	11	35.6383	13	1312.1	1180.3	1208.6	1149.4	1206.4	1154.7	1109.5	1054.8	1138.7
P53992	Protein transport protein Sec24C	SEC24C	118.2	11	13.2541	13	1267.8	1283.9	1315.9	1315	1342.2	1315.9	1244.9	1269.3	1294.5
Q9NVI1	Fanconi anemia group I protein	FANCI	149.2	11	9.33735	13	1260.8	1218.4	1301.6	1359.2	1349.4	1343.4	1380.9	1292.6	1370.5
Q9UNY4	Transcription termination factor 2	TTF2	129.5	11	10.4131	13	1202.2	1220.3	1291.1	1328.6	1272.2	1259.8	1105.3	1130.8	1155.8
Q5T1M5	FK506-binding protein 15	FKBP15	133.5	11	15.0943	13	1199.7	1169.3	1244.9	1144.7	1101.6	1157.9	758.1	756.6	865.9
O75691	Small subunit processome component 20 homolog	UTP20	318.2	11	4.8833	13	1085.1	1037.2	1042.6	1056	1142.3	1123.9	1025.9	1009.9	1023.2
Q9P2R3	Rabankyrin-5	ANKFY1	128.3	11	11.5483	13	1014.4	944.7	953.6	947.7	974.3	957.8	862.6	829.4	873.3
Q8WYP5	Protein ELYS	AHCTF1	252.3	11	8.42895	13	781.7	773.6	731.8	805	826.4	821.5	838.5	843.1	866.7
Q9NTI5	Sister chromatid cohesion protein PDS5 homolog B	PDS5B	164.6	11	7.74015	13	697.7	647.4	645.3	673.2	685.2	667.4	658.9	617.8	580.2
Q15477	Helicase SKI2W	SKIV2L	137.7	11	10.4334	13	441.3	418.8	485.5	454	463.7	430.9	424.5	398.4	423.4
Q8IYB3	Serine/arginine repetitive matrix protein 1	SRRM1	102.3	11	13.1637	12	2545.3	2791.1	2973.2	2944.7	3214	2749.9	1986.8	1549.7	1511
Q86X29	Lipolysis-stimulated lipoprotein receptor	LSR	71.4	11	23.4206	12	2162.9	2345.2	2238.2	2262.2	2189.8	2193.9	2088.8	2065.3	1998.9
Q16666	Gamma-interferon-inducible protein 16	IFI16	88.2	11	16.051	12	2146.1	2104.8	1804.5	2018.9	2006.4	1958.5	1930.9	1881.2	1913.4
Q8NI36	WD repeat-containing protein 36	WDR36	105.3	11	14.6162	12	1648.4	1669.2	1662.6	1740.2	1720	1746.4	1734.6	1760.7	1753.4
Q96BP3	Peptidylprolyl isomerase domain and WD repeat-containing protein 1	PPWD1	73.5	11	23.3746	12	1574.9	1618.9	1597.8	1540.7	1598.2	1620.5	1418	1367.4	1641
Q9NR46	Endophilin-B2	SH3GLB2	43.9	11	35.6962	12	1496.2	1374.5	1455.8	1378.3	1471.4	1378.7	1358.5	1249.5	1357.4
P67812	Signal peptidase complex catalytic subunit SEC11A	SEC11A	20.6	11	35.1955	12	1435.6	1524.3	1487.1	1614.2	1573.9	1607.3	2027.6	2076.8	1797
Q9BTE3	Mini-chromosome maintenance complex-binding protein	MCMBP	72.9	11	19.9377	12	1433.3	1433.4	1497.1	1478.1	1433.1	1475.5	1381.1	1339.3	1454.8
Q96HC4	PDZ and LIM domain protein 5	PDLIM5	63.9	11	19.6309	12	1426.4	1362.2	1312.9	1314.1	1278.6	1282.2	1257.9	1275.6	1383.6
Q5VZL5	Zinc finger MYM-type protein 4	ZMYM4	172.7	11	8.85013	12	1330.4	1322	1320.4	1366	1309.8	1364.1	1352.3	1400.6	1431.3
Q63HN8	E3 ubiquitin-protein ligase RNF213	RNF213	591	11	2.45823	12	1257	1208.1	1311.2	1313.2	1307.8	1320.2	1215.6	1217.8	1227.2
Q9UQR0	Sex comb on midleg-like protein 2	SCML2	77.2	11	19.2857	12	1099.3	1149	1267.2	1321.3	1253.1	1299.4	1577.8	1724.5	1574.1
Q9Y446	Plakophilin-3	PKP3	87	11	16.4366	12	1019.8	1055.9	1039.4	1050.5	1126.9	1074.3	997	971.7	1018
P57737	Coronin-7	CORO7	100.5	11	19.1351	12	982.6	1010.5	1049.6	1013.2	1093.2	1010.9	950.3	980.7	977
Q96PU5	E3 ubiquitin-protein ligase NEDD4-like	NEDD4L	111.9	11	14.5641	12	971.3	996.5	982.3	1025.3	1022.9	1007.3	978.9	981.2	999.4
Q06203	Amidophosphoribosyltransferase	PPAT	57.4	11	29.4004	12	904.7	862.8	812.6	836.1	835.4	827.8	821.8	743	819.4
O95453	Poly(A)-specific ribonuclease PARN	PARN	73.4	11	16.7449	12	808.1	818.3	810	826.1	886.4	862.1	815.8	854.1	914.6
P07948	Tyrosine-protein kinase Lyn	LYN	58.5	11	26.7578	12	661.3	722.2	792.7	785.7	755.2	778.5	725	744.3	679.7
P78316	Nucleolar protein 14	NOP14	97.6	11	13.5356	11	2990	3018.7	2481	2879.7	3040.7	2821	2120	1899.6	2164.6
P08069	Insulin-like growth factor 1 receptor	IGF1R	154.7	11	7.31529	11	2177.2	2294.6	2382.2	2416.9	2402.1	2493.1	2632.8	2678.4	2495.5
Q15154	Pericentriolar material 1 protein		228.4	11	9.38735	11	1020.6	1068.4	1081.9	1074.6	1003.6	1053.3	761.8	746.7	773.8
Q9NRZ9	Lymphoid-specific helicase	HELLS	97	11	15.2745	11	953.8	938.4	942.3	973.1	995	969.9	872.3	889	902.3
Q69YQ0	Cytospin-A	SPECC1L	124.5	11	9.84781	11	810.7	808.5	787.1	779.5	812	755.7	879.1	930.8	971
Q99879	Histone H2B type 1-M	HIST1H2BM	14	10	58.7302	443	13751.1	14352.8	13279.7	14739	14500.1	14257.9	15333.2	14571.1	14847.3
Q8N257	Histone H2B type 3-B	HIST3H2BB	13.9	10	58.7302	327	17705.7	21247	16632.3	19435.5	18146.3	17664.4	18087.5	17820	17558
O14950	Myosin regulatory light chain 12B	MYL12B; MYL12A	19.8	10	55.814	74	3326.7	3279.2	3588.9	3357.1	3558.8	3309.9	3798.6	3670.4	3994.2
P16403	Histone H1.2	HIST1H1C	21.4	10	35.2113	67	20678.7	20256	12463.8	17055.6	16731.4	13523.9	14727.9	10877	12324.8
P62873	Guanine nucleotide-binding protein G(I)/G(S)/G(T) subunit beta-1	GNB1	37.4	10	49.4118	55	1200.4	1350.1	1372.4	1359.1	1414.7	1422.7	1470	1479	1456.8
P62879	Guanine nucleotide-binding protein G(I)/G(S)/G(T) subunit beta-2	GNB2	37.3	10	42.3529	53	3328.3	3534.9	3577.4	3649.3	3656.7	3672	4015.9	4104	3798.4
Q9H0U4	Ras-related protein Rab-1B	RAB1B	22.2	10	57.2139	47	1154.2	1161.8	1254.4	1251.9	1107.4	1240.2	1240.7	1381.3	1126.4
P13073	Cytochrome c oxidase subunit 4 isoform 1, mitochondrial	COX4I1	19.6	10	43.1953	35	5818.5	6274.9	6456.7	6213.6	6276.3	6371.2	6961.5	7169.1	6483.8
P39019	40S ribosomal protein S19	RPS19	16.1	10	55.8621	27	9791.8	10499.4	8605.4	8937.3	8627.3	8707.9	7177.6	7502	7981.3
Q02543	60S ribosomal protein L18a	RPL18A	20.7	10	43.1818	27	3664.5	3887.5	2744.9	3267.8	3167.7	2972.8	2335.8	2190.4	2552.2
P48047	ATP synthase subunit O, mitochondrial	ATP5O	23.3	10	42.723	26	2644.9	2825.9	2773	2811.4	2867.5	2762.4	3138.9	3293.4	3039.8
Q86U42	Polyadenylate-binding protein 2	PABPN1	32.7	10	34.6405	26	1424.8	1528.4	1623.8	1731.2	1571.3	1690	1865.2	2073.6	1717.3
P23284	Peptidyl-prolyl cis-trans isomerase B	PPIB	23.7	10	37.5	25	6669.1	6641.3	6896.7	7062.4	7105.3	7040.2	6737.2	6626.2	5904.6
P29966	Myristoylated alanine-rich C-kinase substrate	MARCKS	31.5	10	37.9518	25	6630.9	6592.3	6307.4	6462	4098.6	6353.2	5360.9	7222.8	5536
P62979	Ubiquitin-40S ribosomal protein S27a	RPS27A	18	10	60.2564	25	4831.6	5521.2	5307.2	5131.1	5168.6	5214.3	4441.2	4604.1	4687.7
P62913	60S ribosomal protein L11	RPL11	20.2	10	47.7528	24	6858.4	7224.5	6246.8	6033	5975.4	6045.2	5980.3	6261.6	6660.4
P55209	Nucleosome assembly protein 1-like 1	NAP1L1	45.3	10	40.665	24	2342.9	2184.1	2338.3	2077.6	2294.5	2084	954.3	855.8	890.1
Q9NP72	Ras-related protein Rab-18	RAB18	23	10	54.8544	24	2128.9	2198.7	2266.3	2310.8	2236.4	2281.7	2402.7	2316.4	2295.3
P09496	Clathrin light chain A	CLTA	27.1	10	24.5968	23	9380.9	9531.8	9343.7	8992.6	9398.3	9110.2	8459.8	8187.3	9036.6
P24534	Elongation factor 1-beta	EEF1B2	24.7	10	63.1111	22	6393.9	6082.1	6169.4	5628.6	5423.8	5659	5114	5291.5	5569.9
P60981	Destrin	DSTN	18.5	10	47.8788	22	4269.1	4016.2	3928.3	3677.2	3556.8	3663.6	3720.5	3758	3844.3
P62277	40S ribosomal protein S13	RPS13	17.2	10	54.9669	21	6540.9	6179	4898.4	5909.5	5630.9	5210.3	4014.1	3953.3	4292.2
Q99733	Nucleosome assembly protein 1-like 4	NAP1L4	42.8	10	31.4667	21	5142.3	4530.4	4701.1	4364.1	4896.8	4411.6	2269.9	1970.1	2045.6
P39687	Acidic leucine-rich nuclear phosphoprotein 32 family member A	ANP32A	28.6	10	36.1446	21	4826.9	4789.3	5403.5	4918.5	4826	4797.1	2415.3	2046.8	1789.8
P15880	40S ribosomal protein S2	RPS2	31.3	10	34.8123	20	6602.2	6218.3	4972.3	6106.6	5192.6	5385.6	4128.9	4255.2	4339.4
O00422	Histone deacetylase complex subunit SAP18	SAP18	17.6	10	52.9412	20	4494.1	4696.2	4765.4	4962.4	5118.9	5080.6	6945.3	7375.6	6866.2
Q7Z7K6	Centromere protein V	CENPV	29.9	10	43.6364	20	4076.4	4199.3	3447.4	3894.6	4022.4	3908.9	4359.6	4284.7	4576.6
Q96HY6	DDRGK domain-containing protein 1	DDRGK1	35.6	10	36.6242	20	2545.4	2735.2	2493.3	2596.9	2578.2	2617.6	2523.6	2532.8	2527
Q9BT09	Protein canopy homolog 3	CNPY3	30.7	10	32.7338	20	2532	2477.2	2559.2	2558.2	2626.3	2623.2	2845.5	2746.8	3005
O75396	Vesicle-trafficking protein SEC22b	SEC22B	24.6	10	36.2791	19	3743.8	3895.7	4066.7	4104.6	4041.1	4204.6	4086.7	4341.1	4113.1
P55036	26S proteasome non-ATPase regulatory subunit 4	PSMD4	40.7	10	35.0133	19	2947.1	2860.9	2979.8	2829.9	2851.5	2810.2	2770.5	2683	3043.9
P61758	Prefoldin subunit 3	VBP1	22.6	10	49.2386	19	2896.5	2582.3	2676.2	2443.7	2556.2	2467	2230.2	2152.9	2487.2
Q9GZS3	WD repeat-containing protein 61	WDR61	33.6	10	50.4918	19	1855.7	1809.9	2048.9	1881.1	2010.2	1867.1	2163.8	2057.5	2069.1
O95292	Vesicle-associated membrane protein-associated protein B/C	VAPB	27.2	10	39.0947	18	4493.1	4910.5	4631.5	4624.2	4340	4734	4605.5	4914.9	4865.8
P62906	60S ribosomal protein L10a	RPL10A	24.8	10	35.9447	18	4385.7	3470.9	3137.2	3945.4	3847.8	3565.8	2974.1	2883.1	2958.2
P43487	Ran-specific GTPase-activating protein	RANBP1	23.3	10	51.2438	18	4214.5	3933	4036.7	3663.6	3667.1	3506.2	3305.1	3208.3	3425.9
P62633	Cellular nucleic acid-binding protein	CNBP	19.4	10	59.322	18	3931.9	4222.8	4163	3782.7	3483.6	3822.4	2947.6	3102.3	3044
Q13427	Peptidyl-prolyl cis-trans isomerase G	PPIG	88.6	10	14.3236	18	3667.3	3887	3274	3402.3	2687.5	3231.2	2033.1	1907.4	1680.5
P49755	Transmembrane emp24 domain-containing protein 10	TMED10	25	10	39.726	18	2231.2	2337.5	2377.7	2347.5	2505.1	2372.4	2615.3	2748.8	2724.1
Q9BV38	WD repeat-containing protein 18	WDR18	47.4	10	27.7778	18	1896.2	1993.9	2044.2	2020.9	2170.1	2145.8	2305.9	2245.3	2262.3
O15514	DNA-directed RNA polymerase II subunit RPB4	POLR2D	16.3	10	73.9437	18	726.2	704.5	805.1	819.2	825.8	815.8	880	871.6	900.5
P52565	Rho GDP-dissociation inhibitor 1	ARHGDIA	23.2	10	35.7843	17	4766.9	3931	4109.1	3868.2	3780.3	3800.8	3458.2	3372.2	3448.9
Q08380	Galectin-3-binding protein	LGALS3BP	65.3	10	25.641	17	2120.4	2109.1	2144.7	2160.2	2268.2	2211.6	2123.4	2055.3	2008.8
Q96KP4	Cytosolic non-specific dipeptidase	CNDP2	52.8	10	28.8421	17	1936.9	1635.1	1867.2	1749.2	1815	1739.5	1639.5	1473.9	1629.4
Q9BQ67	Glutamate-rich WD repeat-containing protein 1	GRWD1	49.4	10	30.4933	17	1637.4	1766.1	1785	1741.2	1800.9	1823.2	1309	1206.4	1301.8
P50148	Guanine nucleotide-binding protein G(q) subunit alpha	GNAQ	42.1	10	35.0975	17	1191.9	1256.6	1256.9	1296.6	1361.7	1335.7	1442.6	1420.2	1492
Q15907	Ras-related protein Rab-11B	RAB11B	24.5	10	44.0367	16	4995.1	5357.9	5298.9	5565	5282.5	5369.6	4719.5	4745.5	4598.7
P14324	Farnesyl pyrophosphate synthase	FDPS	48.2	10	24.821	16	3874	3069	3174.5	2922.3	2972.6	3014.3	2321	2167	2529.2
Q9Y617	Phosphoserine aminotransferase	PSAT1	40.4	10	30	16	3512.7	3169.1	3353.5	3128.6	3100.6	3313.1	2915.4	2924.2	3088.9
Q9UIJ7	GTP:AMP phosphotransferase AK3, mitochondrial	AK3	25.6	10	45.3744	16	2712.9	2424.8	2490.2	2541.5	2768	2587.4	2972.4	2823.1	2907.8
P25325	3-mercaptopyruvate sulfurtransferase	MPST	33.2	10	35.0168	16	2712.7	2478.6	2440.1	2427.6	2504.5	2387.3	2492.8	2361.4	2544.5
O43809	Cleavage and polyadenylation specificity factor subunit 5	NUDT21	26.2	10	35.2423	16	2569.6	2584.4	2758.2	2677.9	2669.5	2705.6	3083.3	3382.6	3147.8
Q9H2W6	39S ribosomal protein L46, mitochondrial	MRPL46	31.7	10	36.9176	16	2199.8	2361.5	2266.7	2269.2	2318.8	2274.7	2497.8	2442.2	2463.4
O95816	BAG family molecular chaperone regulator 2	BAG2	23.8	10	61.6114	16	2046.7	2442.3	2353.6	2265.6	2107.8	2296	2681.1	2761.3	2507.9
O43402	ER membrane protein complex subunit 8	EMC8	23.8	10	52.8571	16	1747.1	1921.7	1873.2	1925.3	1923.1	1903.5	2225.6	2170	2124.8
Q16775	Hydroxyacylglutathione hydrolase, mitochondrial	HAGH	33.8	10	38.6364	16	1591.2	1516.7	1474.6	1460.3	1445.1	1454.5	1400	1411.8	1441.8
P08754	Guanine nucleotide-binding protein G(i) subunit alpha	GNAI3	40.5	10	41.8079	16	412.2	445	485.4	466.8	494.6	471.4	445.9	434.7	428.7
Q9UII2	ATPase inhibitor, mitochondrial	ATPIF1	12.2	10	48.1132	15	5079.7	5022	4283.7	4100.9	4696.2	4183.6	4201.9	3908	4706.7
O15144	Actin-related protein 2/3 complex subunit 2	ARPC2	34.3	10	35.3333	15	4574.4	4004.4	4267.8	3957.1	3951.7	3895.3	3413.8	3350.7	3427.1
O75323	Protein NipSnap homolog 2	GBAS; NIPSNAP2	33.7	10	28.3217	15	4250.5	4168.5	4353.1	4368.3	4601.4	4515.6	5111.3	5166.9	4631.3
Q9BWD1	Acetyl-CoA acetyltransferase, cytosolic	ACAT2	41.3	10	26.7003	15	3485.2	3048.9	3103.1	2884.2	2869.9	2737.3	2577	2573.1	2513.2
P61081	NEDD8-conjugating enzyme Ubc12	UBE2M	20.9	10	53.5519	15	3308.9	3101	3152.8	2992.6	2746.3	2942.3	2406.2	2448.9	2381.9
Q6YN16	Hydroxysteroid dehydrogenase-like protein 2	HSDL2	45.4	10	26.555	15	2416.8	2450.1	2446.1	2431.2	2551.9	2459	2633	2565.8	2522.3
O95299	NADH dehydrogenase [ubiquinone] 1 alpha subcomplex subunit 10, mitochondrial	NDUFA10	40.7	10	30.7042	15	2367.7	2420.8	2507.2	2567.2	2610.8	2672.5	2707.8	2790.5	2589.8
O60828	Polyglutamine-binding protein 1	PQBP1	30.5	10	49.434	15	1931.8	1896.9	1857.7	1841.7	1965.8	1903	2232.5	2173.6	2557.3
Q8TBC4	NEDD8-activating enzyme E1 catalytic subunit	UBA3	51.8	10	28.5097	15	1652.3	1432.9	1519.1	1421.8	1470.7	1493.3	1307.1	1257.3	1383
O60684	Importin subunit alpha-7	KPNA6	60	10	29.4776	15	1594.3	1587.4	1656.2	1638.6	1632.4	1655.7	1525.3	1507.4	1638.2
Q9H3P7	Golgi resident protein GCP60	ACBD3	60.6	10	25.7576	15	1486.3	1502.8	1644.4	1648.5	1534.8	1604.6	1499.2	1620.9	1412.8
Q96ST3	Paired amphipathic helix protein Sin3a	SIN3A	145.1	10	11.5475	15	1439.2	1523.3	1440.7	1656.3	1571.3	1475.5	1679.8	1666.6	1685
O96005	Cleft lip and palate transmembrane protein 1	CLPTM1	76	10	16.4425	15	1291	1326.2	1389.4	1345.3	1407.2	1460.4	1429.7	1430.8	1371
P30520	Adenylosuccinate synthetase isozyme 2	ADSS	50.1	10	27.193	15	1281.3	1117.5	1250.7	1188.1	1234.4	1129.4	1040.2	959.7	1009.8
Q8IXI1	Mitochondrial Rho GTPase 2	RHOT2	68.1	10	28.9644	15	1132.2	1170.3	1227.5	1246.4	1290	1267.9	1217.6	1176.8	1178.4
Q9GZL7	Ribosome biogenesis protein WDR12	WDR12	47.7	10	33.5697	15	1059.9	1102	1149.3	1208.7	1201.2	1165.2	1498	1543	1407.6
Q9HB71	Calcyclin-binding protein	CACYBP	26.2	10	35.5263	14	2659.8	2498	2708.4	2426.5	2444.3	2456.3	2978.2	3241	2943.7
P36543	V-type proton ATPase subunit E 1	ATP6V1E1	26.1	10	40.708	14	2462.5	2304.9	2204.7	2199.1	2282.1	2237.3	2173.1	2141.8	2299.7
P31483	Nucleolysin TIA-1 isoform p40	TIA1	42.9	10	29.5337	14	2294.1	2425.2	2563.4	2544.3	2509.7	2605.1	3039.6	3246.6	2828.5
Q14108	Lysosome membrane protein 2	SCARB2	54.3	10	19.6653	14	2186.7	2257.6	2397.4	2389.5	2487.4	2467.3	2762.5	2772.2	2615.6
P30405	Peptidyl-prolyl cis-trans isomerase F, mitochondrial	PPIF	22	10	48.3092	14	2174.8	2292.4	2262	2292.6	2373.2	2232.5	2473.3	2493.3	2527.6
Q9UBB4	Ataxin-10	ATXN10	53.5	10	26.7368	14	1999.2	1779.6	2057.9	1879.9	1968.7	1885.4	1885.7	1783.9	1944
P06280	Alpha-galactosidase A	GLA	48.7	10	26.3403	14	1957.1	1809.5	1799.4	1877.2	1995.7	1877.4	2284.2	2150	2222.5
Q9P035	Very-long-chain (3R)-3-hydroxyacyl-CoA dehydratase 3	PTPLAD1; HACD3	43.1	10	17.6796	14	1939.7	2001.8	1964.2	2002.3	2033.2	2048.9	2217	2274.1	2118.2
P68400	Casein kinase II subunit alpha	CSNK2A1	45.1	10	39.1304	14	1839.9	1784.2	1872.3	1858.5	1911.1	1826.2	1583.1	1599.7	1668.3
P82650	28S ribosomal protein S22, mitochondrial	MRPS22	41.3	10	29.1667	14	1812.1	1864.4	1953.1	2014.1	2108.7	2010.7	2404.2	2427.8	2137.4
Q16850	Lanosterol 14-alpha demethylase	CYP51A1	56.8	10	16.1034	14	1610	1623.5	1672.9	1656.9	1680.5	1675.4	1786.9	1762.9	1747.9
Q96EY8	Corrinoid adenosyltransferase	MMAB	27.4	10	43.6	14	1363.9	1326.4	1273.6	1232.5	1360.6	1236.3	1358.2	1280.1	1261.3
O15126	Secretory carrier-associated membrane protein 1	SCAMP1	37.9	10	29.5858	14	1363.7	1379.9	1403.6	1387	1394.8	1396.6	1169.4	1244.8	1355.3
P17301	Integrin alpha-2	ITGA2	129.2	10	12.9551	14	1287.4	1329.2	1292	1368.3	1377.9	1336.8	1418.3	1349.8	1365.8
Q9Y5X1	Sorting nexin-9	SNX9	66.6	10	22.6891	14	1138.6	1159.9	1060.8	1021.8	1087.2	1087.1	886.1	873.3	1063.3
O60508	Pre-mRNA-processing factor 17	CDC40	65.5	10	27.8066	14	956.4	1016.7	951.1	977.7	1049.2	1010.7	831.8	784.3	867.9
Q9P289	Serine/threonine-protein kinase 26	MST4; STK26	46.5	10	32.4519	14	944.3	873.1	950.8	854.7	866.6	886.9	676.7	681.8	706.2
Q96SI9	Spermatid perinuclear RNA-binding protein	STRBP	73.6	10	18.006	14	936.1	994.6	1085.4	1128.5	1066.6	1122.6	1141.6	1228.2	1134.4
Q9Y2S7	Polymerase delta-interacting protein 2	POLDIP2	42	10	36.1413	14	903.7	965.4	1026.4	1071.9	1035.5	1023.8	1194.3	1220	990.7
O43815	Striatin	STRN	86.1	10	22.6923	14	903.4	931	932.5	945.4	978.1	907.2	914.5	947.1	979.7
Q96P16	Regulation of nuclear pre-mRNA domain-containing protein 1A	RPRD1A	35.7	10	38.4615	14	898	908.7	963.1	924.9	964.6	937.5	1018.5	1036.8	1107.7
P49711	Transcriptional repressor CTCF	CTCF	82.7	10	17.7442	14	854.1	861.1	798.6	768.6	746.2	730.7	627.2	585.6	605.8
O75828	Carbonyl reductase [NADPH] 3	CBR3	30.8	10	42.5993	14	456	395.5	420	377.5	412.6	383.2	337.5	306.6	370
P46781	40S ribosomal protein S9	RPS9	22.6	10	43.299	13	5362.3	3794.9	4485.7	6761.8	5144.2	5726.4	4213.2	3923.1	3870.7
P30566	Adenylosuccinate lyase	ADSL	54.9	10	22.7273	13	4381.8	3994	4496.9	4143.7	4241.7	4251.1	3322.4	3152.1	3443.4
Q9NTK5	Obg-like ATPase 1	OLA1	44.7	10	35.6061	13	3351.2	3017.8	3486.3	3182.8	3165.4	3175	3367.5	3458.7	3168.8
O43237	Cytoplasmic dynein 1 light intermediate chain 2	DYNC1LI2	54.1	10	32.1138	13	2489.6	2450.4	2522.7	2495.4	2606.6	2659.2	2216.9	2051.6	2499.5
Q8IZL8	Proline-, glutamic acid- and leucine-rich protein 1	PELP1	119.6	10	12.4779	13	2372.8	2368.2	2598.8	2565	2607.8	2660.8	2603	2654.4	2359.5
P52298	Nuclear cap-binding protein subunit 2	NCBP2	18	10	50.641	13	2094.7	2138.6	2202.9	2055.6	2213.5	2129.6	2486.8	2576.9	2553.5
Q8N6T3	ADP-ribosylation factor GTPase-activating protein 1	ARFGAP1	44.6	10	33.2512	13	2003.4	2134.1	2034.3	1962.7	1872.2	1992.6	1701.6	1780.9	1957.1
P43897	Elongation factor Ts, mitochondrial	TSFM	35.4	10	35.3846	13	1965.2	2033.4	2098.7	2154.1	1986.7	2141.3	2282.9	2305.2	2048.6
Q9Y6M9	NADH dehydrogenase [ubiquinone] 1 beta subcomplex subunit 9	NDUFB9	21.8	10	59.7765	13	1930	2009.3	2023.1	2049.7	2097.2	2037.4	2045.4	2013.1	2017.4
O00330	Pyruvate dehydrogenase protein X component, mitochondrial	PDHX	54.1	10	21.3573	13	1787.9	1965.7	1838.3	1948.8	1990.6	1825.5	2313.2	2155.8	2173.9
Q9NXV6	CDKN2A-interacting protein	CDKN2AIP	61.1	10	20	13	1276.1	1278.5	1245	1289.1	1199.4	1342.8	1228.4	1355.7	1342.8
O43488	Aflatoxin B1 aldehyde reductase member 2	AKR7A2	39.6	10	37.883	13	1271.7	1134.8	1138	1089.7	1142.5	1071.7	1117.1	1025.4	1138.6
P51511	Matrix metalloproteinase-15	MMP15	75.8	10	18.6846	13	1185.1	1226.6	1296.1	1350.1	1438.3	1408.1	1470	1439.1	1302.1
P49903	Selenide, water dikinase 1	SEPHS1	42.9	10	35.4592	13	1084.2	1003.1	1050	1026.3	1053.9	992.4	935.4	880.8	1029.1
P12694	2-oxoisovalerate dehydrogenase subunit alpha, mitochondrial	BCKDHA	50.4	10	30.3371	13	1069.1	1112.2	1169.2	1162	1229.5	1145.8	1271.2	1220	1233.8
P18031	Tyrosine-protein phosphatase non-receptor type 1	PTPN1	49.9	10	26.4368	13	924.6	968.2	1012.5	1049.8	1007.1	1035.7	1076.3	1106.3	1029.8
Q8WZA9	Immunity-related GTPase family Q protein	IRGQ	62.7	10	32.2632	13	829.8	734	717.4	674.7	692.6	679.6	614.1	615.3	679.3
Q8WWK9	Cytoskeleton-associated protein 2	CKAP2	76.9	10	16.1054	12	2300.6	2399.8	2155.2	2212	2148.7	2129.4	2121.3	2272.2	2345.7
Q9NP66	High mobility group protein 20A	HMG20A	40.1	10	34.0058	12	2186.7	2353.2	2267.8	2396.8	2362.4	2334.9	2524.8	2533.9	2565.4
Q9Y6D9	Mitotic spindle assembly checkpoint protein MAD1	MAD1L1	83	10	16.0167	12	2087.4	1940.7	1870.2	1875.6	2058.5	1864.5	2001.9	1795.1	2029
Q9P0M6	Core histone macro-H2A.2	H2AFY2	40	10	39.7849	12	1792.3	1638.9	1472.7	1774.9	1588.9	1632.5	1571.3	1460.7	1481.3
Q12769	Nuclear pore complex protein Nup160	NUP160	162	10	8.14763	12	1647.8	1698.1	1745.4	1816.2	1921.5	1788.6	2227.5	2065.2	2105.4
P82094	TATA element modulatory factor	TMF1	122.8	10	12.6258	12	1626.2	1712.6	1728.4	1746.1	1750.7	1751.5	1674.3	1673	1688.1
P53701	Cytochrome c-type heme lyase	HCCS	30.6	10	39.9254	12	1512.2	1615.7	1693.3	1737.2	1772.4	1770.9	1870.4	2007.8	1817.6
Q9UBX3	Mitochondrial dicarboxylate carrier	SLC25A10	31.3	10	32.0557	12	1484.6	1535.3	1545.9	1559	1573.6	1568.1	1379.2	1385.1	1354.9
O75781	Paralemmin-1	PALM	42	10	31.0078	12	1473.1	1598.2	1530.1	1508.2	1422.6	1629.7	1151.1	1164.4	1272.8
Q96SB3	Neurabin-2		89.3	10	14.0759	12	1446.6	1531.4	1538.1	1470	1395.6	1460.8	1427.6	1517.8	1553
Q9Y6G9	Cytoplasmic dynein 1 light intermediate chain 1	DYNC1LI1	56.5	10	23.5182	12	1405.8	1325.1	1577.4	1530.8	1625.7	1476.5	1507.4	1478.8	1491.3
Q8N183	NADH dehydrogenase [ubiquinone] 1 alpha subcomplex assembly factor 2	NDUFAF2	19.8	10	63.9053	12	1387.1	1422.3	1455	1537.2	1518.4	1466	1698	1730.7	1658
Q14244	Ensconsin	MAP7	84	10	16.9559	12	1360.8	1302.1	1265.9	1166.9	1154.7	1210	1018.9	1021.3	1131.8
Q9BU76	Multiple myeloma tumor-associated protein 2	C1orf35	29.4	10	41.8251	12	1304.8	1439	1477.8	1466.6	1409.8	1482.2	987.7	960.9	997
Q6ZXV5	Protein O-mannosyl-transferase TMTC3	TMTC3	103.9	10	12.6776	12	1301	1434.2	1451.5	1498.6	1514.4	1477.4	1584.2	1581.4	1449.7
Q99700	Ataxin-2	ATXN2	140.2	10	8.60625	12	1295.2	1318	1318.5	1314.6	1264.3	1325.9	1167	1215.1	1231
Q12872	Splicing factor, suppressor of white-apricot homolog	SFSWAP	104.8	10	10.8307	12	1228.5	1295.4	1296.8	1333.5	1250.9	1345.3	1221.7	1182.4	1172.7
Q9NQW7	Xaa-Pro aminopeptidase 1	XPNPEP1	69.9	10	24.2376	12	1184.6	1016.1	1093.4	982.1	984.5	1018.7	898.1	843	956.6
O95819	Mitogen-activated protein kinase kinase kinase kinase 4	MAP4K4	142	10	10.3309	12	1176.7	1260.1	1071.7	1125.7	1106.3	1140.5	760.8	757.5	821.2
O75175	CCR4-NOT transcription complex subunit 3	CNOT3	81.8	10	12.4834	12	1162.3	1133.6	1234.2	1173.9	1143.9	1199.1	1011.3	1029	1144.5
Q8TD16	Protein bicaudal D homolog 2	BICD2	93.5	10	16.3835	12	1139.1	1073.4	1144.2	1090.6	1154.7	1096.8	1162.7	1121.8	1238.4
Q8WX93	Palladin	PALLD	150.5	10	10.4845	12	1068.5	1091.7	1069.2	974.7	998.9	957.8	1024.6	966.7	1112.7
Q13416	Origin recognition complex subunit 2	ORC2	65.9	10	23.7435	12	1015.9	960.2	1024	1061.2	1072.6	1097	917.4	953.8	956.2
O75153	Clustered mitochondria protein homolog	CLUH; KIAA0664	146.6	10	8.78533	12	893	879.3	863.3	827.3	880.6	817.7	741.9	690.3	758.7
Q9HCM4	Band 4.1-like protein 5	EPB41L5	81.8	10	19.5089	12	850.6	875.9	873.3	957.6	933	959.3	898.7	893.6	854.2
Q5JSH3	WD repeat-containing protein 44	WDR44	101.3	10	16.3198	12	811.9	782	848	810.2	822.1	790.2	768.4	771.1	760.6
Q6ZRS2	Helicase SRCAP	SRCAP	343.3	10	3.74613	12	703.3	711.9	714.3	739.6	779	727	837.2	799.8	816.2
Q9Y4E5	E3 SUMO-protein ligase ZNF451	ZNF451	121.4	10	10.5561	12	683.9	719.4	751.3	764.7	795.1	784.6	800.4	828.9	795.1
P41229	Lysine-specific demethylase 5C	KDM5C	175.6	10	8.58974	12	667.4	705.7	707.1	688.8	704.4	658.6	681.5	633.5	668.2
P23919	Thymidylate kinase	DTYMK	23.8	10	38.2075	11	2766.4	2507.2	2511.3	2471.6	2553.1	2475.9	2603.1	2493.2	2529.9
P00390	Glutathione reductase, mitochondrial	GSR	56.2	10	25.2874	11	2333.1	2131.1	1844.5	1599.8	1460	1596.7	1456.4	1493.1	1435.7
P63092	Guanine nucleotide-binding protein G(s) subunit alpha isoforms short	GNAS	45.6	10	24.6193	11	2100.1	2185.6	2097.6	2027.9	1916	2002.9	1995.7	1993.4	1937.1
Q13098	COP9 signalosome complex subunit 1	GPS1	55.5	10	26.6802	11	2098.6	1891.7	1967.3	1883.2	1945.5	1942.1	1803	1778.1	1928.8
Q96CW1	AP-2 complex subunit mu	AP2M1	49.6	10	22.069	11	1852	1655.6	1603.7	1716.8	1816.6	1703.8	1420.6	1375.9	1413.7
O15228	Dihydroxyacetone phosphate acyltransferase	GNPAT	77.1	10	15.2941	11	1692.1	1776.9	1784.1	1763.5	1777.7	1770.3	1911.9	1969.6	1832.1
Q15555	Microtubule-associated protein RP/EB family member 2	MAPRE2	37	10	41.2844	11	1669.7	1626.8	1613.7	1567.4	1447.4	1573.8	1351.6	1409.7	1552.3
Q9H9A6	Leucine-rich repeat-containing protein 40	LRRC40	68.2	10	16.4452	11	1612.5	1519.1	1589.1	1492.7	1538.8	1475.6	1271.6	1293	1363.4
Q6NXE6	Armadillo repeat-containing protein 6	ARMC6	54.1	10	20.1597	11	1549	1495.5	1662	1603.1	1753.9	1600.2	1574.3	1511.6	1550.5
P18858	DNA ligase 1	LIG1	101.7	10	16.975	11	1395	1308	1348.3	1186.2	1316.4	1254.6	1062.9	1001.3	1154.4
Q9C0B1	Alpha-ketoglutarate-dependent dioxygenase FTO	FTO	58.2	10	20.396	11	1362.2	1228.6	1308.8	1252.7	1306.8	1242.3	1255.1	1196	1323.7
Q12756	Kinesin-like protein KIF1A	KIF1A	190.9	10	6.74556	11	1330.6	1373.2	1353.7	1369.5	1469.9	1359.4	1284	1291.3	1346.3
Q9H2D6	TRIO and F-actin-binding protein	TRIOBP	261.2	10	4.5666	11	1318.6	1320.2	1390.4	1400.3	1445.1	1456.4	1444.9	1405.5	1469.6
P28290	Protein ITPRID2	SSFA2	138.3	10	9.92851	11	1185	1289.4	1225.6	1285.2	1264.5	1267	1279.1	1235.2	1260
Q04656	Copper-transporting ATPase 1		163.3	10	6.26667	11	1167.4	1232.9	1263.3	1273.7	1239.1	1227.1	1240.4	1263.7	1283.2
Q8IWZ8	SURP and G-patch domain-containing protein 1	SUGP1	72.4	10	24.4961	11	1120	1165.5	1152.4	1196.3	1196.2	1209.3	1208.4	1198.3	1234
Q7LBC6	Lysine-specific demethylase 3B	KDM3B	191.5	10	9.08575	11	1088.6	1105	1144.7	1146.2	1127.1	1045.6	1086.4	1021.6	1059.5
Q96EE3	Nucleoporin SEH1	SEH1L	39.6	10	39.4444	11	1060.6	1071.6	1179.7	1234.6	1186.7	1223.9	1395.3	1444.6	1328.1
Q99549	M-phase phosphoprotein 8	MPHOSPH8	97.1	10	20.4651	11	802	816.1	768.9	814.8	825.9	807.7	843.7	749.1	790.4
Q9NXH9	tRNA (guanine(26)-N(2))-dimethyltransferase	TRMT1	72.2	10	20.6373	11	802	776.3	797	807.5	768.8	825.6	755.6	749.7	710.6
Q12955	Ankyrin-3	ANK3	480.1	10	2.58168	11	731	811.5	778.4	842.9	848	805.4	813.9	776	802.3
Q02252	Methylmalonate-semialdehyde dehydrogenase [acylating], mitochondrial	ALDH6A1	57.8	10	24.2991	11	699.2	683	686.9	726.4	710.2	734.8	820.9	789.7	721.2
Q9UP95	Solute carrier family 12 member 4	SLC12A4	120.6	10	10.3226	11	653.3	682.3	762.1	781.3	783.1	768.8	778.2	780.8	708.3
Q5ST30	Valine--tRNA ligase, mitochondrial	VARS2	118.4	10	12.0414	11	623.2	658	606.1	658.6	680.8	587.8	669.7	605.5	612
P10586	Receptor-type tyrosine-protein phosphatase F	PTPRF	212.7	10	8.80965	11	562.1	562.7	558.1	598.2	628.2	592.4	650.8	682.5	638.8
A2RRP1	Neuroblastoma-amplified sequence	NBAS	268.4	10	6.62168	11	532.5	540.4	569.9	585.1	634.5	582.8	636.8	652.9	591.3
Q9H1B7	Probable E3 ubiquitin-protein ligase IRF2BPL	IRF2BPL	82.6	10	14.196	11	463.3	458.5	441.2	450.1	475.2	444	524.9	562	594.2
O14964	Hepatocyte growth factor-regulated tyrosine kinase substrate	HGS	86.1	10	11.583	10	2549.5	2257.6	2323.9	2130.9	2224.5	2182.3	1930.4	1847.5	2050.8
Q9UEE9	Craniofacial development protein 1	CFDP1	33.6	10	28.4281	10	1928.2	1919.1	1950.6	1867.3	1817.2	1920.7	1345.1	1226.6	1292.9
Q13895	Bystin	BYSL	49.6	10	27.2311	10	1808.7	1922.3	1706	1767.7	1602.8	1708.9	1418.4	1539.2	1630.8
P30260	Cell division cycle protein 27 homolog	CDC27	91.8	10	14.5631	10	1577.8	1553.2	1576.8	1681.5	1670.3	1627.3	1577.1	1525.3	1596.3
Q9UHR4	Brain-specific angiogenesis inhibitor 1-associated protein 2-like protein 1	BAIAP2L1	56.8	10	22.5049	10	1571.2	1608	1529.8	1595.7	1570.8	1626.6	1405	1377.6	1443.8
Q9GZT9	Egl nine homolog 1	EGLN1	46	10	24.8826	10	1339.4	1330.9	1389.4	1321.9	1335.8	1383.9	1311.1	1305.2	1310.8
P78318	Immunoglobulin-binding protein 1	IGBP1	39.2	10	34.2183	10	1249	1177.7	1187.2	1124.4	1131.4	1133.5	1163.8	1153.1	1270.8
O43854	EGF-like repeat and discoidin I-like domain-containing protein 3	EDIL3	53.7	10	25.625	10	1145.3	1147.6	1177.3	1125.6	1116.3	1119.9	1335.3	1403.2	1282
O00443	Phosphatidylinositol 4-phosphate 3-kinase C2 domain-containing subunit alpha	PIK3C2A	190.6	10	6.76157	10	1110.4	1175.4	1127.9	1138.1	1223.3	1109.5	952.1	871	1007.5
Q7Z5K2	Wings apart-like protein homolog	WAPAL; WAPL	132.9	10	12.3529	10	922.1	969.2	1000.3	1027.1	1048	992.8	1010.3	1018.5	1015.1
Q4G0N4	NAD kinase 2, mitochondrial	NADK2; NADKD1	49.4	10	22.8507	10	920.9	914.9	971.4	953.9	1020.4	958.4	1038.6	1018.3	1062.5
Q9Y2D5	A-kinase anchor protein 2	AKAP2; PALM2-AKAP2	94.6	10	17.5786	10	764.3	767.2	802.3	795.8	768.5	776.9	889.3	838.8	901.3
Q13136	Liprin-alpha-1	PPFIA1	135.7	10	11.0649	10	756.5	761	819.5	806.3	788.9	802	810.9	831.8	792.9
O95235	Kinesin-like protein KIF20A	KIF20A	100.2	10	14.382	10	524.4	562.2	553	577	583.5	565.7	650.4	672.6	651
P29317	Ephrin type-A receptor 2	EPHA2	108.2	10	16.8033	10	471.9	495.2	484.2	508.1	548.3	514.3	623.6	631.6	671.2
O95071	E3 ubiquitin-protein ligase UBR5	UBR5	309.2	10	5.25188	10	371.3	390.7	419.7	421.2	444.5	413.3	430.8	418.5	460.9
P10412	Histone H1.4	HIST1H1E	21.9	9	31.0502	66	1310.5	1261.7	681.9	880.9	514.6	726.6	535	500.8	541.6
P60866	40S ribosomal protein S20	RPS20	13.4	9	64.7059	43	3028.4	3107.1	2827	2910.5	2785.6	2775.2	2481.4	2579.5	2583.7
O96008	Mitochondrial import receptor subunit TOM40 homolog	TOMM40	37.9	9	39.6122	40	2019.6	2177.5	2225.1	2210.9	2229.8	2164.6	2422.1	2419.1	2259.7
P62316	Small nuclear ribonucleoprotein Sm D2	SNRPD2	13.5	9	55.9322	34	4272.4	4411.7	4339.7	4638	4554.6	4384	5247.1	5146.5	4714.4
P08708	40S ribosomal protein S17	RPS17; RPS17L	15.5	9	41.4815	30	5426.4	5747.4	4854.8	4873.4	5028.7	4773.3	3741.4	3596.7	4284.5
Q86V81	THO complex subunit 4	ALYREF	26.9	9	44.7471	29	4300.1	4393.2	3516.7	4138.7	3797.8	3606.1	4221	4067.7	4087.5
P14854	Cytochrome c oxidase subunit 6B1	COX6B1	10.2	9	75.5814	27	3161.6	3313.8	3294.6	3342.5	3358.4	3336.8	3361.4	3295.8	3228.1
Q9BY67	Cell adhesion molecule 1	CADM1	48.5	9	34.8416	25	2390.1	2505.4	2538.1	2701.1	2635	2760.5	2867.1	2970.7	3000
Q01130	Serine/arginine-rich splicing factor 2	SRSF2	25.5	9	28.0543	24	5133.2	5530.4	5678.9	5388.6	5194.2	5431.5	2328.5	2070.2	1817.4
Q16740	ATP-dependent Clp protease proteolytic subunit, mitochondrial	CLPP	30.2	9	37.5451	24	2124.8	2065.8	2136.2	2166.4	2365.5	2217.3	2454.8	2369.9	2393.5
Q15366	Poly(rC)-binding protein 2	PCBP2	38.6	9	29.863	24	1069.6	1114.5	1121.4	1009.8	1117.5	1037.1	960.5	987.7	1050.1
P61586	Transforming protein RhoA	RHOA	21.8	9	47.6684	23	4888.6	4629.8	4895.7	4643.3	4536.7	4847.7	4614	4974.9	4913.8
Q01105	Protein SET	SET	33.5	9	29.3103	22	3939.5	3783.6	4291.7	3868.1	4702.2	3881	3561.7	2584.3	2679.5
P30626	Sorcin	SRI	21.7	9	39.899	22	2694.8	2655.2	2900.7	2892	2812.6	2958	3254.4	3651.4	3691.6
P19404	NADH dehydrogenase [ubiquinone] flavoprotein 2, mitochondrial	NDUFV2	27.4	9	45.3815	21	2332.9	2400.7	2593.3	2610.4	2550.3	2545.3	3025.8	3043.5	2664.2
P62424	60S ribosomal protein L7a	RPL7A	30	9	34.5865	20	6496.3	6621.7	5080	6388.3	6061.5	5350.1	4467.8	4007.9	4551
P18077	60S ribosomal protein L35a	RPL35A	12.5	9	52.7273	20	4659	4834.3	3952.2	4645.9	4348.6	4039.4	3283.4	3239.2	3461.3
Q13557	Calcium/calmodulin-dependent protein kinase type II subunit delta	CAMK2D	56.3	9	29.0581	20	1172.4	1144.8	1293.3	1326.5	1411.6	1283.9	1591.9	1578.5	1655.9
P62081	40S ribosomal protein S7	RPS7	22.1	9	32.4742	19	5194.1	5394.7	5366.7	5299.1	5159.4	5233.2	4686.2	5047	4788.6
O75390	Citrate synthase, mitochondrial	CS	51.7	9	23.176	19	4406.3	4099.7	4074.1	4108.6	4345.6	4108.1	4790.2	4750.6	4742.3
P62249	40S ribosomal protein S16	RPS16	16.4	9	55.4795	19	4319.3	3991.5	3538.4	4267.9	3918	3937.9	3636.3	3747	3403.9
P30048	Thioredoxin-dependent peroxide reductase, mitochondrial	PRDX3	27.7	9	39.0625	19	3663.7	3891.2	4306.3	4664.5	4290.9	4566.5	5750.7	5975.6	4491
Q9UHV9	Prefoldin subunit 2	PFDN2	16.6	9	59.7403	19	2844.3	2658.3	2901.7	2641.1	2683.3	2639.3	2637.1	2676.4	2778.7
P30086	Phosphatidylethanolamine-binding protein 1	PEBP1	21	9	67.9144	19	2509.5	2381.8	2639.4	2242.5	2203.3	2312.1	2128.4	2043.6	2078.2
P08134	Rho-related GTP-binding protein RhoC	RHOC	22	9	47.6684	19	1780.4	1658.1	1591	1534.2	1690.9	1627.1	1447.8	1423.7	1560.3
P46778	60S ribosomal protein L21	RPL21	18.6	9	45.625	18	5043.4	5374.4	4270.9	4684.7	4535	4365.1	3426.5	3433.6	3885.1
P16422	Epithelial cell adhesion molecule	EPCAM	34.9	9	31.8471	18	2496	2651.3	2693.3	2747.9	2837.7	2918.9	3039.7	3095.3	3055.1
P50402	Emerin	EMD	29	9	61.4173	18	2086.3	2245.5	2241.9	2198.4	2248.1	2312.9	2305.2	2339.5	2416
Q9NZZ3	Charged multivesicular body protein 5	CHMP5	24.6	9	47.9452	18	2065.5	1938.1	1948.3	1905	1912.8	1830.1	1775.4	1823.4	1917.2
P36542	ATP synthase subunit gamma, mitochondrial	ATP5C1	33	9	29.5302	17	4161.9	4156.1	4455.4	4594	4728.9	4475.3	5509.8	5789.6	4862.9
P26368	Splicing factor U2AF 65 kDa subunit	U2AF2	53.5	9	20.2105	17	3878.4	4359	4297.3	4141.5	4457.6	4264.9	3119.8	2687.3	2645.1
O00299	Chloride intracellular channel protein 1	CLIC1	26.9	9	48.1328	17	2708.9	2318.1	2318.8	2270.9	2237.8	2255.7	2020.5	1989.6	2154.8
P51149	Ras-related protein Rab-7a	RAB7A	23.5	9	51.6908	17	2256.6	2419.1	2506.7	2495.3	2346	2470.7	2414.9	2345.9	2223.3
P37198	Nuclear pore glycoprotein p62	NUP62	53.2	9	22.6054	17	1556.5	1558.2	1622.6	1654.3	1675.1	1696.2	2031.7	2040.7	2028.7
O94919	Endonuclease domain-containing 1 protein	ENDOD1	55	9	25.8	17	1127.9	1183.9	1178.5	1150.6	1193.9	1177.4	1121.3	1090.2	1185.4
O60282	Kinesin heavy chain isoform 5C	KIF5C	109.4	9	12.5392	17	52.1	59.7	63.4	73.3	78.8	65.7	71.8	84.3	80.3
P29692	Elongation factor 1-delta	EEF1D	31.1	9	42.3488	16	3444.5	3662.1	3482.8	3314.8	3135.2	3363.1	3019.8	3053.6	3292.7
P35237	Serpin B6	SERPINB6	42.6	9	29.7872	16	3028.8	2513.9	2791.5	2625.2	2423.6	2611.1	1956.7	1977.5	2148.4
O43396	Thioredoxin-like protein 1	TXNL1	32.2	9	35.9862	16	2914.9	2732.2	2779.4	2584.6	2536.7	2590.8	2628.5	2622.1	2881.6
P09661	U2 small nuclear ribonucleoprotein A'	SNRPA1	28.4	9	37.6471	16	2173.9	2173.6	2331.4	2442	2363.3	2453.7	3064.2	3317.2	2783.3
Q9Y696	Chloride intracellular channel protein 4	CLIC4	28.8	9	41.8972	16	1968.5	1856.7	1899.9	1791.3	1779.9	1773.3	1750.6	1788.2	1869.8
Q9NX40	OCIA domain-containing protein 1	OCIAD1	27.6	9	38.7755	16	1896.6	2072.1	1996.5	2031.4	1967.1	1996.2	1875.7	1984.7	1882.1
P35250	Replication factor C subunit 2	RFC2	39.1	9	33.8983	16	1819.8	1896.7	1931.2	1973.6	2009.1	1961.8	2026.1	1897.4	2040.1
P16278	Beta-galactosidase	GLB1	76	9	17.7253	16	1765.1	1776.1	1701.6	1787.1	1806.9	1772.2	1841.3	1846	1892.2
Q9UFC0	Leucine-rich repeat and WD repeat-containing protein 1	LRWD1	70.8	9	19.4745	16	1471.6	1513.3	1615.9	1594	1602.1	1640.4	1710	1743.8	1742.9
Q9NNW7	Thioredoxin reductase 2, mitochondrial	TXNRD2	56.5	9	30.1527	16	1457.6	1474.8	1238.3	1246	1276.3	1140.4	1037.4	1129.3	1173.9
P83731	60S ribosomal protein L24	RPL24	17.8	9	44.586	15	6793.5	6414.7	4762.1	5771.3	5690.3	4885.5	3843.5	3356.3	3883.2
Q15428	Splicing factor 3A subunit 2	SF3A2	49.2	9	18.319	15	2842.2	2459.5	2339.1	2406.4	2523.3	2546.3	3474.3	3297.7	3174.9
Q05519	Serine/arginine-rich splicing factor 11	SRSF11	53.5	9	22.7273	15	2793.1	2918.1	2921.3	2899.5	2828	2784.1	1706.1	1596.5	1402.5
O75347	Tubulin-specific chaperone A	TBCA	12.8	9	54.6296	15	2769.1	2438.8	2496.4	2236.3	2117.8	2277.8	2070.2	2102.6	2312.2
Q9NR45	Sialic acid synthase	NANS	40.3	9	34.5404	15	2593	2217.3	2321	2207	2134.2	2208.7	2157.9	2046.9	2203
P54727	UV excision repair protein RAD23 homolog B	RAD23B	43.1	9	23.9609	15	2520.3	2231.1	2535.4	2357.1	2316	2353.6	2374.7	2457.6	2181.2
P20340	Ras-related protein Rab-6A	RAB6A	23.6	9	36.5385	15	2418.1	2459.1	2546.9	2689.3	2665.6	2678.5	2798.2	2853.6	2570.8
O95865	N(G),N(G)-dimethylarginine dimethylaminohydrolase 2	DDAH2	29.6	9	45.2632	15	2016	1937.8	2072.6	1777.1	2013.4	1873.4	1855.8	1747	1943.2
Q7Z7H5	Transmembrane emp24 domain-containing protein 4	TMED4	25.9	9	34.3612	15	1459.3	1424.8	1530.5	1504.1	1585.8	1582.4	1591.2	1685.5	1637.8
O00273	DNA fragmentation factor subunit alpha	DFFA	36.5	9	46.5257	15	1096.1	1014.3	1112.3	1065.6	1015	1049.5	1110.3	1007.6	1062
Q92925	SWI/SNF-related matrix-associated actin-dependent regulator of chromatin subfamily D member 2	SMARCD2	58.9	9	19.9623	15	997.3	968.1	955	1012.5	1013	1002.9	1017.2	998	1063
Q9BPW8	Protein NipSnap homolog 1	NIPSNAP1	33.3	9	29.5775	15	661.5	637.6	671	686.3	688.8	654.6	683.2	671	664.5
Q5SRE5	Nucleoporin NUP188 homolog	NUP188	195.9	9	5.94626	15	599.9	583	629	646.7	673.9	658	752.8	699.6	712.7
O15347	High mobility group protein B3	HMGB3	23	9	31	14	4721.5	4689.1	4489	4656.3	4193	4373.4	2398.4	2149.3	1815.8
O00217	NADH dehydrogenase [ubiquinone] iron-sulfur protein 8, mitochondrial	NDUFS8	23.7	9	33.3333	14	2269.8	2369.6	2446.1	2429	2434	2486.2	2473.9	2545.7	2408.9
Q9Y2R9	28S ribosomal protein S7, mitochondrial	MRPS7	28.1	9	38.0165	14	1910.4	2018.8	1909.4	1994.3	1959.9	1933.4	1966.3	2022.2	1973.4
O00161	Synaptosomal-associated protein 23	SNAP23	23.3	9	49.763	14	1875.6	1875.5	2043.3	2223.9	2054.1	2240.9	2237	2431	2003.7
Q14165	Malectin	MLEC	32.2	9	38.3562	14	1592.4	1663.3	1817.3	1861	1846.5	1921.7	2112.7	2204.1	1952.1
P61006	Ras-related protein Rab-8A	RAB8A	23.7	9	39.1304	14	1537.1	1553.4	1586.7	1514.8	1389.9	1549.3	1320.1	1432.5	1435.5
Q969G3	SWI/SNF-related matrix-associated actin-dependent regulator of chromatin subfamily E member 1	SMARCE1	46.6	9	28.4672	14	1442.3	1433.5	1495.2	1541.2	1530.6	1487.1	1672.6	1573.6	1506.3
Q8IY67	Ribonucleoprotein PTB-binding 1	RAVER1	63.8	9	20.7921	14	988	949.3	934.9	897.1	996.1	934.6	901	870	982.3
O15160	DNA-directed RNA polymerases I and III subunit RPAC1	POLR1C	39.2	9	31.7919	14	948.2	951.9	972	964.4	995.7	976.4	1081.8	1046.7	1096.3
Q8NBT2	Kinetochore protein Spc24	SPC24	22.5	9	61.4213	14	849.9	837.4	930.9	855.9	910.7	875	955.5	898	911.2
Q9H4A3	Serine/threonine-protein kinase WNK1	WNK1	250.6	9	5.9194	14	839.6	843.7	822	816.2	831.1	839.3	725.2	666	781.4
O95758	Polypyrimidine tract-binding protein 3	PTBP3	59.7	9	16.4855	14	794.5	838.9	836	843.7	868.4	858.4	904	906.6	910
P42025	Beta-centractin	ACTR1B	42.3	9	30.5851	14	455.7	408.1	478	502.4	510.2	466.2	458.4	436.3	421
P35249	Replication factor C subunit 4	RFC4	39.7	9	26.9972	13	3623.1	3705.1	3498.4	3740.2	3449.9	3634.3	3343.4	3128.1	3043.5
P30419	Glycylpeptide N-tetradecanoyltransferase 1	NMT1	56.8	9	15.7258	13	3192	3061.3	3048.1	3002.8	2997	3071.8	2358.6	2467.5	2683.1
Q9NZ01	Very-long-chain enoyl-CoA reductase	TECR	36	9	21.4286	13	2890.8	3086.5	2688	2699.2	2946.2	2887.8	2908.1	2965.1	3072.6
O15372	Eukaryotic translation initiation factor 3 subunit H	EIF3H	39.9	9	24.1477	13	2698.8	2559.4	2784.7	2610.9	2688.2	2647.1	2883	2839.1	2811.3
P61289	Proteasome activator complex subunit 3	PSME3	29.5	9	31.4961	13	2622.7	2349.2	2507.7	2369.3	2500.2	2442.8	2298.1	2295.8	2312.8
Q96A49	Synapse-associated protein 1	SYAP1	39.9	9	36.6477	13	2427.6	2274.2	2362.8	2156.2	2234.2	2194.2	1984.2	1978.6	2078.2
P00374	Dihydrofolate reductase	DHFR; DHFRP1	21.4	9	46.5241	13	2373	2058.2	2239.3	2013.8	2083.5	2043.8	1848.7	1842.8	1859.6
P18124	60S ribosomal protein L7	RPL7	29.2	9	33.0645	13	2307.2	1932.8	2511.6	3212.5	2581	2575.4	1691.4	1732.8	1650.3
Q9UHG3	Prenylcysteine oxidase 1	PCYOX1	56.6	9	21.3861	13	2021.2	2031.9	2173.7	2264.3	2310.1	2331.1	2659.7	2761.2	2442.8
Q9Y3B7	39S ribosomal protein L11, mitochondrial	MRPL11	20.7	9	40.625	13	1981.3	1982.5	1818.8	2015	1877.9	1945.3	2022.8	2099.1	1915.7
Q7RTV0	PHD finger-like domain-containing protein 5A	PHF5A	12.4	9	75.4545	13	1855.1	1962.5	1842.6	1916.5	1918.9	1934.6	2235.1	2096.1	2243.2
Q96QR8	Transcriptional activator protein Pur-beta	PURB	33.2	9	38.4615	13	1654.3	1641.7	1729.1	1551.7	1638.6	1625.2	1309.1	1266.9	1387.8
Q9UMX5	Neudesin	NENF	18.8	9	61.0465	13	1597.2	1517.2	1648.9	1608.8	1644.9	1605.9	1842.1	1817.4	1663.8
P20618	Proteasome subunit beta type-1	PSMB1	26.5	9	46.473	13	1483.5	1356.4	1580.8	1529.6	1502.4	1496.6	1655.2	1632.8	1527
Q7Z2K6	Endoplasmic reticulum metallopeptidase 1	ERMP1	100.2	9	12.8319	13	1478.5	1564.3	1640.5	1663.7	1668.1	1668.1	1815.7	1857	1711.7
Q9HAV7	GrpE protein homolog 1, mitochondrial	GRPEL1	24.3	9	43.7788	13	1475	1505.4	1533.5	1594.8	1601.9	1504	2013.2	1967.3	1776
O00743	Serine/threonine-protein phosphatase 6 catalytic subunit	PPP6C	35.1	9	31.8033	13	1431.9	1467.1	1462.6	1414	1505	1372.4	1299.8	1235.7	1339.6
O14545	TRAF-type zinc finger domain-containing protein 1	TRAFD1	64.8	9	19.9313	13	1136	1219.9	1345.5	1240.7	1225	1266.4	1301	1293.3	1225.2
P61964	WD repeat-containing protein 5	WDR5	36.6	9	30.5389	13	1108.5	1129	1091.1	1137.2	1149.9	1088.2	1191.6	1190.7	1154
Q9NRF8	CTP synthase 2	CTPS2	65.6	9	15.8703	13	942.5	916.1	923.7	855.8	914.4	873.7	690.1	676.6	691.7
A1L0T0	Acetolactate synthase-like protein	ILVBL	67.8	9	18.5127	13	941.5	977.1	984.1	1053.5	1047.2	1016.3	1097.1	1048.6	1038.8
Q9H1A4	Anaphase-promoting complex subunit 1	ANAPC1	216.4	9	6.79012	13	643.7	647.4	668.1	683.8	742.5	646.1	663.5	631.4	669.6
P53350	Serine/threonine-protein kinase PLK1	PLK1	68.2	9	20.398	13	320.3	317.7	331.8	342.5	361	368.8	383.2	381.1	377.3
P83881	60S ribosomal protein L36a	RPL36A	12.4	9	50	12	2971.2	3389.6	3149.7	3374	3264.9	3110.4	2570.5	2481.9	2576.1
Q9HC36	rRNA methyltransferase 3, mitochondrial	RNMTL1; MRM3	47	9	23.3333	12	2382.3	2458.4	2188.9	2325.9	2244.1	2262.3	2233.7	2356	2318.5
P23381	Tryptophan--tRNA ligase, cytoplasmic	WARS	53.1	9	19.1083	12	2334.3	2000.9	2169	1944.4	2021.9	1988.6	1677.9	1642.4	1812.4
Q66K74	Microtubule-associated protein 1S	MAP1S	112.1	9	13.0312	12	2161.7	2261.3	1939	1995.2	1955.3	1984.1	1460.4	1533.6	1807.1
Q96SB4	SRSF protein kinase 1	SRPK1	74.3	9	13.7405	12	2060.7	2095.3	2201.3	2144.8	2103.8	2151.9	1831.9	1785.2	1881.5
Q9Y371	Endophilin-B1	SH3GLB1	40.8	9	27.9452	12	2000.1	1931	1859.2	1895.7	1857.4	1784.6	1993.1	1878.9	2025.6
Q9H7Z7	Prostaglandin E synthase 2	PTGES2	41.9	9	21.4854	12	1768.4	1851	1963.1	1938.5	2043.4	1926.8	1982.6	1976.4	1834
Q15785	Mitochondrial import receptor subunit TOM34	TOMM34	34.5	9	40.1294	12	1743.5	1549.7	1444.7	1422.8	1509.4	1362.7	1428	1381.5	1578.6
P26440	Isovaleryl-CoA dehydrogenase, mitochondrial		46.6	9	26.0563	12	1729.8	1692	1764.3	1694.2	1797	1645.8	1755	1722.9	1616.9
Q96IZ0	PRKC apoptosis WT1 regulator protein	PAWR	36.5	9	40.8824	12	1629	1685	1706.4	1621.6	1618.4	1669.8	1608.7	1685.1	1810.8
O43920	NADH dehydrogenase [ubiquinone] iron-sulfur protein 5	NDUFS5	12.5	9	66.9811	12	1606.8	1708.2	1610.5	1701.2	1635.7	1668.2	1572.5	1637.9	1637.6
Q86TX2	Acyl-coenzyme A thioesterase 1	ACOT1	46.2	9	27.3159	12	1476.8	1468.2	1397.8	1524.6	1569.3	1406.1	1641.6	1521.7	1601.8
Q14192	Four and a half LIM domains protein 2	FHL2	32.2	9	32.6165	12	1434.9	1579.7	1590.6	1478.6	1538	1537.8	1558.6	1610.3	1629.2
P08648	Integrin alpha-5	ITGA5	114.5	9	12.2974	12	1352.7	1487.3	1428.4	1532.4	1556.3	1524.4	1713.6	1695.2	1666.2
Q6UX04	Spliceosome-associated protein CWC27 homolog	CWC27	53.8	9	33.6864	12	1295.4	1362.7	1340.2	1317.6	1258.6	1314.5	1260	1250.7	1370.1
Q8NHH9	Atlastin-2	ATL2	66.2	9	19.8971	12	1143.1	1195.2	1215.1	1249.6	1260.5	1297.6	1605.7	1673.3	1643
Q9H223	EH domain-containing protein 4	EHD4	61.1	9	28.281	12	1089.6	1110.9	1076	1086.5	1169.2	1128.8	1016.1	973.9	1158
Q9NZ63	Telomere length and silencing protein 1 homolog	C9orf78	33.7	9	35.6401	12	1082	1035.9	1055.6	1070.3	968.4	1044.5	926.3	1033.4	1118.5
Q9Y5K5	Ubiquitin carboxyl-terminal hydrolase isozyme L5	UCHL5	37.6	9	36.7781	12	816.6	716.5	826.8	797.6	776.9	789.9	812.4	806.7	787
Q8IVS2	Malonyl-CoA-acyl carrier protein transacylase, mitochondrial	MCAT	42.9	9	32.3077	12	806.9	837.1	812.2	842.8	865	834	872.5	848.9	879.9
Q9H857	5'-nucleotidase domain-containing protein 2	NT5DC2	60.7	9	21.1538	12	774.9	707.5	736.8	779.3	1271.3	762	700.4	688.1	659.2
P00568	Adenylate kinase isoenzyme 1	AK1	21.6	9	46.9072	12	713.6	679.2	701.7	634.4	652.1	656.8	573.9	577.1	591.2
Q9NY61	Protein AATF	AATF	63.1	9	20.7143	12	573.5	563.8	581.6	630.6	620.2	599.4	513.5	524.3	465.3
Q9BVI4	Nucleolar complex protein 4 homolog	NOC4L	58.4	9	29.2636	12	511.1	513.3	485.4	508	557.8	501.7	529.8	518.9	483.8
Q9NVH0	Exonuclease 3'-5' domain-containing protein 2	EXD2	70.3	9	19.9678	12	352.1	355.2	363.2	412.8	386.8	380.5	436.1	466.3	425.2
Q9UBC2	Epidermal growth factor receptor substrate 15-like 1	EPS15L1	94.2	9	17.8241	12	326.2	333.2	367.8	349.6	353.3	360.3	340.1	338.8	320.7
O75746	Calcium-binding mitochondrial carrier protein Aralar1	SLC25A12	74.7	9	12.9794	12	292.4	322.5	331.6	315.4	327.1	317.9	318.1	323	299.9
Q01814	Plasma membrane calcium-transporting ATPase 2	ATP2B2	136.8	9	7.88415	12	82.4	96.6	101.4	106.9	101.7	105.1	116.8	119	102.1
Q96HN2	Adenosylhomocysteinase 3	AHCYL2	66.7	9	14.4026	12	36	40.2	40.3	54.1	42.8	52.1	46.8	40.9	34.1
Q9P013	Spliceosome-associated protein CWC15 homolog	CWC15	26.6	9	47.1616	11	3240.2	3294.2	3222.9	3127.5	3071.3	3236.7	1702	1303.2	1380.3
P12955	Xaa-Pro dipeptidase	PEPD	54.5	9	15.8215	11	2671.6	2419.6	2590.5	2530.2	2371.9	2466.3	2318.8	2371.6	2400.5
Q15813	Tubulin-specific chaperone E	TBCE	59.3	9	18.4061	11	2522.9	2292	2301.8	2198.3	2233.8	2209	1763.4	1646.7	1964.4
Q15286	Ras-related protein Rab-35	RAB35	23	9	40.2985	11	2486.5	2534.8	2778.8	2823.8	2498.2	2902	2748.3	2955.9	2623
Q9Y3A5	Ribosome maturation protein SBDS	SBDS	28.7	9	41.6	11	2282.7	2185.2	2231.1	2117.3	2070.9	2179.4	2235.4	2332.7	2241.5
P43034	Platelet-activating factor acetylhydrolase IB subunit alpha	PAFAH1B1	46.6	9	25.8537	11	1964.7	1821.4	1908.6	1823.6	1865.7	1785.3	1949.3	1925.8	1954.1
Q13442	28 kDa heat- and acid-stable phosphoprotein	PDAP1	20.6	9	33.7017	11	1894.2	1887.3	1603.3	1544.8	1334.9	1588.2	885.5	775.3	892.6
Q9P032	NADH dehydrogenase [ubiquinone] 1 alpha subcomplex assembly factor 4	NDUFAF4	20.3	9	47.4286	11	1865.8	2003	1912.2	1967.9	1974.3	1962.1	1916.5	1915	1922
Q8NFW8	N-acylneuraminate cytidylyltransferase	CMAS	48.3	9	27.4194	11	1638.2	1634.6	1590.1	1618.6	1652.5	1678.8	1710.1	1780.3	1847.8
P52888	Thimet oligopeptidase	THOP1	78.8	9	17.1263	11	1622.8	1697.6	1571	1653	1606.2	1545.5	1488.1	1419.1	1543.4
Q7Z739	YTH domain-containing family protein 3	YTHDF3	63.8	9	14.359	11	1588.8	1598.8	1639.3	1635.8	1709.2	1632	1590.3	1556.2	1559.5
Q9NRW7	Vacuolar protein sorting-associated protein 45	VPS45	65	9	19.2982	11	1487.3	1546	1606	1549.8	1595.2	1626.6	1501.8	1549.2	1536.6
Q53H12	Acylglycerol kinase, mitochondrial	AGK	47.1	9	25.5924	11	1431.6	1483.9	1662.1	1690.1	1612.9	1674.7	1795.3	1901.7	1613.4
Q53EL6	Programmed cell death protein 4	PDCD4	51.7	9	27.9318	11	1357.5	1280	1377	1460.6	1434.8	1399.6	1488.5	1455	1507.9
Q9UKD2	mRNA turnover protein 4 homolog	MRTO4	27.5	9	44.3515	11	1242.3	1244.7	1319.6	1534.9	1347.1	1368.5	1119.1	1057.5	892
Q9HD26	Golgi-associated PDZ and coiled-coil motif-containing protein	GOPC	50.5	9	22.7273	11	1240.8	1300.2	1344.9	1347.7	1348	1331.7	1339.4	1368.7	1450.8
O95340	Bifunctional 3'-phosphoadenosine 5'-phosphosulfate synthase 2	PAPSS2	69.5	9	15.6352	11	1195.3	1142.2	1273.6	1165.6	1280.3	1189.8	1204.4	1106.4	1205.1
Q8NFQ8	Torsin-1A-interacting protein 2	TOR1AIP2	51.2	9	28.2979	11	1132.2	1178.3	1254.6	1288.4	1293	1334.3	1593.4	1676.1	1566.7
Q9UGP8	Translocation protein SEC63 homolog	SEC63	87.9	9	15.3947	11	1101.2	1128.2	1279.4	1346.1	1398.9	1370.4	1520.5	1565.6	1354.9
Q99653	Calcineurin B homologous protein 1	CHP1	22.4	9	58.9744	11	1077	1145.2	1156.7	1169.1	1109.1	1118.3	1386.1	1446.4	1187.2
A6NDG6	Glycerol-3-phosphate phosphatase	PGP	34	9	51.4019	11	1032.9	943.2	890.8	870.8	871.6	837.2	757.3	716.2	789.9
Q5SY16	Polynucleotide 5'-hydroxyl-kinase NOL9	NOL9	79.3	9	18.661	11	958.4	933.4	939.5	1018.4	1051.5	1032.8	1044.6	1009.1	1018.8
Q9NXF1	Testis-expressed protein 10	TEX10	105.6	9	11.733	11	922.3	910.3	926.4	1006.1	952.7	987.8	1036.4	1023	956.4
Q92947	Glutaryl-CoA dehydrogenase, mitochondrial	GCDH	48.1	9	27.6256	11	892.2	940.1	891.2	937.4	954.5	880.3	989.7	985.4	939.7
O60934	Nibrin	NBN	84.9	9	16.1804	11	837.9	833.6	874	841.7	730.4	884.4	765.9	861.1	881
O95639	Cleavage and polyadenylation specificity factor subunit 4	CPSF4	30.2	9	39.4052	11	776.4	774.7	814.3	790.5	808.8	798.4	916.9	889.2	955.3
O00165	HCLS1-associated protein X-1	HAX1	31.6	9	38.3513	11	711.6	739.5	754.3	776	797.4	757.5	717.3	717.5	679.2
Q6P597	Kinesin light chain 3	KLC3	55.3	9	19.8413	11	449.1	481.1	477.8	459.2	519.1	485.8	494.4	447.5	526.5
Q92747	Actin-related protein 2/3 complex subunit 1A	ARPC1A	41.5	9	22.973	10	2943.8	2537.2	2585.9	2465.4	2443.7	2483.8	2171.8	2197.4	2218.3
Q2NL82	Pre-rRNA-processing protein TSR1 homolog	TSR1	91.8	9	11.8159	10	2723.3	2632	2315.4	2414.7	2380	2373.6	1604.7	1561.3	1756.7
Q9Y6W5	Wiskott-Aldrich syndrome protein family member 2	WASF2	54.2	9	16.4659	10	2385.3	2400.2	2315	2267.6	2273.1	2242.1	1701.3	1638.4	1713.3
O14639	Actin-binding LIM protein 1	ABLIM1	87.6	9	12.982	10	2243.4	2322.3	2201.1	2205.2	2109.4	2120.2	2364.2	2480.1	2431.4
P06213	Insulin receptor	INSR	156.2	9	5.93343	10	2210.7	2446.4	2352.6	2354	2516.7	2495.6	2765.5	2782.2	2820.9
O95140	Mitofusin-2	MFN2	86.3	9	13.4742	10	2112.9	2153.2	2229.9	2313	2343.2	2433.1	2674.1	2841.7	2737
O75718	Cartilage-associated protein	CRTAP	46.5	9	20.1995	10	2063.5	2087.8	2007.1	2099.2	2088.4	2111.9	2053.5	2088.6	2093.5
Q9P016	Thymocyte nuclear protein 1	THYN1	25.7	9	43.5556	10	1962.2	2089.4	2045.4	2134.2	2053.7	2019.4	1940.4	1961	1992.2
Q8N3F8	MICAL-like protein 1	MICALL1	93.4	9	11.7034	10	1730.4	1656.5	1780.8	1690.5	1740.1	1693.4	1478.5	1404	1485.3
Q9NVA2	Septin-11	2019-09-11	49.4	9	28.9044	10	1635.8	1464	1581.8	1506.2	1565.1	1502.8	1515	1417.7	1514.9
O15294	UDP-N-acetylglucosamine--peptide N-acetylglucosaminyltransferase 110 kDa subunit	OGT	116.8	9	10.8987	10	1598	1610.3	1691.5	1666.2	1784.8	1695.7	1854.4	1838.7	1920.8
P11182	Lipoamide acyltransferase component of branched-chain alpha-keto acid dehydrogenase complex, mitochondrial	DBT	53.5	9	14.5228	10	1568.8	1561.5	1558.1	1559.7	1592.9	1616.7	1595.7	1716	1691.2
P33121	Long-chain-fatty-acid--CoA ligase 1	ACSL1	77.9	9	16.1891	10	1511.5	1614.9	1659	1610.2	1676.4	1640.9	1445.3	1398.1	1569.2
O75663	TIP41-like protein	TIPRL	31.4	9	34.5588	10	1471.7	1369.5	1532.6	1405.6	1357.7	1380.2	1286.4	1290.5	1315.9
Q5T653	39S ribosomal protein L2, mitochondrial	MRPL2	33.3	9	36.3934	10	1461.2	1535.5	1433.8	1578.2	1563.4	1507.8	1395.2	1338.8	1399
Q13438	Protein-9	OS9	75.5	9	19.0405	10	1411.9	1433.8	1418.9	1473.9	1502.8	1461.7	1363.9	1411.8	1520.7
Q15022	Polycomb protein SUZ12	SUZ12	83	9	14.885	10	1398.6	1478.9	1347.3	1448.6	1364.7	1423.7	1346.8	1430.3	1426.1
P15927	Replication protein A 32 kDa subunit	RPA2	29.2	9	33.7037	10	1355.8	1261.9	1450.6	1280.1	1334.6	1391	1381.6	1446.6	1396.1
Q9NQR4	Omega-amidase NIT2	NIT2	30.6	9	36.5942	10	1302	1121.4	1147.5	1120	1136.3	1074.9	1005.1	917.7	1021.1
O95861	3'(2'),5'-bisphosphate nucleotidase 1	BPNT1	33.4	9	39.9351	10	1218	1112.2	1105.6	1076.9	1069.4	1066.1	1028.9	1003.3	1107.1
P35573	Glycogen debranching enzyme	AGL	174.7	9	8.35509	10	1215	1157.4	1123.9	1122.3	1175	1127.3	1019.7	995.1	1120.8
Q96SK2	Transmembrane protein 209	TMEM209	62.9	9	19.0731	10	1193.8	1254.7	1192.5	1264.4	1305.5	1266.3	1396.4	1463	1478.2
Q9UHI6	Probable ATP-dependent RNA helicase DDX20	DDX20	92.2	9	14.0777	10	1190.5	1203.5	1222.5	1248.3	1145.9	1199.1	935.7	948.2	953.9
O95785	Protein Wiz	WIZ	178.6	9	8.41914	10	1184.3	1280.7	1228.6	1259.3	1277	1240.8	1179	1230.2	1265.7
Q7L0Y3	tRNA methyltransferase 10 homolog C	TRMT10C	47.3	9	25.8065	10	1182.2	1167.1	1194.3	1195.5	1208.3	1154	1205.3	1202.1	1192.3
P35251	Replication factor C subunit 1	RFC1	128.2	9	9.40767	10	1174	1170.6	885.5	1049.1	1069.9	930.7	955.8	877.6	954.1
Q03519	Antigen peptide transporter 2	TAP2	75.6	9	13.4111	10	989.7	1038.4	1116.8	1146.3	1112.5	1134.7	1150.4	1162.5	1186.3
Q9H5H4	Zinc finger protein 768	ZNF768	60.2	9	16.8519	10	898.5	965.8	924.7	871.5	892.2	866	709.2	740.5	780.5
Q8NB49	Phospholipid-transporting ATPase IG	ATP11C	129.4	9	10.2473	10	636.8	672.3	708.2	742.2	776.8	743.8	778.8	760	756
Q14BN4	Sarcolemmal membrane-associated protein	SLMAP	95.1	9	11.8357	10	615.7	672.1	569.7	610.4	667.7	616.4	645.7	640.1	644.5
P60891	Ribose-phosphate pyrophosphokinase 1	PRPS1	34.8	9	29.2453	10	581.7	564.7	616.9	598.9	601.2	616.1	587.7	551.4	548.1
Q9UBW7	Zinc finger MYM-type protein 2	ZMYM2	154.8	9	9.22295	10	371.4	405.7	367.9	404.4	369.6	385.4	372.1	366	383.9
Q92793	CREB-binding protein	CREBBP	265.2	9	4.87305	10	146.5	162.4	167.4	174	160.9	172.1	162.4	156.5	171.9
Q6NVY1	3-hydroxyisobutyryl-CoA hydrolase, mitochondrial	HIBCH	43.5	9	21.7617	9	2353.5	2158.5	2304.7	2246	2426.8	2270.6	2523.8	2420.9	2496.1
Q9Y399	28S ribosomal protein S2, mitochondrial	MRPS2	33.2	9	39.8649	9	1865.6	1927.4	1900.6	2023.2	2022.9	2091.6	1854.5	1821	1844.3
Q9HA64	Ketosamine-3-kinase	FN3KRP	34.4	9	29.7735	9	1856.3	1780.1	1799.8	1686.3	1740.7	1913.9	1407	1427.6	1504.9
Q8NBJ7	Inactive C-alpha-formylglycine-generating enzyme 2	SUMF2	33.8	9	31.8937	9	1720.5	1590	1564.9	1539.5	1625.1	1535.4	1459.7	1403.3	1480.3
Q9ULX3	RNA-binding protein NOB1	NOB1	46.6	9	24.0291	9	1656.3	1744.4	1655.8	1571.8	1541.6	1575.1	1011.5	1038.9	1025.7
Q8TC07	TBC1 domain family member 15	TBC1D15	79.4	9	14.0376	9	1547.8	1517.2	1513.2	1495.9	1540.7	1454.6	1438	1439	1508.5
Q92541	RNA polymerase-associated protein RTF1 homolog	RTF1	80.3	9	12.9577	9	1373.4	1423.1	1605.9	1516.1	1434.6	1481.9	1095.7	1030.3	1020.2
P48556	26S proteasome non-ATPase regulatory subunit 8	PSMD8	39.6	9	28.5714	9	1314.7	1204.8	1314.9	1346.7	1293.2	1210.3	1275.8	1208.9	1176.5
Q15276	Rab GTPase-binding effector protein 1	RABEP1	99.2	9	11.3689	9	1267.1	1258.2	1306	1276.3	1315.2	1242.1	1180.2	1173.7	1183.6
Q8NBJ4	Golgi membrane protein 1	GOLM1	45.3	9	20.1995	9	1228.3	1238.5	1317.2	1363.2	1312.9	1332	1412.5	1486.2	1358.6
P50750	Cyclin-dependent kinase 9	CDK9	42.8	9	27.957	9	1214.3	1140.8	1157.2	1192.1	1152.4	1218.8	1068.4	1115.1	1167.1
P13984	General transcription factor IIF subunit 2	GTF2F2	28.4	9	46.1847	9	1114.2	1094	1112.2	1106.1	1112.8	1094.9	1343.9	1386.1	1433
Q8TEW0	Partitioning defective 3 homolog	PARD3	151.3	9	8.62832	9	1094.1	1127.4	1152	1170.4	1170.2	1161.4	1482.7	1105.8	1183.2
Q9UJX3	Anaphase-promoting complex subunit 7	ANAPC7	66.8	9	20.2003	9	1065.3	1077.9	1094.2	1068.7	1206.7	1152.7	1057.4	1029	1159.8
Q5JSZ5	Protein PRRC2B	PRRC2B	242.8	9	5.65276	9	1045	1039.9	1037.5	1115.5	1027.7	1071.8	1022.6	1026.8	1015.4
Q13867	Bleomycin hydrolase	BLMH	52.5	9	24.6154	9	1002.6	979.3	992.3	1010.5	958.4	969.4	1015.7	1004.6	989.4
Q13206	Probable ATP-dependent RNA helicase DDX10	DDX10	100.8	9	12.6857	9	981.6	974.2	885.9	996.4	1016.5	979	937.2	897.1	880.1
Q9H0C8	Integrin-linked kinase-associated serine/threonine phosphatase 2C	ILKAP	42.9	9	26.2755	9	960.9	914.4	844	820.3	886.8	835.8	833.6	760.6	924.4
Q14139	Ubiquitin conjugation factor E4 A	UBE4A	122.5	9	12.5704	9	873.7	948.2	977.3	962.3	948.8	1003.7	921.2	948.7	935.6
P49589	Cysteine--tRNA ligase, cytoplasmic	CARS	85.4	9	10.1604	9	828.6	745.7	750.2	699.1	722.3	755.4	571.1	553.3	623.4
Q9Y4I1	Unconventional myosin-Va	MYO5A	215.3	9	5.8221	9	806.9	856.8	902	905.8	941.5	895.6	950.6	923.2	934.1
P11532	Dystrophin	DMD	426.5	9	2.76798	9	751.3	790.5	755.8	745.1	804.2	782.7	670.5	629.1	706.6
Q9H6W3	Ribosomal oxygenase 1	C14orf169; RIOX1	71	9	17.9407	9	707.5	736.4	736.6	719.4	733.3	743.3	788.4	781	759.7
Q99878	Histone H2A type 1-J	HIST1H2AJ; HIST1H2AK	13.9	8	32.0312	284	8246.5	8229.6	6456.9	8140.4	8146.6	7978.9	7371.5	6515.3	7461.6
P84243	Histone H3.3	H3F3A; H3F3AP4; H3F3B	15.3	8	38.9706	246	25550.6	22371.4	11870	16629.8	18044.6	13747.8	14177.2	11396.6	13371.2
Q7L7L0	Histone H2A type 3	HIST3H2A	14.1	8	31.5385	238	24303.3	22994.1	20563.1	24889.9	24525.2	22403.9	26089.4	23044.3	22036.7
P51148	Ras-related protein Rab-5C	RAB5C	23.5	8	50.463	70	3247.9	3319.2	3210.7	3267.8	3081.8	3360.8	3242.6	3285.6	3262.5
P16402	Histone H1.3	HIST1H1D	22.3	8	27.1493	63	433.6	369	180.8	318.6	219.9	193.7	199.6	163.6	134.9
Q9Y277	Voltage-dependent anion-selective channel protein 3	VDAC3	30.6	8	34.2756	46	1880.9	2051.6	2076.8	2202.3	2157.5	2124.9	2314.9	2283.4	1992.2
P07737	Profilin-1	PFN1	15	8	47.1429	45	3186.3	2814.8	3041.5	2762	2685	2769.6	2642.8	2660.5	2650.5
P0DP25	Calmodulin-3	CALM3; CALM2; CALM1	16.8	8	76.5101	38	4586	4519.7	5043	1833	1658.9	1517.5	1274.6	1348.2	1104.4
P05387	60S acidic ribosomal protein P2	RPLP2	11.7	8	68.6957	31	4316	4726.4	4886	4441.3	4477.6	4600.1	2771.1	3411.6	3372.9
P62826	GTP-binding nuclear protein Ran	RAN	24.4	8	34.2593	29	6206.4	5769.5	6583.8	6139.6	6236.5	6392.2	6322.7	6739.8	6248.7
P08865	40S ribosomal protein SA	RPSA	32.8	8	43.3898	25	3610.9	3797.8	3999.6	4179.7	4131.1	4293.9	3927.4	3983.1	4126.9
P60660	Myosin light polypeptide 6	MYL6	16.9	8	64.2384	22	7192	7140.5	7397.7	6495.2	7147.9	6726.7	7378.3	7344.7	8223.1
P22392	Nucleoside diphosphate kinase B	NME2; NME1-NME2	17.3	8	44.0789	22	6562.7	6098.3	6318.3	5795	5622.8	5821.1	5764.3	5709.1	5866.2
P14678	Small nuclear ribonucleoprotein-associated proteins B and B'	SNRPB	24.6	8	22.9167	21	2597.9	2681.7	2537.4	2763.3	2595.6	2686	3161.8	3351.2	2906.4
P56537	Eukaryotic translation initiation factor 6	EIF6	26.6	8	49.7959	21	2188.7	2313	2280.1	2254.5	2114.3	2277	2191.3	2273.3	2235.9
Q16718	NADH dehydrogenase [ubiquinone] 1 alpha subcomplex subunit 5	NDUFA5	13.4	8	68.9655	21	1253	1446.7	1401.5	1490.6	1488.3	1475.6	1637.8	1620.4	1517.6
A0A0B4J2D5	Glutamine amidotransferase-like class 1 domain-containing protein 3B, mitochondrial	C21orf33; LOC102724023	28.1	8	35.8209	19	4629.7	4577.2	4353.4	4277.3	4705.7	4326.6	4759.6	4471.2	4735.7
P30041	Peroxiredoxin-6	PRDX6	25	8	33.4821	19	3672.4	3241.6	3874.8	3546.1	3449.5	3572.3	3202.7	3146.8	3084.3
P62857	40S ribosomal protein S28	RPS28	7.8	8	60.8696	19	3479.6	3776.1	3736.6	3532.7	3566.1	3633.7	3175.5	3173.6	3475.3
Q00325	Phosphate carrier protein, mitochondrial	SLC25A3	40.1	8	16.8508	18	4918.8	4971.7	5848	5637.1	5514.6	5714.9	5981.6	6321.8	5154
P10606	Cytochrome c oxidase subunit 5B, mitochondrial	COX5B	13.7	8	39.5349	18	4497	4947.1	4424.9	4665.4	4526.4	4607.3	5000	5075.2	5040.1
Q99714	3-hydroxyacyl-CoA dehydrogenase type-2	HSD17B10	26.9	8	39.8467	18	2754.3	2766.7	2630.9	2571.4	2745.5	2623.4	3050.4	3040.6	3029
P61019	Ras-related protein Rab-2A	RAB2A	23.5	8	45.283	18	2307.4	2357.6	2468.9	2422	2344.3	2456	2500.7	2678.4	2526.2
P10515	Dihydrolipoyllysine-residue acetyltransferase component of pyruvate dehydrogenase complex, mitochondrial	DLAT	69	8	16.847	18	1606.2	1837.4	1822.9	1859.8	1715.7	1867.2	1944.4	1943.7	1639.4
P62263	40S ribosomal protein S14	RPS14	16.3	8	35.0993	17	2033.9	2103.8	1675	1730.2	1768	1691.5	1465.4	1451.9	1606.5
P01112	GTPase HRas	HRAS	21.3	8	51.3228	17	1273.7	1350.7	1266.8	1245.7	1276.1	1271	1265.3	1207.9	1307
P30519	Heme oxygenase 2	HMOX2	36	8	41.7722	17	1014.8	1064.6	1063.4	1117.9	1078	1134.4	1168.1	1267.3	1213
P40429	60S ribosomal protein L13a	RPL13A	23.6	8	31.5271	16	3326.7	3430.2	3153.7	4021.9	3378.9	3658.3	2712.2	2604.8	2832.5
P84077	ADP-ribosylation factor 1	ARF1	20.7	8	55.8011	16	1593.6	1477.6	1763.1	1630.4	1591.4	1628.7	1701.2	1778.2	1514.6
P01111	GTPase NRas	NRAS	21.2	8	49.7354	16	1195.5	1246.7	1258.7	1224	1280.4	1268.9	1182.4	1156.1	1199.7
P53007	Tricarboxylate transport protein, mitochondrial	SLC25A1	34	8	21.5434	15	2767.1	2839.9	3125.9	3307.2	3155.7	3303.7	3113.9	3172.7	2672.7
Q9H3G5	Probable serine carboxypeptidase CPVL	CPVL	54.1	8	15.9664	15	2210.2	2166.1	2208.4	2354.5	2244.2	2208.4	2387.7	2356.2	2270.1
Q16762	Thiosulfate sulfurtransferase	TST	33.4	8	41.7508	15	1290.8	1238.7	1157.6	1148.1	1341.7	1200	1200.5	1084.3	1232.1
Q96JJ7	Protein disulfide-isomerase TMX3	TMX3	51.8	8	28.6344	15	1162.9	1199	1314	1385.3	1414.5	1377.2	1684.5	1748	1509.6
Q8TAE8	Growth arrest and DNA damage-inducible proteins-interacting protein 1	GADD45GIP1	25.4	8	54.955	15	762.4	813.8	751.3	795.2	781.3	754.2	775	727.4	787.7
Q9BTT6	Leucine-rich repeat-containing protein 1	LRRC1	59.2	8	25.9542	15	694.7	756.5	758.8	783	830.4	808.4	782.7	797.9	795.4
Q9Y281	Cofilin-2	CFL2	18.7	8	50	15	620.8	548.4	581	505	495.3	518.3	476.5	438.4	512
P01116	GTPase KRas	KRAS	21.6	8	51.3228	15	102.1	114	107.4	109.2	108.4	116.4	84.6	83.9	112
P28072	Proteasome subunit beta type-6	PSMB6	25.3	8	34.3096	14	4329.4	3750	3776.1	3510.7	3666.6	3560.1	3407.1	3395.6	3720.1
O14737	Programmed cell death protein 5	PDCD5	14.3	8	59.2	14	4041.3	3602.4	3420.6	3137.7	3093.9	3061.1	3129.7	3041	3330.1
P61026	Ras-related protein Rab-10	RAB10	22.5	8	34.5	14	4028.6	4197.2	3874.3	3878	3831.3	3952.2	3907.2	4302.5	4203
Q16836	Hydroxyacyl-coenzyme A dehydrogenase, mitochondrial	HADH	34.3	8	21.6561	14	3124.7	2784.4	2957	3054.3	3237.4	3079	3797.6	3817.3	3561.7
P62910	60S ribosomal protein L32	RPL32	15.8	8	44.4444	14	2950.6	3650.9	3539.6	3514.6	3499.1	3496.7	3102.5	3060.6	3163.5
Q9Y224	RNA transcription, translation and transport factor protein	C14orf166; RTRAF	28.1	8	35.6557	14	2366	2443.5	2583.7	2513.8	2421.7	2497.6	2517.9	2595.9	2682.3
Q5VTL8	Pre-mRNA-splicing factor 38B	PRPF38B	64.4	8	15.0183	14	2043.2	2044.4	1927.4	2065.4	1964.7	2093.8	1644.8	1631.8	1638.1
Q9UN86	Ras GTPase-activating protein-binding protein 2	G3BP2	54.1	8	14.9378	14	1937	1950.8	2040	1999.3	1745.4	1957.6	1432.1	1527.9	1560
P35613	Basigin	BSG	42.2	8	22.8571	14	1927.9	2033.6	2110.9	2145.2	2226.8	2100.6	2505	2581.9	2423.9
P61224	Ras-related protein Rap-1b	RAP1B	20.8	8	37.5	14	1765.8	1823	1780.8	1823.9	1897.2	1831.5	1845.4	1876.8	1778.7
P28074	Proteasome subunit beta type-5	PSMB5	28.5	8	32.3194	14	1588	1421.4	1476.5	1467.4	1491.4	1459.9	1459.4	1424.5	1443.7
Q14011	Cold-inducible RNA-binding protein	CIRBP	18.6	8	40.6977	14	1567.2	1669	1660.7	1578.2	1488.9	1647.2	1378.3	1415.9	1407
Q8N8A6	ATP-dependent RNA helicase DDX51	DDX51	72.4	8	20.4204	14	733.1	780.1	754.2	806.5	816.3	770.5	785.3	764.8	794.5
P63000	Ras-related C3 botulinum toxin substrate 1	RAC1	21.4	8	32.8125	13	4020.3	3736.9	3803.2	3609.4	3561	3707.8	3384.6	3357.7	3466.3
P30085	UMP-CMP kinase	CMPK1	22.2	8	31.6327	13	2438.4	2335.2	2363.5	2066.8	2388.8	2174.2	2117.1	1911.2	2377.8
Q96QK1	Vacuolar protein sorting-associated protein 35	VPS35	91.6	8	15.7035	13	2097.3	1983.9	2053	1868.4	1855.3	1919.2	1441.5	1406.5	1623.2
Q9HC38	Glyoxalase domain-containing protein 4	GLOD4	34.8	8	37.6997	13	1810.5	1622.6	1627.9	1579.9	1572.1	1546.2	1393.2	1294.7	1448.7
Q969X6	U3 small nucleolar RNA-associated protein 4 homolog	CIRH1A; UTP4	76.8	8	13.9942	13	1764.6	1843.7	1808.9	1864.6	1961	1914.5	2011	2034.1	2120.6
Q9UNH7	Sorting nexin-6	SNX6	46.6	8	24.6305	13	1656.5	1471	1474.6	1389.8	1523.9	1401.2	1283.1	1126	1370
P25787	Proteasome subunit alpha type-2	PSMA2	25.9	8	31.6239	13	1509.2	1374.7	1436.5	1359.8	1356	1396.3	1381.2	1418.5	1488.5
P06132	Uroporphyrinogen decarboxylase	UROD	40.8	8	32.97	13	1314.6	1128.6	1099.1	1051.7	1088.4	1020.1	912.1	823.4	997.4
P84095	Rho-related GTP-binding protein RhoG	RHOG	21.3	8	49.7382	13	1292.4	1401.2	1300.1	1333.4	1418.8	1341.7	1324.5	1287.4	1456.1
Q15005	Signal peptidase complex subunit 2	SPCS2	25	8	37.6106	13	1256.5	1318.7	1325.3	1331.9	1416.8	1431.3	1654.5	1700.8	1664.5
Q8NBU5	ATPase family AAA domain-containing protein 1	ATAD1	40.7	8	34.903	13	1067.9	1102.1	1182.1	1184.5	1164.4	1182.8	1386.3	1414.2	1380.2
Q9HAV0	Guanine nucleotide-binding protein subunit beta-4	GNB4	37.5	8	33.2353	13	945.2	941.8	933.4	928.8	969.3	957.2	877.5	873.4	908
Q8IYD1	Eukaryotic peptide chain release factor GTP-binding subunit ERF3B	GSPT2	68.8	8	12.1019	13	177.9	167.8	178.8	187.2	190.1	185.4	211.5	204.2	187.1
O00487	26S proteasome non-ATPase regulatory subunit 14	PSMD14	34.6	8	37.0968	12	3055.4	2671.1	2812.5	2789.9	2614.3	2712.4	2751.4	2699.2	2933.1
Q8NCW5	NAD(P)H-hydrate epimerase	APOA1BP; NAXE	31.7	8	29.1667	12	2384.4	2089	2146.1	2052.6	2051.9	2052.5	1845	1820.6	1905.6
P35659	Protein DEK	DEK	42.6	8	17.6	12	2333.5	2399.6	2082.5	2355.5	1923	2102.8	1405.2	1355.2	1079.1
Q53GQ0	Very-long-chain 3-oxoacyl-CoA reductase	HSD17B12	34.3	8	29.8077	12	2272.7	2403.4	2462.4	2620.7	2644.7	2675.4	2905	3020	2805.4
Q06587	E3 ubiquitin-protein ligase RING1	RING1	42.4	8	25.8621	12	2201.9	2367.8	2205.9	2209.4	2303	2281.5	2154.8	2160	2391.3
P11233	Ras-related protein Ral-A	RALA	23.6	8	43.6893	12	1728.3	1885.4	1740.6	1913.5	1911.9	1824.2	1993.8	2006.5	2071.5
Q9BR76	Coronin-1B	CORO1B	54.2	8	21.0634	12	1681.2	1606.1	1558.4	1534.7	1541.1	1506.8	1362.5	1270.7	1410.9
Q03135	Caveolin-1	CAV1	20.5	8	48.8764	12	1499.2	1570.7	1629	1623.8	1714.6	1719.5	1930.8	2148	1922.6
Q16204	Coiled-coil domain-containing protein 6	CCDC6	53.3	8	18.3544	12	1468.9	1430	1559.9	1519	1551.7	1520.9	1681.7	1673.5	1700.4
Q9BT78	COP9 signalosome complex subunit 4	COPS4	46.2	8	22.1675	12	1336.5	1291.3	1301.4	1280	1311.3	1304.5	1358.5	1246.7	1283.1
P41223	Protein BUD31 homolog	BUD31	17	8	51.3889	12	1189.6	1139.9	1021.1	1175.2	1143.4	1151.1	1110	1060.4	1159
P24666	Low molecular weight phosphotyrosine protein phosphatase	ACP1	18	8	61.3924	12	1176.6	1125.9	1155.3	1063.6	1079.2	1079.7	987.6	942.6	1036
Q99523	Sortilin	SORT1	92	8	11.432	12	1135.2	1260.1	1342.9	1427.5	1445.3	1445.8	1571.5	1632.2	1459.9
Q9UKF6	Cleavage and polyadenylation specificity factor subunit 3	CPSF3	77.4	8	14.7661	12	1001.7	984	1048.7	1069.9	1040.5	1024	1127.1	1104	1092.1
O60547	GDP-mannose 4,6 dehydratase	GMDS	41.9	8	27.4194	12	970.4	925.5	1007	970.3	1018.4	948.7	916.1	975.4	969.2
Q9H4M9	EH domain-containing protein 1	EHD1	60.6	8	26.779	12	851.6	801.1	877.7	809.4	907.8	829.5	786.3	754.2	725.7
Q16625	Occludin	OCLN	59.1	8	19.3487	12	746.2	809.4	793.5	812	751.6	825.5	896.5	974.4	911.5
Q9BRX2	Protein pelota homolog	PELO	43.3	8	33.2468	12	732.6	759	790.3	763.5	727.9	722.5	575.8	604.9	604.7
P20338	Ras-related protein Rab-4A	RAB4A	24.4	8	49.5413	12	572.3	563.2	588.5	581.5	592.9	584.7	565.4	512.6	569.6
Q9NRW1	Ras-related protein Rab-6B	RAB6B	23.4	8	31.25	12	140.8	150.4	142.2	135.3	140.4	134.8	141	143.2	139.5
P05026	Sodium/potassium-transporting ATPase subunit beta-1	ATP1B1	35	8	21.7822	11	3106	3263.2	3256.6	3481.6	3587.1	3725.4	4017.2	4195.6	4446.9
P07602	Prosaposin	PSAP	58.1	8	12.2137	11	3065.4	2752.2	2676.4	2824.6	3156.7	2844.4	3110.6	3242.2	3365.7
Q9H8Y8	Golgi reassembly-stacking protein 2	GORASP2	47.1	8	27.8761	11	2871.9	2951.1	2871.7	2758.1	2486.4	2872.7	2184.3	2401.5	2265.7
Q14677	Clathrin interactor 1	CLINT1	68.2	8	14.56	11	2786.7	2929.2	3142	2970	2795.8	2949.6	2391.2	2654.8	2656.1
P82979	SAP domain-containing ribonucleoprotein	SARNP	23.7	8	30.4762	11	2392.4	2392.2	2363.5	2407.1	2148.4	2362.3	2427.1	2640.3	2527.3
O60925	Prefoldin subunit 1	PFDN1	14.2	8	48.3607	11	2154.1	2050.9	2083.1	1837.4	1997.3	1889.2	1837.9	1757	1971.3
O43765	Small glutamine-rich tetratricopeptide repeat-containing protein alpha	SGTA	34	8	28.115	11	2130.7	2102.5	2094.3	1914.1	2080.4	2014.5	1836.3	1775.3	2065.2
P15586	N-acetylglucosamine-6-sulfatase	GNS	62	8	18.2971	11	1963.4	1804	1777.4	1783.3	1874.6	1801.5	2319.2	2166.9	2229.9
Q9Y5M8	Signal recognition particle receptor subunit beta	SRPRB	29.7	8	26.5683	11	1937.3	2064.8	2206.8	2160.6	2148.7	2192.2	2401	2608.2	2392.2
O75940	Survival of motor neuron-related-splicing factor 30	SMNDC1	26.7	8	49.1597	11	1827.2	1915.9	1981.1	1972.6	1886.6	2048.6	2359.6	2545.9	2290.2
P61421	V-type proton ATPase subunit d 1	ATP6V0D1	40.3	8	23.6467	11	1807.3	1953.7	1877.5	1910.8	2004.9	1891.9	2133.1	2074.4	2088.6
P19022	Cadherin-2	CDH2	99.7	8	14.2384	11	1802.8	1873.1	1811	1873.4	1890.2	1862.8	1596.5	1593.8	1526.7
Q8WTT2	Nucleolar complex protein 3 homolog	NOC3L	92.5	8	11	11	1797.6	1604.7	1488.3	1825.6	1826.8	1668.1	1524.7	1501.6	1436.2
P40763	Signal transducer and activator of transcription 3	STAT3	88	8	10.3896	11	1735.3	1736.2	1837	1701.8	1699.8	1714.9	1521.5	1515.7	1569.2
Q15006	ER membrane protein complex subunit 2	EMC2	34.8	8	31.3131	11	1609	1684.7	1568.4	1662.3	1708.4	1629.3	1827.5	1840.7	1866.1
P78310	Coxsackievirus and adenovirus receptor	CXADR	40	8	27.3973	11	1500.4	1639.2	1590.4	1589	1619.3	1617.3	1698.8	1691.7	1788.4
Q9BYT8	Neurolysin, mitochondrial	NLN	80.6	8	13.3523	11	1418	1309.4	1287.2	1245.5	1342.1	1325.9	1252.6	1205.1	1258.2
Q15397	Pumilio homolog 3	KIAA0020; PUM3	73.5	8	13.8889	11	1363	1257.2	1085.7	1386.5	1385.5	1289.1	1211.6	1102	1076.1
Q8N9T8	Protein KRI1 homolog	KRI1	82.5	8	10.5263	11	1350	1475.9	1360.7	1375.1	1363.6	1349.6	953	946.6	806.5
P57678	Gem-associated protein 4	GEMIN4	120	8	7.46692	11	916.3	978.7	1029.2	1072.5	1043.1	1035.2	1084.6	1012.5	956.9
O43252	Bifunctional 3'-phosphoadenosine 5'-phosphosulfate synthase 1	PAPSS1	70.8	8	21.6346	11	827.8	830.1	944.5	892.9	913.8	865.1	914.5	835.2	901.3
P46199	Translation initiation factor IF-2, mitochondrial	MTIF2	81.3	8	13.7552	11	824	835.4	856.9	856.5	852.9	782.1	832.4	796.8	843.7
Q86UK7	E3 ubiquitin-protein ligase ZNF598	ZNF598	98.6	8	8.84956	11	772.2	775.7	745	782	750	764.3	930.7	963.7	1007.3
P47755	F-actin-capping protein subunit alpha-2	CAPZA2	32.9	8	37.0629	11	725.7	677.4	713.9	637.6	678.3	672.9	614.4	628.1	656.3
P36405	ADP-ribosylation factor-like protein 3	ARL3	20.4	8	54.9451	11	720.4	643.2	705.1	644	694	668.8	693.4	662.9	712.2
P35612	Beta-adducin	ADD2	80.8	8	15.7025	11	717.1	677.4	707.3	729.9	713.8	711.7	620.5	570.7	619.2
Q9NR28	Diablo homolog, mitochondrial	DIABLO	27.1	8	35.1464	11	709.1	747.3	764.2	788.9	844.3	751.3	868	878.7	742.4
Q8NBF2	NHL repeat-containing protein 2	NHLRC2	79.4	8	23.416	11	670	609.1	620.1	573.2	632.6	589.6	477.4	482	540.8
Q03518	Antigen peptide transporter 1	TAP1	87.2	8	16.0891	11	563.1	545	547.8	624.5	623.7	577.6	640.2	569	630.2
Q14168	MAGUK p55 subfamily member 2	MPP2	64.5	8	23.2639	11	482.2	531.1	538	559.4	562.4	547.3	604.1	601.5	565.9
P12931	Proto-oncogene tyrosine-protein kinase Src	SRC	59.8	8	14.9254	11	427.1	413.4	395.6	406	432.7	424.4	502.4	425.5	478.7
Q9H0L4	Cleavage stimulation factor subunit 2 tau variant	CSTF2T	64.4	8	17.3701	11	320.7	326.1	330.5	307.6	341.5	320	335.2	325.4	356.6
P50914	60S ribosomal protein L14	RPL14	23.4	8	21.3953	10	5266.8	4133.5	2541.3	3519.5	3540.8	2727.3	2524.5	2106.5	2388.7
Q9NRX4	14 kDa phosphohistidine phosphatase	PHPT1	13.8	8	60	10	4009.8	3640.1	3680.4	3271.3	2889.3	3316.8	2829.6	2849	2773.2
Q9H1E3	Nuclear ubiquitous casein and cyclin-dependent kinase substrate 1	NUCKS1	27.3	8	29.2181	10	3396.8	3340.5	2302.6	2222.8	1088.2	2273.2	1194.9	1219	1034.9
O60885	Bromodomain-containing protein 4	BRD4	152.1	8	6.24082	10	2272	2335	2258.2	2259.8	2072	2221.1	1698.6	1520.5	1593.8
Q9NPH2	Inositol-3-phosphate synthase 1	ISYNA1	61	8	19.8925	10	2137.3	1750.9	1890.6	1789.7	1844.4	1828.6	1549.4	1469.9	1564
Q9BPX5	Actin-related protein 2/3 complex subunit 5-like protein	ARPC5L	16.9	8	64.0523	10	1947.8	1886.6	1590.8	1615.5	1528.3	1539.6	1391.9	1356.8	1506.3
Q9HD33	39S ribosomal protein L47, mitochondrial	MRPL47	29.4	8	30	10	1913.4	1999.2	1943.6	2198.3	2157.3	2092.8	1956.4	2015.1	1988.9
Q9Y624	Junctional adhesion molecule A	F11R	32.6	8	29.097	10	1695	1872.1	1819.2	1898.8	1837.8	1936.1	1965.3	2083.2	2050.8
Q8TC12	Retinol dehydrogenase 11	RDH11	35.4	8	23.5849	10	1655.4	1698.2	1633.2	1722.7	1775	1764.2	1830.2	1856.2	1844.5
P48163	NADP-dependent malic enzyme	ME1	64.1	8	13.1119	10	1619.5	1423.5	1389	1293	1410.2	1333.7	1223.6	1124.9	1312.5
P16070	CD44 antigen	CD44	81.5	8	11.4555	10	1576.4	1627	1678.6	1641.8	1557.5	1696.1	1834.9	2061.5	2085.5
Q99614	Tetratricopeptide repeat protein 1	TTC1	33.5	8	30.4795	10	1551	1691.8	1740.2	1638.6	1628.8	1619.6	1598.1	1618	1545
Q6DD87	Zinc finger protein 787	ZNF787	40.4	8	30.1047	10	1536.1	1672.7	1516.7	1511.4	1535.3	1449.4	1320.2	1332.1	1364.3
Q15631	Translin	TSN	26.2	8	33.7719	10	1524.6	1262.9	1432.1	1299.6	1237	1341.3	1069.1	1088	1111.8
Q15942	Zyxin	ZYX	61.2	8	22.7273	10	1453.4	1304.2	1429.9	1330.5	1336.9	1318.4	1465.1	1487.4	1565.6
Q8NFH5	Nucleoporin NUP35	NUP35	34.8	8	35.2761	10	1451.5	1611.2	1543.7	1602.2	1627.7	1621	1918.9	2008.4	1965.3
Q13404	Ubiquitin-conjugating enzyme E2 variant 1	UBE2V1; TMEM189-UBE2V1	16.5	8	40.8163	10	1436.1	1271.6	1433	1358.2	1167.6	1411.8	1222.8	1239.8	1170.8
P04818	Thymidylate synthase	TYMS	35.7	8	34.8243	10	1366.9	1187.2	1421.8	1332	1380.1	1375.9	1269.5	1223	1315.3
Q9Y3C1	Nucleolar protein 16	NOP16	21.2	8	38.2022	10	1326.7	1449.5	1351.7	1467.6	1492.5	1400.5	1637	1543	1486.3
Q7Z2T5	TRMT1-like protein	TRMT1L	81.7	8	16.2347	10	1310.6	1323.2	1356.5	1364.3	1447.1	1449.4	1432.8	1512	1499.2
Q9NUL3	Double-stranded RNA-binding protein Staufen homolog 2		62.6	8	14.9123	10	1266.1	1346.7	1221.1	1281.2	1265.4	1245.4	1134.1	1237.1	1260.8
Q9BRJ2	39S ribosomal protein L45, mitochondrial	MRPL45	35.3	8	38.2353	10	1230.8	1196	1206	1189.6	1275.1	1291.7	1240.6	1220.6	1271.5
Q9BRP8	Partner of Y14 and mago	WIBG; PYM1	22.6	8	52.451	10	1225.9	1211.6	1149.4	1167.1	1123.6	1118.8	961.5	960	1001.5
P48637	Glutathione synthetase	GSS	52.4	8	25.1055	10	1206.3	1022.6	1007.6	922	991.3	953.7	761.4	750.2	873.9
P43121	Cell surface glycoprotein MUC18	MCAM	71.6	8	19.5046	10	1197.7	1301.4	1268.1	1337	1286.5	1354.9	1495.3	1520.7	1546.8
Q9BVG4	Protein PBDC1	CXorf26; PBDC1	26	8	36.4807	10	1191.9	1185.8	1250.2	1218.4	1183.3	1149.1	1180.6	1102.1	1068.5
O15270	Serine palmitoyltransferase 2	SPTLC2	62.9	8	19.9288	10	1185.8	1194.1	1187.2	1258.3	1305.7	1316.9	1402.9	1485.1	1381.1
Q9BX67	Junctional adhesion molecule C	JAM3	35	8	25.1613	10	1166.3	1177.7	1190.5	1199.6	1236.5	1216.8	1252.7	1266.6	1281.1
Q8WYA6	Beta-catenin-like protein 1	CTNNBL1	65.1	8	14.9201	10	1162.3	1176.7	1248.5	1238.8	1316.9	1259.8	1283.3	1262.4	1314.2
Q15910	Histone-lysine N-methyltransferase EZH2	EZH2	85.3	8	12.4665	10	1134.6	1162	1146.5	1141.1	1164.5	1163	967.7	949.1	1012.3
P28482	Mitogen-activated protein kinase 1	MAPK1	41.4	8	25	10	1099.8	1105	1149.2	1081.6	1072.6	1051.1	883.4	863.6	934.8
P04792	Heat shock protein beta-1	HSPB1	22.8	8	40.9756	10	1064.8	1052.4	957	906.2	923.5	873.9	918.2	888.3	1050.9
Q9H8H0	Nucleolar protein 11	NOL11	81.1	8	14.8818	10	989.1	1032.4	1115.9	1122	1141	1134.2	1217.1	1155.2	1140.7
Q96B26	Exosome complex component RRP43	EXOSC8	30	8	31.1594	10	944.2	972	909.7	926.7	971.7	947.8	995.5	939.2	1029.1
P40937	Replication factor C subunit 5	RFC5	38.5	8	24.7059	10	941.8	897.4	944.3	914.4	918.3	942.7	822.7	775.7	860.1
O95391	Pre-mRNA-splicing factor SLU7	SLU7	68.3	8	17.7474	10	927.6	987	936.8	932.5	961.5	955	705.3	696.2	702.4
Q4G0J3	La-related protein 7	LARP7	66.9	8	18.3849	10	908.1	971.1	802	932	921.8	868.3	921.9	859.4	904.3
Q92667	A-kinase anchor protein 1, mitochondrial	AKAP1	97.3	8	14.3965	10	896.1	939.3	924.6	941.9	904.7	1008.9	846.1	892.2	902.8
Q8N2K0	Lysophosphatidylserine lipase ABHD12	ABHD12	45.1	8	27.1357	10	892	918.5	963.9	999.2	1057	974.7	1057.1	1094.5	1051.9
P54132	Bloom syndrome protein	BLM	158.9	8	9.38603	10	885.3	882.1	895.9	948.6	986.7	948.3	1051.6	1043.9	1082.6
Q6RFH5	WD repeat-containing protein 74	WDR74	42.4	8	32.2078	10	870.2	940.5	911.9	945.9	965.6	933.3	1088	1086	1111.6
Q9H9J2	39S ribosomal protein L44, mitochondrial	MRPL44	37.5	8	33.7349	10	863.9	873	876.3	910.2	943.2	907.3	926.4	910.6	876
P13798	Acylamino-acid-releasing enzyme	APEH	81.2	8	14.6175	10	848.1	714.7	725.6	681.6	725.5	706.7	637.3	579.9	683.7
Q12846	Syntaxin-4	STX4	34.2	8	39.0572	10	839.5	879.7	860.8	894.9	908.2	919.2	818.4	848.6	861.1
Q69YN4	Protein virilizer homolog	KIAA1429; VIRMA	201.9	8	5.96026	10	794.7	800.7	762.8	796.1	783	791.3	761.4	739.1	807.6
Q9NP92	39S ribosomal protein S30, mitochondrial	MRPS30	50.3	8	26.8793	10	739.1	738.7	752.2	822.4	831.9	822.3	808.4	756.4	756.7
P08237	ATP-dependent 6-phosphofructokinase, muscle type	PFKM	85.1	8	12.3077	10	601.7	542.1	589.6	580.1	601.3	563.2	486.7	467.5	514
Q8IYS1	Peptidase M20 domain-containing protein 2	PM20D2	47.7	8	20.6422	10	564.2	530.2	562.8	528.6	534.6	546.8	565.1	565.7	568.6
Q15042	Rab3 GTPase-activating protein catalytic subunit	RAB3GAP1	110.5	8	11.8247	10	436.5	466.7	487.1	480.4	464	479.7	473.4	445.7	459.3
Q6P158	Putative ATP-dependent RNA helicase DHX57	DHX57	155.5	8	9.09091	10	396	420	393.2	397.4	419.2	399.4	350.7	336.7	361.1
P31323	cAMP-dependent protein kinase type II-beta regulatory subunit	PRKAR2B	46.3	8	23.9234	10	271.2	287.2	281.9	298.5	259.9	282.3	232.8	225	249.3
P62834	Ras-related protein Rap-1A	RAP1A	21	8	45.6522	10	238.5	257.3	263	265.4	254.6	256.5	230.3	224.1	251.2
Q96HP0	Dedicator of cytokinesis protein 6	DOCK6	229.4	8	4.00586	10	175.8	170.8	184.6	200.4	189.9	190.8	170.1	173.2	178.7
Q5TAP6	U3 small nucleolar RNA-associated protein 14 homolog C	UTP14C	87.1	8	12.7937	10	25.4	28.9	27	34.2	30.9	24.4	39.6	30.5	31.5
Q9BQ61	Telomerase RNA component interacting RNase	C19orf43; TRIR	18.4	8	58.5227	9	2221.2	2256.7	2224.3	2088.6	1911.2	2131.1	1720.4	1921.7	2087.2
Q6UXN9	WD repeat-containing protein 82	WDR82	35.1	8	25.5591	9	2061	1972.9	2141.7	2079.6	2042.1	2128.1	2127.6	2275.4	2160.7
Q3YEC7	Rab-like protein 6	RABL6	79.5	8	13.3059	9	2037.9	1942.8	1948.8	1990.2	1767	1816	1404.8	1323.2	1148.8
Q9H6F5	Coiled-coil domain-containing protein 86	CCDC86	40.2	8	30.8333	9	1530.2	1648.8	1488.6	1520.6	1413.1	1484.9	1346.5	1453.1	1503.9
Q96KC8	DnaJ homolog subfamily C member 1	DNAJC1	63.8	8	14.2599	9	1528.7	1563.4	1523.5	1495.9	1488.5	1554.2	1291.9	1324.9	1353.2
Q04724	Transducin-like enhancer protein 1	TLE1	83.1	8	10.6494	9	1505.2	1389.7	1450.4	1386.8	1477.9	1364.8	1398.1	1328.2	1478.5
Q6NSI4	RPA-related protein RADX	CXorf57	97.5	8	10.7602	9	1492.1	1504.1	1432	1427.2	1406.4	1421.9	1063.4	1069.3	1070.6
Q96PC5	Melanoma inhibitory activity protein 2	CTAGE5; MIA2	159.7	8	5.5949	9	1460.9	1587.8	1485.7	1627	1518.4	1532	1651.8	1609.8	1608.6
P00491	Purine nucleoside phosphorylase	PNP	32.1	8	37.0242	9	1417.8	1181.7	1401.1	1336.2	1308.3	1330	1327.8	1286.9	1294.2
Q13131	5'-AMP-activated protein kinase catalytic subunit alpha-1	PRKAA1	64	8	14.3113	9	1284.1	1293.8	1272.8	1207.7	1241.3	1210.2	999	998	1041.1
Q14202	Zinc finger MYM-type protein 3	ZMYM3	152.3	8	6.78832	9	1257.1	1300.7	1231.3	1277.4	1287.7	1344.9	1143	1184.1	1271.2
Q9Y606	tRNA pseudouridine synthase A	PUS1	47.4	8	21.5457	9	1235.7	1236	1163.4	1203	1228.2	1208	1162.6	1091.6	1185.9
Q13564	NEDD8-activating enzyme E1 regulatory subunit	NAE1	60.2	8	19.2884	9	1234.3	1122.7	1169.4	1146.7	1157.6	1169.4	1090.4	1020.6	1139.8
P50851	Lipopolysaccharide-responsive and beige-like anchor protein	LRBA	318.9	8	3.94691	9	1175.6	1168.7	1240	1197	1362.5	1262.4	1212.5	1144.2	1250.9
P09884	DNA polymerase alpha catalytic subunit	POLA1	165.8	8	7.79754	9	1175.1	1138.5	1131.7	1063.9	1145.6	1137	984.6	916.4	1019
Q9GZR2	RNA exonuclease 4	REXO4	46.6	8	29.8578	9	1162.6	1307.1	1123.1	1245.7	1164.9	1175.1	1191.1	1141.2	1233.7
Q00169	Phosphatidylinositol transfer protein alpha isoform	PITPNA	31.8	8	30	9	1152	1045.8	1083.3	1098	1038.8	1100.3	950.5	963.4	968.6
Q6P996	Pyridoxal-dependent decarboxylase domain-containing protein 1	PDXDC1; LOC102724985	86.7	8	13.5787	9	1151.4	1061.3	1044.1	1030.4	1106.2	976.6	1017.6	863.2	939.8
P08243	Asparagine synthetase [glutamine-hydrolyzing]	ASNS	64.3	8	17.2906	9	1141.2	1023.1	1121.6	1028	1135.9	1053.2	913.6	821.6	911.8
Q8NF37	Lysophosphatidylcholine acyltransferase 1	LPCAT1	59.1	8	14.4195	9	1102.3	1163.7	1134.1	1225.9	1233	1237.6	1283.7	1358.4	1283
Q8IZP0	Abl interactor 1	ABI1	55	8	21.4567	9	1076.8	1099	1106.4	1096.5	1098.9	1123.4	1034.1	1067.9	1144.3
P11908	Ribose-phosphate pyrophosphokinase 2	PRPS2	34.7	8	30.1887	9	968.3	763.8	769.3	744.8	787.5	770.4	647.1	544.7	684.6
O94992	Protein HEXIM1	HEXIM1	40.6	8	31.7549	9	937	954.9	969	981.9	1015.6	968.2	912.2	882	920.6
P15289	Arylsulfatase A	ARSA	53.6	8	22.288	9	912.2	888.3	880.1	932.2	888.3	912.2	1001.5	962.4	951.1
Q13617	Cullin-2	CUL2	86.9	8	12.4832	9	906.4	852.2	861.6	819.7	919.8	844.9	771.1	779.1	841.8
Q9NUQ9	Protein FAM49B	FAM49B	36.7	8	31.1728	9	900.2	835.2	836.8	813.9	808.4	844.2	731.9	697.5	753.4
Q9BVL2	Nucleoporin p58/p45	NUPL1; NUP58	60.9	8	14.8581	9	886.5	928.1	814.6	889.2	883.2	817	1040.3	1018.5	1053.5
Q7Z4H7	HAUS augmin-like complex subunit 6	HAUS6	108.6	8	10.4712	9	881.8	906	923.2	885.5	957.2	884.9	758.4	753.3	793.3
Q68CP9	AT-rich interactive domain-containing protein 2	ARID2	197.3	8	5.2861	9	873.6	919.1	883.2	887.5	944.6	926.1	1018	1055.3	1030.5
Q9BZI7	Regulator of nonsense transcripts 3B	UPF3B	57.7	8	15.735	9	851.6	854.2	748.6	832.4	882.8	832.2	882.6	794.2	903.3
Q8N6H7	ADP-ribosylation factor GTPase-activating protein 2	ARFGAP2	56.7	8	20.7294	9	842.7	834.9	818.5	802.2	801.6	776.1	700.2	646.4	694.8
Q7Z4W1	L-xylulose reductase	DCXR	25.9	8	41.3934	9	829.6	782.6	749.9	727.5	765.2	713.6	760.8	724.6	746.5
Q6P1M0	Long-chain fatty acid transport protein 4	SLC27A4	72	8	18.0404	9	810.4	802.6	793.7	810.4	893.7	819.3	900	871.3	887
Q9H269	Vacuolar protein sorting-associated protein 16 homolog	VPS16	94.6	8	13.1108	9	783.5	818.9	894.9	884.9	924.1	870.1	796.8	770.2	786.1
Q15648	Mediator of RNA polymerase II transcription subunit 1	MED1	168.4	8	7.02087	9	763.8	818.2	785.1	794.4	811.3	800.7	865	868.4	882.9
Q00403	Transcription initiation factor IIB	GTF2B	34.8	8	32.5949	9	742.8	726.6	725.1	714.1	737.6	740.1	706.8	775.2	859
Q4KMQ2	Anoctamin-6	ANO6	106.1	8	11.7582	9	730.3	802.2	839.8	865.5	877.9	858.8	982.7	1007.9	980.8
Q7Z460	CLIP-associating protein 1	CLASP1	169.3	8	7.08713	9	723.7	712	704.5	692.2	718.9	697.5	622	669	644
Q8IWA0	WD repeat-containing protein 75	WDR75	94.4	8	13.9759	9	722.6	790.1	851.2	802.1	844.8	842.2	840.8	883.1	880
Q15814	Tubulin-specific chaperone C	TBCC	39.2	8	28.6127	9	715.1	635.2	644.8	647.8	718.8	646.2	703.2	601.6	673.7
Q01433	AMP deaminase 2	AMPD2	100.6	8	8.07736	9	710	726.8	730.2	768.5	733.5	738.9	698.8	735.6	688
P52756	RNA-binding protein 5	RBM5	92.1	8	9.20245	9	702.2	780.1	776	738.4	774	746.1	662.1	656.5	661.6
Q15437	Protein transport protein Sec23B	SEC23B	86.4	8	14.3416	9	618.4	589.1	638.1	606.3	607	624.8	531.8	542.2	563.9
Q15031	Probable leucine--tRNA ligase, mitochondrial	LARS2	101.9	8	14.3965	9	578.3	562.2	578	638	632.5	591.5	612.9	632	604.9
Q49A26	Putative oxidoreductase GLYR1	GLYR1	60.5	8	24.2315	9	564.2	590.6	620.6	678	660.2	671.8	753.8	754.9	759.4
Q9Y5A9	YTH domain-containing family protein 2	YTHDF2	62.3	8	14.5078	9	493.9	541.4	495.8	475.6	435.2	491.4	372.8	412.4	451.4
Q969Q0	60S ribosomal protein L36a-like	RPL36AL	12.5	8	50	9	491.3	594.5	462.9	487.1	471.7	460.5	273.6	268.5	354.7
Q8N2G8	GH3 domain-containing protein	GHDC	57.5	8	20.1887	9	488	530	534.3	543.2	546.5	536.6	575.2	519	557.6
Q8N5C6	S1 RNA-binding domain-containing protein 1	SRBD1	111.7	8	10.2513	9	409.5	362.1	362.5	396.4	417.5	361.3	401.8	374.6	370.4
Q07954	Prolow-density lipoprotein receptor-related protein 1	LRP1	504.3	8	2.1787	9	361.3	392.4	364	420.6	408.2	388.5	377.5	367	348.2
O95319	CUGBP Elav-like family member 2	CELF2	54.2	8	12.9921	9	226.6	239.4	224.7	233.5	239.4	230.2	238.1	233.6	228.9
Q96AQ6	Pre-B-cell leukemia transcription factor-interacting protein 1	PBXIP1	80.6	8	11.9015	9	217.6	217.1	223.1	220.4	233.9	240.8	243.6	220.6	223.2
Q05193	Dynamin-1	DNM1	97.3	8	10.3009	9	142.4	125.2	183.5	169.2	191.6	171	205	185.4	153.3
Q8WU90	Zinc finger CCCH domain-containing protein 15	ZC3H15	48.6	8	16.4319	8	3349	3410.6	2999.3	2982.2	2784	2902.9	2137	2019.2	2314.6
Q96NC0	Zinc finger matrin-type protein 2	ZMAT2	23.6	8	36.1809	8	2734.8	2863.4	2690.5	2723.8	2776.2	2803.6	2748.5	2721.3	2985.3
P27361	Mitogen-activated protein kinase 3	MAPK3	43.1	8	24.0106	8	1593.4	1535	1669.6	1493.8	1500.9	1535.7	1359.3	1388	1378.2
O95104	SR-related and CTD-associated factor 4	SCAF4	125.8	8	10.7236	8	1562.3	1500.8	1349.4	1443.2	1347.4	1481.7	1207.6	1253.6	1327.2
P49406	39S ribosomal protein L19, mitochondrial	MRPL19	33.5	8	21.5753	8	1536.7	1595	1541.5	1737.5	1654.4	1653.7	1650.3	1767.3	1536.5
P53999	Activated RNA polymerase II transcriptional coactivator p15	SUB1	14.4	8	59.0551	8	1524.7	1523.9	1617.7	1333.7	1532.6	1357.6	1058.1	940	953
Q13601	KRR1 small subunit processome component homolog	KRR1	43.6	8	21.5223	8	1445.9	1319	952.5	1144.6	1266.3	1062.6	1110.8	884.9	1002.2
Q32MZ4	Leucine-rich repeat flightless-interacting protein 1	LRRFIP1	89.2	8	15.099	8	1435.7	1456.5	1433.1	1321.9	1183.4	1378.4	1035.3	1126.9	1217.3
P17028	Zinc finger protein 24	ZNF24	42.1	8	31.25	8	1426.5	1464.7	1356.5	1382.3	1354.7	1403.3	1414.9	1486	1516
O14777	Kinetochore protein NDC80 homolog	NDC80	73.9	8	10.1246	8	1384.8	1342.3	1429.1	1437.4	1430.9	1445.1	1407.8	1395.9	1440.1
Q8IYI6	Exocyst complex component 8	EXOC8	81.7	8	12.5517	8	1353.5	1328.2	1308.5	1301.5	1332.4	1350	1054.2	1015.2	1124.3
Q9NZU5	LIM and cysteine-rich domains protein 1	LMCD1	40.8	8	22.1918	8	1213.8	1185	1195.6	1186.1	1226.3	1154.2	1128.8	1182.3	1238.9
Q9P2N5	RNA-binding protein 27	RBM27	118.6	8	8.30189	8	1173.2	1150.4	1148.7	1155	1230.6	1159.5	1103.3	1119.7	1097.4
P31350	Ribonucleoside-diphosphate reductase subunit M2	RRM2	44.8	8	24.1645	8	1172.7	1007.7	1117.1	1084.9	1089.2	1103.8	931.9	839.1	891.4
Q9BTY2	Plasma alpha-L-fucosidase	FUCA2	54	8	17.1306	8	1170.2	1063.9	1041.4	1104.7	1020.5	1096.5	957.6	927.1	923
Q9NVM9	Integrator complex subunit 13	ASUN; INTS13	80.2	8	11.1898	8	1148.8	1147.2	1118.3	1172.3	1149.1	1186	1301.1	1352.2	1330.5
O95983	Methyl-CpG-binding domain protein 3	MBD3	32.8	8	26.8041	8	1122.9	1182.3	1108.7	1079.9	1086	1075.4	761	759.9	792.2
Q96Q89	Kinesin-like protein KIF20B	KIF20B	210.5	8	5.98901	8	1096	1126	1173.1	1190.8	1209.4	1206.5	1353.3	1353.2	1445.4
P25440	Bromodomain-containing protein 2	BRD2	88	8	11.236	8	1057.7	1083.1	1003.3	1034.6	982.6	913	730.7	709.1	648
Q3KQU3	MAP7 domain-containing protein 1	MAP7D1	92.8	8	9.15577	8	1027.3	1040.6	748	939.1	797.9	833.7	676.5	730.2	754.6
Q9H000	Probable E3 ubiquitin-protein ligase makorin-2	MKRN2	46.9	8	20.9135	8	972	1009.8	946.1	892.5	943.1	956.9	956.9	960.4	1039.1
O14672	Disintegrin and metalloproteinase domain-containing protein 10	ADAM10	84.1	8	12.4332	8	908.9	936.3	902.7	975	970.2	956.7	983.1	1001.4	1018.5
Q9Y314	Nitric oxide synthase-interacting protein	NOSIP	33.2	8	38.5382	8	904	925	886.6	836.3	925.1	883.6	909.8	951.9	1099.8
O00186	Syntaxin-binding protein 3	STXBP3	67.7	8	15.7095	8	859.2	860.2	918.3	1004.6	1119	1022.5	1052.5	975.8	1010.8
Q6UVY6	DBH-like monooxygenase protein 1	MOXD1	69.6	8	11.5824	8	858.4	866.8	895.1	908.3	923.7	954.8	924.2	945.3	909.2
P21397	Amine oxidase [flavin-containing] A	MAOA	59.6	8	16.129	8	856.2	857.2	811.1	846.7	863	854.1	718.9	706.6	743.9
Q9BXS6	Nucleolar and spindle-associated protein 1	NUSAP1	49.4	8	21.9955	8	822.8	805.8	704.6	765	687.2	775.3	803.7	897.4	897
Q96BR5	Cytochrome c oxidase assembly factor 7	SELRC1; COA7	25.7	8	44.5887	8	807.8	861.1	853.9	848.2	901.3	897.6	855.4	777.3	840.4
Q9NR50	Translation initiation factor eIF-2B subunit gamma	EIF2B3	50.2	8	21.2389	8	792.9	792.5	785.4	757.2	820	784.1	739.3	721.9	784.9
Q9BSJ2	Gamma-tubulin complex component 2	TUBGCP2	102.5	8	10.643	8	784.5	766.6	847	824	855.5	838.1	756.3	743.9	786.7
Q9UPT5	Exocyst complex component 7	EXOC7	83.3	8	13.1973	8	763.6	773.3	815.4	811.3	857.3	781.3	869.7	767.3	794.4
Q6UWP7	Lysocardiolipin acyltransferase 1	LCLAT1	48.9	8	19.5652	8	709.6	782.1	811.3	831.5	845.2	858.6	948	932.1	899.7
Q00536	Cyclin-dependent kinase 16	CDK16	55.7	8	18.75	8	613.6	551.2	577.2	573.2	588.3	581.9	497.2	454.8	462.7
Q9Y5S2	Serine/threonine-protein kinase MRCK beta	CDC42BPB	194.2	8	4.09117	8	599.7	616.6	614	599.3	633.6	581.4	541.1	523.6	552.7
Q9UGU0	Transcription factor 20	TCF20	211.6	8	5.45918	8	507.2	485.3	507.9	513.8	486.4	496.3	494.4	520.1	499.1
Q9NR09	Baculoviral IAP repeat-containing protein 6	BIRC6	529.9	8	3.02656	8	481.2	475.4	485	449.6	478.9	468.7	385.3	375.7	392.5
Q01970	1-phosphatidylinositol 4,5-bisphosphate phosphodiesterase beta-3	PLCB3	138.7	8	9.23825	8	303.9	331.3	327.4	349.1	344.7	322.7	291.3	283.6	283.5
Q9HAU0	Pleckstrin homology domain-containing family A member 5	PLEKHA5	127.4	8	6.81004	8	255.7	263.6	252.6	262.6	278.5	272.4	251.2	239.4	236.7
P16104	Histone H2AX	H2AFX	15.1	7	32.1678	231	2939	2881.2	2220.6	2729.5	2498.5	2533.7	2496	2410.9	2503.6
P62805	Histone H4	HIST1H4A; HIST1H4F; HIST1H4D; HIST1H4J; HIST2H4A; HIST2H4B; HIST1H4H; HIST1H4C; HIST4H4; HIST1H4E; HIST1H4I; HIST1H4B; HIST1H4K; HIST1H4L	11.4	7	40.7767	106	9716	7139.9	6040.5	7879.8	7823.3	7196.6	6081.4	5532.9	5798.2
Q9NQC3	Reticulon-4	RTN4	129.9	7	9.56376	71	1395.5	1454.4	1670.2	1693.8	1589.2	1619.9	1790.7	1877	1735.5
P25398	40S ribosomal protein S12	RPS12	14.5	7	47.7273	21	5497.3	5691.4	5329.3	4833	5271.6	5185.2	4133	3896.9	5151.1
P62280	40S ribosomal protein S11	RPS11	18.4	7	41.1392	21	4081.5	3993.1	3420.4	3771.6	3494.9	3326.9	2901.2	2883	2923.4
P62899	60S ribosomal protein L31	RPL31	14.5	7	37.6	20	3594	3727.3	3320.6	3502.2	3407.9	3253.7	2757.5	2668.9	2783.1
P35268	60S ribosomal protein L22	RPL22	14.8	7	66.4062	20	3385.8	3256.8	2644.2	2806.4	2972.2	2621.3	1086.7	978	944.2
Q01081	Splicing factor U2AF 35 kDa subunit	U2AF1; LOC102724594; U2AF1L5	27.9	7	33.75	20	2688.2	2843.7	2728.5	2760.7	2886	2715.4	1748.7	1655.9	1754.3
P09972	Fructose-bisphosphate aldolase C	ALDOC	39.4	7	18.956	20	354.2	321.4	318.4	325.7	320.8	292.8	299	283.7	327.7
Q9UKK9	ADP-sugar pyrophosphatase	NUDT5	24.3	7	41.0959	18	2316.3	2038.9	2025.6	1835.5	1873.3	1949.9	1756.1	1667.2	1992
P20339	Ras-related protein Rab-5A	RAB5A	23.6	7	44.6512	18	1830.7	1857.7	1853.9	1873.7	1726.5	1920.2	1867.4	1979.6	1939.1
P57721	Poly(rC)-binding protein 3	PCBP3	39.4	7	18.3288	18	335	394.4	448.6	426.1	390.6	452.1	401.2	365.1	359.3
Q9NUP9	Protein lin-7 homolog C	LIN7C	21.8	7	40.6091	17	2537.1	2776.9	2647.2	2808.1	2648.5	2843.7	2962.7	2994.2	2872.1
O43598	2'-deoxynucleoside 5'-phosphate N-hydrolase 1	C6orf108; DNPH1	19.1	7	62.6437	17	503.1	489.9	462.7	468.8	446.9	448.1	428.9	358.3	442.2
P61326	Protein mago nashi homolog	MAGOH	17.2	7	47.2603	16	4141.7	4107.4	4114.7	3859.1	3687.3	4012.8	3670.1	4049.2	3956.1
O95336	6-phosphogluconolactonase	PGLS	27.5	7	37.5969	16	1069.3	1058.9	1076.6	998.6	1005.5	972.7	937.4	863.6	967.8
P61604	10 kDa heat shock protein, mitochondrial	HSPE1	10.9	7	56.8627	15	5343.9	5340.8	4808.4	5083.6	5120.9	4781.9	6406.5	6310.1	6271
[truncated: 3,333 more rows]
