# Supplementary material for: Excessive Inorganic Phosphate Burden Perturbed Intracellular Signaling: Quantitative Proteomics and Phosphoproteomics Analyses
Source: Front Nutr. 2022 Jan 14;8:765391. doi: 10.3389/fnut.2021.765391 (PMC8795896; doi:10.3389/fnut.2021.765391)
Supplement: Supplementary file 3 [file Table_3.XLSX]

## Sheet: Sheet1
Table S3 Phosphopepite quantitation by quantitative phosphoproteomics
Sequence	Modifications	Accessions	Descriptions	Gene ID	Positions in Master Proteins	Modifications in Master Proteins	Theo. MH+ [Da]	Xcorr	# PSMs	1-1	1-2	1-3	10-1	10-2	10-3	40-1	40-2	40-3
TVSLGAGAKDELHIVEAEAMNYEGSPIKVTLATLK	1×Oxidation [M20]; 3×TMT6plex [K9; K28; K35]; 1×TMT6plex [N-Term]; 1×Phospho [S25(100)]	P06748	Nucleophosmin	NPM1	P06748 [46-80]	P06748 1×Phospho [S70(100)]	4668.54	8.98	26	3113	2155.9	2221.2	2350.2	1389.4	2099.5	643.5	1312.8	1280.3
RRSPSPYYSR	1×TMT6plex [N-Term]; 2×Phospho [S3(100); S5(100)]	Q13595; P62995	Transformer-2 protein homolog alpha	TRA2A	Q13595 [258-267]; P62995 [262-271]	Q13595 2×Phospho [S260(100); S262(100)]; P62995 2×Phospho [S264(100); S266(100)]	1657.75	3.15	6	3020.8	3542.1	2988.4	3050.3	2344	3252.1	444.2	997.8	632.3
KVVVSPTKK	3×TMT6plex [K1; K8; K9]; 1×TMT6plex [N-Term]; 1×Phospho [S5(100)]	P19338	Nucleolin	NCL	P19338 [63-71]	P19338 1×Phospho [S67(100)]	1982.26	3.18	3	3012.6	3482.6	2197.9	2429.2	561.8	2476.6	220.6	740.2	333.4
LKDLFDYSPPLHK	2×TMT6plex [K2; K13]; 1×TMT6plex [N-Term]; 1×Phospho [S8(100)]	Q9NYF8	Bcl-2-associated transcription factor 1	BCLAF1	Q9NYF8 [505-517]	Q9NYF8 1×Phospho [S512(100)]	2340.3	5.98	10	2749.9	2627.3	2602.9	2708	1638.4	2745.8	938.4	2669.2	2030.2
ASSPFRR	1×TMT6plex [N-Term]; 1×Phospho [S3(100)]	Q14978	Nucleolar and coiled-body phosphoprotein 1	NOLC1	Q14978 [621-627]	Q14978 1×Phospho [S623(100)]	1129.57	2.38	2	2278.4	2128	1614.3	1680.5	684.3	1481.7	337.3	995.8	827.1
QKSPEIHR	1×TMT6plex [K2]; 1×TMT6plex [N-Term]; 1×Phospho [S3(100)]	Q9NYF8	Bcl-2-associated transcription factor 1	BCLAF1	Q9NYF8 [646-653]	Q9NYF8 1×Phospho [S648(100)]	1532.84	3.43	3	1965	2405	2262.3	2011.8	1645.2	2404.9	1099.2	2298.4	1712.6
LSGFSFKK	2×TMT6plex [K7; K8]; 1×TMT6plex [N-Term]; 1×Phospho [S5(100)]	P29966	Myristoylated alanine-rich C-kinase substrate	MARCKS	P29966 [166-173]	P29966 1×Phospho [S170(100)]	1680.97	2.28	2	1907.8	1364.7	832.2	549.2	255.4	483.5	359	1265.1	1024.3
AALLKASPK	2×TMT6plex [K5; K9]; 1×TMT6plex [N-Term]; 1×Phospho [S7(100)]	P50914	60S ribosomal protein L14	RPL14	P50914 [133-141]	P50914 1×Phospho [S139(100)]	1666.03	2.82	2	1839	1357.1	744.5	1155.7	823.7	792.6	446.9	709	745.9
SGKNSQEDSEDSEDKDVK	3×TMT6plex [K3; K15; K18]; 1×TMT6plex [N-Term]; 2×Phospho [S9(100); S12(100)]	Q9H1E3	Nuclear ubiquitous casein and cyclin-dependent kinase substrate 1	NUCKS1	Q9H1E3 [50-67]	Q9H1E3 2×Phospho [S58(100); S61(100)]	3073.44	4.53	2	1755.4	1904.6	921.1	1143.1	259.2	1299.6	82.6	293.4	99.1
VKVDGPRSPSYGR	1×TMT6plex [K2]; 1×TMT6plex [N-Term]; 1×Phospho [S8(100)]	Q07955	Serine/arginine-rich splicing factor 1	SRSF1	Q07955 [192-204]	Q07955 1×Phospho [S199(100)]	1956.05	3.26	5	1659.1	2115.7	2487.9	2299.8	1670.5	2406.3	358.2	258.5	244.2
KGAGDGSDEEVDGKADGAEAKPAE	3×TMT6plex [K1; K14; K21]; 1×TMT6plex [N-Term]; 1×Phospho [S7(100)]	P35579	Myosin-9	MYH9	P35579 [1937-1960]	P35579 1×Phospho [S1943(100)]	3299.65	6.96	3	1642.6	1875.2	1791.2	1539.3	1081.7	1627.8	672.8	2010.2	1901
RAGDLLEDSPKRPK	2×TMT6plex [K11; K14]; 1×TMT6plex [N-Term]; 1×Phospho [S9(100)]	P51858	Hepatoma-derived growth factor	HDGF	P51858 [157-170]	P51858 1×Phospho [S165(100)]	2349.33	4.65	3	1633.5	1519.8	1351.8	1258.7	645.6	1402.4	398.5	940	890.9
LGSPKPER	1×TMT6plex [K5]; 1×TMT6plex [N-Term]; 1×Phospho [S3(100)]	Q86VM9	Zinc finger CCCH domain-containing protein 18	ZC3H18	Q86VM9 [866-873]	Q86VM9 1×Phospho [S868(100)]	1421.79	2.71	2	1593.6	1546.2	1207.8	1327.2	471.4	1303.8	341.9	1023.4	684.1
KADSDSEDKGEESKPK	4×TMT6plex [K1; K9; K14; K16]; 1×TMT6plex [N-Term]; 1×Phospho [S4(100)]	P83916	Chromobox protein homolog 1	CBX1	P83916 [86-101]	P83916 1×Phospho [S89(100)]	2975.59	5.06	3	1471.3	1981.6	1750	1741	1354.1	2074.6	582.2	1769.1	1560
LSGLSFKR	1×TMT6plex [K7]; 1×TMT6plex [N-Term]; 1×Phospho [S5(100)]	P49006	MARCKS-related protein	MARCKSL1	P49006 [100-107]	P49006 1×Phospho [S104(100)]	1445.83	2.13	2	1456.5	1099.1	665.9	322	319.3	356.9	506.7	634.3	693.6
KVELSESEEDKGGK	3×TMT6plex [K1; K11; K14]; 1×TMT6plex [N-Term]; 2×Phospho [S5(100); S7(100)]	Q8IYB3	Serine/arginine repetitive matrix protein 1	SRRM1	Q8IYB3 [459-472]	Q8IYB3 2×Phospho [S463(100); S465(100)]	2611.34	5.02	3	1453.2	1695.3	1363.1	1294	693.2	1410	337.4	528.4	326.7
ALGGEDSENEEELGDEAMMALDQSLASLFAEQK	2×Oxidation [M18; M19]; 1×TMT6plex [K33]; 1×TMT6plex [N-Term]; 1×Phospho [S7(100)]	Q9BQG0	Myb-binding protein 1A	MYBBP1A	Q9BQG0 [769-801]	Q9BQG0 1×Phospho [S775(100)]	4097.85	8.01	9	1450.3	639	808.2	896.6	520.8	747.2	249.3	710.5	549.5
SGKNSQEDSEDSEDKDVK	3×TMT6plex [K3; K15; K18]; 1×TMT6plex [N-Term]; 1×Phospho [S12(100)]	Q9H1E3	Nuclear ubiquitous casein and cyclin-dependent kinase substrate 1	NUCKS1	Q9H1E3 [50-67]	Q9H1E3 1×Phospho [S61(100)]	2993.48	4.06	2	1448.6	1718.6	777.4	609.9	114.6	707	47.7	122.7	66.3
RVSHSPPPK	1×TMT6plex [K9]; 1×TMT6plex [N-Term]; 2×Phospho [S3(100); S5(100)]	Q8IYB3	Serine/arginine repetitive matrix protein 1	SRRM1	Q8IYB3 [634-642]	Q8IYB3 2×Phospho [S636(100); S638(100)]	1622.82	3.12	4	1380.7	1542.3	1431.5	1375.6	618.5	1352.8	343.6	680.2	406.8
KEESEESDDDMGFGLFD	1×Oxidation [M11]; 1×TMT6plex [K1]; 1×TMT6plex [N-Term]; 2×Phospho [S4(100); S7(100)]	P05386; P05387	60S acidic ribosomal protein P1	RPLP1	P05386 [98-114]; P05387 [99-115]	P05386 2×Phospho [S101(100); S104(100)]; P05387 2×Phospho [S102(100); S105(100)]	2584.01	5.74	10	1364.6	1073.3	1143.6	1271.2	790.9	1162.9	348.2	542.4	549.7
NSQEDSEDSEDKDVK	2×TMT6plex [K12; K15]; 1×TMT6plex [N-Term]; 1×Phospho [S9(100)]	Q9H1E3	Nuclear ubiquitous casein and cyclin-dependent kinase substrate 1	NUCKS1	Q9H1E3 [53-67]	Q9H1E3 1×Phospho [S61(100)]	2492.16	5.21	2	1346.5	1628.2	1108.6	982.3	182.8	970.7	102.4	280.1	174.8
TVANLLSGKSPR	1×TMT6plex [K9]; 1×TMT6plex [N-Term]; 1×Phospho [S10(100)]	Q13428	Treacle protein	TCOF1	Q13428 [147-158]	Q13428 1×Phospho [S156(100)]	1781.01	5.07	3	1329.2	1135.4	1002.7	1077	454.3	1106.9	319.5	522.9	382
NKPGPNIESGNEDDDASFK	2×TMT6plex [K2; K19]; 1×TMT6plex [N-Term]; 1×Phospho [S9(100)]	O60841	Eukaryotic translation initiation factor 5B	EIF5B	O60841 [206-224]	O60841 1×Phospho [S214(100)]	2801.36	6.38	3	1328	1076.9	749.6	883.3	278.1	849.8	134.7	540.7	297.7
STFREESPLRIK	1×TMT6plex [K12]; 1×TMT6plex [N-Term]; 1×Phospho [S7(100)]	Q9NYF8	Bcl-2-associated transcription factor 1	BCLAF1	Q9NYF8 [525-536]	Q9NYF8 1×Phospho [S531(100)]	2001.09	3.62	3	1320.6	1433.9	986.5	1027.7	846.7	1113	418.4	477.5	864.2
TASPPPPPKR	1×TMT6plex [K9]; 1×TMT6plex [N-Term]; 1×Phospho [S3(100)]	Q8IYB3	Serine/arginine repetitive matrix protein 1	SRRM1	Q8IYB3 [614-623]	Q8IYB3 1×Phospho [S616(100)]	1585.89	2.76	2	1317.7	1615.9	1303.3	1271.9	551.1	1453.5	248.8	734.1	467.4
KVELSESEEDKGGK	3×TMT6plex [K1; K11; K14]; 1×TMT6plex [N-Term]; 1×Phospho [S5(100)]	Q8IYB3	Serine/arginine repetitive matrix protein 1	SRRM1	Q8IYB3 [459-472]	Q8IYB3 1×Phospho [S463(100)]	2531.38	4.87	2	1297.9	1518.1	1235.8	1143.7	500.3	1195.9	176	581.9	324
LQAKESPQR	1×TMT6plex [K4]; 1×TMT6plex [N-Term]; 1×Phospho [S6(100)]	Q15061	WD repeat-containing protein 43	WDR43	Q15061 [72-80]	Q15061 1×Phospho [S77(100)]	1594.87	2.42	2	1242.7	1227.9	1111.2	1093.8	963.9	1208.3	905.8	1446.3	1324.9
GGNVFAALIQDQSEEEEEEEKHPPKPAKPEK	4×TMT6plex [K21; K25; K28; K31]; 1×TMT6plex [N-Term]; 1×Phospho [S13(100)]	Q8NE71	ATP-binding cassette sub-family F member 1	ABCF1	Q8NE71 [128-158]	Q8NE71 1×Phospho [S140(100)]	4686.47	6.12	2	1219.3	1146	814.3	984.1	315.5	935.4	125.8	461.8	258.5
LATKSSPVKVGEK	3×TMT6plex [K4; K9; K13]; 1×TMT6plex [N-Term]; 1×Phospho [S6(100)]	P49916	DNA ligase 3	LIG3	P49916 [908-920]	P49916 1×Phospho [S913(100)]	2340.41	4.62	2	1216.4	1369.3	1310.9	1238.2	741.6	1401.5	480.3	1480	1323
RVSRTPEPK	1×TMT6plex [K9]; 1×TMT6plex [N-Term]; 1×Phospho [S3(100)]	Q8IYB3	Serine/arginine repetitive matrix protein 1	SRRM1	Q8IYB3 [723-731]	Q8IYB3 1×Phospho [S725(100)]	1607.9	3.46	3	1177.3	1272	790.6	792.5	272.3	1020.8	182	509.2	357.2
ETQSPEQVKSEK	2×TMT6plex [K9; K12]; 1×TMT6plex [N-Term]; 1×Phospho [S4(100)]	Q9NYF8	Bcl-2-associated transcription factor 1	BCLAF1	Q9NYF8 [493-504]	Q9NYF8 1×Phospho [S496(100)]	2157.14	4.39	3	1157.1	1481.9	1480.5	1483.3	952	1655.8	498.8	1214.8	1001.3
LQPERGSPK	1×TMT6plex [K9]; 1×TMT6plex [N-Term]; 1×Phospho [S7(100)]	Q9UKV3	Apoptotic chromatin condensation inducer in the nucleus	ACIN1	Q9UKV3 [723-731]	Q9UKV3 1×Phospho [S729(100)]	1549.85	2.74	2	1157.1	1115.7	1212.1	1246.5	665.2	1156.8	483.8	1029.5	711.9
SLSGSSPCPK	1×Carbamidomethyl [C8]; 1×TMT6plex [K10]; 1×TMT6plex [N-Term]; 1×Phospho [S1(100)]	Q9UQ35	Serine/arginine repetitive matrix protein 2	SRRM2	Q9UQ35 [778-787]	Q9UQ35 1×Phospho [S778(100)]	1557.77	3.72	5	1135.7	1157	1091.9	1152.1	788.3	1072.3	358.2	709.3	584.4
IESPKLER	1×TMT6plex [K5]; 1×TMT6plex [N-Term]; 1×Phospho [S3(100)]	Q92598	Heat shock protein 105 kDa	HSPH1	Q92598 [807-814]	Q92598 1×Phospho [S809(100)]	1509.84	2.89	2	1130.3	977.5	963.9	882.9	631.6	915.2	439.6	1288.7	1135.5
SSSLKER	1×TMT6plex [K5]; 1×TMT6plex [N-Term]; 1×Phospho [S3(100)]	Q9UHB6	LIM domain and actin-binding protein 1	LIMA1	Q9UHB6 [581-587]	Q9UHB6 1×Phospho [S583(100)]	1344.73	1.86	2	1109.3	947.8	1348.5	392.6	250.7	761.3	426.3	667.7	681.2
NKKSPEIHR	2×TMT6plex [K2; K3]; 1×TMT6plex [N-Term]; 1×Phospho [S4(100)]	Q9Y2W1	Thyroid hormone receptor-associated protein 3	THRAP3	Q9Y2W1 [669-677]	Q9Y2W1 1×Phospho [S672(100)]	1876.08	2.24	2	1094.1	1282.6	1209.7	1259.6	863.4	1442.9	484	1099	772.2
AKSPVPK	2×TMT6plex [K2; K7]; 1×TMT6plex [N-Term]; 1×Phospho [S3(100)]	P07197	Neurofilament medium polypeptide	NEFM	P07197 [613-619]; [678-684]	P07197 1×Phospho [S615(100)]; 1×Phospho [S680(100)]	1493.91	3.13	2	1080.5	1127.5	1016.8	1156.3	684.8	1110.2	461.3	970.2	869.2
DVYLSPRDDGYSTK	1×TMT6plex [K14]; 1×TMT6plex [N-Term]; 1×Phospho [S5(100)]	P38159; Q96E39	RNA-binding motif protein, X chromosome	RBMX	P38159 [204-217]; Q96E39 [204-217]	P38159 1×Phospho [S208(100)]; Q96E39 1×Phospho [S208(100)]	2154.05	3.98	4	1073.5	1038.2	842.5	1018.9	799.8	1074.7	502.6	1047	1042.1
SYSPDGKESPSDKK	3×TMT6plex [K7; K13; K14]; 1×TMT6plex [N-Term]; 2×Phospho [S3(100); S9(100)]	P43243	Matrin-3	MATR3	P43243 [596-609]	P43243 2×Phospho [S598(100); S604(100)]	2601.3	4.19	4	1064.9	1318	1214.9	1241.1	955.1	1293.3	441.1	983.9	915.5
RYPSSISSSPQKDLTQAK	2×TMT6plex [K12; K18]; 1×TMT6plex [N-Term]; 1×Phospho [S9(100)]	Q14157	Ubiquitin-associated protein 2-like	UBAP2L	Q14157 [601-618]	Q14157 1×Phospho [S609(100)]	2760.49	6.64	3	1052.5	1095.5	1156.3	1042.3	691.9	1100.6	363.8	1026	1001.1
RRSLSPKPR	1×TMT6plex [K7]; 1×TMT6plex [N-Term]; 2×Phospho [S3(100); S5(100)]	Q13523	Serine/threonine-protein kinase PRP4 homolog	PRPF4B	Q13523 [352-360]	Q13523 2×Phospho [S354(100); S356(100)]	1714.93	2.96	3	1051.7	1258.8	917.8	1050.2	762.4	1135.9	188.2	487.1	279.8
APSPTKR	1×TMT6plex [K6]; 1×TMT6plex [N-Term]; 1×Phospho [S3(100)]	Q15287	RNA-binding protein with serine-rich domain 1	RNPS1	Q15287 [25-31]	Q15287 1×Phospho [S27(100)]	1294.73	2.14	1	1048.8	1045.2	985.6	893.4	382.6	673.6	293.5	483.1	234.3
NSATFKSFEDR	1×TMT6plex [K6]; 1×TMT6plex [N-Term]; 1×Phospho [S7(100)]	O43399	Tumor protein D54	TPD52L2	O43399 [160-170]	O43399 1×Phospho [S166(100)]	1839.9	3.29	2	1043.4	912.2	834.6	453.8	378.7	684.2	351.7	778.3	712.5
RPPSPEPSTK	1×TMT6plex [K10]; 1×TMT6plex [N-Term]; 1×Phospho [S4(100)]	Q01082	Spectrin beta chain, non-erythrocytic 1	SPTBN1	Q01082 [2099-2108]	Q01082 1×Phospho [S2102(100)]	1633.87	3.14	7	1043.4	1164.7	1076.6	1297.1	951.6	1253.7	833.8	1833.4	1508.1
NVSESPNRKNEK	2×TMT6plex [K9; K12]; 1×TMT6plex [N-Term]; 1×Phospho [S5(100)]	Q13427	Peptidyl-prolyl cis-trans isomerase G	PPIG	Q13427 [411-422]	Q13427 1×Phospho [S415(100)]	2169.16	2.39	2	1042.2	1161.1	841.8	884.9	476	892.6	180.3	551.4	276.8
LLKEGEEPTVYSDEEEPKDESAR	2×TMT6plex [K3; K18]; 1×TMT6plex [N-Term]; 1×Phospho [S12(100)]	O00264	Membrane-associated progesterone receptor component 1	PGRMC1	O00264 [170-192]	O00264 1×Phospho [S181(100)]	3417.69	8.7	3	1039.7	1041.8	1248.5	1317.3	826.4	1330.7	579.1	1838	1292.3
RASFAK	1×TMT6plex [K6]; 1×TMT6plex [N-Term]; 1×Phospho [S3(100)]	Q9H4A3	Serine/threonine-protein kinase WNK1	WNK1	Q9H4A3 [376-381]	Q9H4A3 1×Phospho [S378(100)]	1217.68	3.1	1	1030.3	847	800.7	698.5	536.7	727.9	352.7	755.6	789.9
AEEDEILNRSPR	1×TMT6plex [N-Term]; 1×Phospho [S10(100)]	P27824	Calnexin	CANX	P27824 [574-585]	P27824 1×Phospho [S583(100)]	1737.84	4.15	3	1022	1145.1	1413.4	1547.6	891.3	1533	702.4	2192.3	1242.8
QKSYTLVVAK	2×TMT6plex [K2; K10]; 1×TMT6plex [N-Term]; 1×Phospho [S3(100)]	O43491	Band 4.1-like protein 2	EPB41L2	O43491 [85-94]	O43491 1×Phospho [S87(100)]	1904.12	3.98	2	1018.7	815.4	487.6	254.1	170.1	323.3	170.8	340.3	365.6
GGPGKLSPR	1×TMT6plex [K5]; 1×TMT6plex [N-Term]; 1×Phospho [S7(100)]	Q12888	TP53-binding protein 1	TP53BP1	Q12888 [1356-1364]	Q12888 1×Phospho [S1362(100)]	1406.79	1.79	2	1015.9	1176.9	1005.1	1023.9	759.6	1052.8	549.4	1391	1153.6
GTGASGSFKLNKK	3×TMT6plex [K9; K12; K13]; 1×TMT6plex [N-Term]; 1×Phospho [S7(99.6)]	P10412; P16403	Histone H1.4	HIST1H1E	P10412 [98-110]; P16403 [98-110]	P10412 1×Phospho [S104(99.6)]; P16403 1×Phospho [S104(99.6)]	2291.33	2.19	2	1014.2	888.9	677.7	424.6	253.1	569.6	181.7	308.9	409.4
SGSIKGSR	1×TMT6plex [K5]; 1×TMT6plex [N-Term]; 1×Phospho [S3(100)]	Q16629	Serine/arginine-rich splicing factor 7	SRSF7	Q16629 [181-188]	Q16629 1×Phospho [S183(100)]	1329.73	2.17	2	1012.6	1035.1	749.6	729.3	493	719.7	138.4	219.9	152.3
IDASKNEEDEGHSNSSPR	1×TMT6plex [K5]; 1×TMT6plex [N-Term]; 1×Phospho [S16(99.6)]	Q14103	Heterogeneous nuclear ribonucleoprotein D0	HNRNPD	Q14103 [68-85]	Q14103 1×Phospho [S83(99.6)]	2510.16	5.99	3	1006.8	1267.2	1554.8	1616	811.7	1678.2	1089.5	4860.6	2898.4
ADSRESLKPAAKPLPSK	3×TMT6plex [K8; K12; K17]; 1×TMT6plex [N-Term]; 1×Phospho [S3(100)]	P46821	Microtubule-associated protein 1B	MAP1B	P46821 [539-555]	P46821 1×Phospho [S541(100)]	2791.63	3.68	2	1003.5	1108.1	1073.3	1068.9	595.3	1006.7	264	746.6	681.6
GEFSASPMLK	1×Oxidation [M8]; 1×TMT6plex [K10]; 1×TMT6plex [N-Term]; 1×Phospho [S6(100)]	Q9UQ35	Serine/arginine repetitive matrix protein 2	SRRM2	Q9UQ35 [1119-1128]	Q9UQ35 1×Phospho [S1124(100)]	1620.81	3.08	2	993.2	930.7	784.7	677.6	277	896.1	209.5	556.4	302.7
RRSPSLSSK	1×TMT6plex [K9]; 1×TMT6plex [N-Term]; 1×Phospho [S3(100)]	Q8IYB3	Serine/arginine repetitive matrix protein 1	SRRM1	Q8IYB3 [651-659]	Q8IYB3 1×Phospho [S653(100)]	1555.87	4.38	3	984.6	1128.1	1020.6	958.9	615	966.9	217.6	370.2	284
KEESEESDDDMGFGLFD	1×Oxidation [M11]; 1×TMT6plex [K1]; 1×TMT6plex [N-Term]; 1×Phospho [S4(99.6)]	P05386; P05387	60S acidic ribosomal protein P1	RPLP1	P05386 [98-114]; P05387 [99-115]	P05386 1×Phospho [S101(99.6)]; P05387 1×Phospho [S102(99.6)]	2504.05	4.65	7	982.9	819	925.3	893.4	555.6	852.6	358.1	721.8	614
KFSFKKPFK	4×TMT6plex [K1; K5; K6; K9]; 1×TMT6plex [N-Term]; 1×Phospho [S3(100)]	P49006	MARCKS-related protein	MARCKSL1	P49006 [91-99]	P49006 1×Phospho [S93(100)]	2382.47	2.62	1	958.6	720.5	608	201.3	61.4	372.4	91	389.1	355.7
SVVSFDKVKEPR	2×TMT6plex [K7; K9]; 1×TMT6plex [N-Term]; 1×Phospho [S4(100)]	Q15424	Scaffold attachment factor B1	SAFB	Q15424 [601-612]	Q15424 1×Phospho [S604(100)]	2158.22	3.74	2	940.1	1077.5	754.3	854.5	794.5	1043.6	785	2481.6	2430.3
KAASPSPQSVR	1×TMT6plex [K1]; 1×TMT6plex [N-Term]; 1×Phospho [S4(100)]	Q8IYB3	Serine/arginine repetitive matrix protein 1	SRRM1	Q8IYB3 [735-745]	Q8IYB3 1×Phospho [S738(100)]	1665.91	3.25	2	937.2	1013	892.4	903.3	388.5	958.7	163.5	404.5	273.9
LKATVTPSPVKGK	3×TMT6plex [K2; K11; K13]; 1×TMT6plex [N-Term]; 1×Phospho [S8(100)]	Q9H1E3	Nuclear ubiquitous casein and cyclin-dependent kinase substrate 1	NUCKS1	Q9H1E3 [174-186]	Q9H1E3 1×Phospho [S181(100)]	2322.43	4.66	1	935.6	992.8	505.5	531.4	186.1	643	118.9	288.5	176.7
KKSPIINESR	2×TMT6plex [K1; K2]; 1×TMT6plex [N-Term]; 1×Phospho [S3(100)]	Q13523	Serine/threonine-protein kinase PRP4 homolog	PRPF4B	Q13523 [275-284]	Q13523 1×Phospho [S277(100)]	1939.13	3.3	3	933.9	1150.7	944.6	1010.6	591.8	1046.9	200.5	600.9	323.1
AKSLDRR	1×TMT6plex [K2]; 1×TMT6plex [N-Term]; 1×Phospho [S3(100)]	Q6WCQ1	Myosin phosphatase Rho-interacting protein	MPRIP	Q6WCQ1 [370-376]	Q6WCQ1 1×Phospho [S372(100)]	1383.79	2.54	1	922	979.5	864.9	704.5	549.9	788.1	315.9	941.7	939.7
RGSLEK	1×TMT6plex [K6]; 1×TMT6plex [N-Term]; 1×Phospho [S3(100)]	Q96T37	RNA-binding protein 15	RBM15	Q96T37 [706-711]	Q96T37 1×Phospho [S708(100)]	1227.69	2.56	1	921.6	854.9	722.8	817.4	464.2	788.4	497.9	1553	1187.1
KSTGGKAPR	2×TMT6plex [K1; K6]; 1×TMT6plex [N-Term]; 1×Phospho [S2(100)]	P84243; P68431; Q71DI3	Histone H3.3	H3F3A	P84243 [10-18]; P68431 [10-18]; Q71DI3 [10-18]	P84243 1×Phospho [S11(100)]; P68431 1×Phospho [S11(100)]; Q71DI3 1×Phospho [S11(100)]	1668.98	2.28	2	910.4	646.9	195.7	223.3	90.9	217.4	52.7	131.2	178.6
GSFSDTGLGDGK	1×TMT6plex [K12]; 1×TMT6plex [N-Term]; 1×Phospho [S4(100)]	Q9Y2W1	Thyroid hormone receptor-associated protein 3	THRAP3	Q9Y2W1 [376-387]	Q9Y2W1 1×Phospho [S379(100)]	1678.81	3.62	3	907.1	893.7	995.2	931.2	516	878.2	246.6	541.8	499
CGSGPVHISGQHLVAVEEDAESEDEEEEDVKLLSISGK	1×Carbamidomethyl [C1]; 2×TMT6plex [K31; K38]; 1×TMT6plex [N-Term]; 1×Phospho [S22(100)]	P06748	Nucleophosmin	NPM1	P06748 [104-141]	P06748 1×Phospho [S125(100)]	4846.36	8.48	8	887	749.4	868.4	984.7	526.3	932.6	245.8	573.2	428.5
TKFASDDEHDEHDENGATGPVKR	2×TMT6plex [K2; K22]; 1×TMT6plex [N-Term]; 1×Phospho [S5(100)]	P05455	Lupus La protein	SSB	P05455 [362-384]	P05455 1×Phospho [S366(100)]	3322.59	8.78	3	874.6	951.4	754.1	602.7	280.6	765.6	186.7	703.5	687
SVSKEREHAK	2×TMT6plex [K4; K10]; 1×TMT6plex [N-Term]; 1×Phospho [S3(99.4)]	Q08170	Serine/arginine-rich splicing factor 4	SRSF4	Q08170 [410-419]	Q08170 1×Phospho [S412(99.4)]	1938.08	1.67	1	874.2	868.4	648.3	648.3	488.4	739	91.4	244.3	178.4
AGGSAALSPSKKR	2×TMT6plex [K11; K12]; 1×TMT6plex [N-Term]; 1×Phospho [S8(100)]	Q92522	Histone H1x	H1FX	Q92522 [24-36]	Q92522 1×Phospho [S31(100)]	1997.15	3.2	2	870.1	840.6	451.1	631.5	389.7	650.5	227.5	427.2	709.1
HSLSGSSPGMKDIPR	1×Oxidation [M10]; 1×TMT6plex [K11]; 1×TMT6plex [N-Term]; 1×Phospho [S6(99.4)]	Q9UQ35	Serine/arginine repetitive matrix protein 2	SRRM2	Q9UQ35 [1457-1471]	Q9UQ35 1×Phospho [S1462(99.4)]	2123.07	4.26	2	862.3	851	845.4	588.3	508.2	742	221.6	503.7	412.9
KSLSDSESDDSK	2×TMT6plex [K1; K12]; 1×TMT6plex [N-Term]; 1×Phospho [S4(100)]	Q13185	Chromobox protein homolog 3	CBX3	Q13185 [92-103]	Q13185 1×Phospho [S95(100)]	2065.03	5.29	3	859.4	918.1	1062.9	1002.3	920.9	1034	628.6	1482.1	1176.6
SPVSTRPLPSASQK	1×TMT6plex [K14]; 1×TMT6plex [N-Term]; 1×Phospho [S1(100)]	Q8ND56	Protein LSM14 homolog A	LSM14A	Q8ND56 [216-229]	Q8ND56 1×Phospho [S216(100)]	1993.09	4.41	3	857.3	909.7	852.9	828	428.2	902	322.2	1047.6	902.9
KPATPAEDDEDDDIDLFGSDNEEEDKEAAQLREER	2×TMT6plex [K1; K26]; 1×TMT6plex [N-Term]; 1×Phospho [S19(100)]	P29692	Elongation factor 1-delta	EEF1D	P29692 [144-178]	P29692 1×Phospho [S162(100)]	4759.2	9.35	4	852.8	793.8	996.9	998.7	548.2	991.6	408	1399.5	933.4
VDGPRSPSYGR	1×TMT6plex [N-Term]; 1×Phospho [S6(100)]	Q07955	Serine/arginine-rich splicing factor 1	SRSF1	Q07955 [194-204]	Q07955 1×Phospho [S199(100)]	1499.72	3.34	2	851.1	1013.8	1236.8	1258.9	746.6	1114.2	143.6	252.7	179
SDSLKESR	1×TMT6plex [K5]; 1×TMT6plex [N-Term]; 1×Phospho [S3(100)]	Q8WXF0	Serine/arginine-rich splicing factor 12	SRSF12	Q8WXF0 [134-141]	Q8WXF0 1×Phospho [S136(100)]	1459.76	2.23	2	847.4	885.3	720.7	721.4	520.2	722.7	193	264.7	196.9
SSPVESLKK	2×TMT6plex [K8; K9]; 1×TMT6plex [N-Term]; 1×Phospho [S2(100)]	Q9NRA8	Eukaryotic translation initiation factor 4E transporter	EIF4ENIF1	Q9NRA8 [77-85]	Q9NRA8 1×Phospho [S78(100)]	1742.01	2.93	2	847.4	809.7	994.5	995.8	755.7	990.9	540.5	1279.4	975.9
DMESPTKLDVTLAK	1×Oxidation [M2]; 2×TMT6plex [K7; K14]; 1×TMT6plex [N-Term]; 1×Phospho [S4(100)]	P27816	Microtubule-associated protein 4	MAP4	P27816 [277-290]	P27816 1×Phospho [S280(100)]	2331.25	4.44	3	845	670.2	889.6	555.9	435.1	776.6	285	738.4	543.4
SGPKPFSAPKPQTSPSPK	3×TMT6plex [K4; K10; K18]; 1×TMT6plex [N-Term]; 1×Phospho [S14(99.5)]	Q01518	Adenylyl cyclase-associated protein 1	CAP1	Q01518 [295-312]	Q01518 1×Phospho [S308(99.5)]	2834.6	4.49	3	840	871.5	875.5	677.1	511.7	775.2	305.5	798	922.2
STFREESPLR	1×TMT6plex [N-Term]; 1×Phospho [S7(100)]	Q9NYF8	Bcl-2-associated transcription factor 1	BCLAF1	Q9NYF8 [525-534]	Q9NYF8 1×Phospho [S531(100)]	1530.75	2.99	2	835.9	916.7	1010.7	1103.7	650.3	1066.2	514.9	1399.8	875.7
SASASHQADIK	1×TMT6plex [K11]; 1×TMT6plex [N-Term]; 1×Phospho [S3(99.8)]	Q14739	Delta(14)-sterol reductase LBR	LBR	Q14739 [97-107]	Q14739 1×Phospho [S99(99.8)]	1652.84	4.87	3	831	1005.6	996.1	925.8	819.4	1014.5	786.8	1360.8	1153.4
KPEEESPRKDDAK	3×TMT6plex [K1; K9; K13]; 1×TMT6plex [N-Term]; 1×Phospho [S6(100)]	P49321	Nuclear autoantigenic sperm protein	NASP	P49321 [721-733]	P49321 1×Phospho [S726(100)]	2525.38	3.51	2	823.6	771.2	798.8	692.9	474.8	826	396.3	1144.4	958
TDSEKPFRGSQSPKR	2×TMT6plex [K5; K14]; 1×TMT6plex [N-Term]; 2×Phospho [S10(100); S12(100)]	Q9Y2W1	Thyroid hormone receptor-associated protein 3	THRAP3	Q9Y2W1 [397-411]	Q9Y2W1 2×Phospho [S406(100); S408(100)]	2567.3	2.78	3	820.3	955.1	873.8	975.5	574.6	1071.6	290	661.1	504.4
ASSVSTKESPAR	1×TMT6plex [K7]; 1×TMT6plex [N-Term]; 1×Phospho [S9(100)]	Q13428	Treacle protein	TCOF1	Q13428 [225-236]	Q13428 1×Phospho [S233(100)]	1757.92	2.92	2	809.6	878.7	680.5	665	294.7	642.3	152	271.3	146
KTSATVGPK	2×TMT6plex [K1; K9]; 1×TMT6plex [N-Term]; 1×Phospho [S3(100)]	P16104	Histone H2AX	H2AFX	P16104 [120-128]	P16104 1×Phospho [S122(100)]	1655.97	3.63	2	801.7	759.8	597.2	636.2	352	653.8	497.5	1615	1195.9
GIPLATGDTSPEPELLPGAPLPPPKEVINGNIK	2×TMT6plex [K25; K33]; 1×TMT6plex [N-Term]; 1×Phospho [S10(99.2)]	O75821	Eukaryotic translation initiation factor 3 subunit G	EIF3G	O75821 [33-65]	O75821 1×Phospho [S42(99.2)]	4099.27	6.56	3	800.9	550.1	623.6	600.4	375.9	513.8	263.3	855.9	848.8
LLLAEDSEEEVDFLSER	1×TMT6plex [N-Term]; 1×Phospho [S7(100)]	Q14676	Mediator of DNA damage checkpoint protein 1	MDC1	Q14676 [162-178]	Q14676 1×Phospho [S168(100)]	2303.09	4.2	13	796.4	631.5	712.9	785.3	445.2	638	323.6	609	605.6
AGDLLEDSPKRPK	2×TMT6plex [K10; K13]; 1×TMT6plex [N-Term]; 1×Phospho [S8(100)]	P51858	Hepatoma-derived growth factor	HDGF	P51858 [158-170]	P51858 1×Phospho [S165(100)]	2193.22	4.05	4	796	857.8	779.3	707	319.8	760.6	154.7	520	460.7
ASEKPVSPK	2×TMT6plex [K4; K9]; 1×TMT6plex [N-Term]; 1×Phospho [S7(100)]	Q14155	Rho guanine nucleotide exchange factor 7	ARHGEF7	Q14155 [243-251]	Q14155 1×Phospho [S249(100)]	1709.98	2.55	2	794.7	787	820.4	798.8	616.1	821.5	390.7	1032.4	893.6
LMFKTEGPDSD	1×Oxidation [M2]; 1×TMT6plex [K4]; 1×TMT6plex [N-Term]; 1×Phospho [S10(100)]	P04637	Cellular tumor antigen p53	TP53	P04637 [383-393]	P04637 1×Phospho [S392(100)]	1793.84	2.65	2	792.7	712.1	573.2	393.5	415	553.1	223.9	378.1	409.8
RLSQPESAEK	1×TMT6plex [K10]; 1×TMT6plex [N-Term]; 1×Phospho [S3(100)]	Q9UKV3	Apoptotic chromatin condensation inducer in the nucleus	ACIN1	Q9UKV3 [708-717]	Q9UKV3 1×Phospho [S710(100)]	1682.89	4.6	2	787.3	637.7	533.9	628.8	272.3	649.1	277.9	930.7	617.4
YRSPYSGPK	1×TMT6plex [K9]; 1×TMT6plex [N-Term]; 1×Phospho [S3(100)]	Q14498	RNA-binding protein 39	RBM39	Q14498 [95-103]	Q14498 1×Phospho [S97(100)]	1592.82	3.31	2	782.8	906.2	879.7	786.2	648.1	803.7	351.6	669.8	489.3
VSGRRSPESCSKPEK	1×Carbamidomethyl [C10]; 2×TMT6plex [K12; K15]; 1×TMT6plex [N-Term]; 1×Phospho [S6(99.3)]	Q03111	Protein ENL	MLLT1	Q03111 [470-484]	Q03111 1×Phospho [S475(99.3)]	2471.3	4.41	2	780.7	914.2	723.8	741.7	495.1	816.6	259.9	398.1	387.5
NDKSEEEQSSSSVK	2×TMT6plex [K3; K14]; 1×TMT6plex [N-Term]; 1×Phospho [S4(100)]	P07910	Heterogeneous nuclear ribonucleoproteins C1/C2	HNRNPC	P07910 [230-243]	P07910 1×Phospho [S233(100)]	2321.15	4.99	3	779.9	939.9	1256.3	1381	699.3	1245.5	313.9	800.7	462
AGGSAALSPSK	1×TMT6plex [K11]; 1×TMT6plex [N-Term]; 1×Phospho [S8(100)]	Q92522	Histone H1x	H1FX	Q92522 [24-34]	Q92522 1×Phospho [S31(100)]	1483.79	3.16	2	778.7	670.8	463.1	650.1	344.1	571.5	336.7	722.1	545.9
IRESPK	1×TMT6plex [K6]; 1×TMT6plex [N-Term]; 1×Phospho [S4(100)]	Q15334	Lethal(2) giant larvae protein homolog 1	LLGL1	Q15334 [964-969]	Q15334 1×Phospho [S967(100)]	1267.72	2.62	1	778.3	738.5	939.5	913.9	642.2	907.2	539.6	1225.6	768.5
LLKPGEEPSEYTDEEDTKDHNKQD	3×TMT6plex [K3; K18; K22]; 1×TMT6plex [N-Term]; 1×Phospho [T12(100)]	O15173	Membrane-associated progesterone receptor component 2	PGRMC2	O15173 [200-223]	O15173 1×Phospho [T211(100)]	3813.89	6.79	4	777.8	826.9	898.3	804.6	589.2	931.9	432.4	1345.1	1034.4
KPIETGSPK	2×TMT6plex [K1; K9]; 1×TMT6plex [N-Term]; 1×Phospho [S7(100)]	Q05519	Serine/arginine-rich splicing factor 11	SRSF11	Q05519 [443-451]	Q05519 1×Phospho [S449(100)]	1724	3.98	2	769.2	769.9	868.7	863.1	575.5	825.5	297.2	547.9	289.5
KKEEPSQNDISPK	3×TMT6plex [K1; K2; K13]; 1×TMT6plex [N-Term]; 1×Phospho [S11(100)]	Q9NR30	Nucleolar RNA helicase 2	DDX21	Q9NR30 [79-91]	Q9NR30 1×Phospho [S89(100)]	2496.39	3.98	3	768.4	919.4	594.4	730.4	325	740.9	188	580.8	461.5
SRSPLELEPEAK	1×TMT6plex [K12]; 1×TMT6plex [N-Term]; 1×Phospho [S3(100)]	Q92466	DNA damage-binding protein 2	DDB2	Q92466 [24-35]	Q92466 1×Phospho [S26(100)]	1894.01	6.23	2	767.6	766.2	731.3	861.5	608.8	828.8	425.9	1259.9	970.2
KETPPKEVK	3×TMT6plex [K1; K6; K9]; 1×TMT6plex [N-Term]; 1×Phospho [T3(100)]	P46821	Microtubule-associated protein 1B	MAP1B	P46821 [702-710]	P46821 1×Phospho [T704(100)]	2052.23	2.19	2	761.8	832.4	905.8	853.6	632.3	892.4	349.1	761.1	495.2
IYHLPDAESDEDEDFKEQTR	1×TMT6plex [K16]; 1×TMT6plex [N-Term]; 1×Phospho [S9(100)]	Q15019	Septin-2	SEPTIN2	Q15019 [210-229]	Q15019 1×Phospho [S218(100)]	2975.37	5.92	2	754.8	629.6	649.2	650.8	476.5	629.1	294.1	728.2	723.2
DLDKPRRSPTLR	1×TMT6plex [K4]; 1×TMT6plex [N-Term]; 1×Phospho [S8(100)]	Q8NAV1	Pre-mRNA-splicing factor 38A	PRPF38A	Q8NAV1 [219-230]	Q8NAV1 1×Phospho [S226(100)]	1992.12	2.87	2	754.8	835.8	799	723.4	576.2	838.7	251.5	504.3	468.3
KGPGQPSSPQRLDR	1×TMT6plex [K1]; 1×TMT6plex [N-Term]; 1×Phospho [S8(100)]	O95400	CD2 antigen cytoplasmic tail-binding protein 2	CD2BP2	O95400 [188-201]	O95400 1×Phospho [S195(100)]	2061.1	5.03	2	752.7	931.6	829.4	719.6	648.3	762.7	213.5	434.2	446.2
RPRSPGSNSK	1×TMT6plex [K10]; 1×TMT6plex [N-Term]; 1×Phospho [S4(100)]	P78347	General transcription factor II-I	GTF2I	P78347 [671-680]	P78347 1×Phospho [S674(100)]	1623.87	4.44	3	752.3	635.4	497	633.5	311.5	704.9	249.3	996.1	987.2
HLEAADKGHSPAQKPK	3×TMT6plex [K7; K14; K16]; 1×TMT6plex [N-Term]; 1×Phospho [S10(100)]	Q14966	Zinc finger protein 638	ZNF638	Q14966 [596-611]	Q14966 1×Phospho [S605(100)]	2710.52	7.32	3	749	993	784.9	881.8	664.5	968.6	352.8	885.6	825.7
SKSPASVDR	1×TMT6plex [K2]; 1×TMT6plex [N-Term]; 1×Phospho [S3(99.7)]	Q13243	Serine/arginine-rich splicing factor 5	SRSF5	Q13243 [248-256]	Q13243 1×Phospho [S250(99.7)]	1484.79	2.73	2	745.3	843.5	798.1	718	527.9	770	110.7	192.8	122.2
AVTTPGKK	2×TMT6plex [K7; K8]; 1×TMT6plex [N-Term]; 1×Phospho [T4(100)]	P19338	Nucleolin	NCL	P19338 [103-110]	P19338 1×Phospho [T106(100)]	1568.94	2.22	1	744.5	674.2	398.2	363.2	172.4	407.2	198.5	299.3	217.3
ALPNNTSSSPQPK	1×TMT6plex [K13]; 1×TMT6plex [N-Term]; 1×Phospho [S9(99.7)]	P04637	Cellular tumor antigen p53	TP53	P04637 [307-319]	P04637 1×Phospho [S315(99.7)]	1878.97	3.84	3	743.3	767	735.3	677.3	474.7	693.6	378.4	1040.9	858.1
AIRLELQGPRGSPNAR	1×TMT6plex [N-Term]; 1×Phospho [S12(100)]	P19338	Nucleolin	NCL	P19338 [552-567]	P19338 1×Phospho [S563(100)]	2044.1	5.75	4	741.2	714.9	403.9	329.7	354.7	358.1	209	152.7	290.3
SLGNILQAKPTSSPAKGPPQK	3×TMT6plex [K9; K16; K21]; 1×TMT6plex [N-Term]; 1×Phospho [T/S]	Q13428	Treacle protein	TCOF1	Q13428 [571-591]		3115.81	4.72	3	740.4	837.6	794.6	710.8	315.1	786.3	131.1	299	218.6
TSQVGAASAPAKESPR	1×TMT6plex [K12]; 1×TMT6plex [N-Term]; 1×Phospho [S14(100)]	Q13428	Treacle protein	TCOF1	Q13428 [368-383]	Q13428 1×Phospho [S381(100)]	2095.09	6.63	2	733.4	672.2	713.6	712	218.6	677.8	89.6	299.6	133.8
SNSPLPVPPSK	1×TMT6plex [K11]; 1×TMT6plex [N-Term]; 1×Phospho [S3(100)]	Q13247	Serine/arginine-rich splicing factor 6	SRSF6	Q13247 [301-311]	Q13247 1×Phospho [S303(100)]	1660.91	2.93	6	733	793.8	859.2	772.9	730.4	796.8	663.6	438.6	474.6
AGSRLSAEER	1×TMT6plex [N-Term]; 1×Phospho [S6(100)]	Q86Y82	Syntaxin-12	STX12	Q86Y82 [137-146]	Q86Y82 1×Phospho [S142(100)]	1384.68	2.82	2	728.8	817.6	747.3	710.2	510.4	724.1	260.2	655.2	494.1
VPKPEPIPEPKEPSPEK	3×TMT6plex [K3; K11; K17]; 1×TMT6plex [N-Term]; 1×Phospho [S14(100)]	Q8IYB3	Serine/arginine repetitive matrix protein 1	SRRM1	Q8IYB3 [247-263]	Q8IYB3 1×Phospho [S260(100)]	2894.65	6.03	3	728.4	748.8	1015.9	980.3	538.5	1017.5	237.6	801.5	431.9
GRRSPILLPK	1×TMT6plex [K10]; 1×TMT6plex [N-Term]; 1×Phospho [S4(100)]	Q8TD16	Protein bicaudal D homolog 2	BICD2	Q8TD16 [579-588]	Q8TD16 1×Phospho [S582(100)]	1675.02	3.08	2	726.4	756.2	707.5	823.1	546.5	795.4	434.9	1160.7	1153.2
GAKEEHGGLIRSPR	1×TMT6plex [K3]; 1×TMT6plex [N-Term]; 1×Phospho [S12(100)]	P26368	Splicing factor U2AF 65 kDa subunit	U2AF2	P26368 [68-81]	P26368 1×Phospho [S79(100)]	2045.11	4.73	4	724.7	924.8	791.7	798.5	473	901.8	232.7	475.2	430.6
KVVVSPTK	2×TMT6plex [K1; K8]; 1×TMT6plex [N-Term]; 1×Phospho [S5(100)]	P19338	Nucleolin	NCL	P19338 [63-70]	P19338 1×Phospho [S67(100)]	1625	3.2	2	723.1	698.8	524.5	575.5	290.2	577.3	499	331.8	292.8
KLGDVSPTQIDVSQFGSFKEDTK	3×TMT6plex [K1; K19; K23]; 1×TMT6plex [N-Term]; 1×Phospho [S6(100)]	P46821	Microtubule-associated protein 1B	MAP1B	P46821 [1496-1518]	P46821 1×Phospho [S1501(100)]	3522.89	7.37	2	721.8	659	734.8	673.7	407.4	655.2	230.2	742.5	687
GRYRSPYSGPK	1×TMT6plex [K11]; 1×TMT6plex [N-Term]; 1×Phospho [S5(100)]	Q14498	RNA-binding protein 39	RBM39	Q14498 [93-103]	Q14498 1×Phospho [S97(100)]	1805.95	4.22	2	721.8	921.4	685.2	719.8	645.9	706.3	341.6	383.9	433.8
TGVTSTSDSEEEGDDQEGEKKR	2×TMT6plex [K20; K21]; 1×TMT6plex [N-Term]; 2×Phospho [T4(97.5); S9(100)]	O75475	PC4 and SFRS1-interacting protein	PSIP1	O75475 [267-288]	O75475 2×Phospho [T270(97.5); S275(100)]	3231.45	7.12	2	719.8	1005.3	573	648.3	236.2	723.9	46.6	152.1	142.2
IRSSVEKENQK	2×TMT6plex [K7; K11]; 1×TMT6plex [N-Term]; 1×Phospho [S4(99.7)]	Q13427	Peptidyl-prolyl cis-trans isomerase G	PPIG	Q13427 [714-724]	Q13427 1×Phospho [S717(99.7)]	2085.17	3.66	3	712.8	901.3	753.6	716.2	210.6	716.4	138.3	473.8	252
LRSPRGSPDGSLQTGKPSAPK	2×TMT6plex [K16; K21]; 1×TMT6plex [N-Term]; 2×Phospho [S3(100); S7(100)]	Q8IZL8	Proline-, glutamic acid- and leucine-rich protein 1	PELP1	Q8IZL8 [475-495]	Q8IZL8 2×Phospho [S477(100); S481(100)]	2983.57	5.57	4	710.7	767.7	834.1	853.4	629.5	972.8	483.5	1309.9	1016.9
SPTKSSLDYR	1×TMT6plex [K4]; 1×TMT6plex [N-Term]; 1×Phospho [S1(100)]	Q96PK6	RNA-binding protein 14	RBM14	Q96PK6 [627-636]	Q96PK6 1×Phospho [S627(100)]	1691.88	2.53	2	709.9	815	605.9	618	541	691.9	288.5	674.1	1047.4
RSSSLKER	1×TMT6plex [K6]; 1×TMT6plex [N-Term]; 1×Phospho [S4(100)]	Q9UHB6	LIM domain and actin-binding protein 1	LIMA1	Q9UHB6 [580-587]	Q9UHB6 1×Phospho [S583(100)]	1500.83	2.93	1	709.5	657.6	857.8	272.8	100.6	631.7	118.9	471.1	517.3
MGRSRSPATAK	1×Oxidation [M1]; 1×TMT6plex [K11]; 1×TMT6plex [N-Term]; 2×Phospho [S4(100); S6(100)]	Q9UQ35	Serine/arginine repetitive matrix protein 2	SRRM2	Q9UQ35 [481-491]	Q9UQ35 2×Phospho [S484(100); S486(100)]	1795.87	2.66	2	707.4	707.6	474.9	356.4	382	519	91.2	130.6	104.1
TRTFSATVR	1×TMT6plex [N-Term]; 1×Phospho [S5(100)]	Q9Y2V2	Calcium-regulated heat-stable protein 1	CARHSP1	Q9Y2V2 [48-56]	Q9Y2V2 1×Phospho [S52(100)]	1347.7	3.84	2	707.4	470.1	297.1	290.3	291.8	237.4	235.3	458.6	552
LELQGPRGSPNAR	1×TMT6plex [N-Term]; 1×Phospho [S9(100)]	P19338	Nucleolin	NCL	P19338 [555-567]	P19338 1×Phospho [S563(100)]	1703.88	3.52	2	702.5	797.3	771.5	717.4	534.9	739.9	309.1	522	501.9
NTEESSSPVRK	1×TMT6plex [K11]; 1×TMT6plex [N-Term]; 1×Phospho [S/T]	Q5T200	Zinc finger CCCH domain-containing protein 13	ZC3H13	Q5T200 [104-114]		1771.9	3.03	2	700	729.4	605.2	668.8	424.1	707.2	154	437.7	370.2
KRSPGGSGGASR	1×TMT6plex [K1]; 1×TMT6plex [N-Term]; 1×Phospho [S3(100)]	Q7Z2K6	Endoplasmic reticulum metallopeptidase 1	ERMP1	Q7Z2K6 [51-62]	Q7Z2K6 1×Phospho [S53(100)]	1654.88	4.68	3	699.2	770.8	688	737.4	481.8	740.4	364.4	1032.4	869.4
CLGGRSPK	1×Carbamidomethyl [C1]; 1×TMT6plex [K8]; 1×TMT6plex [N-Term]; 1×Phospho [S6(100)]	Q96S59	Ran-binding protein 9	RANBP9	Q96S59 [462-469]	Q96S59 1×Phospho [S467(100)]	1412.75	2.11	2	694.7	768.5	728.2	686.3	574	798.5	328.4	790.2	790.3
QGSPGSVSK	1×TMT6plex [K9]; 1×TMT6plex [N-Term]; 1×Phospho [S3(100)]	O00425	Insulin-like growth factor 2 mRNA-binding protein 3	IGF2BP3	O00425 [182-190]	O00425 1×Phospho [S184(100)]	1384.72	2.75	2	693	695.8	708.9	749.3	508	743	392.6	791.9	744.1
EKVSSIDLEIDSLSSLLDDMTKNDPFK	1×Oxidation [M20]; 3×TMT6plex [K2; K22; K27]; 1×TMT6plex [N-Term]; 1×Phospho [S5(99.3)]	Q15942	Zyxin	ZYX	Q15942 [139-165]	Q15942 1×Phospho [S143(99.3)]	4052.12	4.17	4	688.1	302	365.8	312.1	176.9	336.9	177.6	639	701.1
SSSISEEKGDSDDEKPR	2×TMT6plex [K8; K15]; 1×TMT6plex [N-Term]; 1×Phospho [S11(100)]	Q9UKV3	Apoptotic chromatin condensation inducer in the nucleus	ACIN1	Q9UKV3 [206-222]	Q9UKV3 1×Phospho [S216(100)]	2633.29	5.69	2	687.3	882.4	754.3	816.1	566.7	893.5	287.9	697.7	559.4
DISENKR	1×TMT6plex [K6]; 1×TMT6plex [N-Term]; 1×Phospho [S3(100)]	P11142	Heat shock cognate 71 kDa protein	HSPA8	P11142 [252-258]	P11142 1×Phospho [S254(100)]	1399.73	2.22	2	685.2	572	629	590.3	417.3	576.9	327.4	869.6	650.7
VEMYSGSDDDDDFNKLPK	1×Oxidation [M3]; 2×TMT6plex [K15; K18]; 1×TMT6plex [N-Term]; 2×Phospho [S5(100); S7(100)]	O60841	Eukaryotic translation initiation factor 5B	EIF5B	O60841 [131-148]	O60841 2×Phospho [S135(100); S137(100)]	2938.31	4.57	2	683.6	540.3	489	440.1	254.3	501.6	109.2	201.8	148.5
ERSPALK	1×TMT6plex [K7]; 1×TMT6plex [N-Term]; 1×Phospho [S3(100)]	Q9Y2W1	Thyroid hormone receptor-associated protein 3	THRAP3	Q9Y2W1 [246-252]	Q9Y2W1 1×Phospho [S248(100)]	1338.75	3.11	1	683.6	777.4	988.1	962.3	459.4	895	363.4	866.1	410.2
TVSLGAGAKDELHIVEAEAMNYEGSPIKVTLATLK	3×TMT6plex [K9; K28; K35]; 1×TMT6plex [N-Term]; 1×Phospho [S25(100)]	P06748	Nucleophosmin	NPM1	P06748 [46-80]	P06748 1×Phospho [S70(100)]	4652.54	9.67	11	683.1	625.1	591.8	640.7	364.6	515.5	177.8	418.5	440.9
LFPADTSPSTATK	1×TMT6plex [K13]; 1×TMT6plex [N-Term]; 1×Phospho [S7(98.6)]	Q6NZY4	Zinc finger CCHC domain-containing protein 8	ZCCHC8	Q6NZY4 [643-655]	Q6NZY4 1×Phospho [S649(98.6)]	1873.97	2.58	2	681.9	850.7	480.1	459.2	258.7	372.2	282.8	731.1	536.8
KETQSPEQVKSEK	3×TMT6plex [K1; K10; K13]; 1×TMT6plex [N-Term]; 1×Phospho [S5(100)]	Q9NYF8	Bcl-2-associated transcription factor 1	BCLAF1	Q9NYF8 [492-504]	Q9NYF8 1×Phospho [S496(100)]	2514.4	3.52	2	681.9	776.7	672.5	697.4	471.9	737.1	270.7	699.7	589
KSKSPTLR	2×TMT6plex [K1; K3]; 1×TMT6plex [N-Term]; 2×Phospho [S2(100); S4(100)]	Q13523	Serine/threonine-protein kinase PRP4 homolog	PRPF4B	Q13523 [238-245]	Q13523 2×Phospho [S239(100); S241(100)]	1763.98	2.38	2	680.3	813.7	788.9	914.4	503.9	933.8	190.5	522	256.6
ERSPVKAK	2×TMT6plex [K6; K8]; 1×TMT6plex [N-Term]; 1×Phospho [S3(100)]	Q96T37	RNA-binding protein 15	RBM15	Q96T37 [49-56]	Q96T37 1×Phospho [S51(100)]	1682	2.46	1	679.8	724.1	581.5	617.7	303	687.4	197.1	829.2	700.7
FYETKEESYSPSKDR	2×TMT6plex [K5; K13]; 1×TMT6plex [N-Term]; 1×Phospho [S10(99.7)]	Q96T23	Remodeling and spacing factor 1	RSF1	Q96T23 [464-478]	Q96T23 1×Phospho [S473(99.7)]	2633.31	4.73	2	677.4	772.2	620.7	617.7	395.8	708.2	190.3	546.8	488
VYEDSGIPLPAESPKKGPK	3×TMT6plex [K15; K16; K19]; 1×TMT6plex [N-Term]; 1×Phospho [S13(100)]	Q8IXM2	Chromatin complexes subunit BAP18	BAP18	Q8IXM2 [84-102]	Q8IXM2 1×Phospho [S96(100)]	3008.69	6	3	675.7	733.4	724.7	690.4	460.4	758	370.5	1126.1	940.7
TASFSESRADEVAPAKK	2×TMT6plex [K16; K17]; 1×TMT6plex [N-Term]; 1×Phospho [S3(100)]	P53396	ATP-citrate synthase	ACLY	P53396 [453-469]	P53396 1×Phospho [S455(100)]	2561.36	5.06	1	675.3	521.8	392.1	380.3	260.3	356.2	138.7	408	524.2
HAYKDDSPR	1×TMT6plex [K4]; 1×TMT6plex [N-Term]; 1×Phospho [S7(100)]	Q02040	A-kinase anchor protein 17A	AKAP17A	Q02040 [627-635]	Q02040 1×Phospho [S633(100)]	1626.8	2.39	1	673.7	880.2	862.3	933.3	533.1	848.6	90.5	344.3	244.2
SYSPDGKESPSDKK	3×TMT6plex [K7; K13; K14]; 1×TMT6plex [N-Term]; 1×Phospho [S3(100)]	P43243	Matrin-3	MATR3	P43243 [596-609]	P43243 1×Phospho [S598(100)]	2521.34	4.63	4	673.3	822.4	686.1	669	519.1	729.1	246.7	701.8	732.9
RPIERSQSPVHLR	1×TMT6plex [N-Term]; 2×Phospho [S6(100); S8(100)]	Q96T58	Msx2-interacting protein	SPEN	Q96T58 [720-732]	Q96T58 2×Phospho [S725(100); S727(100)]	1963.98	3.32	2	670.4	588.8	544.3	487.1	369.7	547.5	288.5	719.5	671.9
KETQSPEQVK	2×TMT6plex [K1; K10]; 1×TMT6plex [N-Term]; 1×Phospho [S5(100)]	Q9NYF8	Bcl-2-associated transcription factor 1	BCLAF1	Q9NYF8 [492-501]	Q9NYF8 1×Phospho [S496(100)]	1941.07	5.17	3	669.1	803.5	916.2	928.1	647.7	978.7	618.9	1541.1	839.6
SCFESSPDPELK	1×Carbamidomethyl [C2]; 1×TMT6plex [K12]; 1×TMT6plex [N-Term]; 1×Phospho [S6(100)]	Q9UQ35	Serine/arginine repetitive matrix protein 2	SRRM2	Q9UQ35 [871-882]	Q9UQ35 1×Phospho [S876(100)]	1933.9	2.92	2	668.3	728.3	774.1	768.9	399.5	653.3	174.1	449.6	301.4
AQTAPTKTSPR	1×TMT6plex [K7]; 1×TMT6plex [N-Term]; 1×Phospho [S9(99.5)]	Q14669	E3 ubiquitin-protein ligase TRIP12	TRIP12	Q14669 [1419-1429]	Q14669 1×Phospho [S1427(99.5)]	1695.92	2.69	2	666.3	603.1	534.2	548.5	408.9	589.8	295.7	849.5	747.4
LKLSPSPSSR	1×TMT6plex [K2]; 1×TMT6plex [N-Term]; 1×Phospho [S4(100)]	P20700; Q03252	Lamin-B1	LMNB1	P20700 [388-397]; Q03252 [402-411]	P20700 1×Phospho [S391(100)]; Q03252 1×Phospho [S405(100)]	1609.91	2.53	2	665.4	1018.3	744.5	728.6	545.6	707.7	497.1	1161.3	961.8
SKSNPDFLKK	3×TMT6plex [K2; K9; K10]; 1×TMT6plex [N-Term]; 1×Phospho [S3(100)]	Q6WCQ1	Myosin phosphatase Rho-interacting protein	MPRIP	Q6WCQ1 [991-1000]	Q6WCQ1 1×Phospho [S993(100)]	2160.26	4.09	2	665.4	736	724	609.6	615.4	684.9	457.5	1005.1	1053.5
KPIETGSPKTK	3×TMT6plex [K1; K9; K11]; 1×TMT6plex [N-Term]; 1×Phospho [S/T]	Q05519	Serine/arginine-rich splicing factor 11	SRSF11	Q05519 [443-453]		2182.3	3.67	1	663.8	698.1	583.1	593.7	606.9	728.9	168.3	210	274.1
AKSPQPPVEEEDEHFDDTVVCLDTYNCDLHFK	2×Carbamidomethyl [C21; C27]; 2×TMT6plex [K2; K32]; 1×TMT6plex [N-Term]; 1×Phospho [S3(100)]	Q00839	Heterogeneous nuclear ribonucleoprotein U	HNRNPU	Q00839 [269-300]	Q00839 1×Phospho [S271(100)]	4602.14	8.84	8	663	691.9	716.2	761.7	398.5	727.2	328.5	883.5	634.7
RPSVSK	1×TMT6plex [K6]; 1×TMT6plex [N-Term]; 1×Phospho [S3(100)]	A0FGR8	Extended synaptotagmin-2	ESYT2	A0FGR8 [674-679]	A0FGR8 1×Phospho [S676(100)]	1211.69	2.63	1	662.1	564.1	638.1	657.3	395.6	662	480.7	1584.4	1029.9
TPISPLKTGVSKPIVK	3×TMT6plex [K7; K12; K16]; 1×TMT6plex [N-Term]; 1×Phospho [S4(100)]	Q9NQW6	Anillin	ANLN	Q9NQW6 [320-335]	Q9NQW6 1×Phospho [S323(100)]	2661.65	4.15	3	662.1	785.6	750.3	736.9	515.9	865.8	395	821.3	1028
SRPDSPRVK	1×TMT6plex [K9]; 1×TMT6plex [N-Term]; 1×Phospho [S5(100)]	Q6KC79	Nipped-B-like protein	NIPBL	Q6KC79 [888-896]	Q6KC79 1×Phospho [S892(100)]	1579.87	3.02	2	656.8	693.9	473	457.9	289.2	566.1	174.2	376	575.1
RRSPPPR	1×TMT6plex [N-Term]; 1×Phospho [S3(100)]	P84103	Serine/arginine-rich splicing factor 3	SRSF3	P84103 [106-112]	P84103 1×Phospho [S108(100)]	1174.64	2.7	7	653.1	778.6	653.9	630.3	448.6	731.7	70.6	158.2	105.6
QSVDKVTSPTKV	2×TMT6plex [K5; K11]; 1×TMT6plex [N-Term]; 1×Phospho [T/S]	Q05682	Caldesmon	CALD1	Q05682 [782-793]		2056.17	3.19	3	648.1	633.5	523.8	539.3	254.7	589.8	235.8	831.2	871.1
SGGPSPKR	1×TMT6plex [K7]; 1×TMT6plex [N-Term]; 1×Phospho [S5(100)]	Q96E39	RNA binding motif protein, X-linked-like-1	RBMXL1	Q96E39 [157-164]	Q96E39 1×Phospho [S161(100)]	1323.72	1.99	2	647.3	702.5	510.7	592.8	364.4	587	308.2	969	764.5
GSPRPQAPK	1×TMT6plex [K9]; 1×TMT6plex [N-Term]; 1×Phospho [S2(100)]	Q14978	Nucleolar and coiled-body phosphoprotein 1	NOLC1	Q14978 [537-545]	Q14978 1×Phospho [S538(100)]	1475.81	2.35	2	646.1	681.8	649.9	563.8	238.1	478.1	95.6	160.8	115.9
SGSIKGSR	1×TMT6plex [K5]; 1×TMT6plex [N-Term]; 2×Phospho [S1(100); S3(100)]	Q16629	Serine/arginine-rich splicing factor 7	SRSF7	Q16629 [181-188]	Q16629 2×Phospho [S181(100); S183(100)]	1409.7	2.02	2	643.2	774.3	624.7	731.3	403.9	685.1	156.8	239.1	153.4
AAATGNASPGKLEHSK	2×TMT6plex [K11; K16]; 1×TMT6plex [N-Term]; 1×Phospho [S8(100)]	Q8NB78	Lysine-specific histone demethylase 1B	KDM1B	Q8NB78 [240-255]	Q8NB78 1×Phospho [S247(100)]	2306.25	6.75	2	641.1	664.1	492.5	529.1	265.1	585.8	167.5	419.4	332.2
QRSSPVTK	1×TMT6plex [K8]; 1×TMT6plex [N-Term]; 1×Phospho [S4(99.7)]	Q8IYB3	Serine/arginine repetitive matrix protein 1	SRRM1	Q8IYB3 [643-650]	Q8IYB3 1×Phospho [S646(99.7)]	1440.8	2.72	2	639.5	727.7	598.4	473.1	295.4	523.7	71.7	163.7	122.9
QPEYSPESPR	1×TMT6plex [N-Term]; 1×Phospho [S8(100)]	Q9H6F5	Coiled-coil domain-containing protein 86	CCDC86	Q9H6F5 [106-115]	Q9H6F5 1×Phospho [S113(100)]	1498.68	2.64	1	638.7	616.6	464.8	354.4	165.2	555.2	114.7	408.3	215.8
KAERSPNQGK	2×TMT6plex [K1; K10]; 1×TMT6plex [N-Term]; 1×Phospho [S5(100)]	Q9P2E9	Ribosome-binding protein 1	RRBP1	Q9P2E9 [529-538]	Q9P2E9 1×Phospho [S533(100)]	1882.05	3.66	1	638.3	790.1	539.1	579.1	143.8	579.9	122.7	687.5	404.3
LKFSDDEEEEEVVKDGRPK	3×TMT6plex [K2; K14; K19]; 1×TMT6plex [N-Term]; 1×Phospho [S4(100)]	Q5JSZ5	Protein PRRC2B	PRRC2B	Q5JSZ5 [385-403]	Q5JSZ5 1×Phospho [S388(100)]	3245.71	6.13	2	637.4	559.1	645	627.2	420.9	672.2	293.2	894	724.9
SLMSSPEDLTKDFEELKAEEVDVTK	1×Oxidation [M3]; 3×TMT6plex [K11; K17; K25]; 1×TMT6plex [N-Term]; 2×Phospho [S4(100); S5(100)]	P46821	Microtubule-associated protein 1B	MAP1B	P46821 [828-852]	P46821 2×Phospho [S831(100); S832(100)]	3932.96	4.45	2	636.6	411.7	553.2	582.7	210	453.8	90	387.4	243
GLAGPPASPGK	1×TMT6plex [K11]; 1×TMT6plex [N-Term]; 1×Phospho [S8(100)]	Q9P206	Uncharacterized protein KIAA1522	KIAA1522	Q9P206 [538-548]	Q9P206 1×Phospho [S545(100)]	1489.82	3.08	2	635.4	744.9	635.8	575.9	534.1	661.8	362	793.4	923.5
QSFDDNDSEELEDKDSK	2×TMT6plex [K14; K17]; 1×TMT6plex [N-Term]; 1×Phospho [S8(100)]	O60841	Eukaryotic translation initiation factor 5B	EIF5B	O60841 [106-122]	O60841 1×Phospho [S113(100)]	2768.28	5.95	2	633.7	693.9	533	512.5	280	526.3	89.3	190.5	142.8
IRNPFRGSPK	1×TMT6plex [K10]; 1×TMT6plex [N-Term]; 1×Phospho [S8(100)]	Q14966	Zinc finger protein 638	ZNF638	Q14966 [545-554]	Q14966 1×Phospho [S552(100)]	1709.96	4.08	2	633.7	672.5	527.1	566	441.3	569.1	169	429	390.9
MALPPQEDATASPPRQK	1×TMT6plex [K17]; 1×TMT6plex [N-Term]; 1×Phospho [S12(100)]	Q9UQ35	Serine/arginine repetitive matrix protein 2	SRRM2	Q9UQ35 [1168-1184]	Q9UQ35 1×Phospho [S1179(100)]	2375.22	4.46	3	632.9	691.3	656.3	669.2	443.9	673.3	305.7	617.1	738.6
KSPPKADEK	3×TMT6plex [K1; K5; K9]; 1×TMT6plex [N-Term]; 1×Phospho [S2(100)]	Q13427	Peptidyl-prolyl cis-trans isomerase G	PPIG	Q13427 [289-297]	Q13427 1×Phospho [S290(100)]	1996.16	2.23	2	630	730.8	732.7	722.1	593.2	702	566.8	711.4	481.1
GSDSPAADVEIEYVTEEPEIYEPNFIFFK	1×TMT6plex [K29]; 1×TMT6plex [N-Term]; 1×Phospho [S4(99.5)]	Q13435	Splicing factor 3B subunit 2	SF3B2	Q13435 [359-387]	Q13435 1×Phospho [S362(99.5)]	3873.84	7.65	4	630	358.4	517.5	584.2	255	487.9	118.2	403.7	204.3
APQTSSSPPPVRR	1×TMT6plex [N-Term]; 1×Phospho [S7(100)]	Q8IYB3	Serine/arginine repetitive matrix protein 1	SRRM1	Q8IYB3 [690-702]	Q8IYB3 1×Phospho [S696(100)]	1688.87	3.56	5	627.5	784.7	638.6	687	375.9	718.5	211.3	446.7	276
LSSPVLHR	1×TMT6plex [N-Term]; 1×Phospho [S3(100)]	Q16643	Drebrin	DBN1	Q16643 [140-147]	Q16643 1×Phospho [S142(100)]	1217.66	2.78	2	625.5	654	605	611.9	385.8	566.8	293.7	830.9	758.6
GPPDFSSDEEREPTPVLGSGAAAAGR	1×TMT6plex [N-Term]; 1×Phospho [T14(100)]	P42167; P42166	Lamina-associated polypeptide 2, isoforms beta/gamma	TMPO	P42167 [61-86]; P42166 [61-86]	P42167 1×Phospho [T74(100)]; P42166 1×Phospho [T74(100)]	2879.34	6.99	5	622.6	602.1	562.9	624.7	353.6	632.2	213	574.7	462
NSPTFKSFEEKVENLK	3×TMT6plex [K6; K11; K16]; 1×TMT6plex [N-Term]; 1×Phospho [S7(100)]	P55327	Tumor protein D52	TPD52	P55327 [170-185]	P55327 1×Phospho [S176(100)]	2893.59	1.87	2	621.8	319.4	309.5	210.7	183.9	254.3	176.9	292.3	329.4
EISSSPTSK	1×TMT6plex [K9]; 1×TMT6plex [N-Term]; 1×Phospho [S5(99.7)]	Q9UQ35	Serine/arginine repetitive matrix protein 2	SRRM2	Q9UQ35 [452-460]	Q9UQ35 1×Phospho [S456(99.7)]	1473.76	2.99	2	621.8	584.4	618.6	595	756.7	547	760.2	370.8	357.2
NVSESPNRKNEK	2×TMT6plex [K9; K12]; 1×TMT6plex [N-Term]; 2×Phospho [S3(100); S5(100)]	Q13427	Peptidyl-prolyl cis-trans isomerase G	PPIG	Q13427 [411-422]	Q13427 2×Phospho [S413(100); S415(100)]	2249.13	1.81	2	620.5	707	532.3	538.8	299.2	553.1	98.5	253.9	180.5
VKVDGPRSPSYGR	1×TMT6plex [K2]; 1×TMT6plex [N-Term]; 2×Phospho [S8(100); S10(100)]	Q07955	Serine/arginine-rich splicing factor 1	SRSF1	Q07955 [192-204]	Q07955 2×Phospho [S199(100); S201(100)]	2036.01	3.1	3	619.7	919.5	897.6	729.3	551.9	697.1	151.3	225.1	182.8
IRTSPTFR	1×TMT6plex [N-Term]; 1×Phospho [S4(99.7)]	P62750	60S ribosomal protein L23a	RPL23A	P62750 [40-47]	P62750 1×Phospho [S43(99.7)]	1286.68	3.24	2	616.4	479.4	422.7	420.5	277.7	404.4	202.3	375.2	364.8
IGEGTYGVVYK	1×TMT6plex [K11]; 1×TMT6plex [N-Term]; 1×Phospho [T5(99.7)]	P24941; P06493	Cyclin-dependent kinase 2	CDK2	P24941 [10-20]; P06493 [10-20]	P24941 1×Phospho [T14(99.7)]; P06493 1×Phospho [T14(99.7)]	1723.91	4.08	3	615.6	551	453.7	457.6	366.4	474.3	266.8	520.3	493.1
SASPPKAK	2×TMT6plex [K6; K8]; 1×TMT6plex [N-Term]; 1×Phospho [S3(100)]	P52701	DNA mismatch repair protein Msh6	MSH6	P52701 [63-70]	P52701 1×Phospho [S65(100)]	1552.91	2.51	2	614.4	649.4	561.2	539.3	326.2	539	173.2	367.6	330.9
KLSVPTSDEEDEVPAPKPR	2×TMT6plex [K1; K17]; 1×TMT6plex [N-Term]; 1×Phospho [S7(100)]	Q8NE71	ATP-binding cassette sub-family F member 1	ABCF1	Q8NE71 [103-121]	Q8NE71 1×Phospho [S109(100)]	2861.53	6.53	3	614.4	613.2	509.7	533.2	306.6	603.9	167.6	403.7	327.7
LILSPKEK	2×TMT6plex [K6; K8]; 1×TMT6plex [N-Term]; 1×Phospho [S4(100)]	Q9UGU5	HMG domain-containing protein 4	HMGXB4	Q9UGU5 [194-201]	Q9UGU5 1×Phospho [S197(100)]	1695.04	2.42	3	614	531.1	439.4	498.1	365.6	553.3	239.1	412.7	454.6
ERSPALKSPLQSVVVR	1×TMT6plex [K7]; 1×TMT6plex [N-Term]; 1×Phospho [S3(100)]	Q9Y2W1	Thyroid hormone receptor-associated protein 3	THRAP3	Q9Y2W1 [246-261]	Q9Y2W1 1×Phospho [S248(100)]	2304.32	5.15	2	613.1	635.8	640.3	595.3	323.2	584.9	166.4	325.7	259.4
VKSPSPK	2×TMT6plex [K2; K7]; 1×TMT6plex [N-Term]; 1×Phospho [S]	O15042	U2 snRNP-associated SURP motif-containing protein	U2SURP	O15042 [944-950]		1509.9	2.38	1	612.7	686.5	595.6	397.4	639.3	363.7	303.8	217.2	232.5
DELHIVEAEAMNYEGSPIKVTLATLK	1×Oxidation [M11]; 2×TMT6plex [K19; K26]; 1×TMT6plex [N-Term]; 1×Phospho [S16(100)]	P06748	Nucleophosmin	NPM1	P06748 [55-80]	P06748 1×Phospho [S70(100)]	3654.93	8.24	3	607.8	483.9	655.3	728.8	370.4	608.2	187.6	554.3	260.4
LASDDRPSPPR	1×TMT6plex [N-Term]; 1×Phospho [S8(100)]	P98175	RNA-binding protein 10	RBM10	P98175 [716-726]	P98175 1×Phospho [S723(100)]	1519.75	3.23	4	604.9	556.9	590.4	671.9	554.9	701.6	555.9	776.5	679.3
LGAGEGGEASVSPEKTSTTSK	2×TMT6plex [K15; K21]; 1×TMT6plex [N-Term]; 1×Phospho [S12(100)]	Q13428	Treacle protein	TCOF1	Q13428 [1367-1387]	Q13428 1×Phospho [S1378(100)]	2760.43	7.32	2	604.5	632.1	528.8	576.8	285	586	114.7	239.6	172.5
NSQEDSEDSEDKDVK	2×TMT6plex [K12; K15]; 1×TMT6plex [N-Term]; 2×Phospho [S6(100); S9(100)]	Q9H1E3	Nuclear ubiquitous casein and cyclin-dependent kinase substrate 1	NUCKS1	Q9H1E3 [53-67]	Q9H1E3 2×Phospho [S58(100); S61(100)]	2572.13	5.12	1	604.5	581.2	414.7	560.6	144.7	550.5	62.9	227.1	130.6
KRSPSPSPTPEAK	2×TMT6plex [K1; K13]; 1×TMT6plex [N-Term]; 1×Phospho [S3(100)]	Q8TAQ2	SWI/SNF complex subunit SMARCC2	SMARCC2	Q8TAQ2 [300-312]	Q8TAQ2 1×Phospho [S302(100)]	2149.2	5.27	2	602	725	743.5	717.4	618.3	780.1	294.6	601.1	586.3
LKATVTPSPVKGK	3×TMT6plex [K2; K11; K13]; 1×TMT6plex [N-Term]; 2×Phospho [T6(100); S8(100)]	Q9H1E3	Nuclear ubiquitous casein and cyclin-dependent kinase substrate 1	NUCKS1	Q9H1E3 [174-186]	Q9H1E3 2×Phospho [T179(100); S181(100)]	2402.4	2.24	2	596.3	637.7	458.2	339.8	338	413.6	289.4	287.9	263.2
RPGRSPK	1×TMT6plex [K7]; 1×TMT6plex [N-Term]; 1×Phospho [S5(100)]	Q13523	Serine/threonine-protein kinase PRP4 homolog	PRPF4B	Q13523 [345-351]	Q13523 1×Phospho [S349(100)]	1335.77	2.33	1	595.4	650.1	583.6	710.6	338	653.3	89.2	367.9	135.7
LGAGGGSPEKSPSAQELK	2×TMT6plex [K10; K18]; 1×TMT6plex [N-Term]; 1×Phospho [S7(100)]	Q9UNE7	E3 ubiquitin-protein ligase CHIP	STUB1	Q9UNE7 [13-30]	Q9UNE7 1×Phospho [S19(100)]	2480.34	5.51	3	594.2	590.5	723.5	632.4	446.3	646	324.6	884.1	701.6
SQRYSGAYGASVSDEELK	1×TMT6plex [K18]; 1×TMT6plex [N-Term]; 1×Phospho [S5(99.6)]	Q9NX63	MICOS complex subunit MIC19	CHCHD3	Q9NX63 [46-63]	Q9NX63 1×Phospho [S50(99.6)]	2485.2	6.95	1	593.8	654.8	601.7	732	394.8	754.7	338.8	1190.1	860.6
EGEEPTVYSDEEEPKDESAR	1×TMT6plex [K15]; 1×TMT6plex [N-Term]; 1×Phospho [S9(100)]	O00264	Membrane-associated progesterone receptor component 1	PGRMC1	O00264 [173-192]	O00264 1×Phospho [S181(100)]	2834.27	6.43	3	593	608	715.5	781.5	535	796.8	434.4	1444.5	828
SRTSPITR	1×TMT6plex [N-Term]; 1×Phospho [S4(99.7)]	Q9UQ35	Serine/arginine repetitive matrix protein 2	SRRM2	Q9UQ35 [1972-1979]	Q9UQ35 1×Phospho [S1975(99.7)]	1226.65	2.85	2	590.9	641.4	561.7	581.5	405.1	594	104.3	235.9	145.4
RKSLSDSESDDSK	2×TMT6plex [K2; K13]; 1×TMT6plex [N-Term]; 2×Phospho [S3(100); S5(99.5)]	Q13185	Chromobox protein homolog 3	CBX3	Q13185 [91-103]	Q13185 2×Phospho [S93(100); S95(99.5)]	2301.1	4.08	2	590.1	755	763	763.7	561.9	822.7	272.2	769.2	499.4
SRSPGRPPK	1×TMT6plex [K9]; 1×TMT6plex [N-Term]; 1×Phospho [S3(100)]	Q14739	Delta(14)-sterol reductase LBR	LBR	Q14739 [84-92]	Q14739 1×Phospho [S86(100)]	1519.85	2.86	3	590.1	636	597	457.6	407.3	572.4	194.2	408.6	374
AALGLQDSDDEDAAVDIDEQIESMFNSK	1×Oxidation [M24]; 1×TMT6plex [K28]; 1×TMT6plex [N-Term]; 1×Phospho [S8(100)]	Q7L014	Probable ATP-dependent RNA helicase DDX46	DDX46	Q7L014 [797-824]	Q7L014 1×Phospho [S804(100)]	3580.63	7.25	11	590.1	359	432.8	454.3	218.5	406.5	126.7	348.4	322.9
KKSPNELVDDLFK	3×TMT6plex [K1; K2; K13]; 1×TMT6plex [N-Term]; 1×Phospho [S3(100)]	Q9UNZ2	NSFL1 cofactor p47	NSFL1C	Q9UNZ2 [112-124]	Q9UNZ2 1×Phospho [S114(100)]	2529.45	5.17	2	589.7	435.1	536.8	417.4	343	449.6	231.2	559	550.5
ALPQTPRPR	1×TMT6plex [N-Term]; 1×Phospho [T5(100)]	Q9UQ35	Serine/arginine repetitive matrix protein 2	SRRM2	Q9UQ35 [1488-1496]	Q9UQ35 1×Phospho [T1492(100)]	1344.74	3.32	2	589.7	559.3	327.2	305.4	141.6	390.8	156.4	195.1	150
KISPPSYAR	1×TMT6plex [K1]; 1×TMT6plex [N-Term]; 1×Phospho [S3(100)]	Q8N2M8	CLK4-associating serine/arginine rich protein	CLASRP	Q8N2M8 [283-291]	Q8N2M8 1×Phospho [S285(100)]	1556.86	2.8	4	588	578.5	570.2	605.6	438.9	574	337.2	406	324.2
AEGEWEDQEALDYFSDKESGK	2×TMT6plex [K17; K21]; 1×TMT6plex [N-Term]; 1×Phospho [S15(100)]	Q9NYF8	Bcl-2-associated transcription factor 1	BCLAF1	Q9NYF8 [371-391]	Q9NYF8 1×Phospho [S385(100)]	3200.49	6.9	3	587.2	656.4	858.1	812	453.9	987.2	345.8	731.4	666.4
RLSDKGLK	2×TMT6plex [K5; K8]; 1×TMT6plex [N-Term]; 1×Phospho [S3(100)]	Q00839	Heterogeneous nuclear ribonucleoprotein U	HNRNPU	Q00839 [24-31]	Q00839 1×Phospho [S26(100)]	1684.01	1.64	1	586.4	575.6	442.7	463.7	354.6	472.6	266.1	491.2	775.4
KSLSPGVSR	1×TMT6plex [K1]; 1×TMT6plex [N-Term]; 1×Phospho [S4(99.7)]	Q9UKV3	Apoptotic chromatin condensation inducer in the nucleus	ACIN1	Q9UKV3 [654-662]	Q9UKV3 1×Phospho [S657(99.7)]	1468.83	2.93	2	586.4	622.8	602.6	605.8	528.7	612.2	343.1	307.7	312.4
AASAPAKESPRK	2×TMT6plex [K7; K12]; 1×TMT6plex [N-Term]; 1×Phospho [S9(100)]	Q13428	Treacle protein	TCOF1	Q13428 [373-384]; [438-449]	Q13428 1×Phospho [S381(100)]; 1×Phospho [S446(100)]	1980.12	3.18	2	585.5	639	607.8	631.2	256.9	691.7	104.4	304.8	155.2
SLSPKPR	1×TMT6plex [K5]; 1×TMT6plex [N-Term]; 2×Phospho [S1(100); S3(100)]	Q13523	Serine/threonine-protein kinase PRP4 homolog	PRPF4B	Q13523 [354-360]	Q13523 2×Phospho [S354(100); S356(100)]	1402.73	2.49	2	584.7	688.4	641.2	670.6	456.1	681.6	207.1	350.2	267.6
GAGDGSDEEVDGKADGAEAKPAE	2×TMT6plex [K13; K20]; 1×TMT6plex [N-Term]; 1×Phospho [S6(100)]	P35579	Myosin-9	MYH9	P35579 [1938-1960]	P35579 1×Phospho [S1943(100)]	2942.39	5.31	2	583.9	688.8	691.1	648.3	454.8	696.6	314.9	780.6	793.7
AITSLLGGGSPK	1×TMT6plex [K12]; 1×TMT6plex [N-Term]; 1×Phospho [S10(100)]	Q6KC79	Nipped-B-like protein	NIPBL	Q6KC79 [2649-2660]	Q6KC79 1×Phospho [S2658(100)]	1638.92	5.66	2	583.5	485.8	583.8	663.4	383.8	624.2	215.5	628.2	467.8
MSCFSRPSMSPTPLDR	1×Carbamidomethyl [C3]; 2×Oxidation [M1; M9]; 1×TMT6plex [N-Term]; 1×Phospho [S10(99.1)]	Q9UQ35	Serine/arginine repetitive matrix protein 2	SRRM2	Q9UQ35 [2114-2129]	Q9UQ35 1×Phospho [S2123(99.1)]	2209.96	2.83	2	583.1	544.2	547.6	434.9	367.2	535.7	182.7	314.1	231.6
ILVPKSPVK	2×TMT6plex [K5; K9]; 1×TMT6plex [N-Term]; 1×Phospho [S6(100)]	Q9Y232	Chromodomain Y-like protein	CDYL	Q9Y232 [196-204]	Q9Y232 1×Phospho [S201(100)]	1748.11	2.61	2	578.1	576	609.4	683.6	412.8	671.4	428.1	1282	922.9
EVRSPTKAPHLQLIEGK	2×TMT6plex [K7; K17]; 1×TMT6plex [N-Term]; 1×Phospho [S4(100)]	O43491	Band 4.1-like protein 2	EPB41L2	O43491 [595-611]	O43491 1×Phospho [S598(100)]	2670.53	6.12	3	577.3	593	656.7	607.9	474.2	668.4	389.1	947.5	842.3
AVTPVPTKTEEVSNLK	2×TMT6plex [K8; K16]; 1×TMT6plex [N-Term]; 1×Phospho [T3(100)]	Q6PKG0	La-related protein 1	LARP1	Q6PKG0 [524-539]	Q6PKG0 1×Phospho [T526(100)]	2480.4	4.52	3	577.3	601.8	633.4	682.7	438.9	595.2	253.1	648.8	530.5
VVTNARSPGAR	1×TMT6plex [N-Term]; 1×Phospho [S7(100)]	Q15424; Q14151	Scaffold attachment factor B1	SAFB	Q15424 [437-447]; Q14151 [438-448]	Q15424 1×Phospho [S443(100)]; Q14151 1×Phospho [S444(100)]	1436.76	4.11	2	576.9	594.8	329.5	366.8	346.3	440.7	223.9	394.7	730.2
DTLRTPPRER	1×TMT6plex [N-Term]; 1×Phospho [T5(100)]	Q9UQ35	Serine/arginine repetitive matrix protein 2	SRRM2	Q9UQ35 [1204-1213]	Q9UQ35 1×Phospho [T1208(100)]	1549.8	3.65	5	575.3	610.7	644	602.2	513.1	663.5	501.8	661.3	477.5
SFSKEVEER	1×TMT6plex [K4]; 1×TMT6plex [N-Term]; 1×Phospho [S1(100)]	Q04637	Eukaryotic translation initiation factor 4 gamma 1	EIF4G1	Q04637 [1185-1193]	Q04637 1×Phospho [S1185(100)]	1648.83	2.55	2	573.6	534.6	529.7	533.2	275.1	533.1	265.9	862.6	815.2
ALLSLRSPK	1×TMT6plex [K9]; 1×TMT6plex [N-Term]; 1×Phospho [S7(100)]	Q9UNF1	Melanoma-associated antigen D2	MAGED2	Q9UNF1 [241-249]	Q9UNF1 1×Phospho [S247(100)]	1522.91	2.84	2	573.6	456.1	465	494.3	389.5	465.1	297.7	479	466.4
GFEEEHKDSDDDSSDDEQEKKPEAPK	4×TMT6plex [K7; K20; K21; K26]; 1×TMT6plex [N-Term]; 3×Phospho [S9(100); S13(100); S14(100)]	Q13435	Splicing factor 3B subunit 2	SF3B2	Q13435 [423-448]	Q13435 3×Phospho [S431(100); S435(100); S436(100)]	4376.97	6.92	4	571.5	697.7	689.2	710.4	624	940.4	252	448.2	362.9
LASVLLYSDYGIGEVPVEPLDVPLPSTIRPASPVAGSPK	1×TMT6plex [K39]; 1×TMT6plex [N-Term]; 1×Phospho [S32(98.4)]	Q13057	Bifunctional coenzyme A synthase	COASY	Q13057 [147-185]	Q13057 1×Phospho [S178(98.4)]	4542.46	6.02	4	569.1	285.2	423.6	439.4	218.4	340.2	137.5	531.6	410.6
RPLFLAPDFDRWLDESDAEMELR	1×Oxidation [M20]; 1×TMT6plex [N-Term]; 1×Phospho [S16(100)]	Q9P035	Very-long-chain (3R)-3-hydroxyacyl-CoA dehydratase 3	HACD3	Q9P035 [99-121]	Q9P035 1×Phospho [S114(100)]	3146.49	7.07	5	567.4	492.6	535.4	457.4	305.2	418.8	194.7	439.2	471
ADRDQSPFSK	1×TMT6plex [K10]; 1×TMT6plex [N-Term]; 1×Phospho [S6(100)]	Q13427	Peptidyl-prolyl cis-trans isomerase G	PPIG	Q13427 [682-691]	Q13427 1×Phospho [S687(100)]	1688.84	3.56	2	565	622.6	565.5	618.6	260.2	599.7	227.4	420	237.1
QRSPIALPVKQEPPQIDAVK	2×TMT6plex [K10; K20]; 1×TMT6plex [N-Term]; 1×Phospho [S3(100)]	Q8TF01	Arginine/serine-rich protein PNISR	PNISR	Q8TF01 [209-228]	Q8TF01 1×Phospho [S211(100)]	2981.72	7.99	3	563.7	588.8	638.6	542.4	409.2	583	197.8	319.6	310.3
KRSPSPSPTPEAK	2×TMT6plex [K1; K13]; 1×TMT6plex [N-Term]; 2×Phospho [S3(100); S5(100)]	Q8TAQ2	SWI/SNF complex subunit SMARCC2	SMARCC2	Q8TAQ2 [300-312]	Q8TAQ2 2×Phospho [S302(100); S304(100)]	2229.16	4.88	3	561.7	716.8	549	604.5	343.4	672.2	205.7	780.3	610.1
AEGEPQEESPLKSK	2×TMT6plex [K12; K14]; 1×TMT6plex [N-Term]; 1×Phospho [S9(100)]	Q9NYF8	Bcl-2-associated transcription factor 1	BCLAF1	Q9NYF8 [169-182]	Q9NYF8 1×Phospho [S177(100)]	2296.2	4.67	2	560.8	721.3	561.5	643.2	470.3	671.2	211.7	399	215.4
RASEDTTSGSPPKK	2×TMT6plex [K13; K14]; 1×TMT6plex [N-Term]; 1×Phospho [S10(100)]	Q9BZZ5	Apoptosis inhibitor 5	API5	Q9BZZ5 [455-468]	Q9BZZ5 1×Phospho [S464(100)]	2228.19	5.2	2	559.6	707	520.3	592.3	403.3	557.6	203.3	526.1	398.8
KQSLGELIGTLNAAK	2×TMT6plex [K1; K15]; 1×TMT6plex [N-Term]; 1×Phospho [S3(100)]	P60174	Triosephosphate isomerase	TPI1	P60174 [56-70]	P60174 1×Phospho [S58(100)]	2310.34	6.38	3	557.1	387.4	494.9	425.5	330.5	402.1	282.2	556.1	607.9
EKSTFREESPLR	1×TMT6plex [K2]; 1×TMT6plex [N-Term]; 1×Phospho [S9(100)]	Q9NYF8	Bcl-2-associated transcription factor 1	BCLAF1	Q9NYF8 [523-534]	Q9NYF8 1×Phospho [S531(100)]	2017.05	3.05	3	557.1	627.8	625.7	614.4	422.5	667	317.3	674.4	509.7
KAQVSPQS	1×TMT6plex [K1]; 1×TMT6plex [N-Term]; 1×Phospho [S5(100)]	Q8IYB3	Serine/arginine repetitive matrix protein 1	SRRM1	Q8IYB3 [897-904]	Q8IYB3 1×Phospho [S901(100)]	1382.74	1.94	2	555.9	556.8	466.7	454.7	238.1	454.5	179.4	234.1	178
STAQQELDGKPASPTPVIVASHTANKEEK	3×TMT6plex [K10; K26; K29]; 1×TMT6plex [N-Term]; 1×Phospho [S13(100)]	P35606	Coatomer subunit beta'	COPB2	P35606 [847-875]	P35606 1×Phospho [S859(100)]	4030.17	8.78	2	553.4	611.3	743.5	618.9	422.8	671.9	236	759.9	705.8
SGSSPEVKDKPR	2×TMT6plex [K8; K10]; 1×TMT6plex [N-Term]; 1×Phospho [S3(99.4)]	Q9UQ35	Serine/arginine repetitive matrix protein 2	SRRM2	Q9UQ35 [1598-1609]	Q9UQ35 1×Phospho [S1600(99.4)]	2054.13	3.12	2	553.4	639	434.7	473.1	401.3	559	109.2	245.2	239.6
YSRSPYSR	1×TMT6plex [N-Term]; 1×Phospho [S4(100)]	Q9BRL6	Serine/arginine-rich splicing factor 8	SRSF8	Q9BRL6 [155-162]; [170-177]	Q9BRL6 1×Phospho [S158(100)]; 1×Phospho [S173(100)]	1324.62	2.49	2	550.5	558.3	495.6	398	266.7	385.4	98.5	196.9	158.4
SVSGSPEPAAK	1×TMT6plex [K11]; 1×TMT6plex [N-Term]; 2×Phospho [S3(100); S5(100)]	Q8IYB3	Serine/arginine repetitive matrix protein 1	SRRM1	Q8IYB3 [752-762]	Q8IYB3 2×Phospho [S754(100); S756(100)]	1647.78	3.54	2	547.7	409.7	370.5	404.6	221.6	558.1	137.3	327.8	260
TEVALAKDMESPTKLDVTLAK	1×Oxidation [M9]; 3×TMT6plex [K7; K14; K21]; 1×TMT6plex [N-Term]; 1×Phospho [S11(99.3)]	P27816	Microtubule-associated protein 4	MAP4	P27816 [270-290]	P27816 1×Phospho [S280(99.3)]	3272.82	4.45	1	545.2	376.6	256.6	188	182.1	257.1	77.8	85.5	198.8
EGPDLDRPGSDRQER	1×TMT6plex [N-Term]; 1×Phospho [S10(100)]	Q7Z4V5	Hepatoma-derived growth factor-related protein 2	HDGFL2	Q7Z4V5 [643-657]	Q7Z4V5 1×Phospho [S652(100)]	2035.94	4.34	2	544.8	625.3	569.9	523.5	224.5	535.7	99.1	192.2	143.9
RRSPPADAIPK	1×TMT6plex [K11]; 1×TMT6plex [N-Term]; 1×Phospho [S3(100)]	P18754	Regulator of chromosome condensation	RCC1	P18754 [9-19]	P18754 1×Phospho [S11(100)]	1745.98	3.17	3	544	477.5	476.8	527.8	741.8	538.1	803.4	684.3	735.8
DRDASPSKEER	1×TMT6plex [K8]; 1×TMT6plex [N-Term]; 1×Phospho [S5(100)]	Q9BUQ8	Probable ATP-dependent RNA helicase DDX23	DDX23	Q9BUQ8 [10-20]	Q9BUQ8 1×Phospho [S14(100)]	1827.9	3.51	2	543.1	529.7	482.2	473.6	311.2	510.8	92.2	196.3	120.5
SSRSSPELTR	1×TMT6plex [N-Term]; 1×Phospho [S5(99.7)]	Q9UQ35	Serine/arginine repetitive matrix protein 2	SRRM2	Q9UQ35 [1690-1699]	Q9UQ35 1×Phospho [S1694(99.7)]	1428.7	3.18	3	540.3	639.1	550.6	578.4	477.6	598.3	139.6	278.3	202.8
EQDLPLAEAVRPKTPPVVIK	2×TMT6plex [K13; K20]; 1×TMT6plex [N-Term]; 1×Phospho [T14(100)]	Q96A49	Synapse-associated protein 1	SYAP1	Q96A49 [235-254]	Q96A49 1×Phospho [T248(100)]	2967.73	6.04	5	539.8	461.1	642.1	548.3	311.7	539	288.8	809.7	569.2
KPSPQPSSPR	1×TMT6plex [K1]; 1×TMT6plex [N-Term]; 2×Phospho [S3(100); S8(100)]	O75909	Cyclin-K	CCNK	O75909 [322-331]	O75909 2×Phospho [S324(100); S329(100)]	1698.84	3.47	3	538.6	534.2	477.7	513.9	451.8	538.3	396.9	724.5	622.7
DMESPTKLDVTLAK	2×TMT6plex [K7; K14]; 1×TMT6plex [N-Term]; 1×Phospho [S4(100)]	P27816	Microtubule-associated protein 4	MAP4	P27816 [277-290]	P27816 1×Phospho [S280(100)]	2315.25	4.81	2	538.6	458	424.6	903.1	233.4	329.8	199.5	1112.7	1069.9
KEVSPEVVR	1×TMT6plex [K1]; 1×TMT6plex [N-Term]; 1×Phospho [S4(100)]	Q5T200	Zinc finger CCCH domain-containing protein 13	ZC3H13	Q5T200 [195-203]	Q5T200 1×Phospho [S198(100)]	1580.88	2.98	2	538.6	554.9	461.7	493.8	346.8	498.8	178.1	363.8	313.4
KLSRSPSPR	1×TMT6plex [K1]; 1×TMT6plex [N-Term]; 3×Phospho [S3(100); S5(100); S7(100)]	Q05519	Serine/arginine-rich splicing factor 11	SRSF11	Q05519 [364-372]	Q05519 3×Phospho [S366(100); S368(100); S370(100)]	1725.83	1.82	2	537.8	666.3	602.9	614.1	465.4	679.9	71.5	107	69
RTQAPTKASE	1×TMT6plex [K7]; 1×TMT6plex [N-Term]; 1×Phospho [S9(100)]	P47914	60S ribosomal protein L29	RPL29	P47914 [150-159]	P47914 1×Phospho [S158(100)]	1626.86	2.18	1	536.1	697.5	416.8	360.7	111	382.5	59.5	275.1	239
NPFRGSPK	1×TMT6plex [K8]; 1×TMT6plex [N-Term]; 1×Phospho [S6(100)]	Q14966	Zinc finger protein 638	ZNF638	Q14966 [547-554]	Q14966 1×Phospho [S552(100)]	1440.78	2.73	2	535.7	505.4	396.6	418.5	386	419.7	220.7	494.7	422.8
KTGSPEIK	2×TMT6plex [K1; K8]; 1×TMT6plex [N-Term]; 1×Phospho [S4(100)]	Q9BZ95	Histone-lysine N-methyltransferase NSD3	NSD3	Q9BZ95 [147-154]	Q9BZ95 1×Phospho [S150(100)]	1626.94	3.04	1	533.7	512.7	417	473.1	317.8	446.8	194.3	524.1	423.5
LPHLLLYGPPGTGKTSTILACAK	1×Carbamidomethyl [C21]; 2×TMT6plex [K14; K23]; 1×TMT6plex [N-Term]; 2×Phospho [Y7(100); T/S]	P40937	Replication factor C subunit 5	RFC5	P40937 [53-75]	P40937 2×Phospho [Y59(100); T/S]	3255.76	2.55	1	532	370.4	441.5	350.8	256.9	392.2	74.1	111.7	137.6
SVSPPPKR	1×TMT6plex [K7]; 1×TMT6plex [N-Term]; 1×Phospho [S3(100)]	Q13247	Serine/arginine-rich splicing factor 6	SRSF6	Q13247 [314-321]	Q13247 1×Phospho [S316(100)]	1405.8	2.47	3	531.6	639.3	607.8	545.6	470	578.5	281.4	264.4	256.2
RVPSPTPAPK	1×TMT6plex [K10]; 1×TMT6plex [N-Term]; 1×Phospho [S4(100)]	Q9UQ35	Serine/arginine repetitive matrix protein 2	SRRM2	Q9UQ35 [2578-2587]	Q9UQ35 1×Phospho [S2581(100)]	1587.9	3.39	2	531.2	550.1	501.2	479	479.6	483.9	337.6	406.9	343.5
RMSDEFVDSFKK	1×Oxidation [M2]; 2×TMT6plex [K11; K12]; 1×TMT6plex [N-Term]; 1×Phospho [S3(100)]	Q92934	Bcl2-associated agonist of cell death	BAD	Q92934 [116-127]	Q92934 1×Phospho [S118(100)]	2272.17	2.27	2	530.4	359.9	408.8	325.6	337.6	397.1	292.5	312.9	301.9
SRTPPSAPSQSR	1×TMT6plex [N-Term]; 1×Phospho [T3(100)]	Q9UQ35	Serine/arginine repetitive matrix protein 2	SRRM2	Q9UQ35 [2407-2418]	Q9UQ35 1×Phospho [T2409(100)]	1579.78	4.12	3	529.5	602.3	600.5	669.2	424.6	669.1	132	255.3	191.4
HLLTDLPLPPELPGGDLSPPDSPEPK	1×TMT6plex [K26]; 1×TMT6plex [N-Term]; 2×Phospho [S18(100); S22(100)]	Q9NYV4	Cyclin-dependent kinase 12	CDK12	Q9NYV4 [664-689]	Q9NYV4 2×Phospho [S681(100); S685(100)]	3349.68	5.66	6	529.1	356.4	425.5	463	290.4	368.7	185.4	360.9	358.7
SRSGEGEVSGLMR	1×Oxidation [M12]; 1×TMT6plex [N-Term]; 1×Phospho [S3(100)]	Q13263	Transcription intermediary factor 1-beta	TRIM28	Q13263 [471-483]	Q13263 1×Phospho [S473(100)]	1689.78	3.68	2	525	508.5	497.2	396.5	349.6	518.1	309.2	817.5	578.9
ALGGEDSENEEELGDEAMMALDQSLASLFAEQK	1×Oxidation [M]; 1×TMT6plex [K33]; 1×TMT6plex [N-Term]; 1×Phospho [S7(100)]	Q9BQG0	Myb-binding protein 1A	MYBBP1A	Q9BQG0 [769-801]	Q9BQG0 1×Phospho [S775(100)]	4081.85	7.92	7	525	522	437.3	613.2	287.2	344.2	158.8	540.4	598.7
SSPEQPRPSTSK	1×TMT6plex [K12]; 1×TMT6plex [N-Term]; 1×Phospho [S2(100)]	P29590	Protein PML	PML	P29590 [504-515]	P29590 1×Phospho [S505(100)]	1838.94	2.5	2	524.2	569.5	581	600.2	427.4	621.6	249.1	759.6	505.5
GLKLTFDSSFSPNTGKK	3×TMT6plex [K3; K16; K17]; 1×TMT6plex [N-Term]; 1×Phospho [S11(100)]	P21796	Voltage-dependent anion-selective channel protein 1	VDAC1	P21796 [94-110]	P21796 1×Phospho [S104(100)]	2823.58	4.38	3	523.4	461.7	368.8	306.3	257.4	329.4	134.2	243.7	425.6
RPSYRK	1×TMT6plex [K6]; 1×TMT6plex [N-Term]; 1×Phospho [S3(100)]	P16220	Cyclic AMP-responsive element-binding protein 1	CREB1	P16220 [131-136]	P16220 1×Phospho [S133(100)]	1344.76	1.78	1	521.3	496.5	350.9	137.4	90.6	204.9	100.1	289.4	290.5
RSSSEGLSK	1×TMT6plex [K9]; 1×TMT6plex [N-Term]; 1×Phospho [S3(99.7)]	Q86V48	Leucine zipper protein 1	LUZP1	Q86V48 [572-580]	Q86V48 1×Phospho [S574(99.7)]	1488.78	3.8	2	521.3	486.2	374.9	376.2	180.2	339.3	170	513.9	406
FASDDEHDEHDENGATGPVKR	1×TMT6plex [K20]; 1×TMT6plex [N-Term]; 1×Phospho [S3(100)]	P05455	Lupus La protein	SSB	P05455 [364-384]	P05455 1×Phospho [S366(100)]	2864.29	7.98	3	520.5	607	540.1	521.7	223.9	552.6	156.2	625	501.7
GKEKDSPFKPK	4×TMT6plex [K2; K4; K9; K11]; 1×TMT6plex [N-Term]; 1×Phospho [S6(100)]	Q15291	Retinoblastoma-binding protein 5	RBBP5	Q15291 [492-502]	Q15291 1×Phospho [S497(100)]	2486.48	2.35	1	520.5	649.7	604.7	597.1	469.2	654	200.6	300.1	329.6
RPHSPEKAFSSNPVVR	1×TMT6plex [K7]; 1×TMT6plex [N-Term]; 1×Phospho [S4(100)]	Q53F19	Nuclear cap-binding protein subunit 3	NCBP3	Q53F19 [497-512]	Q53F19 1×Phospho [S500(100)]	2346.25	4.89	2	519.3	563.8	439.6	454.3	349.8	482.5	138.9	227.4	243.2
SVSGSPEPAAK	1×TMT6plex [K11]; 1×TMT6plex [N-Term]; 1×Phospho [S5(100)]	Q8IYB3	Serine/arginine repetitive matrix protein 1	SRRM1	Q8IYB3 [752-762]	Q8IYB3 1×Phospho [S756(100)]	1567.81	3.84	3	518.8	614.6	611.6	582.2	322.2	572.2	141.2	308.6	194.4
SFSKEELMSSDLEETAGSTSIPK	1×Oxidation [M8]; 2×TMT6plex [K4; K23]; 1×TMT6plex [N-Term]; 1×Phospho [S/T]	O00567	Nucleolar protein 56	NOP56	O00567 [511-533]		3256.62	5.13	3	518.4	378.9	254.7	331.7	181.5	317.6	122.8	255.3	152.9
SRGSDSPAADVEIEYVTEEPEIYEPNFIFFK	1×TMT6plex [K31]; 1×TMT6plex [N-Term]; 1×Phospho [S6(98.8)]	Q13435	Splicing factor 3B subunit 2	SF3B2	Q13435 [357-387]	Q13435 1×Phospho [S362(98.8)]	4116.98	7.12	4	518.4	314.6	394.5	408.8	240.9	325.1	111.1	250.1	204.9
ELEKRASGQAFELILSPR	1×TMT6plex [K4]; 1×TMT6plex [N-Term]; 1×Phospho [S7(100)]	P16949	Stathmin	STMN1	P16949 [10-27]	P16949 1×Phospho [S16(100)]	2582.41	3.24	2	517.6	381.8	239.9	210.9	157.6	230.8	160.4	215.2	225.3
SEDMPFSPK	1×Oxidation [M4]; 1×TMT6plex [K9]; 1×TMT6plex [N-Term]; 1×Phospho [S7(100)]	Q12888	TP53-binding protein 1	TP53BP1	Q12888 [259-267]	Q12888 1×Phospho [S265(100)]	1591.75	2.7	4	517.6	496.2	488.1	501.3	422	671.2	394	730.3	581.2
HSDSIARSPCKSPK	1×Carbamidomethyl [C10]; 2×TMT6plex [K11; K14]; 1×TMT6plex [N-Term]; 2×Phospho [S8(100); S12(100)]	Q8WXF0	Serine/arginine-rich splicing factor 12	SRSF12	Q8WXF0 [216-229]	Q8WXF0 2×Phospho [S223(100); S227(100)]	2417.2	4.88	2	516.4	673	535.4	625.4	344.1	592.2	95.7	264.9	174.4
QNGSNDSDRYSDNEEDSKIELK	2×TMT6plex [K18; K22]; 1×TMT6plex [N-Term]; 1×Phospho [S11(100)]	P42167	Lamina-associated polypeptide 2, isoforms beta/gamma	TMPO	P42167 [174-195]	P42167 1×Phospho [S184(100)]	3310.57	4.66	2	515.1	737.3	708.2	808.9	398.3	899.9	342.5	1405	927.3
RNSFSENEK	1×TMT6plex [K9]; 1×TMT6plex [N-Term]; 1×Phospho [S3(100)]	Q9HCG8	Pre-mRNA-splicing factor CWC22 homolog	CWC22	Q9HCG8 [827-835]	Q9HCG8 1×Phospho [S829(100)]	1648.81	3.66	2	513.5	528.7	504.3	533.4	240.3	554.5	190.3	671.5	488.7
YLEESDEDDLF	1×TMT6plex [N-Term]; 1×Phospho [S5(100)]	P11388	DNA topoisomerase 2-alpha	TOP2A	P11388 [1521-1531]	P11388 1×Phospho [S1525(100)]	1683.69	2.7	2	510.6	329.2	288.6	387.9	152.1	295.3	89.3	189.9	160.5
AQPFGFIDSDTDAEEERIPATPVVIPMKK	1×Oxidation [M27]; 2×TMT6plex [K28; K29]; 1×TMT6plex [N-Term]; 1×Phospho [T11(97.8)]	Q14676	Mediator of DNA damage checkpoint protein 1	MDC1	Q14676 [321-349]	Q14676 1×Phospho [T331(97.8)]	3985.06	3.9	3	509.4	386.4	422.7	353.5	190.4	373.8	109.7	258	238.6
RVSRTPEPK	1×TMT6plex [K9]; 1×TMT6plex [N-Term]; 2×Phospho [S3(100); T5(100)]	Q8IYB3	Serine/arginine repetitive matrix protein 1	SRRM1	Q8IYB3 [723-731]	Q8IYB3 2×Phospho [S725(100); T727(100)]	1687.87	3.05	2	507.7	600	354.9	414.9	110.8	423.2	96.2	238.2	133.6
GKSPVPKSPVEEK	3×TMT6plex [K2; K7; K13]; 1×TMT6plex [N-Term]; 1×Phospho [S8(100)]	P07197	Neurofilament medium polypeptide	NEFM	P07197 [626-638]; [639-651]; [652-664]	P07197 1×Phospho [S633(100)]; 1×Phospho [S646(100)]; 1×Phospho [S659(100)]	2378.39	3.24	2	507.3	631.2	636.3	661.8	470.9	755.9	366.2	974.9	913.6
ERSPVK	1×TMT6plex [K6]; 1×TMT6plex [N-Term]; 1×Phospho [S3(100)]	Q96T37	RNA-binding protein 15	RBM15	Q96T37 [49-54]	Q96T37 1×Phospho [S51(100)]	1253.7	2.33	1	507.3	432.5	346.5	357.3	174	331	128.6	497.9	270.7
AKSRSLER	1×TMT6plex [K2]; 1×TMT6plex [N-Term]; 2×Phospho [S3(100); S5(100)]	Q13523	Serine/threonine-protein kinase PRP4 homolog	PRPF4B	Q13523 [392-399]	Q13523 2×Phospho [S394(100); S396(100)]	1564.8	1.86	2	506.9	552.7	432.1	462.1	278.3	462.8	65.3	228.6	139.7
MLPHAPGVQMQAIPEDAIPEESGDEDEDDPDKR	1×Oxidation [M]; 1×TMT6plex [K32]; 1×TMT6plex [N-Term]; 1×Phospho [S22(100)]	Q13547	Histone deacetylase 1	HDAC1	Q13547 [372-404]	Q13547 1×Phospho [S393(100)]	4185.9	6.55	5	506.5	547	461.3	463.9	276.2	459	197.6	426.1	372.3
TFLDKDAQRLSPIPEEVPK	2×TMT6plex [K5; K19]; 1×TMT6plex [N-Term]; 1×Phospho [S11(100)]	Q96T23	Remodeling and spacing factor 1	RSF1	Q96T23 [594-612]	Q96T23 1×Phospho [S604(100)]	2950.63	5.5	3	506.5	506	599.8	607.4	315.7	555.2	227.8	776.5	500
SGLTVPTSPK	1×TMT6plex [K10]; 1×TMT6plex [N-Term]; 1×Phospho [T/S]	Q53EL6	Programmed cell death protein 4	PDCD4	Q53EL6 [87-96]		1524.84	3.89	2	506.1	411.2	455.9	485.3	365	462.3	383.3	767.5	544.6
GRSPQPPAEEDEDDFDDTLVAIDTYNCDLHFK	1×Carbamidomethyl [C27]; 1×TMT6plex [K32]; 1×TMT6plex [N-Term]; 1×Phospho [S3(100)]	Q9BUJ2	Heterogeneous nuclear ribonucleoprotein U-like protein 1	HNRNPUL1	Q9BUJ2 [192-223]	Q9BUJ2 1×Phospho [S194(100)]	4247.92	9.55	4	505.7	490.1	510.2	601.1	286.7	542.1	190.4	702.9	489.7
SVSPPPKR	1×TMT6plex [K7]; 1×TMT6plex [N-Term]; 2×Phospho [S1(100); S3(100)]	Q13247	Serine/arginine-rich splicing factor 6	SRSF6	Q13247 [314-321]	Q13247 2×Phospho [S314(100); S316(100)]	1485.76	3.06	3	505.3	677.5	659.8	730	488	791.7	251.2	349	270.1
DLVQPDKPASPK	2×TMT6plex [K7; K12]; 1×TMT6plex [N-Term]; 1×Phospho [S10(100)]	Q6PJT7	Zinc finger CCCH domain-containing protein 14	ZC3H14	Q6PJT7 [506-517]	Q6PJT7 1×Phospho [S515(100)]	2062.16	3.46	3	505.3	565.6	553.9	559.7	509.4	636.4	524	1007.7	912.3
GSEEDSPKKESK	3×TMT6plex [K8; K9; K12]; 1×TMT6plex [N-Term]; 1×Phospho [S6(100)]	O43719	HIV Tat-specific factor 1	HTATSF1	O43719 [493-504]	O43719 1×Phospho [S498(100)]	2317.25	2.1	2	504.4	552.9	618.6	702.1	385.6	702.3	179.4	462.7	280.4
GTGASGSFK	1×TMT6plex [K9]; 1×TMT6plex [N-Term]; 1×Phospho [S7(100)]	P10412; P16403	Histone H1.4	HIST1H1E	P10412 [98-106]; P16403 [98-106]	P10412 1×Phospho [S104(100)]; P16403 1×Phospho [S104(100)]	1349.69	3.03	2	504.4	374.2	411.4	235.2	119.5	285.8	115.4	275.1	221.3
TMLLLSRSPEAQPK	1×Oxidation [M2]; 1×TMT6plex [K14]; 1×TMT6plex [N-Term]; 1×Phospho [S8(100)]	P55265	Double-stranded RNA-specific adenosine deaminase	ADAR	P55265 [818-831]	P55265 1×Phospho [S825(100)]	2125.15	4.04	2	503.6	387.3	386.9	352.8	429.1	446.1	321.5	351.6	387.3
EKTPELPEPSVK	2×TMT6plex [K2; K12]; 1×TMT6plex [N-Term]; 1×Phospho [T3(100)]	Q8IYB3	Serine/arginine repetitive matrix protein 1	SRRM1	Q8IYB3 [218-229]	Q8IYB3 1×Phospho [T220(100)]	2121.18	4.17	2	501.5	552.6	466	489.8	210.8	525.8	135.1	317.9	177.8
EAARSPDKPGGSPSASR	1×TMT6plex [K8]; 1×TMT6plex [N-Term]; 1×Phospho [S5(100)]	Q9Y3T9	Nucleolar complex protein 2 homolog	NOC2L	Q9Y3T9 [45-61]	Q9Y3T9 1×Phospho [S49(100)]	2208.12	4.71	2	501.5	573.6	528.5	543.5	433	572.2	157	414.7	352.1
LLSVKGSPKVDEK	3×TMT6plex [K5; K9; K13]; 1×TMT6plex [N-Term]; 1×Phospho [S7(100)]	Q96T58	Msx2-interacting protein	SPEN	Q96T58 [1281-1293]	Q96T58 1×Phospho [S1287(100)]	2396.43	4.45	2	499.5	585.2	438.4	501	340.7	535.2	195.2	526.7	583.8
SIKRPSPAEK	2×TMT6plex [K3; K10]; 1×TMT6plex [N-Term]; 1×Phospho [S6(100)]	Q9HC35	Echinoderm microtubule-associated protein-like 4	EML4	Q9HC35 [171-180]	Q9HC35 1×Phospho [S176(100)]	1880.1	2.39	2	498.7	492.1	449.5	377.3	250.2	444.2	180.2	314.7	319.8
KLGDVSPTQIDVSQFGSFK	2×TMT6plex [K1; K19]; 1×TMT6plex [N-Term]; 1×Phospho [S6(100)]	P46821	Microtubule-associated protein 1B	MAP1B	P46821 [1496-1514]	P46821 1×Phospho [S1501(100)]	2820.52	5.38	4	497.8	444.1	579.6	556.4	295.4	464.4	256.4	735.5	536.6
HVDSLSQRSPK	1×TMT6plex [K11]; 1×TMT6plex [N-Term]; 1×Phospho [S9(100)]	Q9UHD8	Septin-9	SEPTIN9	Q9UHD8 [77-87]	Q9UHD8 1×Phospho [S85(100)]	1791.95	3.93	2	497.4	457.2	482	404.8	386.3	418.5	247.7	611.3	750.6
GRSPSPKPR	1×TMT6plex [K7]; 1×TMT6plex [N-Term]; 2×Phospho [S3(100); S5(100)]	Q9UQ35	Serine/arginine repetitive matrix protein 2	SRRM2	Q9UQ35 [1760-1768]	Q9UQ35 2×Phospho [S1762(100); S1764(100)]	1599.82	2.68	2	497.4	632.7	473.5	566.2	415.8	609.8	141.6	373.1	239.2
TVSPPIRK	1×TMT6plex [K8]; 1×TMT6plex [N-Term]; 1×Phospho [S3(100)]	Q9UHB6	LIM domain and actin-binding protein 1	LIMA1	Q9UHB6 [607-614]	Q9UHB6 1×Phospho [S609(100)]	1435.84	1.9	3	497	509.7	450.4	454.5	385.3	453.4	330.2	533.1	466
VGKPSPK	2×TMT6plex [K3; K7]; 1×TMT6plex [N-Term]; 1×Phospho [S5(100)]	Q7Z5J4	Retinoic acid-induced protein 1	RAI1	Q7Z5J4 [1098-1104]	Q7Z5J4 1×Phospho [S1102(100)]	1479.89	1.89	1	495.4	487.5	352.1	457.2	271.2	438.8	200.9	424	364.3
TVDGSPMMK	2×Oxidation [M7; M8]; 1×TMT6plex [K9]; 1×TMT6plex [N-Term]; 1×Phospho [S5(100)]	O75781	Paralemmin-1	PALM	O75781 [158-166]	O75781 1×Phospho [S162(100)]	1535.73	2.14	2	495	477.5	483.4	361.8	344.6	527.7	228.1	325.7	228.9
SLKESEQESEEEILAQKK	3×TMT6plex [K3; K17; K18]; 1×TMT6plex [N-Term]; 1×Phospho [S9(100)]	Q9BW71	HIRA-interacting protein 3	HIRIP3	Q9BW71 [219-236]	Q9BW71 1×Phospho [S227(100)]	3101.68	5.68	2	495	575.7	628	603.1	336	604.9	124.3	264.7	182
KILCKSPQSDPADTPTNTK	1×Carbamidomethyl [C4]; 3×TMT6plex [K1; K5; K19]; 1×TMT6plex [N-Term]; 1×Phospho [S6(100)]	P46013	Proliferation marker protein Ki-67	MKI67	P46013 [1856-1874]	P46013 1×Phospho [S1861(100)]	3097.68	2.15	1	494.1	564.4	337.8	345.9	119.8	372	82.3	230.6	175.2
RPMEEDGEEKSPSKK	1×Oxidation [M3]; 3×TMT6plex [K10; K14; K15]; 1×TMT6plex [N-Term]; 1×Phospho [S11(100)]	Q12906	Interleukin enhancer-binding factor 3	ILF3	Q12906 [372-386]	Q12906 1×Phospho [S382(100)]	2759.45	2.29	2	493.3	643.6	753.2	499.5	491.6	733.6	420.8	1011.8	472.1
IEDVGSDEEDDSGKDK	2×TMT6plex [K14; K16]; 1×TMT6plex [N-Term]; 1×Phospho [S6(100)]	P08238; Q58FF8	Heat shock protein HSP 90-beta	HSP90AB1	P08238 [250-265]; Q58FF8 [172-187]	P08238 1×Phospho [S255(100)]; Q58FF8 1×Phospho [S177(100)]	2505.18	4.99	2	491.7	433	566.6	535.2	319.2	518.3	207.3	727.4	473.3
GLLYDSDEEDEERPARK	1×TMT6plex [K17]; 1×TMT6plex [N-Term]; 1×Phospho [S6(100)]	P49736	DNA replication licensing factor MCM2	MCM2	P49736 [134-150]	P49736 1×Phospho [S139(100)]	2560.23	5.02	2	491.3	503	508.1	496.1	410.9	492.2	200.5	448.7	502.3
TNPPTQKPPSPPMSGR	1×Oxidation [M13]; 1×TMT6plex [K7]; 1×TMT6plex [N-Term]; 1×Phospho [S10(100)]	Q8IZP0	Abl interactor 1	ABI1	Q8IZP0 [174-189]	Q8IZP0 1×Phospho [S183(100)]	2246.14	3.4	2	489.2	533.6	458	415.4	294.6	532.9	198.8	426.6	343.9
WRPHSPDGPR	1×TMT6plex [N-Term]; 1×Phospho [S5(100)]	Q6Y7W6	GRB10-interacting GYF protein 2	GIGYF2	Q6Y7W6 [232-241]	Q6Y7W6 1×Phospho [S236(100)]	1513.73	3.59	3	488.4	712.6	746.3	549.8	709.4	706.7	740.5	577	752
AQGEPVAGHESPKIPYEK	2×TMT6plex [K13; K18]; 1×TMT6plex [N-Term]; 1×Phospho [S11(100)]	O94979	Protein transport protein Sec31A	SEC31A	O94979 [789-806]	O94979 1×Phospho [S799(100)]	2704.43	6.81	2	486.7	532.5	581.5	491.1	398.1	546.5	233.8	655.8	608.6
QPLLLSEDEEDTKR	1×TMT6plex [K13]; 1×TMT6plex [N-Term]; 1×Phospho [S6(100)]	B5ME19	Eukaryotic translation initiation factor 3 subunit C-like protein	EIF3CL	B5ME19 [34-47]	B5ME19 1×Phospho [S39(100)]	2211.13	5.36	2	485.9	455	493.3	451.6	218.9	525.3	128	327.8	280.2
DRSPLRR	1×TMT6plex [N-Term]; 1×Phospho [S3(100)]	Q96PK6; Q9BWF3	RNA-binding protein 14	RBM14	Q96PK6 [213-219]; Q9BWF3 [307-313]	Q96PK6 1×Phospho [S215(100)]; Q9BWF3 1×Phospho [S309(100)]	1208.65	2.02	2	484.7	525.5	492.5	490.9	408.3	545.8	397.1	1222.4	932.7
RAPSSPVAKPGPVK	2×TMT6plex [K9; K14]; 1×TMT6plex [N-Term]; 1×Phospho [S]	Q9GZR2	RNA exonuclease 4	REXO4	Q9GZR2 [11-24]		2158.27	4	2	484.7	690.2	603.1	595.3	388	631.5	349.5	724.2	686
KADSDSEDKGEESKPK	4×TMT6plex [K1; K9; K14; K16]; 1×TMT6plex [N-Term]; 2×Phospho [S4(100); S6(100)]	P83916	Chromobox protein homolog 1	CBX1	P83916 [86-101]	P83916 2×Phospho [S89(100); S91(100)]	3055.56	3.81	2	483.8	625.6	557.9	550.3	395.1	635.7	84.7	202.1	187.6
ETQSPEQVK	1×TMT6plex [K9]; 1×TMT6plex [N-Term]; 1×Phospho [S4(100)]	Q9NYF8	Bcl-2-associated transcription factor 1	BCLAF1	Q9NYF8 [493-501]	Q9NYF8 1×Phospho [S496(100)]	1583.81	3.92	2	483.8	597.5	715.8	763.5	476.5	723	464.2	1205.5	586.1
KRSISESSR	1×TMT6plex [K1]; 1×TMT6plex [N-Term]; 1×Phospho [S3(100)]	Q9H307	Pinin	PNN	Q9H307 [688-696]	Q9H307 1×Phospho [S690(100)]	1587.86	1.99	1	482.6	527.9	400.8	311.7	104.8	341.1	69.5	244.3	165.3
RTASPPPPPK	1×TMT6plex [K10]; 1×TMT6plex [N-Term]; 1×Phospho [T/S]	Q8IYB3	Serine/arginine repetitive matrix protein 1	SRRM1	Q8IYB3 [613-622]		1585.89	3.44	1	482.2	538.8	418.2	543.8	350.2	548.2	167	447.3	334.1
SRTSPAPWKR	1×TMT6plex [K9]; 1×TMT6plex [N-Term]; 1×Phospho [S4(99.6)]	Q9UQ35	Serine/arginine repetitive matrix protein 2	SRRM2	Q9UQ35 [1854-1863]	Q9UQ35 1×Phospho [S1857(99.6)]	1723.94	3.72	2	481.8	993.5	797.4	563.5	491	808.4	236.3	301.9	245.3
KLSGDQPAAR	1×TMT6plex [K1]; 1×TMT6plex [N-Term]; 1×Phospho [S3(100)]	Q13428	Treacle protein	TCOF1	Q13428 [1348-1357]	Q13428 1×Phospho [S1350(100)]	1580.86	3.32	2	480.5	430	347.9	424.1	264.1	388.4	120.4	299.8	251.8
RSPVSTRPLPSASQK	1×TMT6plex [K15]; 1×TMT6plex [N-Term]; 1×Phospho [S2(100)]	Q8ND56	Protein LSM14 homolog A	LSM14A	Q8ND56 [215-229]	Q8ND56 1×Phospho [S216(100)]	2149.19	4.65	2	479.7	454.9	399.2	411.8	304	479.5	263	558.4	446.2
SSGSPYGGGYGSGGGSGGYGSR	1×TMT6plex [N-Term]; 1×Phospho [S4(100)]	P51991	Heterogeneous nuclear ribonucleoprotein A3	HNRNPA3	P51991 [355-376]	P51991 1×Phospho [S358(100)]	2219.92	6.6	4	477.7	578.7	531.8	531.8	360.7	562.8	282.8	622.1	540
GISQTNLITTVTPEKK	2×TMT6plex [K15; K16]; 1×TMT6plex [N-Term]; 1×Phospho [S3(100)]	Q9Y2J2	Band 4.1-like protein 3	EPB41L3	Q9Y2J2 [458-473]	Q9Y2J2 1×Phospho [S460(100)]	2497.42	6.43	4	477.3	465.4	472.3	452.9	311.6	424.9	242.7	549.1	475.6
TSPAKQQAPPVR	1×TMT6plex [K5]; 1×TMT6plex [N-Term]; 1×Phospho [T/S]	Q16555	Dihydropyrimidinase-related protein 2	DPYSL2	Q16555 [521-532]		1818	2.54	2	476.4	386	361.1	336.2	256.3	393.1	146.1	293.7	367.7
EVKAEEKSPISINVK	3×TMT6plex [K3; K7; K15]; 1×TMT6plex [N-Term]; 1×Phospho [S8(100)]	Q9UK58	Cyclin-L1	CCNL1	Q9UK58 [345-359]	Q9UK58 1×Phospho [S352(100)]	2667.55	3.62	3	476.4	446.3	455.6	474.3	306.7	519.7	174.3	466.2	416.5
SYSPDGKESPSDK	2×TMT6plex [K7; K13]; 1×TMT6plex [N-Term]; 1×Phospho [S3(100)]	P43243	Matrin-3	MATR3	P43243 [596-608]	P43243 1×Phospho [S598(100)]	2164.08	3.55	1	476	494	474.2	450	334.7	466.3	268.3	720.1	693.4
LGSPSGK	1×TMT6plex [K7]; 1×TMT6plex [N-Term]; 1×Phospho [S3(100)]	Q09666	Neuroblast differentiation-associated protein AHNAK	AHNAK	Q09666 [557-563]	Q09666 1×Phospho [S559(100)]	1183.65	2.12	1	475.2	391.5	378.9	411.3	192.2	352	188.3	632.3	467.6
VKPETPPRQSHSGSISPYPK	2×TMT6plex [K2; K20]; 1×TMT6plex [N-Term]; 2×Phospho [T5(100); S16(99.1)]	Q9UQ35	Serine/arginine repetitive matrix protein 2	SRRM2	Q9UQ35 [979-998]	Q9UQ35 2×Phospho [T983(100); S994(99.1)]	3039.57	7.22	2	474.8	568.4	469.5	481.5	328.7	531.2	136.1	294.9	255.6
KSPEIHR	1×TMT6plex [K1]; 1×TMT6plex [N-Term]; 1×Phospho [S2(100)]	Q9Y2W1	Thyroid hormone receptor-associated protein 3	THRAP3	Q9Y2W1 [671-677]	Q9Y2W1 1×Phospho [S672(100)]	1404.78	2.88	1	474.4	469.2	359.2	495.2	271.7	407.2	196.6	563.9	371.5
ISLSKSPTKTDPK	3×TMT6plex [K5; K9; K13]; 1×TMT6plex [N-Term]; 1×Phospho [S6(100)]	Q5BKZ1	DBIRD complex subunit ZNF326	ZNF326	Q5BKZ1 [265-277]	Q5BKZ1 1×Phospho [S270(100)]	2398.41	2.65	2	473.1	606.2	644.7	668.6	488.4	683.4	319.6	529.6	418
RAPSPLPK	1×TMT6plex [K8]; 1×TMT6plex [N-Term]; 1×Phospho [S4(100)]	Q9BSL1	Ubiquitin-associated domain-containing protein 1	UBAC1	Q9BSL1 [95-102]	Q9BSL1 1×Phospho [S98(100)]	1403.82	3.22	2	472.7	393.8	404.1	323.6	274.3	358.3	209.2	412.4	403.5
FKIDSNISPK	2×TMT6plex [K2; K10]; 1×TMT6plex [N-Term]; 1×Phospho [S8(100)]	Q9H501	ESF1 homolog	ESF1	Q9H501 [146-155]	Q9H501 1×Phospho [S153(100)]	1916.09	4.3	2	472.7	495.3	545.9	560	312.1	474.8	179.4	393.8	234.1
GGSISVQVNSIKFDSE	1×TMT6plex [K12]; 1×TMT6plex [N-Term]; 1×Phospho [S15(100)]	Q14978	Nucleolar and coiled-body phosphoprotein 1	NOLC1	Q14978 [684-699]	Q14978 1×Phospho [S698(100)]	2205.12	3.94	7	471.5	369.4	401.5	405.5	249.3	340	187.1	256.5	233.1
DLNESPVKSFVSISEATDCLVDFKK	1×Carbamidomethyl [C19]; 3×TMT6plex [K8; K24; K25]; 1×TMT6plex [N-Term]; 1×Phospho [S5(100)]	Q96RL1	BRCA1-A complex subunit RAP80	UIMC1	Q96RL1 [673-697]	Q96RL1 1×Phospho [S677(100)]	3825.02	7.47	3	466.5	419.1	398.9	472.2	259.7	443.9	158.4	479	433.8
SKDASPINRWSPTR	1×TMT6plex [K2]; 1×TMT6plex [N-Term]; 2×Phospho [S5(100); S11(100)]	Q13523	Serine/threonine-protein kinase PRP4 homolog	PRPF4B	Q13523 [427-440]	Q13523 2×Phospho [S431(100); S437(100)]	2233.09	4.11	3	464.9	766.6	661.7	562.4	650	679	230.3	377.2	408.5
SRSIDKDR	1×TMT6plex [K6]; 1×TMT6plex [N-Term]; 2×Phospho [S1(100); S3(100)]	Q8TF01	Arginine/serine-rich protein PNISR	PNISR	Q8TF01 [670-677]	Q8TF01 2×Phospho [S670(100); S672(100)]	1594.78	2.45	2	464.9	508.8	410.9	389.5	247.4	385.4	96.2	199.5	124.7
HLDRSPESDRPR	1×TMT6plex [N-Term]; 1×Phospho [S5(100)]	Q96T37	RNA-binding protein 15	RBM15	Q96T37 [652-663]	Q96T37 1×Phospho [S656(100)]	1773.86	5.66	4	464.1	557.5	458.4	502.8	404.5	549.3	329.9	903.6	781.7
SASQSSLDKLDQELKEQQK	3×TMT6plex [K9; K15; K19]; 1×TMT6plex [N-Term]; 1×Phospho [S6(99.5)]	O60271	C-Jun-amino-terminal kinase-interacting protein 4	SPAG9	O60271 [728-746]	O60271 1×Phospho [S733(99.5)]	3158.71	5.11	2	463.3	467.3	733.4	614.1	559.1	615.5	458.4	984.2	787.6
RQLSPQSK	1×TMT6plex [K8]; 1×TMT6plex [N-Term]; 1×Phospho [S4(100)]	Q86VM9	Zinc finger CCCH domain-containing protein 18	ZC3H18	Q86VM9 [890-897]	Q86VM9 1×Phospho [S893(100)]	1481.82	3.3	2	463.3	471.8	370.5	391.7	250.3	401.4	206.9	431	345
IHRASDPGLPAEEPKEK	2×TMT6plex [K15; K17]; 1×TMT6plex [N-Term]; 1×Phospho [S5(100)]	P27708	CAD protein	CAD	P27708 [1855-1871]	P27708 1×Phospho [S1859(100)]	2641.43	6.45	3	462.8	968	740.5	727.7	589.3	667.7	230.3	472.3	647.3
QKFNDSEGDDTEETEDYRQFR	1×TMT6plex [K2]; 1×TMT6plex [N-Term]; 1×Phospho [S6(100)]	Q9NYF8	Bcl-2-associated transcription factor 1	BCLAF1	Q9NYF8 [392-412]	Q9NYF8 1×Phospho [S397(100)]	3147.39	7.07	2	462.8	504.3	435.4	392.4	272.9	499.5	89.7	166.6	236.2
IHPMAYQLQLQAASNFKSPVK	1×Oxidation [M4]; 2×TMT6plex [K17; K21]; 1×TMT6plex [N-Term]; 1×Phospho [S18(100)]	P67870	Casein kinase II subunit beta	CSNK2B	P67870 [192-212]	P67870 1×Phospho [S209(100)]	3154.71	6.83	3	461.2	336.2	454.7	383.9	378.8	414.8	375.3	251.9	277
VDNLTYRTSPDTLRR	1×TMT6plex [N-Term]; 1×Phospho [T/S/Y]	Q01130	Serine/arginine-rich splicing factor 2	SRSF2	Q01130 [18-32]		2116.07	4.84	2	460.8	497.1	597	576.6	416.2	545.3	212.4	346.1	223.6
GGGPGKSPTR	1×TMT6plex [K6]; 1×TMT6plex [N-Term]; 1×Phospho [S7(100)]	Q6NZ67	Mitotic-spindle organizing protein 2B	MZT2B	Q6NZ67 [146-155]	Q6NZ67 1×Phospho [S152(100)]	1451.78	1.75	2	459.5	461.5	441.5	480.3	266	488.2	154.9	597.9	406.4
SGSPDVKGPPPVK	2×TMT6plex [K7; K13]; 1×TMT6plex [N-Term]; 1×Phospho [S3(100)]	Q9UPW6	DNA-binding protein SATB2	SATB2	Q9UPW6 [18-30]	Q9UPW6 1×Phospho [S20(100)]	2032.14	3.82	3	459.5	531.6	466.4	479.9	453.3	538.1	399.6	782.3	810.1
SRSPATAKR	1×TMT6plex [K8]; 1×TMT6plex [N-Term]; 1×Phospho [S3(100)]	Q9UQ35	Serine/arginine repetitive matrix protein 2	SRRM2	Q9UQ35 [484-492]	Q9UQ35 1×Phospho [S486(100)]	1511.85	2.63	2	459.5	575.1	478.2	410.9	339	415	89.1	166.6	130
TVARTPLGQR	1×TMT6plex [N-Term]; 1×Phospho [T5(100)]	Q9UQ35	Serine/arginine repetitive matrix protein 2	SRRM2	Q9UQ35 [1527-1536]	Q9UQ35 1×Phospho [T1531(100)]	1407.77	2.42	2	458.7	522.4	372.8	364.5	111.8	364.4	112.8	230	174.6
SRSGSIKGSR	1×TMT6plex [K7]; 1×TMT6plex [N-Term]; 3×Phospho [S1(100); S3(100); S5(100)]	Q16629	Serine/arginine-rich splicing factor 7	SRSF7	Q16629 [179-188]	Q16629 3×Phospho [S179(100); S181(100); S183(100)]	1732.79	2.66	3	457.5	543.6	405	441.9	338.8	494.5	103.5	146	115.1
ALVATPGKK	2×TMT6plex [K8; K9]; 1×TMT6plex [N-Term]; 1×Phospho [T5(100)]	P19338	Nucleolin	NCL	P19338 [117-125]	P19338 1×Phospho [T121(100)]	1652.01	2.67	1	457.1	389.2	270.3	195	138.9	272	155	217.8	156.3
VKPETPPR	1×TMT6plex [K2]; 1×TMT6plex [N-Term]; 1×Phospho [T5(100)]	Q9UQ35	Serine/arginine repetitive matrix protein 2	SRRM2	Q9UQ35 [979-986]	Q9UQ35 1×Phospho [T983(100)]	1461.82	2.12	2	456.7	545	680.5	680.9	485.1	661.6	397	644.8	443.4
TSPDTLRR	1×TMT6plex [N-Term]; 1×Phospho [S2(100)]	Q01130	Serine/arginine-rich splicing factor 2	SRSF2	Q01130 [25-32]	Q01130 1×Phospho [S26(100)]	1254.64	3.77	2	456.3	487.6	648.7	669	430.1	659.2	206.5	466.5	210.4
RFSPPRR	1×TMT6plex [N-Term]; 1×Phospho [S3(100)]	Q15287	RNA-binding protein with serine-rich domain 1	RNPS1	Q15287 [249-255]	Q15287 1×Phospho [S251(100)]	1224.66	2.7	3	456.3	576.5	522.9	391.5	292.7	336	160.1	214.6	130.4
TETISFGSVSPGGVKLEISTK	2×TMT6plex [K15; K21]; 1×TMT6plex [N-Term]; 1×Phospho [S10(100)]	Q9Y2J2	Band 4.1-like protein 3	EPB41L3	Q9Y2J2 [953-973]	Q9Y2J2 1×Phospho [S962(100)]	2904.59	4.74	2	455.8	348.1	370.5	365.7	274	324	172	379.8	378.2
KQQQEPTGEPSPK	2×TMT6plex [K1; K13]; 1×TMT6plex [N-Term]; 1×Phospho [S11(100)]	P52926	High mobility group protein HMGI-C	HMGA2	P52926 [34-46]	P52926 1×Phospho [S44(100)]	2221.18	5.04	2	455	430.3	343.4	270.3	149.7	361.1	125.1	536.3	328.4
GCRLSPR	1×Carbamidomethyl [C2]; 1×TMT6plex [N-Term]; 1×Phospho [S5(100)]	P17812	CTP synthase 1	CTPS1	P17812 [558-564]	P17812 1×Phospho [S562(100)]	1154.57	2.25	1	454.6	406.1	471.1	417.4	320.3	431.9	163.8	306.8	291.6
VQSLEGEKLSPK	2×TMT6plex [K8; K12]; 1×TMT6plex [N-Term]; 1×Phospho [S10(100)]	P46821	Microtubule-associated protein 1B	MAP1B	P46821 [1770-1781]	P46821 1×Phospho [S1779(100)]	2082.18	3.5	3	454.2	503.8	648.7	668.8	406.7	571.5	310.8	770.4	591.5
SRSPLELEPEAKK	2×TMT6plex [K12; K13]; 1×TMT6plex [N-Term]; 1×Phospho [S3(100)]	Q92466	DNA damage-binding protein 2	DDB2	Q92466 [24-36]	Q92466 1×Phospho [S26(100)]	2251.27	3.94	2	453.8	385	334	368.8	341.2	400.9	233.1	398.4	461.1
KDDDSDDESQSSHTGK	2×TMT6plex [K1; K16]; 1×TMT6plex [N-Term]; 1×Phospho [S5(100)]	O94874	E3 UFM1-protein ligase 1	UFL1	O94874 [454-469]	O94874 1×Phospho [S458(100)]	2518.15	7.72	3	453	556.3	474.7	518.1	381.5	581.3	184.2	721.3	628.1
GSPTRPNPPVR	1×TMT6plex [N-Term]; 1×Phospho [S2(99.5)]	Q14195	Dihydropyrimidinase-related protein 3	DPYSL3	Q14195 [521-531]	Q14195 1×Phospho [S522(99.5)]	1486.77	3.19	3	451.7	527.9	480.8	523.1	365	451.2	206.4	495.9	401.4
TLNAETPKSSPLPAK	2×TMT6plex [K8; K15]; 1×TMT6plex [N-Term]; 1×Phospho [S/T]	Q7L2J0	7SK snRNA methylphosphate capping enzyme	MEPCE	Q7L2J0 [208-222]		2321.31	4.43	1	451.3	457.5	405.3	463.9	373.1	454.5	248.7	619.8	579.1
DKSPVREPIDNLTPEER	1×TMT6plex [K2]; 1×TMT6plex [N-Term]; 1×Phospho [S3(100)]	Q14498	RNA-binding protein 39	RBM39	Q14498 [134-150]	Q14498 1×Phospho [S136(100)]	2533.31	7.14	3	450.5	561.6	692	665.6	454.4	665.3	281.8	771	435.7
SGSQGRTDSVEK	1×TMT6plex [K12]; 1×TMT6plex [N-Term]; 1×Phospho [S3(100)]	Q5VTL8	Pre-mRNA-splicing factor 38B	PRPF38B	Q5VTL8 [473-484]	Q5VTL8 1×Phospho [S475(100)]	1788.89	2.55	1	449.2	484.2	242.5	246.9	198.5	298.1	49.5	128.5	166.2
AYSPEYRR	1×TMT6plex [N-Term]; 1×Phospho [S3(100)]	Q9UDY2	Tight junction protein ZO-2	TJP2	Q9UDY2 [264-271]	Q9UDY2 1×Phospho [S266(100)]	1350.64	3.27	2	448.4	429.9	332.1	347.7	322.6	345.4	152.9	153	300.4
IHGRSK	1×TMT6plex [K6]; 1×TMT6plex [N-Term]; 1×Phospho [S5(100)]	Q9NWH9	SAFB-like transcription modulator	SLTM	Q9NWH9 [579-584]	Q9NWH9 1×Phospho [S583(100)]	1235.7	1.94	1	447.6	615.6	290.3	477.2	259.6	341.6	149.4	311.8	440.5
SKTPPKSYSTAR	2×TMT6plex [K2; K6]; 1×TMT6plex [N-Term]; 1×Phospho [T3(100)]	Q05519	Serine/arginine-rich splicing factor 11	SRSF11	Q05519 [323-334]	Q05519 1×Phospho [T325(100)]	2090.16	2.62	1	447.2	552.7	434.2	383.6	392.9	409.1	202.7	127.1	124.7
GKGSPRPQAPK	2×TMT6plex [K2; K11]; 1×TMT6plex [N-Term]; 1×Phospho [S4(100)]	Q14978	Nucleolar and coiled-body phosphoprotein 1	NOLC1	Q14978 [535-545]	Q14978 1×Phospho [S538(100)]	1890.09	2.01	2	447.2	445.1	382	418.5	228.9	398.5	173.1	198.9	188.3
IDRDSYSPR	1×TMT6plex [N-Term]; 1×Phospho [S7(99.7)]	Q99590	Protein SCAF11	SCAF11	Q99590 [957-965]	Q99590 1×Phospho [S963(99.7)]	1417.67	1.92	2	446.8	477.1	444.6	469.1	462.7	477.8	255.1	465.9	419.9
SSERPLSPK	1×TMT6plex [K9]; 1×TMT6plex [N-Term]; 1×Phospho [S7(100)]	Q15052	Rho guanine nucleotide exchange factor 6	ARHGEF6	Q15052 [219-227]	Q15052 1×Phospho [S225(100)]	1538.83	2.58	2	445.5	472.6	532.5	524	462.6	498.3	280.1	506.6	496.2
GDGRPETPKQK	2×TMT6plex [K9; K11]; 1×TMT6plex [N-Term]; 1×Phospho [T7(100)]	Q6KC79	Nipped-B-like protein	NIPBL	Q6KC79 [729-739]	Q6KC79 1×Phospho [T735(100)]	1980.09	2.49	2	445.5	501.8	356.1	448.4	144	492.6	182.1	820.7	511.4
RRSPSPKPTK	2×TMT6plex [K7; K10]; 1×TMT6plex [N-Term]; 2×Phospho [S3(100); S5(100)]	Q15287	RNA-binding protein with serine-rich domain 1	RNPS1	Q15287 [153-162]	Q15287 2×Phospho [S155(100); S157(100)]	2001.1	2.98	1	443.5	422.7	391.9	312.4	238.1	343.5	101.6	271.3	160.9
GYTSDSEVYTDHGRPGK	1×TMT6plex [K17]; 1×TMT6plex [N-Term]; 1×Phospho [S4(99.7)]	Q92538	Golgi-specific brefeldin A-resistance guanine nucleotide exchange factor 1	GBF1	Q92538 [1315-1331]	Q92538 1×Phospho [S1318(99.7)]	2407.13	4.35	2	442.2	438.4	495.4	491.8	364.4	459.5	258.5	567.7	563.6
SSSPVGLAK	1×TMT6plex [K9]; 1×TMT6plex [N-Term]; 1×Phospho [S3(100)]	Q9NRA8	Eukaryotic translation initiation factor 4E transporter	EIF4ENIF1	Q9NRA8 [949-957]	Q9NRA8 1×Phospho [S951(100)]	1383.76	2.86	2	442.2	405.9	405	388.1	425.4	402.1	354.7	502	467.8
LGASNSPGQPNSVK	1×TMT6plex [K14]; 1×TMT6plex [N-Term]; 1×Phospho [S6(100)]	P49756	RNA-binding protein 25	RBM25	P49756 [672-685]	P49756 1×Phospho [S677(100)]	1893.98	4.44	2	441.8	482.8	414.9	537.7	258.9	548.4	151.5	477	307.5
LSVPTSDEEDEVPAPKPR	1×TMT6plex [K16]; 1×TMT6plex [N-Term]; 1×Phospho [S6(99.6)]	Q8NE71	ATP-binding cassette sub-family F member 1	ABCF1	Q8NE71 [104-121]	Q8NE71 1×Phospho [S109(99.6)]	2504.27	5.65	3	439.8	433.6	336.8	362.7	209	332	96.8	215.2	151.3
EKQSSEEEEKETR	2×TMT6plex [K2; K10]; 1×TMT6plex [N-Term]; 2×Phospho [S4(100); S5(100)]	Q92504	Zinc transporter SLC39A7	SLC39A7	Q92504 [272-284]	Q92504 2×Phospho [S275(100); S276(100)]	2456.16	5.46	3	439.4	638.8	671.1	669.9	486.2	739	420.7	1397.7	950.2
ASSLNFLNK	1×TMT6plex [K9]; 1×TMT6plex [N-Term]; 1×Phospho [S3(100)]	Q9H0B6	Kinesin light chain 2	KLC2	Q9H0B6 [580-588]	Q9H0B6 1×Phospho [S582(100)]	1531.83	3.19	1	438.1	284.1	270.5	193.8	156	184.7	165.6	341.4	318.1
VASPTSGVKR	1×TMT6plex [K9]; 1×TMT6plex [N-Term]; 1×Phospho [S3(100)]	Q9Y4H2	Insulin receptor substrate 2	IRS2	Q9Y4H2 [1098-1107]	Q9Y4H2 1×Phospho [S1100(100)]	1539.87	3.62	2	438.1	451.1	418.9	422.8	354.6	483.7	263.1	488.3	480.5
LSSAGPRSPYCKR	1×Carbamidomethyl [C11]; 1×TMT6plex [K12]; 1×TMT6plex [N-Term]; 1×Phospho [S8(100)]	Q6PL18	ATPase family AAA domain-containing protein 2	ATAD2	Q6PL18 [335-347]	Q6PL18 1×Phospho [S342(100)]	2017.05	3.91	2	437.7	464.5	404.3	405.2	326.1	438.3	122.7	278.6	213.3
KETESEAEDNLDDLEKHLR	2×TMT6plex [K1; K16]; 1×TMT6plex [N-Term]; 1×Phospho [S5(100)]	Q8IYB3	Serine/arginine repetitive matrix protein 1	SRRM1	Q8IYB3 [870-888]	Q8IYB3 1×Phospho [S874(100)]	3038.53	6.34	2	437.7	411.8	211	199	107.6	225.1	80.7	88.7	144.1
ASLGSLEGEAEAEASSPKGK	2×TMT6plex [K18; K20]; 1×TMT6plex [N-Term]; 1×Phospho [S16(100)]	Q09666	Neuroblast differentiation-associated protein AHNAK	AHNAK	Q09666 [5748-5767]	Q09666 1×Phospho [S5763(100)]	2685.4	6.04	2	436.9	405	362	369	279	370.1	190.7	462.7	419
TPSPKEEDEEPESPPEKK	3×TMT6plex [K5; K17; K18]; 1×TMT6plex [N-Term]; 1×Phospho [S13(100)]	Q9H1E3	Nuclear ubiquitous casein and cyclin-dependent kinase substrate 1	NUCKS1	Q9H1E3 [202-219]	Q9H1E3 1×Phospho [S214(100)]	3049.58	4.83	3	436.9	471.2	418	411.3	315.9	459	119.6	218.1	171.7
SLSGSSPCPK	1×Carbamidomethyl [C8]; 1×TMT6plex [K10]; 1×TMT6plex [N-Term]; 2×Phospho [S1(100); S3(100)]	Q9UQ35	Serine/arginine repetitive matrix protein 2	SRRM2	Q9UQ35 [778-787]	Q9UQ35 2×Phospho [S778(100); S780(100)]	1637.74	3.66	4	436.5	574.3	491.6	485.7	397.2	475	242.5	331.3	300.4
AAFDDAIAELDTLSEESYKDSTLIMQLLR	1×Oxidation [M25]; 1×TMT6plex [K19]; 1×TMT6plex [N-Term]; 1×Phospho [T/S/Y]	P62258	14-3-3 protein epsilon	YWHAE	P62258 [197-225]		3812.9	5.27	5	434.8	210	318	328.8	193.7	327.7	173	494.4	409.2
SRSPTIK	1×TMT6plex [K7]; 1×TMT6plex [N-Term]; 1×Phospho [S3(99.7)]	Q8TF01	Arginine/serine-rich protein PNISR	PNISR	Q8TF01 [561-567]	Q8TF01 1×Phospho [S563(99.7)]	1326.75	2.39	2	434.4	475.8	464.6	346.3	278.7	347	120.6	187	133.6
KAESPVKEEAVAEVVTITK	3×TMT6plex [K1; K7; K19]; 1×TMT6plex [N-Term]; 1×Phospho [S4(100)]	P07197	Neurofilament medium polypeptide	NEFM	P07197 [733-751]	P07197 1×Phospho [S736(100)]	3024.74	7.27	2	433.2	443.5	508.8	478.8	315.6	505.6	201.6	466.2	465.3
TDSEKPFRGSQSPKR	2×TMT6plex [K5; K14]; 1×TMT6plex [N-Term]; 1×Phospho [S/T]	Q9Y2W1	Thyroid hormone receptor-associated protein 3	THRAP3	Q9Y2W1 [397-411]		2487.33	2.78	3	433.2	505.2	296.4	300.2	285.8	366.8	184.4	140.2	241.7
KESESEDSSDDEPLIKK	3×TMT6plex [K1; K16; K17]; 1×TMT6plex [N-Term]; 1×Phospho [S]	P35659	Protein DEK	DEK	P35659 [299-315]		2932.52	3.45	2	432.8	585	569.9	474.7	410.4	534.5	236	349.9	415.9
QHYQKETESAPGSPR	1×TMT6plex [K5]; 1×TMT6plex [N-Term]; 1×Phospho [S13(100)]	Q6PKG0	La-related protein 1	LARP1	Q6PKG0 [509-523]	Q6PKG0 1×Phospho [S521(100)]	2253.11	6.64	2	432	659.5	438.2	414.9	340.1	472.4	113.4	203	292.6
HRPSPPATPPPK	1×TMT6plex [K12]; 1×TMT6plex [N-Term]; 2×Phospho [S4(100); T8(100)]	Q8IYB3	Serine/arginine repetitive matrix protein 1	SRRM1	Q8IYB3 [399-410]	Q8IYB3 2×Phospho [S402(100); T406(100)]	1899.96	4.94	5	431.5	491.4	490.4	426.1	280.9	456.2	133.8	273.7	203.2
AKLNWLSVDFNNWKDWEDDSDEDMSNFDR	1×Oxidation [M24]; 2×TMT6plex [K2; K14]; 1×TMT6plex [N-Term]; 1×Phospho [S20(100)]	Q15185	Prostaglandin E synthase 3	PTGES3	Q15185 [94-122]	Q15185 1×Phospho [S113(100)]	4374.99	4.77	3	431.1	292.2	432.3	361.8	222.1	388.7	93.7	166.9	176.5
DMSPLSETEMALGKDVTPPPETEVVLIK	2×Oxidation [M2; M10]; 2×TMT6plex [K14; K28]; 1×TMT6plex [N-Term]; 1×Phospho [T17(100)]	P27816	Microtubule-associated protein 4	MAP4	P27816 [505-532]	P27816 1×Phospho [T521(100)]	3825.98	4.57	3	430.7	284.3	355.9	292.3	185.1	304.7	107.4	231.5	202.4
VNFPENGFLSPDKLSLLEK	2×TMT6plex [K13; K19]; 1×TMT6plex [N-Term]; 1×Phospho [S10(100)]	P31689	DnaJ homolog subfamily A member 1	DNAJA1	P31689 [326-344]	P31689 1×Phospho [S335(100)]	2914.59	6.02	2	430.7	332.8	397.8	385.4	221.9	334.1	228.9	710.8	567.1
QKFNDSEGDDTEETEDYR	1×TMT6plex [K2]; 1×TMT6plex [N-Term]; 1×Phospho [S6(100)]	Q9NYF8	Bcl-2-associated transcription factor 1	BCLAF1	Q9NYF8 [392-409]	Q9NYF8 1×Phospho [S397(100)]	2716.17	6.2	2	430.7	548.5	764.5	689.3	365.4	762.3	184.3	479.3	304.8
GRSIDQDYER	1×TMT6plex [N-Term]; 1×Phospho [S3(100)]	Q9UDY2	Tight junction protein ZO-2	TJP2	Q9UDY2 [242-251]	Q9UDY2 1×Phospho [S244(100)]	1547.71	3.93	2	430.7	377.2	341.1	368.4	313	341.1	286.5	294.3	325.2
RSPESCSKPEK	1×Carbamidomethyl [C6]; 2×TMT6plex [K8; K11]; 1×TMT6plex [N-Term]; 1×Phospho [S2(100)]	Q03111	Protein ENL	MLLT1	Q03111 [474-484]	Q03111 1×Phospho [S475(100)]	2072.08	3.57	2	430.3	558.6	579.1	601.6	377.2	581.3	230	617.4	388.7
FEEESKEPVADEEEEDSDDDVEPITEFR	1×TMT6plex [K6]; 1×TMT6plex [N-Term]; 1×Phospho [S17(100)]	P54105	Methylosome subunit pICln	CLNS1A	P54105 [86-113]	P54105 1×Phospho [S102(100)]	3852.68	7.22	2	429.5	380.1	423.6	383.6	258.4	343.5	70.2	159.1	128.7
DKSPGRPLER	1×TMT6plex [K2]; 1×TMT6plex [N-Term]; 1×Phospho [S3(100)]	O14578	Citron Rho-interacting kinase	CIT	O14578 [1969-1978]	O14578 1×Phospho [S1971(100)]	1692.92	2.26	2	429.1	446.3	415.4	345.4	284.8	439.9	193.3	443.2	376.3
LTTTGQVTSPVKGASFVTSTNPR	1×TMT6plex [K12]; 1×TMT6plex [N-Term]; 1×Phospho [S9(100)]	P49916	DNA ligase 3	LIG3	P49916 [202-224]	P49916 1×Phospho [S210(100)]	2887.53	6.34	2	428.7	461.4	444.1	489.6	228.8	511.7	181.8	577.9	439.4
LRPKSPPPK	2×TMT6plex [K4; K9]; 1×TMT6plex [N-Term]; 1×Phospho [S5(100)]	Q9HCE5	N6-adenosine-methyltransferase non-catalytic subunit	METTL14	Q9HCE5 [395-403]	Q9HCE5 1×Phospho [S399(100)]	1787.09	2.82	2	428.7	417	450	414	417.3	435.2	398.1	523.2	563.1
RPTPNDDTLDEGVGLVHSNIATEHIPSPAK	1×TMT6plex [K30]; 1×TMT6plex [N-Term]; 1×Phospho [S27(100)]	Q01581	Hydroxymethylglutaryl-CoA synthase, cytoplasmic	HMGCS1	Q01581 [469-498]	Q01581 1×Phospho [S495(100)]	3718.88	9.88	3	427	316.3	318.5	300.4	189.8	313.6	150.6	310.3	296
AKSPTPDGSER	1×TMT6plex [K2]; 1×TMT6plex [N-Term]; 1×Phospho [S3(100)]	Q96MU7	YTH domain-containing protein 1	YTHDC1	Q96MU7 [144-154]	Q96MU7 1×Phospho [S146(100)]	1682.85	3.34	2	426.6	527.9	397.3	326.1	254.2	328.2	98.3	228.3	173.1
HSAISPK	1×TMT6plex [K7]; 1×TMT6plex [N-Term]; 1×Phospho [S5(100)]	Q8N5P1	Zinc finger CCCH domain-containing protein 8	ZC3H8	Q8N5P1 [55-61]	Q8N5P1 1×Phospho [S59(100)]	1277.7	4.28	2	426.2	418.7	343.2	346.1	228.1	350.3	223.1	493.8	435.2
AAESETPGKSPEKKPK	4×TMT6plex [K9; K13; K14; K16]; 1×TMT6plex [N-Term]; 1×Phospho [S10(100)]	O76021	Ribosomal L1 domain-containing protein 1	RSL1D1	O76021 [418-433]	O76021 1×Phospho [S427(100)]	2909.67	3.71	1	425.8	403.9	283.9	449.1	382.7	388.4	331.2	502.3	556
ILKSPEIQR	1×TMT6plex [K3]; 1×TMT6plex [N-Term]; 1×Phospho [S4(100)]	P36578	60S ribosomal protein L4	RPL4	P36578 [292-300]	P36578 1×Phospho [S295(100)]	1621.94	2.19	2	425.8	499.3	408.6	497.2	374.7	445.1	283.3	543.6	514.1
TLTDEVNSPDSDRR	1×TMT6plex [N-Term]; 1×Phospho [S8(100)]	Q8TAQ2	SWI/SNF complex subunit SMARCC2	SMARCC2	Q8TAQ2 [276-289]	Q8TAQ2 1×Phospho [S283(100)]	1913.88	4.68	2	425.4	398.5	371.2	398.9	216.1	404.9	147.9	465.6	385.4
RNSFSENEKHTHR	1×TMT6plex [K9]; 1×TMT6plex [N-Term]; 1×Phospho [S3(100)]	Q9HCG8	Pre-mRNA-splicing factor CWC22 homolog	CWC22	Q9HCG8 [827-839]	Q9HCG8 1×Phospho [S829(100)]	2180.08	5.13	2	425	476	260.2	265.8	133.2	314.8	60.1	136.4	249.9
SKTPTGPELDTSYK	2×TMT6plex [K2; K14]; 1×TMT6plex [N-Term]; 1×Phospho [T3(100)]	Q8NF91	Nesprin-1	SYNE1	Q8NF91 [8358-8371]	Q8NF91 1×Phospho [T8360(100)]	2291.21	5.1	1	424.5	477.7	565.7	565.1	365.7	554.8	279.1	808.5	578.5
SQASMVINSDTDDEEEVSAALTLAHLK	1×Oxidation [M5]; 1×TMT6plex [K27]; 1×TMT6plex [N-Term]; 1×Phospho [T11(100)]	Q14676	Mediator of DNA damage checkpoint protein 1	MDC1	Q14676 [394-420]	Q14676 1×Phospho [T404(100)]	3428.65	7.18	4	424.1	304.2	367.4	323.2	241.5	366.5	127	328.3	256.2
NVSESPNRK	1×TMT6plex [K9]; 1×TMT6plex [N-Term]; 1×Phospho [S5(100)]	Q13427	Peptidyl-prolyl cis-trans isomerase G	PPIG	Q13427 [411-419]	Q13427 1×Phospho [S415(100)]	1568.82	2.28	2	423.7	441.7	432.1	481.9	255.4	449.4	161.2	449.3	183.6
SRSPRKPIDSLR	1×TMT6plex [K6]; 1×TMT6plex [N-Term]; 2×Phospho [S1(100); S3(100)]	Q9UQ35	Serine/arginine repetitive matrix protein 2	SRRM2	Q9UQ35 [2675-2686]	Q9UQ35 2×Phospho [S2675(100); S2677(100)]	2030.07	3.06	2	423.7	547	447.6	397.8	251.3	406.8	136.7	268.1	223.6
RPMEEDGEEKSPSK	1×Oxidation [M3]; 2×TMT6plex [K10; K14]; 1×TMT6plex [N-Term]; 1×Phospho [S11(100)]	Q12906	Interleukin enhancer-binding factor 3	ILF3	Q12906 [372-385]	Q12906 1×Phospho [S382(100)]	2402.19	2.77	2	422.1	555.7	668	506	424.8	723	383.1	927.2	395.3
KAEGEPQEESPLK	2×TMT6plex [K1; K13]; 1×TMT6plex [N-Term]; 1×Phospho [S10(100)]	Q9NYF8	Bcl-2-associated transcription factor 1	BCLAF1	Q9NYF8 [168-180]	Q9NYF8 1×Phospho [S177(100)]	2209.17	5.68	2	419.6	522.6	628.5	572.3	417	574	184.8	351.6	211.6
RRSQSIEQESQEK	1×TMT6plex [K13]; 1×TMT6plex [N-Term]; 2×Phospho [S3(100); S5(100)]	Q5VTL8	Pre-mRNA-splicing factor 38B	PRPF38B	Q5VTL8 [525-537]	Q5VTL8 2×Phospho [S527(100); S529(100)]	2223.06	4.44	1	418	504.7	380.1	451.1	154	450.3	70.7	316.1	189.7
RPDYAPMESSDEEDEEFQFIKK	1×Oxidation [M7]; 2×TMT6plex [K21; K22]; 1×TMT6plex [N-Term]; 1×Phospho [S10(99.3)]	P55081	Microfibrillar-associated protein 1	MFAP1	P55081 [44-65]	P55081 1×Phospho [S53(99.3)]	3473.64	7.25	3	417.1	420.5	498.9	398	427.4	409.1	139.4	212	150.4
SRSPGSYK	1×TMT6plex [K8]; 1×TMT6plex [N-Term]; 1×Phospho [S3(100)]	Q86X95	Corepressor interacting with RBPJ 1	CIR1	Q86X95 [392-399]	Q86X95 1×Phospho [S394(100)]	1419.74	2.67	1	416.3	419.8	367.2	342.3	373.3	368.2	287.6	295.5	321
TGGKEAASGTTPQK	2×TMT6plex [K4; K14]; 1×TMT6plex [N-Term]; 1×Phospho [T11(100)]	Q13428	Treacle protein	TCOF1	Q13428 [1260-1273]	Q13428 1×Phospho [T1270(100)]	2100.13	3.95	1	415.5	369.7	227.7	264.5	121.1	307.3	57.5	165.2	162
AGLGSPERPPKTSPGSPR	1×TMT6plex [K11]; 1×TMT6plex [N-Term]; 1×Phospho [S13(98.8)]	Q9H6F5	Coiled-coil domain-containing protein 86	CCDC86	Q9H6F5 [54-71]	Q9H6F5 1×Phospho [S66(98.8)]	2329.24	4.23	2	414.7	500.8	320.8	255.7	230.6	348.2	132.1	231.2	369
FSRSPIRR	1×TMT6plex [N-Term]; 1×Phospho [S4(100)]	P18583	Protein SON	SON	P18583 [2028-2035]	P18583 1×Phospho [S2031(100)]	1327.72	2.08	1	413.8	469.5	395.6	317.3	317.9	330.1	99.4	198.6	161.8
SSRSSPELTRK	1×TMT6plex [K11]; 1×TMT6plex [N-Term]; 1×Phospho [S5(99.3)]	Q9UQ35	Serine/arginine repetitive matrix protein 2	SRRM2	Q9UQ35 [1690-1700]	Q9UQ35 1×Phospho [S1694(99.3)]	1785.96	3.17	2	412.6	550.4	394.5	391.3	375.8	432.4	110.7	189.6	167.2
SRTLTAVHDAILEDLVFPSEIVGK	1×TMT6plex [K24]; 1×TMT6plex [N-Term]; 1×Phospho [S1(99.2)]	P62081	40S ribosomal protein S7	RPS7	P62081 [119-142]	P62081 1×Phospho [S119(99.2)]	3148.71	6.67	2	412.2	186.1	177.8	114.7	62.9	140.7	53.5	155	116.1
ATSPVKSTTSITDAK	2×TMT6plex [K6; K15]; 1×TMT6plex [N-Term]; 1×Phospho [S3(100)]	Q9NQW6	Anillin	ANLN	Q9NQW6 [293-307]	Q9NQW6 1×Phospho [S295(100)]	2274.26	3.67	1	411.8	462.9	397.8	430	293	429.6	187.3	484.8	518.1
TTSPLEEEEREIK	1×TMT6plex [K13]; 1×TMT6plex [N-Term]; 1×Phospho [S3(100)]	Q9UKV3	Apoptotic chromatin condensation inducer in the nucleus	ACIN1	Q9UKV3 [363-375]	Q9UKV3 1×Phospho [S365(100)]	2099.07	3.3	2	411.8	345.5	387.6	331.5	195.9	434.1	117.5	255.3	181.8
NFSDNQLQEGK	1×TMT6plex [K11]; 1×TMT6plex [N-Term]; 1×Phospho [S3(100)]	P37802	Transgelin-2	TAGLN2	P37802 [161-171]	P37802 1×Phospho [S163(100)]	1817.88	4.29	2	411.4	364.3	436.1	348.6	246.3	332.2	222.5	423.4	378.7
KAASGEAKPK	3×TMT6plex [K1; K8; K10]; 1×TMT6plex [N-Term]; 1×Phospho [S4(100)]	P10412; P16403	Histone H1.4	HIST1H1E	P10412 [110-119]; P16403 [110-119]	P10412 1×Phospho [S113(100)]; P16403 1×Phospho [S113(100)]	1983.18	2.56	2	410.1	334.2	158.8	170.9	88.9	148.2	92.3	112.3	90
VVIKLSPQACSFTK	1×Carbamidomethyl [C10]; 2×TMT6plex [K4; K14]; 1×TMT6plex [N-Term]; 1×Phospho [S6(100)]	Q5VUA4	Zinc finger protein 318	ZNF318	Q5VUA4 [1851-1864]	Q5VUA4 1×Phospho [S1856(100)]	2345.33	4.01	2	409.3	375.8	394.2	423	286.6	399.7	301.2	734.3	600.6
RESPSEERLEPK	1×TMT6plex [K12]; 1×TMT6plex [N-Term]; 1×Phospho [S3(100)]	Q6PJG2	ELM2 and SANT domain-containing protein 1	ELMSAN1	Q6PJG2 [921-932]	Q6PJG2 1×Phospho [S923(100)]	1995.03	2.88	2	408.9	433.3	427.2	459.9	347.4	454.1	229.5	490.3	385.8
KTSPASLDFPESQK	2×TMT6plex [K1; K14]; 1×TMT6plex [N-Term]; 1×Phospho [S3(100)]	Q96JM3	Chromosome alignment-maintaining phosphoprotein 1	CHAMP1	Q96JM3 [457-470]	Q96JM3 1×Phospho [S459(100)]	2302.23	5.06	3	407.2	458.3	441	464.8	330.2	503.2	237	440.6	407.3
RASGQAFELILSPR	1×TMT6plex [N-Term]; 1×Phospho [S3(100)]	P16949	Stathmin	STMN1	P16949 [14-27]	P16949 1×Phospho [S16(100)]	1853.98	7.3	3	406.4	222.6	192.4	161.7	131.6	172.9	138.2	292	229.3
GSGTASDDEFENLR	1×TMT6plex [N-Term]; 1×Phospho [S6(100)]	Q7Z6Z7	E3 ubiquitin-protein ligase HUWE1	HUWE1	Q7Z6Z7 [1902-1915]	Q7Z6Z7 1×Phospho [S1907(100)]	1806.77	4.67	2	406	393	432.3	390.6	289.2	406.5	194.1	321.4	329.6
IPCKSSPELEDTATSSK	1×Carbamidomethyl [C3]; 2×TMT6plex [K4; K17]; 1×TMT6plex [N-Term]; 1×Phospho [S6(100)]	P46013	Proliferation marker protein Ki-67	MKI67	P46013 [2823-2839]	P46013 1×Phospho [S2828(100)]	2617.34	4.64	3	404.8	372.5	217.1	324.5	237.8	283.5	268.5	761.4	661.2
HNKSPTLSCR	1×Carbamidomethyl [C9]; 1×TMT6plex [K3]; 1×TMT6plex [N-Term]; 1×Phospho [S4(100)]	Q5T5U3	Rho GTPase-activating protein 21	ARHGAP21	Q5T5U3 [1511-1520]	Q5T5U3 1×Phospho [S1514(100)]	1737.89	1.75	2	404.4	475.5	459.8	487.5	314.4	487.2	236	757.6	645.8
VQEHEDSGDSEVENEAK	1×TMT6plex [K17]; 1×TMT6plex [N-Term]; 1×Phospho [S7(100)]	Q9Y5J1	U3 small nucleolar RNA-associated protein 18 homolog	UTP18	Q9Y5J1 [115-131]	Q9Y5J1 1×Phospho [S121(100)]	2440.09	6.02	3	404.4	463.3	458.2	539	408.8	469.4	182.3	291.4	214.1
KPNIFYSGPASPARPR	1×TMT6plex [K1]; 1×TMT6plex [N-Term]; 1×Phospho [S11(100)]	Q6PL18	ATPase family AAA domain-containing protein 2	ATAD2	Q6PL18 [317-332]	Q6PL18 1×Phospho [S327(100)]	2296.24	6.13	2	403.1	438.4	443.4	474.5	325.8	494.1	162.1	329.8	265.9
EIPSATQSPISK	1×TMT6plex [K12]; 1×TMT6plex [N-Term]; 1×Phospho [S8(100)]	Q9BQG0	Myb-binding protein 1A	MYBBP1A	Q9BQG0 [1156-1167]	Q9BQG0 1×Phospho [S1163(100)]	1795.96	4.32	2	402.7	399.9	352.6	463.3	327	389.4	218.9	446.1	351.3
AAESPDQKDTDGGPKEEESPV	2×TMT6plex [K8; K15]; 1×TMT6plex [N-Term]; 1×Phospho [S4(100)]	P53985	Monocarboxylate transporter 1	SLC16A1	P53985 [480-500]	P53985 1×Phospho [S483(100)]	2953.43	3.31	3	402.3	490.3	404.6	464.4	322.2	467.7	234.7	579.9	530.1
GRAEGEWEDQEALDYFSDKESGK	2×TMT6plex [K19; K23]; 1×TMT6plex [N-Term]; 1×Phospho [S17(100)]	Q9NYF8	Bcl-2-associated transcription factor 1	BCLAF1	Q9NYF8 [369-391]	Q9NYF8 1×Phospho [S385(100)]	3413.61	7.92	3	401.1	458.9	489	512.5	267.3	609.1	219.7	499.4	346.7
EAAGKSSGPTSLFAVTVAPPGAR	1×TMT6plex [K5]; 1×TMT6plex [N-Term]; 1×Phospho [S7(100)]	Q00839	Heterogeneous nuclear ribonucleoprotein U	HNRNPU	Q00839 [182-204]	Q00839 1×Phospho [S188(100)]	2709.44	6.43	2	400.7	342.4	336.1	305.6	141.5	280	111.4	194.9	204.9
RLSSPRTRPR	1×TMT6plex [N-Term]; 2×Phospho [S3(100); S4(100)]	Q13523	Serine/threonine-protein kinase PRP4 homolog	PRPF4B	Q13523 [408-417]	Q13523 2×Phospho [S410(100); S411(100)]	1614.82	3.18	2	399.8	438.2	273.6	314.8	251.5	341.4	79.3	145.7	115.1
QEKRPLFLAPDFDRWLDESDAEMELR	1×Oxidation [M23]; 1×TMT6plex [K3]; 1×TMT6plex [N-Term]; 1×Phospho [S19(100)]	Q9P035	Very-long-chain (3R)-3-hydroxyacyl-CoA dehydratase 3	HACD3	Q9P035 [96-121]	Q9P035 1×Phospho [S114(100)]	3760.84	5.21	2	399	365.7	315.9	259.3	199.1	256.7	107.6	160.5	270.3
KTESPIKLSPATPSR	2×TMT6plex [K1; K7]; 1×TMT6plex [N-Term]; 1×Phospho [T2(99.5)]	Q9Y6X9	ATPase MORC2	MORC2	Q9Y6X9 [722-736]	Q9Y6X9 1×Phospho [T723(99.5)]	2379.36	4.04	2	399	400.5	370.2	368.8	280.4	381.8	177.4	370.5	397.8
HIKEEPLSEEEPCTSTAIASPEKK	1×Carbamidomethyl [C13]; 3×TMT6plex [K3; K23; K24]; 1×TMT6plex [N-Term]; 1×Phospho [S8(100)]	Q9Y2X3	Nucleolar protein 58	NOP58	Q9Y2X3 [495-518]	Q9Y2X3 1×Phospho [S502(100)]	3706.94	7.68	2	398.2	483.3	439.9	455.4	285.2	426.5	106.2	407.2	308.6
SSLSPGR	1×TMT6plex [N-Term]; 1×Phospho [S4(100)]	Q9BUQ8	Probable ATP-dependent RNA helicase DDX23	DDX23	Q9BUQ8 [106-112]	Q9BUQ8 1×Phospho [S109(100)]	1012.5	1.74	1	396.1	393.8	316.1	368.1	273.5	336	163.9	187.6	165.6
GSGSPTHSLSQK	1×TMT6plex [K12]; 1×TMT6plex [N-Term]; 1×Phospho [S4(100)]	Q9BSJ6	Protein PIMREG	PIMREG	Q9BSJ6 [128-139]	Q9BSJ6 1×Phospho [S131(100)]	1723.88	4.41	2	395.7	458.3	425	418.7	340.9	461.8	199.1	476.7	448.5
IDISPSTLRK	1×TMT6plex [K10]; 1×TMT6plex [N-Term]; 1×Phospho [S4(100)]	Q9NYF8	Bcl-2-associated transcription factor 1	BCLAF1	Q9NYF8 [655-664]	Q9NYF8 1×Phospho [S658(100)]	1667.95	3.09	3	395.3	389	348.8	339.3	284.3	354.3	177.1	313.5	285.9
SGPKPFSAPKPQTSPSPKR	3×TMT6plex [K4; K10; K18]; 1×TMT6plex [N-Term]; 1×Phospho [T/S]	Q01518	Adenylyl cyclase-associated protein 1	CAP1	Q01518 [295-313]		2990.7	3.24	2	394.9	499.8	435.9	419.2	332.4	471.9	150.5	264.7	484
AGLESGAEPGDGDSDTTKK	2×TMT6plex [K18; K19]; 1×TMT6plex [N-Term]; 1×Phospho [S14(100)]	O60832	H/ACA ribonucleoprotein complex subunit DKC1	DKC1	O60832 [481-499]	O60832 1×Phospho [S494(100)]	2602.29	5.77	1	394.5	380.5	306.3	411.1	276.6	401.6	72.8	263.5	187.2
KKEQSEVSVSPR	2×TMT6plex [K1; K2]; 1×TMT6plex [N-Term]; 1×Phospho [S10(100)]	Q7L4I2	Arginine/serine-rich coiled-coil protein 2	RSRC2	Q7L4I2 [23-34]	Q7L4I2 1×Phospho [S32(100)]	2141.19	4.57	2	394.5	481.7	459.1	428.2	255.7	466.5	161	303.6	197.7
GWGSPGRPK	1×TMT6plex [K9]; 1×TMT6plex [N-Term]; 1×Phospho [S4(100)]	A7E2V4	Zinc finger SWIM domain-containing protein 8	ZSWIM8	A7E2V4 [1127-1135]	A7E2V4 1×Phospho [S1130(100)]	1479.79	2.44	2	394.1	633.5	601.5	545.1	522.5	702.7	351.8	445	446
KKEPAITSQNSPEAR	2×TMT6plex [K1; K2]; 1×TMT6plex [N-Term]; 1×Phospho [S11(100)]	P23193	Transcription elongation factor A protein 1	TCEA1	P23193 [90-104]	P23193 1×Phospho [S100(100)]	2423.33	7.29	2	393.7	499.4	633.4	548.3	257	604.6	346.6	1530.6	783
MDSDEDEKEGEEEKVAK	1×Oxidation [M1]; 3×TMT6plex [K8; K14; K17]; 1×TMT6plex [N-Term]; 1×Phospho [S3(100)]	Q96ST2	Protein IWS1 homolog	IWS1	Q96ST2 [375-391]	Q96ST2 1×Phospho [S377(100)]	2980.45	3.51	3	392.4	460.8	447.1	335.7	367.3	479.5	124.3	200.7	147.7
AKSPTPESSTIASYVTLRK	2×TMT6plex [K2; K19]; 1×TMT6plex [N-Term]; 1×Phospho [S3(100)]	Q9HAU0	Pleckstrin homology domain-containing family A member 5	PLEKHA5	Q9HAU0 [853-871]	Q9HAU0 1×Phospho [S855(100)]	2803.56	6.23	2	390	369	358.9	354.4	267.6	345.4	157.6	300.7	368.8
ANSPEKPPEAGAAHKPR	2×TMT6plex [K6; K15]; 1×TMT6plex [N-Term]; 1×Phospho [S3(100)]	Q9UFC0	Leucine-rich repeat and WD repeat-containing protein 1	LRWD1	Q9UFC0 [210-226]	Q9UFC0 1×Phospho [S212(100)]	2524.36	5.78	3	390	454.1	458	442.6	351.4	537.3	263.3	735.5	609.6
IQNNDNVGKPKSRSPSR	2×TMT6plex [K9; K11]; 1×TMT6plex [N-Term]; 2×Phospho [S12(100); S]	Q08170	Serine/arginine-rich splicing factor 4	SRSF4	Q08170 [277-293]	Q08170 2×Phospho [S288(100); S]	2744.42	5.03	1	389.1	483.9	430	467.3	212.4	520.4	32.1	151.8	85.6
AKSPTPDGSER	1×TMT6plex [K2]; 1×TMT6plex [N-Term]; 2×Phospho [S3(100); T5(100)]	Q96MU7	YTH domain-containing protein 1	YTHDC1	Q96MU7 [144-154]	Q96MU7 2×Phospho [S146(100); T148(100)]	1762.82	2.7	2	389.1	367.9	239.2	296.8	96.8	338.5	49.6	156.5	87.7
SAPTSPTATNISSK	1×TMT6plex [K14]; 1×TMT6plex [N-Term]; 1×Phospho [S5(100)]	Q9H792	Inactive tyrosine-protein kinase PEAK1	PEAK1	Q9H792 [568-581]	Q9H792 1×Phospho [S572(100)]	1899.98	3	4	389.1	508.5	450	452.7	260.6	446.1	180.4	504	406
QSHSESPSLQSK	1×TMT6plex [K12]; 1×TMT6plex [N-Term]; 1×Phospho [S6(100)]	Q9UQ35	Serine/arginine repetitive matrix protein 2	SRRM2	Q9UQ35 [1078-1089]	Q9UQ35 1×Phospho [S1083(100)]	1852.92	3.87	3	389.1	541.4	432.1	479.7	283	496.2	129.3	345.2	321.9
AGGPTTPLSPTR	1×TMT6plex [N-Term]; 1×Phospho [S9(100)]	P20700	Lamin-B1	LMNB1	P20700 [15-26]	P20700 1×Phospho [S23(100)]	1463.75	3.4	2	388.7	361	347.4	382.7	296.4	387.2	282.7	698.9	519.8
LPQTSDDEKKDF	2×TMT6plex [K9; K10]; 1×TMT6plex [N-Term]; 1×Phospho [S5(99.6)]	Q9GZT3	SRA stem-loop-interacting RNA-binding protein, mitochondrial	SLIRP	Q9GZT3 [98-109]	Q9GZT3 1×Phospho [S102(99.6)]	2190.13	3.11	2	387.9	428	442.7	487.1	335.8	475.2	284.3	729.4	622.5
LSESQLSFRRSPTK	1×TMT6plex [K14]; 1×TMT6plex [N-Term]; 1×Phospho [S11(99.5)]	Q96PK6	RNA-binding protein 14	RBM14	Q96PK6 [617-630]	Q96PK6 1×Phospho [S627(99.5)]	2174.17	5.9	3	387.5	653.2	180.4	149.8	159.3	128	75.5	55.8	169.6
SLPTTVPESPNYR	1×TMT6plex [N-Term]; 1×Phospho [S9(100)]	Q6PKG0	La-related protein 1	LARP1	Q6PKG0 [766-778]	Q6PKG0 1×Phospho [S774(100)]	1769.87	3.89	2	387.1	378.3	324.4	324.5	198.1	380.4	119.8	315	419.5
RRSPSLSSK	1×TMT6plex [K9]; 1×TMT6plex [N-Term]; 2×Phospho [S3(100); S5(100)]	Q8IYB3	Serine/arginine repetitive matrix protein 1	SRRM1	Q8IYB3 [651-659]	Q8IYB3 2×Phospho [S653(100); S655(100)]	1635.84	2.59	2	387.1	478.6	291.4	288.7	163.9	326.8	98.5	222.5	175.7
KQQQEPTGEPSPKRPR	2×TMT6plex [K1; K13]; 1×TMT6plex [N-Term]; 1×Phospho [S11(100)]	P52926	High mobility group protein HMGI-C	HMGA2	P52926 [34-49]	P52926 1×Phospho [S44(100)]	2630.44	6.3	2	385.8	462.5	206.3	273.9	168.1	279.5	68.9	186.7	190.2
SLSDSESDDSKSK	2×TMT6plex [K11; K13]; 1×TMT6plex [N-Term]; 2×Phospho [S3(100); S5(100)]	Q13185	Chromobox protein homolog 3	CBX3	Q13185 [93-105]	Q13185 2×Phospho [S95(100); S97(100)]	2232.03	3.05	1	385.4	391.8	312.8	328.5	242.7	354.3	112.3	228.9	234.3
GIIDDVMKELNFVTDSVEQELPSSPKQPICFDR	1×Carbamidomethyl [C30]; 1×Oxidation [M7]; 2×TMT6plex [K8; K26]; 1×TMT6plex [N-Term]; 1×Phospho [S24(98.3)]	Q8TAP6	Centrosomal protein of 76 kDa	CEP76	Q8TAP6 [60-92]	Q8TAP6 1×Phospho [S83(98.3)]	4590.31	4.96	3	385	182.8	219.5	233	151.4	216.2	91.5	173.6	234.3
FTDTRKDEQER	1×TMT6plex [K6]; 1×TMT6plex [N-Term]; 1×Phospho [T2(100)]	P13639	Elongation factor 2	EEF2	P13639 [56-66]	P13639 1×Phospho [T57(100)]	1962.97	2.67	1	384.6	346	215.5	172	83.6	151	60.4	235.9	176.5
GGSSKDLLDNQSQEEQRR	1×TMT6plex [K5]; 1×TMT6plex [N-Term]; 1×Phospho [S3(99.4)]	O43432	Eukaryotic translation initiation factor 4 gamma 3	EIF4G3	O43432 [1154-1171]	O43432 1×Phospho [S1156(99.4)]	2585.27	4.12	2	383.8	357.9	302.3	226.2	121.2	279	99.2	263.8	261.7
GESRPETPKQK	2×TMT6plex [K9; K11]; 1×TMT6plex [N-Term]; 1×Phospho [T7(100)]	Q6KC79	Nipped-B-like protein	NIPBL	Q6KC79 [707-717]; [740-750]	Q6KC79 1×Phospho [T713(100)]; 1×Phospho [T746(100)]	2024.11	2.26	2	383.8	454.2	342.9	396.5	112.5	411	173.2	814	459.2
KATQASQEY	1×TMT6plex [K1]; 1×TMT6plex [N-Term]; 1×Phospho [S6(100)]	P16104	Histone H2AX	H2AFX	P16104 [135-143]	P16104 1×Phospho [S140(100)]	1563.78	2.91	2	383.4	329.5	279.2	294.4	174	319.3	262.7	584.6	470.2
MTSERAPSPSSR	1×TMT6plex [N-Term]; 1×Phospho [S8(100)]	Q9UQ35	Serine/arginine repetitive matrix protein 2	SRRM2	Q9UQ35 [2419-2430]	Q9UQ35 1×Phospho [S2426(100)]	1614.75	2.75	2	381.3	372.8	246	360.5	164.5	197.9	108.3	210.6	290.9
SGPKPFSAPKPQTSPSPK	3×TMT6plex [K4; K10; K18]; 1×TMT6plex [N-Term]; 2×Phospho [S16(100); T/S]	Q01518	Adenylyl cyclase-associated protein 1	CAP1	Q01518 [295-312]	Q01518 2×Phospho [S310(100); T/S]	2914.57	4.98	2	380.5	388.8	329.8	266.5	243.3	335.3	152.2	299.6	374.2
VKSPQRPSDWSK	2×TMT6plex [K2; K12]; 1×TMT6plex [N-Term]; 1×Phospho [S3(100)]	Q5UIP0	Telomere-associated protein RIF1	RIF1	Q5UIP0 [780-791]	Q5UIP0 1×Phospho [S782(100)]	2182.2	2.75	2	380.1	622.2	595.8	470.2	503.7	723.4	365.6	571.2	569.2
IKNENTEGSPQEDGVELEGLK	2×TMT6plex [K2; K21]; 1×TMT6plex [N-Term]; 1×Phospho [S9(100)]	P11388	DNA topoisomerase 2-alpha	TOP2A	P11388 [1239-1259]	P11388 1×Phospho [S1247(100)]	3053.56	6.09	2	379.7	366.5	375.2	412.2	321.8	425.1	235	502.3	307.3
ARSVSPPPKR	1×TMT6plex [K9]; 1×TMT6plex [N-Term]; 2×Phospho [S3(100); S5(100)]	Q13247	Serine/arginine-rich splicing factor 6	SRSF6	Q13247 [312-321]	Q13247 2×Phospho [S314(100); S316(100)]	1712.9	4.47	4	379.7	424.1	405.5	404.3	334.3	458.1	180.4	150.9	156.9
SRVSVSPGR	1×TMT6plex [N-Term]; 2×Phospho [S4(100); S6(100)]	Q8IYB3	Serine/arginine repetitive matrix protein 1	SRRM1	Q8IYB3 [426-434]	Q8IYB3 2×Phospho [S429(100); S431(100)]	1333.62	3.05	2	379.7	388.2	330.5	393.8	358.2	399.5	376	371.4	304.6
SESPKEPEQLRK	2×TMT6plex [K5; K12]; 1×TMT6plex [N-Term]; 1×Phospho [S3(100)]	P09651	Heterogeneous nuclear ribonucleoprotein A1	HNRNPA1	P09651 [4-15]	P09651 1×Phospho [S6(100)]	2195.2	3.13	3	379.2	502.7	675.5	668.8	405.4	683.4	568	1948.8	964.3
KGSWSER	1×TMT6plex [K1]; 1×TMT6plex [N-Term]; 1×Phospho [S3(100)]	Q96N67	Dedicator of cytokinesis protein 7	DOCK7	Q96N67 [430-436]	Q96N67 1×Phospho [S432(100)]	1387.71	2.24	2	379.2	481.3	525.2	380.5	507.1	531.5	464.9	550	523.2
VSVSPGRTSGKVTK	2×TMT6plex [K11; K14]; 1×TMT6plex [N-Term]; 2×Phospho [S4(100); T/S]	Q8IYB3	Serine/arginine repetitive matrix protein 1	SRRM1	Q8IYB3 [428-441]	Q8IYB3 2×Phospho [S431(100); T/S]	2250.22	1.66	2	378.8	401.9	357.1	281.1	165.2	288.9	135.6	304.5	192.7
FDIYDPFHPTDEAYSPPPAPEQK	1×TMT6plex [K23]; 1×TMT6plex [N-Term]; 1×Phospho [S15(100)]	Q9H7N4	Splicing factor, arginine/serine-rich 19	SCAF1	Q9H7N4 [225-247]	Q9H7N4 1×Phospho [S239(100)]	3199.51	4.59	2	377.6	281.2	294.5	343.8	202.5	280.2	110.8	233.5	199
SSPELTRK	1×TMT6plex [K8]; 1×TMT6plex [N-Term]; 1×Phospho [S2(99.5)]	Q9UQ35	Serine/arginine repetitive matrix protein 2	SRRM2	Q9UQ35 [1693-1700]	Q9UQ35 1×Phospho [S1694(99.5)]	1455.8	2.52	1	377.6	412.6	461.5	418.1	317.6	460.4	179	338.5	254.3
RRTPTPPPR	1×TMT6plex [N-Term]; 2×Phospho [T3(100); T5(100)]	Q8IYB3	Serine/arginine repetitive matrix protein 1	SRRM1	Q8IYB3 [570-578]	Q8IYB3 2×Phospho [T572(100); T574(100)]	1466.72	2.77	2	377.2	369.6	310	312.6	148.4	299.5	62.8	189	129.8
RRTPSPPPR	1×TMT6plex [N-Term]; 2×Phospho [T3(100); S5(100)]	Q8IYB3	Serine/arginine repetitive matrix protein 1	SRRM1	Q8IYB3 [579-587]	Q8IYB3 2×Phospho [T581(100); S583(100)]	1452.71	3.52	4	377.2	464	408.3	448.2	307.5	459.7	145.5	161.4	124.3
GKLEAIITPPPAKK	3×TMT6plex [K2; K13; K14]; 1×TMT6plex [N-Term]; 1×Phospho [T8(100)]	O75367	Core histone macro-H2A.1	H2AFY	O75367 [122-135]	O75367 1×Phospho [T129(100)]	2459.52	4.52	3	376.8	316.1	266.7	326.1	305.1	301.8	329.2	363.5	386.9
KKDELSDYAEK	3×TMT6plex [K1; K2; K11]; 1×TMT6plex [N-Term]; 1×Phospho [S6(100)]	P46100	Transcriptional regulator ATRX	ATRX	P46100 [1056-1066]	P46100 1×Phospho [S1061(100)]	2322.28	3.71	2	376.8	404.5	357.3	343.4	198.8	377.1	115.1	204.2	166
ADSDSEDKGEESKPK	3×TMT6plex [K8; K13; K15]; 1×TMT6plex [N-Term]; 1×Phospho [S3(100)]	P83916	Chromobox protein homolog 1	CBX1	P83916 [87-101]	P83916 1×Phospho [S89(100)]	2618.34	3.69	2	376.8	468.4	449.5	441.4	340.1	472.4	146.7	422.6	397.6
SQASMVINSDTDDEEEVSAALTLAHLK	1×TMT6plex [K27]; 1×TMT6plex [N-Term]; 1×Phospho [T11(100)]	Q14676	Mediator of DNA damage checkpoint protein 1	MDC1	Q14676 [394-420]	Q14676 1×Phospho [T404(100)]	3412.66	6.15	5	376.4	318.2	356.8	413.3	228.2	315.3	196.8	367.6	423
RSPTKSSLDYR	1×TMT6plex [K5]; 1×TMT6plex [N-Term]; 1×Phospho [S2(100)]	Q96PK6	RNA-binding protein 14	RBM14	Q96PK6 [626-636]	Q96PK6 1×Phospho [S627(100)]	1847.98	2.88	2	376.4	408.3	311.4	297.5	329.3	341.8	254.5	306.5	514.8
KDSIPQVLLPEEEKLIIEETR	2×TMT6plex [K1; K14]; 1×TMT6plex [N-Term]; 1×Phospho [S3(100)]	Q15052	Rho guanine nucleotide exchange factor 6	ARHGEF6	Q15052 [682-702]	Q15052 1×Phospho [S684(100)]	3246.82	7.73	2	375.5	239.1	293.1	266.3	185.7	237.9	159.5	367.6	308.4
TPSFLKK	2×TMT6plex [K6; K7]; 1×TMT6plex [N-Term]; 1×Phospho [S3(100)]	P35611; Q9UEY8; P35612	Alpha-adducin	ADD1	P35611 [724-730]; Q9UEY8 [691-697]; P35612 [711-717]	P35611 1×Phospho [S726(100)]; Q9UEY8 1×Phospho [S693(100)]; P35612 1×Phospho [S713(100)]	1587.95	1.7	1	375.1	306.2	310.5	183.1	116.9	246.1	94.3	228.6	216.7
AVVVSPKEENK	2×TMT6plex [K7; K11]; 1×TMT6plex [N-Term]; 1×Phospho [S5(100)]	O75909	Cyclin-K	CCNK	O75909 [336-346]	O75909 1×Phospho [S340(100)]	1967.12	3.23	2	374.3	414.2	442.9	493.6	336	507.7	308.7	749.8	522.3
AGKEPAKPSPSR	2×TMT6plex [K3; K7]; 1×TMT6plex [N-Term]; 1×Phospho [S9(99.7)]	Q15311	RalA-binding protein 1	RALBP1	Q15311 [637-648]	Q15311 1×Phospho [S645(99.7)]	1992.12	2.66	2	374.3	391.9	495.8	461.9	311.2	472.6	219.7	374.3	260.8
RASSPFRR	1×TMT6plex [N-Term]; 1×Phospho [S]	Q14978	Nucleolar and coiled-body phosphoprotein 1	NOLC1	Q14978 [620-627]		1285.67	3.39	2	373.9	411.1	297.5	281.1	121.3	279.5	60.9	153.3	144.5
APQTSSSPPPVR	1×TMT6plex [N-Term]; 1×Phospho [S7(100)]	Q8IYB3	Serine/arginine repetitive matrix protein 1	SRRM1	Q8IYB3 [690-701]	Q8IYB3 1×Phospho [S696(100)]	1532.77	3.59	4	373.9	430.8	365.8	410.9	289.2	413.1	218.7	376.3	355.1
VLSPLRSPPLIGSESAYESFLSADDKASGR	1×TMT6plex [K26]; 1×TMT6plex [N-Term]; 2×Phospho [S3(100); S7(100)]	P46821	Microtubule-associated protein 1B	MAP1B	P46821 [1394-1423]	P46821 2×Phospho [S1396(100); S1400(100)]	3767.87	7.66	2	373.1	245.5	306.7	307	154.7	303.7	92.2	230.3	290.5
KQGGSPDEPDSK	2×TMT6plex [K1; K12]; 1×TMT6plex [N-Term]; 1×Phospho [S5(100)]	Q9ULX6	A-kinase anchor protein 8-like	AKAP8L	Q9ULX6 [279-290]	Q9ULX6 1×Phospho [S283(100)]	2012.03	3.73	1	373.1	366.5	360.4	385.2	286.7	419.5	89.6	229.5	216
SRSPVDLR	1×TMT6plex [N-Term]; 1×Phospho [S3(100)]	Q13523	Serine/threonine-protein kinase PRP4 homolog	PRPF4B	Q13523 [292-299]	Q13523 1×Phospho [S294(100)]	1238.65	3.32	2	372.2	345	328.1	372	278.6	333.8	143.8	223.4	161.1
AESPESSAIESTQSTPQK	1×TMT6plex [K18]; 1×TMT6plex [N-Term]; 1×Phospho [S3(100)]	Q9NTI5	Sister chromatid cohesion protein PDS5 homolog B	PDS5B	Q9NTI5 [1356-1373]	Q9NTI5 1×Phospho [S1358(100)]	2415.17	5.47	3	372.2	330.1	290.3	382.7	220.6	327.7	165.7	280.9	211.8
SVSPYSR	1×TMT6plex [N-Term]; 1×Phospho [S3(100)]	Q9NYV4	Cyclin-dependent kinase 12	CDK12	Q9NYV4 [301-307]	Q9NYV4 1×Phospho [S303(100)]	1104.53	2.52	1	370.6	357	331.9	321.4	328.9	290.1	162.9	195.7	178.2
DSSFTEVPRSPK	1×TMT6plex [K12]; 1×TMT6plex [N-Term]; 1×Phospho [S10(100)]	O95425	Supervillin	SVIL	O95425 [236-247]	O95425 1×Phospho [S245(100)]	1887.96	3.73	3	370.2	364.8	366.5	363	249.6	364.9	244.6	535.1	464.5
IVDSPEKLK	2×TMT6plex [K7; K9]; 1×TMT6plex [N-Term]; 1×Phospho [S4(100)]	Q9BZD4	Kinetochore protein Nuf2	NUF2	Q9BZD4 [244-252]	Q9BZD4 1×Phospho [S247(100)]	1796.05	3	2	370.2	308.7	313.8	328.3	258.9	305.4	181.7	393.8	369.4
MALPPQEDATASPPRQK	1×Oxidation [M1]; 1×TMT6plex [K17]; 1×TMT6plex [N-Term]; 1×Phospho [S12(100)]	Q9UQ35	Serine/arginine repetitive matrix protein 2	SRRM2	Q9UQ35 [1168-1184]	Q9UQ35 1×Phospho [S1179(100)]	2391.21	4.55	4	369.8	458.3	362.5	360	268	432.4	155	321.4	257.9
NKPLSPIKLTPTSVLDYFGTGSVQR	2×TMT6plex [K2; K8]; 1×TMT6plex [N-Term]; 1×Phospho [S5(100)]	P35251	Replication factor C subunit 1	RFC1	P35251 [152-176]	P35251 1×Phospho [S156(100)]	3485.94	6.93	1	369.4	275.7	203.7	290.3	128	223	101.7	204.2	209.1
RRSPGLCSDSLEK	1×Carbamidomethyl [C7]; 1×TMT6plex [K13]; 1×TMT6plex [N-Term]; 1×Phospho [S3(100)]	Q5VUA4	Zinc finger protein 318	ZNF318	Q5VUA4 [134-146]	Q5VUA4 1×Phospho [S136(100)]	2043.05	4.95	2	369.4	444.9	376.6	434.2	317	479.5	257.3	694.2	576.4
RDSSGGTKDGDRPK	2×TMT6plex [K8; K14]; 1×TMT6plex [N-Term]; 1×Phospho [S3(100)]	Q9Y478	5'-AMP-activated protein kinase subunit beta-1	PRKAB1	Q9Y478 [22-35]	Q9Y478 1×Phospho [S24(100)]	2243.17	3.34	3	369	467	378.7	295.7	255.6	333.4	139.1	321.1	408.3
ITPPAAKPGSPQAK	2×TMT6plex [K7; K14]; 1×TMT6plex [N-Term]; 1×Phospho [S10(100)]	P35658	Nuclear pore complex protein Nup214	NUP214	P35658 [669-682]	P35658 1×Phospho [S678(100)]	2130.23	5.34	4	368.5	367.1	345.1	312.4	298.1	380.7	266.9	480.4	492.5
ISKLEVTEIVKPSPK	3×TMT6plex [K3; K11; K15]; 1×TMT6plex [N-Term]; 1×Phospho [S13(100)]	Q7Z6E9	E3 ubiquitin-protein ligase RBBP6	RBBP6	Q7Z6E9 [1167-1181]	Q7Z6E9 1×Phospho [S1179(100)]	2664.61	3.74	2	368.5	399.6	254.7	263.3	155.7	216.4	155.3	318.2	249.9
SLDSDESEDEEDDYQQKR	1×TMT6plex [K17]; 1×TMT6plex [N-Term]; 1×Phospho [S4(100)]	Q13442	28 kDa heat- and acid-stable phosphoprotein	PDAP1	Q13442 [57-74]	Q13442 1×Phospho [S60(100)]	2726.17	6.03	1	368.1	421.6	257.6	313.7	211.2	313.1	45.4	89.3	96.6
ELSPAGSISK	1×TMT6plex [K10]; 1×TMT6plex [N-Term]; 1×Phospho [S3(100)]	O95453	Poly(A)-specific ribonuclease PARN	PARN	O95453 [617-626]	O95453 1×Phospho [S619(100)]	1526.82	2.87	1	367.7	415.4	447.9	428.8	307.2	463	226.3	747.4	557.2
TSSKESSPIPSPTSDRK	2×TMT6plex [K4; K17]; 1×TMT6plex [N-Term]; 3×Phospho [S11(100); S/T]	Q01082	Spectrin beta chain, non-erythrocytic 1	SPTBN1	Q01082 [2159-2175]	Q01082 3×Phospho [S2169(100); S/T]	2731.3	4.24	2	367.3	447.9	414.9	410	222.4	450.8	193.6	678.2	541.9
RRSFSISPVR	1×TMT6plex [N-Term]; 2×Phospho [S3(100); S7(99.4)]	P18583	Protein SON	SON	P18583 [2007-2016]	P18583 2×Phospho [S2009(100); S2013(99.4)]	1593.79	3.2	3	366.9	438.6	391.6	377.3	268.7	381.4	120.6	214.3	188.7
MISTPSPK	1×Oxidation [M1]; 1×TMT6plex [K8]; 1×TMT6plex [N-Term]; 1×Phospho [S6(100)]	Q53F19	Nuclear cap-binding protein subunit 3	NCBP3	Q53F19 [410-417]	Q53F19 1×Phospho [S415(100)]	1414.74	2.33	2	366.5	370.4	327.9	294.1	264.6	375.5	151.6	219.9	185.1
QQSPQEPK	1×TMT6plex [K8]; 1×TMT6plex [N-Term]; 1×Phospho [S3(100)]	Q9UHB6	LIM domain and actin-binding protein 1	LIMA1	Q9UHB6 [696-703]	Q9UHB6 1×Phospho [S698(100)]	1479.76	3.38	2	366.5	420.2	426.7	403.7	296.8	474.1	323.7	873.1	567.8
HGLAHDEMKSPREPGYK	1×Oxidation [M8]; 2×TMT6plex [K9; K17]; 1×TMT6plex [N-Term]; 1×Phospho [S10(100)]	Q9Y2W1	Thyroid hormone receptor-associated protein 3	THRAP3	Q9Y2W1 [689-705]	Q9Y2W1 1×Phospho [S698(100)]	2735.39	4.26	2	366.5	457.8	479.6	419.4	333.6	569.1	219	326.6	245.9
KLSDGHK	2×TMT6plex [K1; K7]; 1×TMT6plex [N-Term]; 1×Phospho [S3(100)]	Q8NFC6	Biorientation of chromosomes in cell division protein 1-like 1	BOD1L1	Q8NFC6 [1015-1021]	Q8NFC6 1×Phospho [S1017(100)]	1551.89	2.31	1	366.1	361.3	260.2	303.1	173.8	312.9	144.7	313.5	264
SMSPFRGPK	1×Oxidation [M2]; 1×TMT6plex [K9]; 1×TMT6plex [N-Term]; 1×Phospho [S3(100)]	Q99640	Membrane-associated tyrosine- and threonine-specific cdc2-inhibitory kinase	PKMYT1	Q99640 [141-149]	Q99640 1×Phospho [S143(100)]	1560.8	1.89	2	366.1	426.7	367.9	336.2	374.8	401.4	357.9	359.8	342.5
GSPRTSPK	1×TMT6plex [K8]; 1×TMT6plex [N-Term]; 1×Phospho [S/T]	Q6P2E9	Enhancer of mRNA-decapping protein 4	EDC4	Q6P2E9 [913-920]		1367.74	2.67	1	365.7	376.3	230.3	236.6	159.6	241.4	98.3	188.7	230.8
RRDSDGVDGFEAEGK	1×TMT6plex [K15]; 1×TMT6plex [N-Term]; 1×Phospho [S4(100)]	Q96KR1	Zinc finger RNA-binding protein	ZFR	Q96KR1 [1051-1065]	Q96KR1 1×Phospho [S1054(100)]	2176.04	5.13	2	365.7	362.4	412.1	404.6	382.5	429.4	467.1	999.6	712.5
RYSPPIQR	1×TMT6plex [N-Term]; 1×Phospho [S3(100)]	Q8IYB3	Serine/arginine repetitive matrix protein 1	SRRM1	Q8IYB3 [595-602]	Q8IYB3 1×Phospho [S597(100)]	1325.69	3.2	3	364.8	380.8	355.9	364.1	381.3	381.6	307.3	305.7	292.4
SRSPSPAPEKK	2×TMT6plex [K10; K11]; 1×TMT6plex [N-Term]; 2×Phospho [S3(100); S5(100)]	Q8IYB3	Serine/arginine repetitive matrix protein 1	SRRM1	Q8IYB3 [207-217]	Q8IYB3 2×Phospho [S209(100); S211(100)]	2031.06	3.61	4	364.4	495.6	476.1	427.9	560	423.2	245.4	245.2	246.8
KVVTSPR	1×TMT6plex [K1]; 1×TMT6plex [N-Term]; 1×Phospho [S5(100)]	Q96QE3	ATPase family AAA domain-containing protein 5	ATAD5	Q96QE3 [1210-1216]	Q96QE3 1×Phospho [S1214(100)]	1324.78	2.22	2	364	289.6	279	332.4	284.5	318.3	232.3	385.9	311.3
RRPSPQPSPR	1×TMT6plex [N-Term]; 1×Phospho [S8(100)]	Q9UQ35	Serine/arginine repetitive matrix protein 2	SRRM2	Q9UQ35 [2699-2708]	Q9UQ35 1×Phospho [S2706(100)]	1486.78	2.51	5	363.6	417.4	410.2	381.8	202.6	382.5	93.6	262.9	171.2
SSTPPGESYFGVSSLQLK	1×TMT6plex [K18]; 1×TMT6plex [N-Term]; 1×Phospho [T3(99.6)]	Q9UQ35	Serine/arginine repetitive matrix protein 2	SRRM2	Q9UQ35 [1041-1058]	Q9UQ35 1×Phospho [T1043(99.6)]	2422.23	6.18	2	362.8	291	333.8	341.4	166.2	319	94.1	242	182
ASAVSELSPR	1×TMT6plex [N-Term]; 1×Phospho [S8(100)]	Q9Y2W1	Thyroid hormone receptor-associated protein 3	THRAP3	Q9Y2W1 [236-245]	Q9Y2W1 1×Phospho [S243(100)]	1325.67	3.05	2	362.8	238.3	266	259.5	177.7	239.7	152.2	206.8	154.2
KEQSEVSVSPR	1×TMT6plex [K1]; 1×TMT6plex [N-Term]; 1×Phospho [S9(100)]	Q7L4I2	Arginine/serine-rich coiled-coil protein 2	RSRC2	Q7L4I2 [24-34]	Q7L4I2 1×Phospho [S32(100)]	1783.94	3.47	1	362.4	216.1	194.5	223.3	178.5	507.7	80.5	167.2	131.7
QGSFTIEKPSPNIPIELIPHINK	2×TMT6plex [K8; K23]; 1×TMT6plex [N-Term]; 1×Phospho [S3(99.4)]	Q5SW79	Centrosomal protein of 170 kDa	CEP170	Q5SW79 [836-858]	Q5SW79 1×Phospho [S838(99.4)]	3339.87	5.88	4	362	307.6	303.4	218.8	132.6	261.6	102.4	331.5	302.7
SLSDSESDDSK	1×TMT6plex [K11]; 1×TMT6plex [N-Term]; 1×Phospho [S3(100)]	Q13185	Chromobox protein homolog 3	CBX3	Q13185 [93-103]	Q13185 1×Phospho [S95(100)]	1707.77	3.21	3	361.5	387.3	461.3	447.3	314.6	451.2	271.7	814.3	540.2
LCDFGSASHVADNDITPYLVSR	1×Carbamidomethyl [C2]; 1×TMT6plex [N-Term]; 1×Phospho [T16(99.6)]	Q13523	Serine/threonine-protein kinase PRP4 homolog	PRPF4B	Q13523 [832-853]	Q13523 1×Phospho [T847(99.6)]	2746.27	6.79	4	361.5	364.9	351.6	366.8	287.1	353.4	230.9	348.7	358.7
GRLSPVPVPR	1×TMT6plex [N-Term]; 1×Phospho [S4(100)]	Q9UKM9	RNA-binding protein Raly	RALY	Q9UKM9 [132-141]	Q9UKM9 1×Phospho [S135(100)]	1386.78	3.09	2	361.5	360.7	346	375.1	300.7	369.8	220.2	509.2	429.8
KFSKEEPVSSGPEEAVGK	3×TMT6plex [K1; K4; K18]; 1×TMT6plex [N-Term]; 1×Phospho [S10(99.4)]	O00567	Nucleolar protein 56	NOP56	O00567 [561-578]	O00567 1×Phospho [S570(99.4)]	2901.58	5.65	3	361.1	322.7	269.6	290.8	223.5	301.8	225.4	266.1	234.1
SSTRAPSPTK	1×TMT6plex [K10]; 1×TMT6plex [N-Term]; 1×Phospho [S7(99.3)]	Q15287	RNA-binding protein with serine-rich domain 1	RNPS1	Q15287 [21-30]	Q15287 1×Phospho [S27(99.3)]	1569.84	1.82	2	361.1	417.4	310.3	286.9	184.4	304.4	88.4	191.1	164.7
SPSPAHLPDDPKVAEK	2×TMT6plex [K12; K16]; 1×TMT6plex [N-Term]; 1×Phospho [S3(100)]	Q92615	La-related protein 4B	LARP4B	Q92615 [599-614]	Q92615 1×Phospho [S601(100)]	2455.32	4.74	2	361.1	433.6	341.3	406.8	276	379	194.9	408.9	455.6
KRPQSPSPR	1×TMT6plex [K1]; 1×TMT6plex [N-Term]; 2×Phospho [S5(100); S7(100)]	Q99590	Protein SCAF11	SCAF11	Q99590 [812-820]	Q99590 2×Phospho [S816(100); S818(100)]	1670.85	1.91	2	361.1	409.5	333.5	323.4	161.2	352.9	69.6	274	187.9
AVVSPPKFVFGSESVK	2×TMT6plex [K7; K16]; 1×TMT6plex [N-Term]; 1×Phospho [S4(100)]	P49792	E3 SUMO-protein ligase RanBP2	RANBP2	P49792 [2507-2522]	P49792 1×Phospho [S2510(100)]	2445.38	4.24	2	360.3	378.9	376.8	405.9	259.2	348.7	178.3	372.3	333.8
GVTIPYRPKPSSSPVIFAGGQDR	1×TMT6plex [K9]; 1×TMT6plex [N-Term]; 1×Phospho [S13(98.6)]	Q15366	Poly(rC)-binding protein 2	PCBP2	Q15366 [177-199]	Q15366 1×Phospho [S189(98.6)]	2967.59	5.4	2	360.3	428.5	546.4	499	341.7	533.1	231.1	747.1	590.7
LKISLGK	2×TMT6plex [K2; K7]; 1×TMT6plex [N-Term]; 1×Phospho [S4(100)]	P46013	Proliferation marker protein Ki-67	MKI67	P46013 [1999-2005]	P46013 1×Phospho [S2002(100)]	1525.97	2.59	1	359.9	248.4	172.2	236.1	96.4	233.9	175.1	496.2	396.3
VASPSQGQVGSSSPKR	1×TMT6plex [K15]; 1×TMT6plex [N-Term]; 1×Phospho [S13(99.7)]	Q99569	Plakophilin-4	PKP4	Q99569 [325-340]	Q99569 1×Phospho [S337(99.7)]	2110.11	4.69	2	359.9	415.2	350.7	336	287.8	384.9	229.1	470.6	438.4
ERSPSPLR	1×TMT6plex [N-Term]; 1×Phospho [S3(100)]	Q9Y2V2	Calcium-regulated heat-stable protein 1	CARHSP1	Q9Y2V2 [28-35]	Q9Y2V2 1×Phospho [S30(100)]	1250.65	3.15	2	359.1	279.9	239.2	216.6	147.1	243.7	96.5	266.7	239.6
RIDISPSTFRK	1×TMT6plex [K11]; 1×TMT6plex [N-Term]; 1×Phospho [S5(100)]	Q9Y2W1	Thyroid hormone receptor-associated protein 3	THRAP3	Q9Y2W1 [678-688]	Q9Y2W1 1×Phospho [S682(100)]	1858.04	3.68	2	359.1	378.6	320.6	337.8	258.9	354.1	147.8	196.3	178.6
YSPGKLR	1×TMT6plex [K5]; 1×TMT6plex [N-Term]; 1×Phospho [S2(100)]	P84157	Matrix-remodeling-associated protein 7	MXRA7	P84157 [143-149]	P84157 1×Phospho [S144(100)]	1358.76	2.35	2	358.7	387.4	361.5	372	323.9	412	370.9	705.3	601.4
SRSGSIK	1×TMT6plex [K7]; 1×TMT6plex [N-Term]; 2×Phospho [S1(100); S3(100)]	Q16629	Serine/arginine-rich splicing factor 7	SRSF7	Q16629 [179-185]	Q16629 2×Phospho [S179(100); S181(100)]	1352.67	1.93	2	356.2	294.1	333.5	397.1	294.1	343	171	115.7	116.5
GSSLKILSK	2×TMT6plex [K5; K9]; 1×TMT6plex [N-Term]; 1×Phospho [S3(99.4)]	P61073	C-X-C chemokine receptor type 4	CXCR4	P61073 [323-331]	P61073 1×Phospho [S325(99.4)]	1700.03	2.51	1	355.4	289.9	252.4	150.2	138.2	243.5	104.7	160	338.1
GAESPFEEK	1×TMT6plex [K9]; 1×TMT6plex [N-Term]; 1×Phospho [S4(100)]	P46821	Microtubule-associated protein 1B	MAP1B	P46821 [1424-1432]	P46821 1×Phospho [S1427(100)]	1531.74	2.64	1	355	356.2	354.9	347	180.2	298.1	119.7	406.9	322.7
HASTSSPADKAK	2×TMT6plex [K10; K12]; 1×TMT6plex [N-Term]; 1×Phospho [S/T]	Q5T4S7	E3 ubiquitin-protein ligase UBR4	UBR4	Q5T4S7 [1758-1769]		1967.06	3.37	2	355	407.5	375.2	349.2	254.3	409.4	138.1	315.3	279.4
SRSPQAFR	1×TMT6plex [N-Term]; 1×Phospho [S3(100)]	Q7Z6E9	E3 ubiquitin-protein ligase RBBP6	RBBP6	Q7Z6E9 [770-777]	Q7Z6E9 1×Phospho [S772(100)]	1257.63	3.16	2	355	332.6	317.8	307.2	263.9	318.1	118.3	199.2	160.7
EESPLRIK	1×TMT6plex [K8]; 1×TMT6plex [N-Term]; 1×Phospho [S3(100)]	Q9NYF8	Bcl-2-associated transcription factor 1	BCLAF1	Q9NYF8 [529-536]	Q9NYF8 1×Phospho [S531(100)]	1509.84	2.04	2	355	382.8	404.1	395.6	295.3	419.7	181.2	331.8	349.4
HRSPTPK	1×TMT6plex [K7]; 1×TMT6plex [N-Term]; 1×Phospho [S3(100)]	Q9UQ35	Serine/arginine repetitive matrix protein 2	SRRM2	Q9UQ35 [229-235]	Q9UQ35 1×Phospho [S231(100)]	1360.75	2.63	2	354.5	455.2	418.5	367.2	236.2	353.1	87	198.1	116.8
GKPKPRSPQPPSR	2×TMT6plex [K2; K4]; 1×TMT6plex [N-Term]; 1×Phospho [S7(100)]	Q86VM9	Zinc finger CCCH domain-containing protein 18	ZC3H18	Q86VM9 [481-493]	Q86VM9 1×Phospho [S487(100)]	2199.27	3.01	2	354.1	489.4	430.7	459.7	334.4	499.9	170.7	258.8	284.6
GQESFKKQEK	3×TMT6plex [K6; K7; K10]; 1×TMT6plex [N-Term]; 1×Phospho [S4(100)]	P06748	Nucleophosmin	NPM1	P06748 [224-233]	P06748 1×Phospho [S227(100)]	2205.25	2.06	1	352.9	293.9	245.3	137.9	83.3	178.3	51.8	178	136.3
SPTSPLNMK	1×Oxidation [M8]; 1×TMT6plex [K9]; 1×TMT6plex [N-Term]; 1×Phospho [S4(100)]	P28370	Probable global transcription activator SNF2L1	SMARCA1	P28370 [116-124]	P28370 1×Phospho [S119(100)]	1528.78	1.73	2	352.9	299.7	317.5	296.6	302.6	365.8	250.9	308.3	302.1
KESESEDSSDDEPLIKK	3×TMT6plex [K1; K16; K17]; 1×TMT6plex [N-Term]; 2×Phospho [S8(100); S9(100)]	P35659	Protein DEK	DEK	P35659 [299-315]	P35659 2×Phospho [S306(100); S307(100)]	3012.49	5.43	2	352.9	488.7	489.3	436	361.5	450.5	85.8	128	121.8
SVSRSPVPEK	1×TMT6plex [K10]; 1×TMT6plex [N-Term]; 1×Phospho [S5(100)]	Q13243	Serine/arginine-rich splicing factor 5	SRSF5	Q13243 [229-238]	Q13243 1×Phospho [S233(100)]	1623.89	3.15	1	352.1	400.8	419.6	298.4	317.7	312.2	125.9	86.4	92.1
DKVEENSVRSPR	1×TMT6plex [K2]; 1×TMT6plex [N-Term]; 1×Phospho [S10(100)]	Q92576	PHD finger protein 3	PHF3	Q92576 [116-127]	Q92576 1×Phospho [S125(100)]	1954.02	3.6	2	350	336.6	253.6	308.8	238.7	321.6	190.2	438.9	330.5
GPGQVPTATSALSLELQEVEPLGLPQASPSR	1×TMT6plex [N-Term]; 1×Phospho [S28(99.4)]	Q6P2E9	Enhancer of mRNA-decapping protein 4	EDC4	Q6P2E9 [696-726]	Q6P2E9 1×Phospho [S723(99.4)]	3438.77	7.56	5	349.6	248.2	333.8	336.9	199.7	252.7	131	201.8	243.8
AKEVELVSE	1×TMT6plex [K2]; 1×TMT6plex [N-Term]; 1×Phospho [S8(100)]	O60832	H/ACA ribonucleoprotein complex subunit DKC1	DKC1	O60832 [506-514]	O60832 1×Phospho [S513(100)]	1541.82	1.9	1	349.2	325.1	260.2	279.8	163.4	278.6	75.5	170.7	136.3
SASQSSLDKLDQELKEQQK	3×TMT6plex [K9; K15; K19]; 1×TMT6plex [N-Term]; 2×Phospho [S3(100); S6(99.3)]	O60271	C-Jun-amino-terminal kinase-interacting protein 4	SPAG9	O60271 [728-746]	O60271 2×Phospho [S730(100); S733(99.3)]	3238.68	4.33	2	348.8	284.8	349.3	349.9	233.1	344	174.2	500.8	367.3
SKSLDSR	1×TMT6plex [K2]; 1×TMT6plex [N-Term]; 1×Phospho [S3(100)]	Q9P2M7	Cingulin	CGN	Q9P2M7 [206-212]	Q9P2M7 1×Phospho [S208(100)]	1330.71	1.88	1	348.8	326.4	353.5	313.5	257.9	326.5	186.7	340.3	305.7
ANSFVGTAQYVSPELLTEK	1×TMT6plex [K19]; 1×TMT6plex [N-Term]; 1×Phospho [S3(100)]	O15530	3-phosphoinositide-dependent protein kinase 1	PDPK1	O15530 [239-257]	O15530 1×Phospho [S241(100)]	2592.34	5.76	3	348.4	304.5	332.4	296.6	191.9	264	104.1	220.2	317.4
SVSKEKR	2×TMT6plex [K4; K6]; 1×TMT6plex [N-Term]; 2×Phospho [S1(100); S3(100)]	P18583	Protein SON	SON	P18583 [1885-1891]	P18583 2×Phospho [S1885(100); S1887(100)]	1680.91	1.62	1	348	402.2	344.8	411.5	218.4	345.8	94	94.2	91.1
SRSPLGFYVHLK	1×TMT6plex [K12]; 1×TMT6plex [N-Term]; 2×Phospho [S1(100); S3(100)]	Q8IXT5	RNA-binding protein 12B	RBM12B	Q8IXT5 [278-289]	Q8IXT5 2×Phospho [S278(100); S280(100)]	2022.04	5.44	3	348	339.3	477	430.4	300.7	414.3	164	309.4	273.1
LHSYSSPSTK	1×TMT6plex [K10]; 1×TMT6plex [N-Term]; 1×Phospho [S5(99.7)]	Q96T37	RNA-binding protein 15	RBM15	Q96T37 [123-132]	Q96T37 1×Phospho [S127(99.7)]	1644.84	3.7	2	347.5	456.1	311.9	376.9	262.8	376.4	165.1	331.8	391.5
SDKSPDLAPTPAPQSTPR	1×TMT6plex [K3]; 1×TMT6plex [N-Term]; 1×Phospho [S4(100)]	Q9BY44	Eukaryotic translation initiation factor 2A	EIF2A	Q9BY44 [503-520]	Q9BY44 1×Phospho [S506(100)]	2403.23	4.84	1	347.1	376.1	339.2	336.6	174	360.4	107.8	369.4	319.3
AQTPPGPSLSGSKSPCPQEK	1×Carbamidomethyl [C16]; 2×TMT6plex [K13; K20]; 1×TMT6plex [N-Term]; 2×Phospho [T3(100); S14(99.4)]	Q9UQ35	Serine/arginine repetitive matrix protein 2	SRRM2	Q9UQ35 [1001-1020]	Q9UQ35 2×Phospho [T1003(100); S1014(99.4)]	2900.42	5.62	2	346.7	345.2	273.3	290.5	165.2	300	109.4	268.4	200.3
KAEPSEVDMNSPK	1×Oxidation [M9]; 2×TMT6plex [K1; K13]; 1×TMT6plex [N-Term]; 1×Phospho [S11(100)]	Q9NR30	Nucleolar RNA helicase 2	DDX21	Q9NR30 [61-73]	Q9NR30 1×Phospho [S71(100)]	2215.13	4.04	2	346.3	389.9	271	285.6	216.4	382.1	147.3	287	228.7
RASFAEK	1×TMT6plex [K7]; 1×TMT6plex [N-Term]; 1×Phospho [S3(100)]	Q15149	Plectin	PLEC	Q15149 [1719-1725]	Q15149 1×Phospho [S1721(100)]	1346.72	3.31	2	345.9	357.5	314.3	338.4	593.3	345.4	483.6	673.9	637.6
RDYDDMSPR	1×Oxidation [M6]; 1×TMT6plex [N-Term]; 1×Phospho [S7(100)]	P61978	Heterogeneous nuclear ribonucleoprotein K	HNRNPK	P61978 [278-286]	P61978 1×Phospho [S284(100)]	1479.61	2.68	3	345.5	330.9	288.1	291	234.8	332.4	135	292.3	254.5
YSPSQNSPIHHIPSRRSPAK	1×TMT6plex [K20]; 1×TMT6plex [N-Term]; 2×Phospho [S7(100); S17(99.3)]	Q9NYF8	Bcl-2-associated transcription factor 1	BCLAF1	Q9NYF8 [284-303]	Q9NYF8 2×Phospho [S290(100); S300(99.3)]	2877.43	7.08	2	345.5	485.6	438.2	470.4	317.4	524.9	155.6	406	354.7
LLLAEDSEEEVDFLSERR	1×TMT6plex [N-Term]; 1×Phospho [S7(100)]	Q14676	Mediator of DNA damage checkpoint protein 1	MDC1	Q14676 [162-179]	Q14676 1×Phospho [S168(100)]	2459.19	5.55	2	345.1	273.1	203.7	245.8	178.7	216.4	138.4	194.3	246.5
RFSYSQSK	1×TMT6plex [K8]; 1×TMT6plex [N-Term]; 1×Phospho [S3(100)]	Q8WXF0	Serine/arginine-rich splicing factor 12	SRSF12	Q8WXF0 [144-151]	Q8WXF0 1×Phospho [S146(100)]	1540.79	3.54	2	345.1	316.9	304.4	301.6	268.2	319	119.5	194	132.5
EEDEEPESPPEKK	2×TMT6plex [K12; K13]; 1×TMT6plex [N-Term]; 1×Phospho [S8(100)]	Q9H1E3	Nuclear ubiquitous casein and cyclin-dependent kinase substrate 1	NUCKS1	Q9H1E3 [207-219]	Q9H1E3 1×Phospho [S214(100)]	2310.14	3.13	1	345.1	382	339.4	351.3	221	377.1	89.8	253	177.1
ESLKEEDESDDDNM	1×Oxidation [M14]; 1×TMT6plex [K4]; 1×TMT6plex [N-Term]; 1×Phospho [S9(100)]	P25788	Proteasome subunit alpha type-3	PSMA3	P25788 [242-255]	P25788 1×Phospho [S250(100)]	2209.91	1.89	2	344.7	292.5	293.6	262.9	249.6	308.7	166.1	239.4	215
SIRDTPAKNAQK	2×TMT6plex [K8; K12]; 1×TMT6plex [N-Term]; 1×Phospho [T5(100)]	P06748	Nucleophosmin	NPM1	P06748 [195-206]	P06748 1×Phospho [T199(100)]	2096.18	2.25	1	344.2	305.4	194.3	126.4	92.2	172.9	103.2	108.2	130.4
TPVQYSQQQNSPQK	1×TMT6plex [K14]; 1×TMT6plex [N-Term]; 1×Phospho [S11(100)]	P46013	Proliferation marker protein Ki-67	MKI67	P46013 [347-360]	P46013 1×Phospho [S357(100)]	2171.09	4.42	2	344.2	416.5	325.3	305.8	182.7	340.2	94.7	238.5	138.4
GLLYDSDEEDEERPAR	1×TMT6plex [N-Term]; 1×Phospho [S6(100)]	P49736	DNA replication licensing factor MCM2	MCM2	P49736 [134-149]	P49736 1×Phospho [S139(100)]	2202.98	6.8	1	344.2	328.9	336.4	302.7	273.8	302.6	143.2	300.7	329.6
NTFTAWSDEESDYEIDDRDVNK	1×TMT6plex [K22]; 1×TMT6plex [N-Term]; 1×Phospho [S7(100)]	Q6PKG0	La-related protein 1	LARP1	Q6PKG0 [621-642]	Q6PKG0 1×Phospho [S627(100)]	3187.41	6.82	3	343.8	392.7	340.4	342.7	253	362.5	155.6	301.9	261.7
NRPDYVSEEEEDDEDFETAVKK	2×TMT6plex [K21; K22]; 1×TMT6plex [N-Term]; 1×Phospho [S7(100)]	P49792	E3 SUMO-protein ligase RanBP2	RANBP2	P49792 [2662-2683]	P49792 1×Phospho [S2668(100)]	3411.61	5.66	2	343.4	363.2	358.2	427.3	320.1	398.1	154.6	375.8	372.8
HRPSPPATPPPK	1×TMT6plex [K12]; 1×TMT6plex [N-Term]; 1×Phospho [S4(100)]	Q8IYB3	Serine/arginine repetitive matrix protein 1	SRRM1	Q8IYB3 [399-410]	Q8IYB3 1×Phospho [S402(100)]	1820	4.4	2	343.4	386.5	362.9	340.9	324.3	351.7	155.5	217.8	194.8
GTEKRESPSPAPKPR	2×TMT6plex [K4; K13]; 1×TMT6plex [N-Term]; 1×Phospho [S7(100)]	Q8IYB3	Serine/arginine repetitive matrix protein 1	SRRM1	Q8IYB3 [444-458]	Q8IYB3 1×Phospho [S450(100)]	2404.33	5.05	2	343.4	432.3	379.6	421.9	231.5	494.3	92.4	219	167
ESKSSPRPTAEK	2×TMT6plex [K3; K12]; 1×TMT6plex [N-Term]; 1×Phospho [S5(99.6)]	Q9UHB7	AF4/FMR2 family member 4	AFF4	Q9UHB7 [616-627]	Q9UHB7 1×Phospho [S620(99.6)]	2084.14	3.02	2	343.4	373.1	312.6	367.9	219.5	354.5	135	204.5	157.8
IPRPLSPTK	1×TMT6plex [K9]; 1×TMT6plex [N-Term]; 1×Phospho [S6(100)]	Q13625	Apoptosis-stimulating of p53 protein 2	TP53BP2	Q13625 [693-701]	Q13625 1×Phospho [S698(100)]	1546.91	2.78	2	342.6	325.3	410	424.6	305.5	387	359.7	803.6	547.8
AGLESGAEPGDGDSDTTKKK	3×TMT6plex [K18; K19; K20]; 1×TMT6plex [N-Term]; 1×Phospho [S14(100)]	O60832	H/ACA ribonucleoprotein complex subunit DKC1	DKC1	O60832 [481-500]	O60832 1×Phospho [S494(100)]	2959.54	5.7	3	341.4	341.1	322.2	353.5	260.3	388.9	127.7	237.3	208.5
SQSKSPTGTPAR	1×TMT6plex [K4]; 1×TMT6plex [N-Term]; 1×Phospho [S5(99.8)]	Q13595	Transformer-2 protein homolog alpha	TRA2A	Q13595 [16-27]	Q13595 1×Phospho [S20(99.8)]	1754.92	2.4	2	341.4	472.7	579.3	452.2	435.8	438.8	44.5	83.5	58.1
SGAQASSTPLSPTR	1×TMT6plex [N-Term]; 1×Phospho [S11(99.6)]	P02545	Prelamin-A/C	LMNA	P02545 [12-25]	P02545 1×Phospho [S22(99.6)]	1668.82	5.23	4	341	332.9	307.2	386.8	270.6	425.6	271.8	678.2	577.2
KTPSKPPAQLSPSVPK	3×TMT6plex [K1; K5; K16]; 1×TMT6plex [N-Term]; 1×Phospho [S11(100)]	P18887	DNA repair protein XRCC1	XRCC1	P18887 [256-271]	P18887 1×Phospho [S266(100)]	2658.58	5.46	3	341	340.1	380.3	401.2	318.3	450.5	267.3	348.1	319.3
NPSPTTRPVSR	1×TMT6plex [N-Term]; 1×Phospho [S3(100)]	Q9ULV3	Cip1-interacting zinc finger protein	CIZ1	Q9ULV3 [836-846]	Q9ULV3 1×Phospho [S838(100)]	1520.78	2.76	2	341	399.1	370.9	394.4	291.9	401.6	123.7	340.6	259.4
SCTKPSPSK	1×Carbamidomethyl [C2]; 2×TMT6plex [K4; K9]; 1×TMT6plex [N-Term]; 1×Phospho [S6(99.4)]	Q9NQW6	Anillin	ANLN	Q9NQW6 [60-68]	Q9NQW6 1×Phospho [S65(99.4)]	1758.94	2.3	1	340.5	322	305.8	289	194.4	332.4	155.4	459.2	352.8
SRSPLAIR	1×TMT6plex [N-Term]; 1×Phospho [S3(100)]	Q9UQ35	Serine/arginine repetitive matrix protein 2	SRRM2	Q9UQ35 [2044-2051]	Q9UQ35 1×Phospho [S2046(100)]	1208.67	3.63	2	340.5	322.5	288.6	287.6	345.8	288.4	144.5	166.9	157.8
RHSWGPGK	1×TMT6plex [K8]; 1×TMT6plex [N-Term]; 1×Phospho [S3(100)]	Q12802	A-kinase anchor protein 13	AKAP13	Q12802 [1563-1570]	Q12802 1×Phospho [S1565(100)]	1462.77	3.5	1	340.1	460.5	483.6	386.3	326.4	481.1	233	409.2	376.3
GEEGSDDDETENGPKPK	2×TMT6plex [K15; K17]; 1×TMT6plex [N-Term]; 1×Phospho [S5(100)]	Q6PD62	RNA polymerase-associated protein CTR9 homolog	CTR9	Q6PD62 [966-982]	Q6PD62 1×Phospho [S970(100)]	2571.21	4.54	2	340.1	443.4	516.8	594.8	260.6	586.8	88.9	317.3	142.4
IFPDRLSGEMPPASPSFPR	1×Oxidation [M10]; 1×TMT6plex [N-Term]; 1×Phospho [S14(99.4)]	Q96JM7	Lethal(3)malignant brain tumor-like protein 3	L3MBTL3	Q96JM7 [595-613]	Q96JM7 1×Phospho [S608(99.4)]	2426.18	3.55	2	340.1	319.9	321.8	302	265.8	300.7	232.5	269	292
ERSPALKSPLQSVVVR	1×TMT6plex [K7]; 1×TMT6plex [N-Term]; 2×Phospho [S3(100); S8(100)]	Q9Y2W1	Thyroid hormone receptor-associated protein 3	THRAP3	Q9Y2W1 [246-261]	Q9Y2W1 2×Phospho [S248(100); S253(100)]	2384.29	4.08	2	339.7	304.8	301.3	399.8	167.3	407.5	123.2	281.5	218.1
VQEHEDSGDSEVENEAK	1×TMT6plex [K17]; 1×TMT6plex [N-Term]; 2×Phospho [S7(100); S10(100)]	Q9Y5J1	U3 small nucleolar RNA-associated protein 18 homolog	UTP18	Q9Y5J1 [115-131]	Q9Y5J1 2×Phospho [S121(100); S124(100)]	2520.06	7.37	2	339.7	424.1	339.2	354.4	239.8	415.7	76.3	228.9	129.4
VEAKEESEESDEDMGFGLFD	1×Oxidation [M14]; 1×TMT6plex [K4]; 1×TMT6plex [N-Term]; 1×Phospho [S7(100)]	P05388	60S acidic ribosomal protein P0	RPLP0	P05388 [298-317]	P05388 1×Phospho [S304(100)]	2817.21	3.16	2	339.3	271.2	282.7	307.9	198.3	291.3	142.5	253.3	235.6
YGRAESPDLR	1×TMT6plex [N-Term]; 1×Phospho [S6(100)]	Q6UN15	Pre-mRNA 3'-end-processing factor FIP1	FIP1L1	Q6UN15 [299-308]	Q6UN15 1×Phospho [S304(100)]	1472.71	3.08	2	338.9	375.3	280.1	308.5	368.7	424.2	295.8	267.9	390
KLTSDEEGEPSGKR	2×TMT6plex [K1; K13]; 1×TMT6plex [N-Term]; 1×Phospho [S4(99.6)]	Q8WVC0	RNA polymerase-associated protein LEO1	LEO1	Q8WVC0 [627-640]	Q8WVC0 1×Phospho [S630(99.6)]	2300.21	3.16	2	338.5	377.8	338.9	357.6	243.7	348.2	82.2	127.7	109.4
ESRQESDPEDDDVKKPALQSSVVATSK	3×TMT6plex [K14; K15; K27]; 1×TMT6plex [N-Term]; 1×Phospho [S6(100)]	Q9H307	Pinin	PNN	Q9H307 [95-121]	Q9H307 1×Phospho [S100(100)]	3942.05	5.69	2	338.5	332.8	325.5	302.7	247.5	340.9	152.2	300.4	315.5
KTSFDQDSDVDIFPSDFPTEPPSLPR	1×TMT6plex [K1]; 1×TMT6plex [N-Term]; 1×Phospho [S8(100)]	Q02880	DNA topoisomerase 2-beta	TOP2B	Q02880 [1574-1599]	Q02880 1×Phospho [S1581(100)]	3475.67	6.85	2	338.1	247.3	192.2	262.4	99.9	197.4	49.8	132.6	104.8
NLSNEELTK	1×TMT6plex [K9]; 1×TMT6plex [N-Term]; 1×Phospho [S3(100)]	Q0JRZ9	F-BAR domain only protein 2	FCHO2	Q0JRZ9 [401-409]	Q0JRZ9 1×Phospho [S403(100)]	1585.82	2.81	1	338.1	326.5	287.9	318.9	181.1	337.1	107	353.6	292.4
TKECSVEKGTGDSLR	1×Carbamidomethyl [C4]; 2×TMT6plex [K2; K8]; 1×TMT6plex [N-Term]; 1×Phospho [S5(100)]	Q05519	Serine/arginine-rich splicing factor 11	SRSF11	Q05519 [452-466]	Q05519 1×Phospho [S456(100)]	2434.26	3.15	2	337.7	376.6	408.8	333.7	199.7	390.1	110.1	270.2	177.5
TRTPLRQR	1×TMT6plex [N-Term]; 1×Phospho [T3(100)]	Q9UQ35	Serine/arginine repetitive matrix protein 2	SRRM2	Q9UQ35 [1569-1576]	Q9UQ35 1×Phospho [T1571(100)]	1336.74	2.57	1	337.2	371.4	189.6	211.6	97.7	259	17.9	71.5	52.2
YLSFTPPEKDGFPSGTPALNAK	2×TMT6plex [K9; K22]; 1×TMT6plex [N-Term]; 1×Phospho [S3(100)]	Q13177	Serine/threonine-protein kinase PAK 2	PAK2	Q13177 [139-160]	Q13177 1×Phospho [S141(100)]	3104.63	5.17	2	336.8	244.2	263.9	226	150.5	190.1	117.7	238.5	249.1
RGRSPQPPAEEDEDDFDDTLVAIDTYNCDLHFK	1×Carbamidomethyl [C28]; 1×TMT6plex [K33]; 1×TMT6plex [N-Term]; 1×Phospho [S4(100)]	Q9BUJ2	Heterogeneous nuclear ribonucleoprotein U-like protein 1	HNRNPUL1	Q9BUJ2 [191-223]	Q9BUJ2 1×Phospho [S194(100)]	4404.02	7.48	3	336.8	289.9	322.5	301.6	209.7	254.3	167	306	247.2
DTSGLER	1×TMT6plex [N-Term]; 1×Phospho [S3(99.6)]	Q9H307	Pinin	PNN	Q9H307 [656-662]	Q9H307 1×Phospho [S658(99.6)]	1086.5	2.15	1	336.8	297.2	242.7	231.4	128.3	222.8	100.6	205	136.7
FNDSEGDDTEETEDYRQFR	1×TMT6plex [N-Term]; 1×Phospho [S4(100)]	Q9NYF8	Bcl-2-associated transcription factor 1	BCLAF1	Q9NYF8 [394-412]	Q9NYF8 1×Phospho [S397(100)]	2662.08	4.85	2	336.8	349.8	355.4	349.2	218.4	370.3	81.7	222.2	215.4
LVSPEQPPKAK	2×TMT6plex [K9; K11]; 1×TMT6plex [N-Term]; 1×Phospho [S3(100)]	O43491	Band 4.1-like protein 2	EPB41L2	O43491 [497-507]	O43491 1×Phospho [S499(100)]	1961.14	1.74	1	336	413.5	318.7	407.5	156.3	339.5	77.1	221.3	124.5
ERHPSWR	1×TMT6plex [N-Term]; 1×Phospho [S5(100)]	P23588	Eukaryotic translation initiation factor 4B	EIF4B	P23588 [402-408]	P23588 1×Phospho [S406(100)]	1276.61	2.61	2	336	587.1	473.5	249.8	135.2	428.7	213	490.3	487.4
YMAENPTAGVVQEEEEDNLEYDSDGNPIAPTKK	1×Oxidation [M2]; 2×TMT6plex [K32; K33]; 1×TMT6plex [N-Term]; 1×Phospho [S23(100)]	Q86XP3	ATP-dependent RNA helicase DDX42	DDX42	Q86XP3 [163-195]	Q86XP3 1×Phospho [S185(100)]	4437.09	3.94	3	336	336.2	342	311	212.6	356.9	87.6	197.2	176.3
RLSAEGGDK	1×TMT6plex [K9]; 1×TMT6plex [N-Term]; 1×Phospho [S3(100)]	A7E2V4	Zinc finger SWIM domain-containing protein 8	ZSWIM8	A7E2V4 [565-573]	A7E2V4 1×Phospho [S567(100)]	1470.77	3.5	2	335.6	386	393.8	431.8	287.7	424.7	261.8	560.1	446.6
RSPLGQK	1×TMT6plex [K7]; 1×TMT6plex [N-Term]; 1×Phospho [S2(100)]	P54278	Mismatch repair endonuclease PMS2	PMS2	P54278 [444-450]	P54278 1×Phospho [S445(100)]	1323.76	2.27	1	335.2	361.8	337.8	331.9	260.3	354.8	258.1	406	359.3
SESPPPLSDPK	1×TMT6plex [K11]; 1×TMT6plex [N-Term]; 1×Phospho [S3(100)]	Q15059	Bromodomain-containing protein 3	BRD3	Q15059 [261-271]	Q15059 1×Phospho [S263(100)]	1691.87	3.5	2	335.2	317.2	322.5	329.7	289.4	321.6	229.8	240.2	227.6
LLLERPSPIRDR	1×TMT6plex [N-Term]; 1×Phospho [S7(100)]	Q96T37	RNA-binding protein 15	RBM15	Q96T37 [694-705]	Q96T37 1×Phospho [S700(100)]	1773.99	3.72	3	334.4	349.1	296.1	343.6	274.2	332.4	261.8	595.3	482.2
KRSSLSPGR	1×TMT6plex [K1]; 1×TMT6plex [N-Term]; 2×Phospho [S6(100); S]	Q9BUQ8	Probable ATP-dependent RNA helicase DDX23	DDX23	Q9BUQ8 [104-112]	Q9BUQ8 2×Phospho [S109(100); S]	1605.83	2.04	2	334.4	422.6	354.2	414.5	305.9	397.1	222	251.6	199.8
SYKYSPK	2×TMT6plex [K3; K7]; 1×TMT6plex [N-Term]; 1×Phospho [S5(100)]	P49792	E3 SUMO-protein ligase RanBP2	RANBP2	P49792 [792-798]	P49792 1×Phospho [S796(100)]	1639.91	1.52	2	334	356.7	337.3	373.1	329.1	391	281.9	470.6	370.4
MSQPGSPSPK	1×Oxidation [M1]; 1×TMT6plex [K10]; 1×TMT6plex [N-Term]; 1×Phospho [S6(100)]	Q14839	Chromodomain-helicase-DNA-binding protein 4	CHD4	Q14839 [1530-1539]	Q14839 1×Phospho [S1535(100)]	1569.77	3.17	2	334	331.5	353.3	279.8	335.7	430.3	176.5	253.9	228
ESSTSEGADQKMSSPEDDSDTKR	1×Oxidation [M12]; 2×TMT6plex [K11; K22]; 1×TMT6plex [N-Term]; 2×Phospho [S13(100); S14(100)]	Q15424	Scaffold attachment factor B1	SAFB	Q15424 [371-393]	Q15424 2×Phospho [S383(100); S384(100)]	3350.46	5.75	3	334	498.8	466.2	375.5	352.7	603.5	213.8	529.9	442.4
RPESPSEISPIKGSVR	1×TMT6plex [K12]; 1×TMT6plex [N-Term]; 2×Phospho [S4(100); S9(100)]	Q7Z5K2	Wings apart-like protein homolog	WAPL	Q7Z5K2 [218-233]	Q7Z5K2 2×Phospho [S221(100); S226(100)]	2357.2	4.75	2	333.5	296.1	321.8	355.3	252.3	328.4	173.9	440.9	426.2
SRSTTPAPK	1×TMT6plex [K9]; 1×TMT6plex [N-Term]; 2×Phospho [S1(100); S3(100)]	Q9UQ35	Serine/arginine repetitive matrix protein 2	SRRM2	Q9UQ35 [248-256]	Q9UQ35 2×Phospho [S248(100); S250(100)]	1562.77	4.19	2	333.5	464.7	399.6	373.1	252.6	380.2	112	221.6	146.2
TEPAAEAEAASGPSESPSPPAAEELPGSHAEPPVPAQGEAPGEQAR	1×TMT6plex [N-Term]; 1×Phospho [S/T]	P55884	Eukaryotic translation initiation factor 3 subunit B	EIF3B	P55884 [68-113]		4767.19	5.31	2	331.9	377.7	216.6	170.2	75.2	211.3	40.4	109.9	119.7
KVSPIKINLK	3×TMT6plex [K1; K6; K10]; 1×TMT6plex [N-Term]; 1×Phospho [S3(100)]	Q9H4I2	Zinc fingers and homeoboxes protein 3	ZHX3	Q9H4I2 [721-730]	Q9H4I2 1×Phospho [S723(100)]	2136.37	2.8	2	331.9	359.5	395.2	351.3	270.2	369.8	202.3	351.6	379.1
HIKEEPLSEEEPCTSTAIASPEK	1×Carbamidomethyl [C13]; 2×TMT6plex [K3; K23]; 1×TMT6plex [N-Term]; 1×Phospho [S8(100)]	Q9Y2X3	Nucleolar protein 58	NOP58	Q9Y2X3 [495-517]	Q9Y2X3 1×Phospho [S502(100)]	3349.68	5.1	3	331.9	288.8	242.7	312.6	202.9	274.1	117.5	281.5	211.6
KVEPVPVTKQPTPPSEAAASK	3×TMT6plex [K1; K9; K21]; 1×TMT6plex [N-Term]; 1×Phospho [T12(100)]	Q86UP2	Kinectin	KTN1	Q86UP2 [142-162]	Q86UP2 1×Phospho [T153(100)]	3157.8	6.75	1	331.5	339.4	305.5	320	213.6	344.2	136	357.4	359.1
SKTQLSPSIKR	2×TMT6plex [K2; K10]; 1×TMT6plex [N-Term]; 1×Phospho [S6(100)]	Q8NFC6	Biorientation of chromosomes in cell division protein 1-like 1	BOD1L1	Q8NFC6 [3014-3024]	Q8NFC6 1×Phospho [S3019(100)]	2012.19	1.96	2	330.7	372.2	278	281.3	195.2	324.7	113.9	176.2	183.2
SQTSPKGGR	1×TMT6plex [K6]; 1×TMT6plex [N-Term]; 1×Phospho [T/S]	Q9UQ35	Serine/arginine repetitive matrix protein 2	SRRM2	Q9UQ35 [1090-1098]		1455.77	1.6	1	330.7	339.9	247.4	213.6	135.6	250.3	48.6	110.8	100.8
KLSGDQITLPTTVDYSSVPK	2×TMT6plex [K1; K20]; 1×TMT6plex [N-Term]; 1×Phospho [S3(100)]	O00559	Receptor-binding cancer antigen expressed on SiSo cells	EBAG9	O00559 [34-53]	O00559 1×Phospho [S36(100)]	2916.59	6.44	2	330.2	296.9	366.7	342.5	232.9	309.8	165.8	415.3	321.2
KLEKEEEEGISQESSEEEQ	2×TMT6plex [K1; K4]; 1×TMT6plex [N-Term]; 2×Phospho [S14(100); S15(100)]	P17096	High mobility group protein HMG-I/HMG-Y	HMGA1	P17096 [89-107]	P17096 2×Phospho [S102(100); S103(100)]	3084.42	3.38	2	329.8	347.5	251.4	223.5	214.8	253.1	88.5	202.1	207.6
RPMEEDGEEKSPSK	2×TMT6plex [K10; K14]; 1×TMT6plex [N-Term]; 1×Phospho [S11(100)]	Q12906	Interleukin enhancer-binding factor 3	ILF3	Q12906 [372-385]	Q12906 1×Phospho [S382(100)]	2386.19	5.24	2	329.8	336.5	299.7	711.5	227.2	291.5	232.3	1437.3	929.6
RKSLSDSESDDSK	2×TMT6plex [K2; K13]; 1×TMT6plex [N-Term]; 1×Phospho [S3(100)]	Q13185	Chromobox protein homolog 3	CBX3	Q13185 [91-103]	Q13185 1×Phospho [S93(100)]	2221.13	3.71	1	329.4	354.2	328.8	323.8	208	361.1	236.9	934.4	619.9
YFQSPSRSR	1×TMT6plex [N-Term]; 2×Phospho [S4(100); S8(100)]	Q16629	Serine/arginine-rich splicing factor 7	SRSF7	Q16629 [189-197]	Q16629 2×Phospho [S192(100); S196(100)]	1516.65	2.38	2	329.4	364.3	476.3	393.1	410.4	377.6	232.2	171.6	182.8
EPVEETTKSPSDVNISAQPALSNFISQLEPEVFNSLVK	2×TMT6plex [K8; K38]; 1×TMT6plex [N-Term]; 1×Phospho [S9(98.3)]	Q9UK61	Protein TASOR	TASOR	Q9UK61 [1185-1222]	Q9UK61 1×Phospho [S1193(98.3)]	4911.55	7.83	4	329.4	209.7	256.9	272.8	144.8	246.1	94.8	302.8	241.9
KQPPVSPGTALVGSQKEPSEVPTPK	3×TMT6plex [K1; K16; K25]; 1×TMT6plex [N-Term]; 1×Phospho [S14(99.4)]	P17096	High mobility group protein HMG-I/HMG-Y	HMGA1	P17096 [31-55]	P17096 1×Phospho [S44(99.4)]	3555	5.22	3	327.8	278.4	173.8	210.5	161	254.6	140.7	343.5	294.7
MLPHAPGVQMQAIPEDAVHEDSGDEDGEDPDKR	2×Oxidation [M1; M10]; 1×TMT6plex [K32]; 1×TMT6plex [N-Term]; 1×Phospho [S22(100)]	Q92769	Histone deacetylase 2	HDAC2	Q92769 [373-405]	Q92769 1×Phospho [S394(100)]	4155.87	7.58	3	327.8	328.4	363.4	257.7	256.9	366.5	157.2	280.9	230.8
KSSPSVKPAVDPAAAK	3×TMT6plex [K1; K7; K16]; 1×TMT6plex [N-Term]; 1×Phospho [S]	Q6FI81	Anamorsin	CIAPIN1	Q6FI81 [181-196]		2549.49	3.07	1	327.4	457	295.2	257.9	197.2	280.4	105.3	213.5	288.2
ASSLEDLVLK	1×TMT6plex [K10]; 1×TMT6plex [N-Term]; 1×Phospho [S3(100)]	Q15477	Helicase SKI2W	SKIV2L	Q15477 [254-263]	Q15477 1×Phospho [S256(100)]	1612.9	3.59	1	327	236.8	310.3	309.9	196.4	283.7	147.7	381.3	291.8
GGLSPANDTGAK	1×TMT6plex [K12]; 1×TMT6plex [N-Term]; 1×Phospho [S4(100)]	P30419	Glycylpeptide N-tetradecanoyltransferase 1	NMT1	P30419 [44-55]	P30419 1×Phospho [S47(100)]	1625.83	4.02	2	325.7	301.8	342	350.4	135.7	366.8	100.6	431.3	305
SELNEIKENQRSPVR	1×TMT6plex [K7]; 1×TMT6plex [N-Term]; 1×Phospho [S12(100)]	Q13427	Peptidyl-prolyl cis-trans isomerase G	PPIG	Q13427 [386-400]	Q13427 1×Phospho [S397(100)]	2337.23	3.1	3	325.7	338.8	363.4	430.2	246.8	358.8	151.6	333.6	154.2
GINGGPSRMSPK	1×Oxidation [M9]; 1×TMT6plex [K12]; 1×TMT6plex [N-Term]; 1×Phospho [S10(100)]	Q8WWM7	Ataxin-2-like protein	ATXN2L	Q8WWM7 [400-411]	Q8WWM7 1×Phospho [S409(100)]	1754.9	2.5	1	324.9	351.9	310.7	221.5	188.6	347	116.4	264.9	283.4
MAPPVDDLSPK	1×Oxidation [M1]; 1×TMT6plex [K11]; 1×TMT6plex [N-Term]; 1×Phospho [S9(100)]	Q92576	PHD finger protein 3	PHF3	Q92576 [1125-1135]	Q92576 1×Phospho [S1133(100)]	1723.87	4.27	2	324.9	298.4	348.4	288.1	263.8	381.8	219.7	371.1	303.6
SPSTPAKSPK	2×TMT6plex [K7; K10]; 1×TMT6plex [N-Term]; 1×Phospho [S8(100)]	Q9BQG0	Myb-binding protein 1A	MYBBP1A	Q9BQG0 [1241-1250]	Q9BQG0 1×Phospho [S1248(100)]	1767	2.31	1	324.9	332.8	255.9	221.3	199.6	276.7	152.6	183.8	209.5
KQKGSEENLDEAR	2×TMT6plex [K1; K3]; 1×TMT6plex [N-Term]; 1×Phospho [S5(100)]	P35611	Alpha-adducin	ADD1	P35611 [582-594]	P35611 1×Phospho [S586(100)]	2271.19	3.91	2	324.5	352.5	320.6	344.1	262.5	389.6	108.1	229.8	164.5
GPGAPGLAHLQESQAGSDTDVEEGKAPQAVPLEK	2×TMT6plex [K25; K34]; 1×TMT6plex [N-Term]; 1×Phospho [S17(99.1)]	Q14676	Mediator of DNA damage checkpoint protein 1	MDC1	Q14676 [360-393]	Q14676 1×Phospho [S376(99.1)]	4151.13	8.29	2	324.5	365.7	413	404.3	264.7	401.6	136.9	349.3	312.8
SAIRHSPSK	1×TMT6plex [K9]; 1×TMT6plex [N-Term]; 1×Phospho [S6(100)]	O94964	Protein SOGA1	SOGA1	O94964 [1394-1402]	O94964 1×Phospho [S1399(100)]	1520.84	2.31	2	324.1	327.5	293.1	310.6	232	346.8	172.3	374.3	321.4
SQQQPTPVTPK	1×TMT6plex [K11]; 1×TMT6plex [N-Term]; 1×Phospho [T9(100)]	O95251	Histone acetyltransferase KAT7	KAT7	O95251 [80-90]	O95251 1×Phospho [T88(100)]	1748.93	4.33	2	324.1	311.5	242.5	217.5	145.8	259	91.2	219.3	174.4
MQASIEKGGSLPK	1×Oxidation [M1]; 2×TMT6plex [K7; K13]; 1×TMT6plex [N-Term]; 1×Phospho [S4(99)]	P06748	Nucleophosmin	NPM1	P06748 [251-263]	P06748 1×Phospho [S254(99)]	2129.16	1.34	1	324.1	287.1	271	237.5	221.8	290.1	169.9	271.3	263.6
SLSPKPR	1×TMT6plex [K5]; 1×TMT6plex [N-Term]; 1×Phospho [S3(100)]	Q13523	Serine/threonine-protein kinase PRP4 homolog	PRPF4B	Q13523 [354-360]	Q13523 1×Phospho [S356(100)]	1322.76	1.96	1	324.1	301.5	309.8	221.3	376	252.9	393.7	160.8	255.2
KAPSASDSDSKADSDGAKPEPVAMAR	1×Oxidation [M24]; 3×TMT6plex [K1; K11; K18]; 1×TMT6plex [N-Term]; 3×Phospho [S6(97.8); S8(100); S14(97.8)]	Q7Z4V5	Hepatoma-derived growth factor-related protein 2	HDGFL2	Q7Z4V5 [227-252]	Q7Z4V5 3×Phospho [S232(97.8); S234(100); S240(97.8)]	3760.77	4.2	2	324.1	509.1	451.1	335.3	245.2	499.7	50	128.3	71.5
GGSGSGPTIEEVD	1×TMT6plex [N-Term]; 1×Phospho [S5(100)]	P0DMV9	Heat shock 70 kDa protein 1B	HSPA1B	P0DMV9 [629-641]	P0DMV9 1×Phospho [S633(100)]	1513.66	2.18	2	323.7	351.1	328.4	419.6	288.1	347.3	260.6	468.2	439.2
RSPVPAQIAITVPK	1×TMT6plex [K14]; 1×TMT6plex [N-Term]; 1×Phospho [S2(100)]	O43432	Eukaryotic translation initiation factor 4 gamma 3	EIF4G3	O43432 [494-507]	O43432 1×Phospho [S495(100)]	2015.18	6.7	3	323.2	312.6	364.1	372.9	338.7	326.1	200.1	488.3	358
SSLGQSASETEEDTVSVSKK	2×TMT6plex [K19; K20]; 1×TMT6plex [N-Term]; 1×Phospho [S8(100)]	Q13435	Splicing factor 3B subunit 2	SF3B2	Q13435 [302-321]	Q13435 1×Phospho [S309(100)]	2836.44	6.81	2	323.2	341.9	356.4	308.1	192.1	354.5	107.6	304.5	264.4
ELVSSSSSGSDSDSEVDKK	2×TMT6plex [K18; K19]; 1×TMT6plex [N-Term]; 1×Phospho [S12(100)]	P53999	Activated RNA polymerase II transcriptional coactivator p15	SUB1	P53999 [6-24]	P53999 1×Phospho [S17(100)]	2710.33	5.39	1	322.4	458	479.4	371.7	346.7	370.1	59.4	162.9	160.7
SSLSPGRGK	1×TMT6plex [K9]; 1×TMT6plex [N-Term]; 1×Phospho [S4(99.5)]	Q9BUQ8	Probable ATP-dependent RNA helicase DDX23	DDX23	Q9BUQ8 [106-114]	Q9BUQ8 1×Phospho [S109(99.5)]	1426.78	1.56	1	322.4	307.3	247.9	255.2	215.9	276.7	91.2	97.1	120.7
IEDVGSDEEDDSGKDKK	3×TMT6plex [K14; K16; K17]; 1×TMT6plex [N-Term]; 1×Phospho [S6(100)]	P08238; Q58FF8	Heat shock protein HSP 90-beta	HSP90AB1	P08238 [250-266]; Q58FF8 [172-188]	P08238 1×Phospho [S255(100)]; Q58FF8 1×Phospho [S177(100)]	2862.44	4.34	2	322	313.5	354	372.9	264.6	383.5	169	406.6	385.8
SLTNSHLEK	1×TMT6plex [K9]; 1×TMT6plex [N-Term]; 1×Phospho [S1(100)]	Q9H2H9	Sodium-coupled neutral amino acid transporter 1	SLC38A1	Q9H2H9 [52-60]	Q9H2H9 1×Phospho [S52(100)]	1566.83	4.92	2	321.6	394.4	432.1	388.6	312.6	467.5	345.2	1024.6	700.5
TAQVPSPPRGK	1×TMT6plex [K11]; 1×TMT6plex [N-Term]; 1×Phospho [S6(100)]	Q9UKV3	Apoptotic chromatin condensation inducer in the nucleus	ACIN1	Q9UKV3 [999-1009]	Q9UKV3 1×Phospho [S1004(100)]	1675.93	2.86	4	321.6	371.8	381.8	372.2	338.1	408	196.5	299.8	291.1
RGTGQSDDSDIWDDTALIK	1×TMT6plex [K19]; 1×TMT6plex [N-Term]; 1×Phospho [S6(100)]	Q16637	Survival motor neuron protein	SMN1	Q16637 [23-41]	Q16637 1×Phospho [S28(100)]	2631.27	5.16	2	321.2	458.1	485	381.6	303.1	421.4	136.4	182.3	191.4
TSAAACAVTDLSDDSDFDEKAK	1×Carbamidomethyl [C6]; 2×TMT6plex [K20; K22]; 1×TMT6plex [N-Term]; 1×Phospho [S15(100)]	Q9NQZ2	Something about silencing protein 10	UTP3	Q9NQZ2 [354-375]	Q9NQZ2 1×Phospho [S368(100)]	3084.47	4.97	2	320.8	338.8	249.8	250.7	182.3	263	155.7	158.2	177.1
KFSKEEPVSSGPEEAVGK	3×TMT6plex [K1; K4; K18]; 1×TMT6plex [N-Term]; 2×Phospho [S9(100); S10(100)]	O00567	Nucleolar protein 56	NOP56	O00567 [561-578]	O00567 2×Phospho [S569(100); S570(100)]	2981.54	6	2	320.4	286.9	198.3	253.7	124.7	221.2	64.1	141.6	136.5
AQPFGFIDSDTDAEEERIPATPVVIPMK	1×Oxidation [M27]; 1×TMT6plex [K28]; 1×TMT6plex [N-Term]; 1×Phospho [S/T]	Q14676	Mediator of DNA damage checkpoint protein 1	MDC1	Q14676 [321-348]		3627.81	4.82	3	320.4	269.4	298.7	289.9	165.9	305.4	99.3	227.4	205.7
RESPSPAPKPR	1×TMT6plex [K9]; 1×TMT6plex [N-Term]; 2×Phospho [S3(100); S5(100)]	Q8IYB3	Serine/arginine repetitive matrix protein 1	SRRM1	Q8IYB3 [448-458]	Q8IYB3 2×Phospho [S450(100); S452(100)]	1839.93	3.59	2	320.4	382	359.9	388.4	138.5	329.6	93.2	363.2	233.7
QESDPEDDDVKKPALQSSVVATSK	3×TMT6plex [K11; K12; K24]; 1×TMT6plex [N-Term]; 1×Phospho [S3(100)]	Q9H307	Pinin	PNN	Q9H307 [98-121]	Q9H307 1×Phospho [S100(100)]	3569.88	6.99	3	320.4	454.6	542.6	484.2	359.5	543.2	275.8	628.8	511
GLAEVQQDGEAEEGATSDGEKKR	2×TMT6plex [K21; K22]; 1×TMT6plex [N-Term]; 1×Phospho [S17(100)]	Q02952	A-kinase anchor protein 12	AKAP12	Q02952 [582-604]	Q02952 1×Phospho [S598(100)]	3171.58	6.68	2	320	358.1	312.4	310.6	218.1	333.6	106.9	299.3	253.3
AFNRRSPLTR	1×TMT6plex [N-Term]; 1×Phospho [S6(99.4)]	Q14592	Zinc finger protein 460	ZNF460	Q14592 [484-493]	Q14592 1×Phospho [S489(99.4)]	1526.82	2.82	1	319.5	326.5	293.6	303.4	278.1	298.6	216.9	231.2	255.8
ALSPVIPLIPR	1×TMT6plex [N-Term]; 1×Phospho [S3(100)]	O14686	Histone-lysine N-methyltransferase 2D	KMT2D	O14686 [4736-4746]	O14686 1×Phospho [S4738(100)]	1484.88	3.13	3	319.1	259.4	303	334.4	279.4	302.6	264.7	345.2	359.9
VGEDEDGSDEEVVHNEDIHFEPIVSLPEVEVK	1×TMT6plex [K32]; 1×TMT6plex [N-Term]; 1×Phospho [S8(100)]	P49792	E3 SUMO-protein ligase RanBP2	RANBP2	P49792 [2893-2924]	P49792 1×Phospho [S2900(100)]	4128.96	7.43	2	318.3	272.8	366	373.8	203.7	339.5	171.2	566.2	372.3
MLPHAPGVQMQAIPEDAVHEDSGDEDGEDPDKR	1×Oxidation [M]; 1×TMT6plex [K32]; 1×TMT6plex [N-Term]; 1×Phospho [S22(100)]	Q92769	Histone deacetylase 2	HDAC2	Q92769 [373-405]	Q92769 1×Phospho [S394(100)]	4139.87	6.01	4	318.3	347.1	279.2	307.9	231.2	302.8	120.9	377.5	326.5
SSSPPPRK	1×TMT6plex [K8]; 1×TMT6plex [N-Term]; 1×Phospho [S3(99.5)]	Q9Y2W1	Thyroid hormone receptor-associated protein 3	THRAP3	Q9Y2W1 [533-540]	Q9Y2W1 1×Phospho [S535(99.5)]	1393.76	2.65	2	318.3	300.3	230.7	271.7	193.7	255.5	131.9	236.2	180.1
SRTSPVTR	1×TMT6plex [N-Term]; 1×Phospho [T/S]	Q9UQ35	Serine/arginine repetitive matrix protein 2	SRRM2	Q9UQ35 [1984-1991]; [1996-2003]; [2008-2015]		1212.63	3.17	1	317.9	365.7	346.7	321.4	248.1	411	63	166.6	86.2
AASADSTTEGTPADGFTVLSTK	1×TMT6plex [K22]; 1×TMT6plex [N-Term]; 1×Phospho [S3(100)]	O75367	Core histone macro-H2A.1	H2AFY	O75367 [168-189]	O75367 1×Phospho [S170(100)]	2665.3	4.44	2	317.5	268.9	258.7	268.1	198	232.7	175.5	261.5	277.9
LMFKTEGPDSD	1×TMT6plex [K4]; 1×TMT6plex [N-Term]; 1×Phospho [S10(100)]	P04637	Cellular tumor antigen p53	TP53	P04637 [383-393]	P04637 1×Phospho [S392(100)]	1777.85	2.1	2	317.5	424.7	279.9	412	208.7	282.3	103.7	335.6	475.4
KSLDSDESEDEEDDYQQK	2×TMT6plex [K1; K18]; 1×TMT6plex [N-Term]; 1×Phospho [S/Y]	Q13442	28 kDa heat- and acid-stable phosphoprotein	PDAP1	Q13442 [56-73]		2927.33	5.73	2	317.5	347.4	307.9	324.3	225.5	298.1	74.4	139.9	141.2
RKGSGSEQEGEDEEGGER	1×TMT6plex [K2]; 1×TMT6plex [N-Term]; 2×Phospho [S4(100); S6(100)]	Q6PD62	RNA polymerase-associated protein CTR9 homolog	CTR9	Q6PD62 [938-955]	Q6PD62 2×Phospho [S941(100); S943(100)]	2554.09	6.42	2	317.1	416.5	322.7	322.7	151.1	388.2	37.3	139.3	80.6
GFSQYGVSGSPTK	1×TMT6plex [K13]; 1×TMT6plex [N-Term]; 1×Phospho [S10(99.8)]	Q9NXC5	GATOR complex protein MIOS	MIOS	Q9NXC5 [757-769]	Q9NXC5 1×Phospho [S766(99.8)]	1852.92	4	2	317.1	367.7	371.9	417.6	313.7	392.7	268.1	487.4	411
WLDESDAEMELR	1×Oxidation [M9]; 1×TMT6plex [N-Term]; 1×Phospho [S5(100)]	Q9P035	Very-long-chain (3R)-3-hydroxyacyl-CoA dehydratase 3	HACD3	Q9P035 [110-121]	Q9P035 1×Phospho [S114(100)]	1818.78	1.93	3	317.1	301.7	287	315.1	213.9	289.4	160.6	368.2	304.8
SEGRISPK	1×TMT6plex [K8]; 1×TMT6plex [N-Term]; 1×Phospho [S6(100)]	O60353	Frizzled-6	FZD6	O60353 [648-655]	O60353 1×Phospho [S653(100)]	1411.77	2.09	1	316.7	328.1	312.1	355.5	259.7	360.4	191	376.3	322.9
DVPPDILLDSPERK	1×TMT6plex [K14]; 1×TMT6plex [N-Term]; 1×Phospho [S10(100)]	Q6KC79	Nipped-B-like protein	NIPBL	Q6KC79 [309-322]	Q6KC79 1×Phospho [S318(100)]	2132.14	4.87	4	316.7	359.2	330.2	372.2	279.8	295.5	281.9	406.3	385.8
KVNVTVDYIRPASPATETVPAFSER	1×TMT6plex [K1]; 1×TMT6plex [N-Term]; 1×Phospho [S13(100)]	Q7KZF4	Staphylococcal nuclease domain-containing protein 1	SND1	Q7KZF4 [414-438]	Q7KZF4 1×Phospho [S426(100)]	3285.73	7.3	2	316.7	282.6	303.4	288.3	185.6	271.5	169.2	452.2	358.9
KRETDDEGEDD	1×TMT6plex [K1]; 1×TMT6plex [N-Term]; 1×Phospho [T4(100)]	Q92688	Acidic leucine-rich nuclear phosphoprotein 32 family member B	ANP32B	Q92688 [241-251]	Q92688 1×Phospho [T244(100)]	1846.81	2.99	1	316.7	234.7	141.1	140.6	38.2	157.9	17.6	44.2	25.2
KLGAGEGGEASVSPEKTSTTSK	3×TMT6plex [K1; K16; K22]; 1×TMT6plex [N-Term]; 1×Phospho [S13(100)]	Q13428	Treacle protein	TCOF1	Q13428 [1366-1387]	Q13428 1×Phospho [S1378(100)]	3117.69	7.02	1	316.2	349.1	230.3	268.5	120.9	311.7	41.3	103.2	86.5
SQSPHYFR	1×TMT6plex [N-Term]; 1×Phospho [S3(100)]	Q9UKJ3	G patch domain-containing protein 8	GPATCH8	Q9UKJ3 [1033-1040]	Q9UKJ3 1×Phospho [S1035(100)]	1330.61	3.39	2	315.8	327.2	301.5	279.5	316.6	317.4	256	249.8	276
EYGSPLKAYTPVVVTLWYR	1×TMT6plex [K7]; 1×TMT6plex [N-Term]; 2×Phospho [S4(100); T10(100)]	P21127	Cyclin-dependent kinase 11B	CDK11B	P21127 [586-604]	P21127 2×Phospho [S589(100); T595(100)]	2860.45	4.21	2	315.4	268.3	314.3	275.3	181	290.6	94.6	219.9	187.2
AALGLQDSDDEDAAVDIDEQIESMFNSK	1×TMT6plex [K28]; 1×TMT6plex [N-Term]; 1×Phospho [S8(100)]	Q7L014	Probable ATP-dependent RNA helicase DDX46	DDX46	Q7L014 [797-824]	Q7L014 1×Phospho [S804(100)]	3564.63	6.99	5	315.4	339.6	332.4	450.9	168.9	279.7	110.2	429.8	393.2
KPGPPLSPEIR	1×TMT6plex [K1]; 1×TMT6plex [N-Term]; 1×Phospho [S7(100)]	Q96JM3	Chromosome alignment-maintaining phosphoprotein 1	CHAMP1	Q96JM3 [421-431]	Q96JM3 1×Phospho [S427(100)]	1728.98	4.07	2	315.4	334.9	295	314.2	221.7	305.6	201.8	485.7	395.1
YREASPLSSNK	1×TMT6plex [K11]; 1×TMT6plex [N-Term]; 1×Phospho [S5(100)]	Q9Y462	Zinc finger protein 711	ZNF711	Q9Y462 [455-465]	Q9Y462 1×Phospho [S459(100)]	1789.92	3.71	2	315.4	298	299.7	274.4	231.2	266.3	150.6	287	262.5
EAVREGSPANWK	1×TMT6plex [K12]; 1×TMT6plex [N-Term]; 1×Phospho [S7(100)]	O96019	Actin-like protein 6A	ACTL6A	O96019 [227-238]	O96019 1×Phospho [S233(100)]	1881.96	3.23	2	315	540.6	506	385	404.3	546.1	317.4	520	605.8
TRLSPPR	1×TMT6plex [N-Term]; 1×Phospho [S4(99.5)]	Q96PK6	RNA-binding protein 14	RBM14	Q96PK6 [579-585]	Q96PK6 1×Phospho [S582(100)]	1135.62	2.43	3	315	315.7	412.1	385.4	529.5	410.3	654.6	913.5	710.2
AQAVSEEEEEEEGKSSSPK	2×TMT6plex [K14; K19]; 1×TMT6plex [N-Term]; 1×Phospho [S5(100)]	Q9GZR7	ATP-dependent RNA helicase DDX24	DDX24	Q9GZR7 [78-96]	Q9GZR7 1×Phospho [S82(100)]	2817.36	5.92	2	315	336.6	214	286.5	223.9	263.3	103.4	251.9	235.6
TGMGSGSAGKEGGPFK	1×Oxidation [M3]; 2×TMT6plex [K10; K16]; 1×TMT6plex [N-Term]; 1×Phospho [S/T]	Q86YS7	C2 domain-containing protein 5	C2CD5	Q86YS7 [317-332]		2251.14	2.47	1	314.2	317.2	321.3	240.8	222.1	340.9	96.8	194.6	165.1
KRKPSTSDDSDSNFEK	3×TMT6plex [K1; K3; K16]; 1×TMT6plex [N-Term]; 3×Phospho [S10(100); S/T]	P11388	DNA topoisomerase 2-alpha	TOP2A	P11388 [1465-1480]	P11388 3×Phospho [S1474(100); S/T]	2997.42	5.74	2	313.8	335.4	263.9	304.9	166.7	336.4	63.7	197.8	94.2
GLKEGMNPSYDEYADSDEDQHDAYLER	1×TMT6plex [K3]; 1×TMT6plex [N-Term]; 1×Phospho [S16(100)]	Q08945	FACT complex subunit SSRP1	SSRP1	Q08945 [429-455]	Q08945 1×Phospho [S444(100)]	3685.6	8.67	2	313.8	419.1	296.1	468	179.8	252.2	64.6	186.1	196.9
KLPSPAR	1×TMT6plex [K1]; 1×TMT6plex [N-Term]; 1×Phospho [S4(100)]	Q12756	Kinesin-like protein KIF1A	KIF1A	Q12756 [1545-1551]	Q12756 1×Phospho [S1548(100)]	1306.76	2.61	1	313.8	270.3	311	271	254.7	293.6	227.7	410.9	384.5
AVKEERSPK	2×TMT6plex [K3; K9]; 1×TMT6plex [N-Term]; 1×Phospho [S7(100)]	Q8WYP5	Protein ELYS	AHCTF1	Q8WYP5 [1990-1998]	Q8WYP5 1×Phospho [S1996(100)]	1811.04	2.94	1	313.8	240.5	158.5	250.3	190.6	203.3	168.6	340	277
NVDAAVSPR	1×TMT6plex [N-Term]; 1×Phospho [S7(100)]	Q96T58	Msx2-interacting protein	SPEN	Q96T58 [2095-2103]	Q96T58 1×Phospho [S2101(100)]	1237.61	2.52	1	313.4	341	291.2	354.2	260	320.9	275.6	459.2	362.7
ISSKSPGHMVILDQTK	1×Oxidation [M9]; 2×TMT6plex [K4; K16]; 1×TMT6plex [N-Term]; 1×Phospho [S/T]	Q9NWH9	SAFB-like transcription modulator	SLTM	Q9NWH9 [549-564]		2524.38	5.18	2	313.4	361.3	331.2	291.2	278.3	408.2	198.7	442.4	374.4
RGSRSSPEPK	1×TMT6plex [K10]; 1×TMT6plex [N-Term]; 2×Phospho [S3(100); S]	Q9UQ35	Serine/arginine repetitive matrix protein 2	SRRM2	Q9UQ35 [1670-1679]	Q9UQ35 2×Phospho [S1672(100); S]	1718.84	3.34	2	313.4	325.6	267.7	295.3	203.4	299	109.7	181.5	106.7
RLSPSASPPR	1×TMT6plex [N-Term]; 2×Phospho [S3(100); S7(100)]	Q8IYB3	Serine/arginine repetitive matrix protein 1	SRRM1	Q8IYB3 [387-396]	Q8IYB3 2×Phospho [S389(100); S393(100)]	1456.69	3.79	3	313	336.2	327.4	324.3	377.2	365.8	387.8	273.7	283.8
DGDSYDPYDFSDTEEEMPQVHTPK	1×Oxidation [M17]; 1×TMT6plex [K24]; 1×TMT6plex [N-Term]; 1×Phospho [T22(100)]	P25205	DNA replication licensing factor MCM3	MCM3	P25205 [701-724]	P25205 1×Phospho [T722(100)]	3356.42	3.76	4	312.5	307	383.9	316.6	285.3	368	219.2	326.6	332.4
LIRPEYAWIVQPVSGAVYDRPGASPKR	1×TMT6plex [K26]; 1×TMT6plex [N-Term]; 1×Phospho [S24(100)]	Q12769	Nuclear pore complex protein Nup160	NUP160	Q12769 [1134-1160]	Q12769 1×Phospho [S1157(100)]	3563.93	8.47	3	312.5	346.3	426.2	333.7	273.4	316.9	225.1	390	359.5
NSPTFKSFEERVETTVTSLK	2×TMT6plex [K6; K20]; 1×TMT6plex [N-Term]; 1×Phospho [S7(100)]	Q16890	Tumor protein D53	TPD52L1	Q16890 [143-162]	Q16890 1×Phospho [S149(100)]	3067.63	2.94	1	312.5	160	122.5	96.2	57.8	82.6	58.1	80.3	115.3
GSLSPVTKPR	1×TMT6plex [K8]; 1×TMT6plex [N-Term]; 1×Phospho [S4(100)]	Q9Y3R0	Glutamate receptor-interacting protein 1	GRIP1	Q9Y3R0 [844-853]	Q9Y3R0 1×Phospho [S847(100)]	1579.9	3.09	1	312.5	282.4	300.1	283.3	294.3	281.4	300.2	334.7	327.5
GAAEEAELEDSDDEEKPVKQDDFPKDFGPR	3×TMT6plex [K16; K19; K25]; 1×TMT6plex [N-Term]; 1×Phospho [S11(100)]	Q9UBB9	Tuftelin-interacting protein 11	TFIP11	Q9UBB9 [88-117]	Q9UBB9 1×Phospho [S98(100)]	4360.13	5.42	1	312.1	308.7	301.8	381.4	208.5	398.8	68.2	230.9	205.5
ARLSYSDKNLIDSMDQSAFAGFSFVNPK	1×Oxidation [M14]; 2×TMT6plex [K8; K28]; 1×TMT6plex [N-Term]; 1×Phospho [S4(100)]	Q05655	Protein kinase C delta type	PRKCD	Q05655 [642-669]	Q05655 1×Phospho [S645(100)]	3891.96	6.41	2	311.7	212.1	249.3	223.8	133.4	208.9	103.7	285.3	227.8
SRSSSSPPPKQK	2×TMT6plex [K10; K12]; 1×TMT6plex [N-Term]; 2×Phospho [S]	Q9UQ35	Serine/arginine repetitive matrix protein 2	SRRM2	Q9UQ35 [815-826]		2133.11	3.2	2	311.7	370.5	306.7	307.9	220.2	304.9	72.8	151.5	103.1
DDSHSAEDSEDEKEDHKNVR	2×TMT6plex [K13; K17]; 1×TMT6plex [N-Term]; 2×Phospho [S5(100); S9(100)]	Q9H1E3	Nuclear ubiquitous casein and cyclin-dependent kinase substrate 1	NUCKS1	Q9H1E3 [71-90]	Q9H1E3 2×Phospho [S75(100); S79(100)]	3189.4	6.41	2	311.3	382.3	241.1	257.5	116.2	335	46	132	60.6
KVLSDSEDEEKDADVPGTSTR	2×TMT6plex [K1; K11]; 1×TMT6plex [N-Term]; 2×Phospho [S4(100); S6(100)]	Q8WWQ0	PH-interacting protein	PHIP	Q8WWQ0 [1278-1298]	Q8WWQ0 2×Phospho [S1281(100); S1283(100)]	3125.49	5.59	2	310.5	396.6	313.5	350.6	244.4	388.9	137	251.6	261.7
GFAFVTFESPADAKDAAR	1×TMT6plex [K14]; 1×TMT6plex [N-Term]; 1×Phospho [S9(100)]	P38159; Q96E39	RNA-binding motif protein, X chromosome	RBMX	P38159 [50-67]; Q96E39 [50-67]	P38159 1×Phospho [S58(100)]; Q96E39 1×Phospho [S58(100)]	2438.22	5.64	2	309.7	302.5	276.6	289.4	211.8	273.8	152.8	303	322.9
EVPSKEEPSPVKAEVAEK	3×TMT6plex [K5; K12; K18]; 1×TMT6plex [N-Term]; 1×Phospho [S9(100)]	P46821	Microtubule-associated protein 1B	MAP1B	P46821 [606-623]	P46821 1×Phospho [S614(100)]	2949.64	3.92	2	309.7	359.8	401.3	368.8	235.1	376.2	134.8	415.3	318.5
GKDSLSDDGVDLK	2×TMT6plex [K2; K13]; 1×TMT6plex [N-Term]; 1×Phospho [S6(100)]	P07948	Tyrosine-protein kinase Lyn	LYN	P07948 [8-20]	P07948 1×Phospho [S13(100)]	2116.11	4.53	2	309.2	347.2	367.9	349.7	257.8	369.8	178.4	426.6	384.3
VNLEESSGVENSPAGARPK	1×TMT6plex [K19]; 1×TMT6plex [N-Term]; 1×Phospho [S12(100)]	Q8WVM8	Sec1 family domain-containing protein 1	SCFD1	Q8WVM8 [292-310]	Q8WVM8 1×Phospho [S303(100)]	2479.26	6.66	2	309.2	366	338.5	387.7	226.1	384.2	148.1	438.9	334.3
RKAEDSDSEPEPEDNVR	1×TMT6plex [K2]; 1×TMT6plex [N-Term]; 2×Phospho [S6(100); S8(100)]	Q9H0D6	5'-3' exoribonuclease 2	XRN2	Q9H0D6 [494-510]	Q9H0D6 2×Phospho [S499(100); S501(100)]	2591.14	4.94	2	309.2	340.7	294	303.1	267.3	293.8	137.8	340	299.3
SKSPSGQKR	2×TMT6plex [K2; K8]; 1×TMT6plex [N-Term]; 1×Phospho [S3(100)]	Q9NTZ6	RNA-binding protein 12	RBM12	Q9NTZ6 [411-419]	Q9NTZ6 1×Phospho [S413(100)]	1741.99	2.05	1	309.2	255.5	198.8	191.1	93.2	168	74.1	222.2	160.7
LTPVSLSNSPIKGADCQEVPQDKDGYK	1×Carbamidomethyl [C16]; 3×TMT6plex [K12; K23; K27]; 1×TMT6plex [N-Term]; 1×Phospho [S9(100)]	P46100	Transcriptional regulator ATRX	ATRX	P46100 [590-616]	P46100 1×Phospho [S598(100)]	3943.07	4.98	2	308.4	348.1	396.8	349.5	246	365.1	175.8	298.1	255.4
LKSEDELRPEVDEHTQK	2×TMT6plex [K2; K17]; 1×TMT6plex [N-Term]; 1×Phospho [S3(100)]	Q96D71	RalBP1-associated Eps domain-containing protein 1	REPS1	Q96D71 [707-723]	Q96D71 1×Phospho [S709(100)]	2820.47	5.55	2	307.2	322.7	292.1	300	177.4	324.7	186.4	502	414
TKEVYELLDSPGKVLLQSK	3×TMT6plex [K2; K13; K19]; 1×TMT6plex [N-Term]; 1×Phospho [S10(100)]	P22234	Multifunctional protein ADE2	PAICS	P22234 [18-36]	P22234 1×Phospho [S27(100)]	3143.81	7.37	1	306.8	255.2	256.4	247.1	156.6	238.3	100.6	313.5	300.6
TAFDEAIAELDTLSEESYKDSTLIMQLLR	1×Oxidation [M25]; 1×TMT6plex [K19]; 1×TMT6plex [N-Term]; 1×Phospho [T/S/Y]	P63104	14-3-3 protein zeta/delta	YWHAZ	P63104 [194-222]		3856.92	5.29	3	306.8	128.3	227	205.5	114.6	199	103.5	262.3	231
SFNYSPNSSTSEVSSTSASK	1×TMT6plex [K20]; 1×TMT6plex [N-Term]; 1×Phospho [S5(100)]	Q5VT52	Regulation of nuclear pre-mRNA domain-containing protein 2	RPRD2	Q5VT52 [589-608]	Q5VT52 1×Phospho [S593(100)]	2605.21	3.46	2	306.8	353.9	367.9	373.8	238.8	396.4	148	452.5	369
TSRDTSPSSGSAVSSSK	1×TMT6plex [K17]; 1×TMT6plex [N-Term]; 1×Phospho [T5(99.5)]	Q8NEY8	Periphilin-1	PPHLN1	Q8NEY8 [200-216]	Q8NEY8 1×Phospho [T204(99.5)]	2179.06	4.62	1	306.8	376.7	247.9	256.4	255.7	262.8	117.7	224.2	355.7
AAVLSDSEDEEKASAK	2×TMT6plex [K12; K16]; 1×TMT6plex [N-Term]; 2×Phospho [S5(100); S7(100)]	Q96ST2	Protein IWS1 homolog	IWS1	Q96ST2 [394-409]	Q96ST2 2×Phospho [S398(100); S400(100)]	2497.21	4.07	2	306.4	327.9	310	335.7	225.2	318.3	66.8	158.8	122.6
LSDDFDSPVKGPLCK	1×Carbamidomethyl [C14]; 2×TMT6plex [K10; K15]; 1×TMT6plex [N-Term]; 1×Phospho [S7(100)]	Q96T23	Remodeling and spacing factor 1	RSF1	Q96T23 [391-405]	Q96T23 1×Phospho [S397(100)]	2445.27	4.22	1	306.4	363.7	371.6	412.7	239.9	342.8	189.6	312.4	273.3
HFKDEDEDEDVASPDGLGR	1×TMT6plex [K3]; 1×TMT6plex [N-Term]; 1×Phospho [S13(100)]	O95365	Zinc finger and BTB domain-containing protein 7A	ZBTB7A	O95365 [537-555]	O95365 1×Phospho [S549(100)]	2669.21	3.35	2	306	363.7	292.8	272.6	173	307.3	147.7	198.9	171.2
APSPTKPLRR	1×TMT6plex [K6]; 1×TMT6plex [N-Term]; 1×Phospho [S/T]	Q96FF9	Sororin	CDCA5	Q96FF9 [19-28]		1660.97	1.89	2	306	322	305.1	347	470.8	356.4	693.6	646.2	626.2
MNSLTFKK	1×Oxidation [M1]; 2×TMT6plex [K7; K8]; 1×TMT6plex [N-Term]; 1×Phospho [S3(100)]	Q96N67	Dedicator of cytokinesis protein 7	DOCK7	Q96N67 [1381-1388]	Q96N67 1×Phospho [S1383(100)]	1751.97	1.72	1	306	270.2	279.9	171.1	197.6	262.3	209.4	384.5	319.5
SIEDLHR	1×TMT6plex [N-Term]; 1×Phospho [S1(100)]	Q96PY5	Formin-like protein 2	FMNL2	Q96PY5 [171-177]	Q96PY5 1×Phospho [S171(100)]	1178.58	3.22	2	306	279.3	292.8	316.2	288.2	328.4	277	310.9	349.2
KKYPSPQK	3×TMT6plex [K1; K2; K8]; 1×TMT6plex [N-Term]; 1×Phospho [S5(100)]	Q9P2N5	RNA-binding protein 27	RBM27	Q9P2N5 [116-123]	Q9P2N5 1×Phospho [S120(100)]	1972.18	2.38	1	306	339.3	350.2	321.8	251.7	332.7	161.9	338.8	284.8
LGVSVSPSR	1×TMT6plex [N-Term]; 1×Phospho [S6(99.7)]	Q86VM9	Zinc finger CCCH domain-containing protein 18	ZC3H18	Q86VM9 [529-537]	Q86VM9 1×Phospho [S534(99.7)]	1210.64	2.27	1	305.5	278.1	277.3	293.2	138.4	231	73.8	161.4	130.2
KEESDEEETASKAER	2×TMT6plex [K1; K12]; 1×TMT6plex [N-Term]; 1×Phospho [S4(100)]	Q9BY89	Uncharacterized protein KIAA1671	KIAA1671	Q9BY89 [1698-1712]	Q9BY89 1×Phospho [S1701(100)]	2505.23	4.18	2	305.5	324.8	287.4	292.6	235.3	322.6	143.9	307.1	318.9
SRSIDKDR	1×TMT6plex [K6]; 1×TMT6plex [N-Term]; 1×Phospho [S3(100)]	Q8TF01	Arginine/serine-rich protein PNISR	PNISR	Q8TF01 [670-677]	Q8TF01 1×Phospho [S672(100)]	1514.81	2.34	1	305.1	309	257.1	213.2	156.9	224.2	107.7	111.7	67.3
NFVFHTLSPVKAEAAK	2×TMT6plex [K11; K16]; 1×TMT6plex [N-Term]; 1×Phospho [S8(100)]	Q9HAW4	Claspin	CLSPN	Q9HAW4 [1282-1297]	Q9HAW4 1×Phospho [S1289(100)]	2526.41	4.4	2	304.7	283	292.4	308.3	213.6	264	152.8	327.5	288
DYDEEEQGYDSEKEKK	3×TMT6plex [K13; K15; K16]; 1×TMT6plex [N-Term]; 1×Phospho [S11(100)]	Q05519	Serine/arginine-rich splicing factor 11	SRSF11	Q05519 [424-439]	Q05519 1×Phospho [S434(100)]	2988.45	4.92	1	304.3	356.1	403.4	407	242.2	417.1	108.3	299	153.4
AESPSPAPPPGLR	1×TMT6plex [N-Term]; 1×Phospho [S3(100)]	Q9BUA3	Spindlin interactor and repressor of chromatin-binding protein	SPINDOC	Q9BUA3 [306-318]	Q9BUA3 1×Phospho [S308(100)]	1584.8	3.45	2	304.3	323.9	317.5	344.3	282.5	328.7	204.6	370.8	346.5
FNGGHSPTHSPEK	1×TMT6plex [K13]; 1×TMT6plex [N-Term]; 1×Phospho [S6(100)]	Q9Y5K6	CD2-associated protein	CD2AP	Q9Y5K6 [505-517]	Q9Y5K6 1×Phospho [S510(100)]	1932.94	4.61	2	304.3	367.7	385.8	381.8	307.5	423.5	233.7	527.6	540
RSASASHQADIK	1×TMT6plex [K12]; 1×TMT6plex [N-Term]; 1×Phospho [S]	Q14739	Delta(14)-sterol reductase LBR	LBR	Q14739 [96-107]		1808.94	4.49	2	303.9	408.1	400.6	320.5	253.7	402.5	155.6	447	402.4
KAVSPSSSEKR	2×TMT6plex [K1; K10]; 1×TMT6plex [N-Term]; 1×Phospho [S4(100)]	Q76FK4	Nucleolar protein 8	NOL8	Q76FK4 [657-667]	Q76FK4 1×Phospho [S660(100)]	1943.09	2.52	2	303.9	327.6	287.7	290.1	298.7	288.7	230	203.6	178.6
SSSFSDTLEESSPIAAIFDTENLEK	1×TMT6plex [K25]; 1×TMT6plex [N-Term]; 1×Phospho [S3(99)]	P15924	Desmoplakin	DSP	P15924 [2606-2630]	P15924 1×Phospho [S2608(99)]	3255.56	6.42	3	303.5	181.9	200.4	252.5	136.5	208.4	148.3	525.2	426.4
GSGKRPAAAAAAGSASPR	1×TMT6plex [K4]; 1×TMT6plex [N-Term]; 1×Phospho [S16(100)]	Q96S55	ATPase WRNIP1	WRNIP1	Q96S55 [138-155]	Q96S55 1×Phospho [S153(100)]	2121.13	5.93	2	303.5	345.5	289.6	277.3	235.8	332.4	103	285.9	350
AIGSTSKPQESPKGKR	3×TMT6plex [K7; K13; K15]; 1×TMT6plex [N-Term]; 1×Phospho [S11(100)]	P18887	DNA repair protein XRCC1	XRCC1	P18887 [231-246]	P18887 1×Phospho [S241(100)]	2667.54	2.82	2	303.1	332.8	242	235.9	184.2	282.8	143.7	174.5	196.5
RPESPSEISPIKGSVR	1×TMT6plex [K12]; 1×TMT6plex [N-Term]; 1×Phospho [S4(100)]	Q7Z5K2	Wings apart-like protein homolog	WAPL	Q7Z5K2 [218-233]	Q7Z5K2 1×Phospho [S221(100)]	2277.24	4.92	3	303.1	334.2	301.1	316.4	256.1	314.8	171.7	333.6	345.6
RPSESDKEDELDKVK	3×TMT6plex [K7; K13; K15]; 1×TMT6plex [N-Term]; 2×Phospho [S3(100); S5(100)]	Q02952	A-kinase anchor protein 12	AKAP12	Q02952 [625-639]	Q02952 2×Phospho [S627(100); S629(100)]	2851.47	2.04	2	302.7	472.9	247.7	338.7	164.5	291.3	73.1	203.6	188.3
RDVYLSPRDDGYSTK	1×TMT6plex [K15]; 1×TMT6plex [N-Term]; 1×Phospho [S6(100)]	P38159; Q96E39	RNA-binding motif protein, X chromosome	RBMX	P38159 [203-217]; Q96E39 [203-217]	P38159 1×Phospho [S208(100)]; Q96E39 1×Phospho [S208(100)]	2310.15	5.68	2	302.2	292.2	246.3	278.2	301.1	330.5	260.3	284.7	306.1
KSLDSDESEDEEDDYQQKR	2×TMT6plex [K1; K18]; 1×TMT6plex [N-Term]; 2×Phospho [S5(100); S8(100)]	Q13442	28 kDa heat- and acid-stable phosphoprotein	PDAP1	Q13442 [56-74]	Q13442 2×Phospho [S60(100); S63(100)]	3163.4	5.52	1	302.2	310.7	181.6	197.2	97.7	236	29.3	57.6	55.7
RPHSPEK	1×TMT6plex [K7]; 1×TMT6plex [N-Term]; 1×Phospho [S4(100)]	Q53F19	Nuclear cap-binding protein subunit 3	NCBP3	Q53F19 [497-503]	Q53F19 1×Phospho [S500(100)]	1388.75	2.74	1	302.2	342.5	364.4	408.4	220.7	370.8	115	279.5	161.8
WLNSGRGDEASEEGQNGSSPK	1×TMT6plex [K21]; 1×TMT6plex [N-Term]; 1×Phospho [S19(100)]	P35611	Alpha-adducin	ADD1	P35611 [447-467]	P35611 1×Phospho [S465(100)]	2743.27	6	2	301.8	565	525.9	461.7	342.9	612.2	179.8	360	399.5
ETERASPIKMDLAPSK	1×Oxidation [M10]; 2×TMT6plex [K9; K16]; 1×TMT6plex [N-Term]; 1×Phospho [S6(100)]	P27816	Microtubule-associated protein 4	MAP4	P27816 [353-368]; [379-394]	P27816 1×Phospho [S358(100)]; 1×Phospho [S384(100)]	2556.37	2.64	2	301.4	365.8	488.3	346.5	248.1	439.5	187.6	506.9	299.3
GKSPVSKSPVEEK	3×TMT6plex [K2; K7; K13]; 1×TMT6plex [N-Term]; 2×Phospho [S3(100); S8(99)]	P07197	Neurofilament medium polypeptide	NEFM	P07197 [665-677]	P07197 2×Phospho [S667(100); S672(99)]	2448.33	2.26	2	300.6	352.3	422.5	364.1	271.7	402.5	156.5	431.9	374.9
TFWSPELKK	2×TMT6plex [K8; K9]; 1×TMT6plex [N-Term]; 1×Phospho [S4(100)]	Q8IUD2	ELKS/Rab6-interacting/CAST family member 1	ERC1	Q8IUD2 [188-196]	Q8IUD2 1×Phospho [S191(100)]	1903.07	2.74	2	300.6	364.8	421	301.6	290.4	385.4	204.5	321.4	358.7
SRSGSQGRTDSVEK	1×TMT6plex [K14]; 1×TMT6plex [N-Term]; 2×Phospho [S3(100); T9(98.7)]	Q5VTL8	Pre-mRNA-splicing factor 38B	PRPF38B	Q5VTL8 [471-484]	Q5VTL8 2×Phospho [S473(100); T479(98.7)]	2111.99	2.31	1	300.2	345.8	237.6	259.5	125	244.2	31.1	125.3	101.2
LQLSDEESVFEEALMSPDTR	1×Oxidation [M15]; 1×TMT6plex [N-Term]; 1×Phospho [S4(100)]	Q86SQ0	Pleckstrin homology-like domain family B member 2	PHLDB2	Q86SQ0 [486-505]	Q86SQ0 1×Phospho [S489(100)]	2621.19	3.87	2	299.8	169.8	238.5	194.1	143.6	205.9	109.7	201	244.7
KVLSPTAAKPSPFEGK	3×TMT6plex [K1; K9; K16]; 1×TMT6plex [N-Term]; 1×Phospho [S4(100)]	Q96QC0	Serine/threonine-protein phosphatase 1 regulatory subunit 10	PPP1R10	Q96QC0 [310-325]	Q96QC0 1×Phospho [S313(100)]	2653.55	4.43	2	299.8	353.3	346.7	351.9	236.4	356.7	222.8	648	533.1
SPAVATSTAAPPPPSSPLPSK	1×TMT6plex [K21]; 1×TMT6plex [N-Term]; 1×Phospho [S16(99.7)]	Q14157	Ubiquitin-associated protein 2-like	UBAP2L	Q14157 [439-459]	Q14157 1×Phospho [S454(99.7)]	2498.33	6.37	4	299.4	340.1	303.7	318.2	299.6	293.6	253.3	336.2	349
LGAGGGSPEKSPSAQELKEQGNR	2×TMT6plex [K10; K18]; 1×TMT6plex [N-Term]; 1×Phospho [S7(100)]	Q9UNE7	E3 ubiquitin-protein ligase CHIP	STUB1	Q9UNE7 [13-35]	Q9UNE7 1×Phospho [S19(100)]	3064.6	6.87	1	298.5	403.9	293.1	257.5	243.2	308.9	111.7	164	328.2
KEESEESDDDMGFGLFD	1×TMT6plex [K1]; 1×TMT6plex [N-Term]; 1×Phospho [S7(100)]	P05386; P05387	60S acidic ribosomal protein P1	RPLP1	P05386 [98-114]; P05387 [99-115]	P05386 1×Phospho [S104(100)]; P05387 1×Phospho [S105(100)]	2488.05	4.63	3	298.1	323.9	334.7	437.6	178.5	253.4	122.3	315	331.5
VGNESPVQELK	1×TMT6plex [K11]; 1×TMT6plex [N-Term]; 1×Phospho [S5(100)]	Q5JSH3	WD repeat-containing protein 44	WDR44	Q5JSH3 [46-56]	Q5JSH3 1×Phospho [S50(100)]	1737.92	2.74	1	298.1	320.8	363.9	332.6	208.9	343.7	141.6	428.4	360.6
TIQEVLEEQSEDEDREAK	1×TMT6plex [K18]; 1×TMT6plex [N-Term]; 1×Phospho [S10(100)]	P18858	DNA ligase 1	LIG1	P18858 [132-149]	P18858 1×Phospho [S141(100)]	2686.29	5.84	1	297.7	235.8	278.3	231	157.4	239	79	158.2	136.9
TSSPLFNK	1×TMT6plex [K8]; 1×TMT6plex [N-Term]; 1×Phospho [S3(100)]	Q9BY89	Uncharacterized protein KIAA1671	KIAA1671	Q9BY89 [126-133]	Q9BY89 1×Phospho [S128(100)]	1431.76	2.01	2	297.7	311.6	312.8	327.9	246.3	333.8	179.3	381.9	324
AGLGSPERPPK	1×TMT6plex [K11]; 1×TMT6plex [N-Term]; 1×Phospho [S5(100)]	Q9H6F5	Coiled-coil domain-containing protein 86	CCDC86	Q9H6F5 [54-64]	Q9H6F5 1×Phospho [S58(100)]	1646.9	2.86	2	297.7	350	365.1	410	299.3	464.4	320.8	686.4	493.5
AGGSAALSPSKK	2×TMT6plex [K11; K12]; 1×TMT6plex [N-Term]; 1×Phospho [S8(100)]	Q92522	Histone H1x	H1FX	Q92522 [24-35]	Q92522 1×Phospho [S31(100)]	1841.05	2.86	2	296.1	309.8	201.1	275.9	203.4	226.3	212.6	265.5	277
QKSPEIHRR	1×TMT6plex [K2]; 1×TMT6plex [N-Term]; 1×Phospho [S3(100)]	Q9NYF8	Bcl-2-associated transcription factor 1	BCLAF1	Q9NYF8 [646-654]	Q9NYF8 1×Phospho [S648(100)]	1688.94	3.57	4	296.1	356.7	296.4	278.6	239.1	319.5	129.4	235.9	213.5
SEDDSAKFDSNEEDSASVFSPSFGLK	2×TMT6plex [K7; K26]; 1×TMT6plex [N-Term]; 1×Phospho [S10(100)]	Q02880	DNA topoisomerase 2-beta	TOP2B	Q02880 [1457-1482]	Q02880 1×Phospho [S1466(100)]	3562.67	6.12	2	295.7	240	223.9	263.1	143.3	236	62.4	155	125.6
YPSSISSSPQKDLTQAK	2×TMT6plex [K11; K17]; 1×TMT6plex [N-Term]; 1×Phospho [S/Y/T]	Q14157	Ubiquitin-associated protein 2-like	UBAP2L	Q14157 [602-618]		2604.39	2.11	1	295.7	326.4	309.1	340.7	228.7	321.4	125.5	379.5	330.1
ILVPKSPVKSR	2×TMT6plex [K5; K9]; 1×TMT6plex [N-Term]; 1×Phospho [S6(100)]	Q9Y232	Chromodomain Y-like protein	CDYL	Q9Y232 [196-206]	Q9Y232 1×Phospho [S201(100)]	1991.24	2.43	2	295.7	347.4	238.5	244.7	261.8	272.4	271.3	178	422.2
SEVQQPVHPKPLSPDSR	1×TMT6plex [K10]; 1×TMT6plex [N-Term]; 1×Phospho [S13(100)]	Q9UHB6	LIM domain and actin-binding protein 1	LIMA1	Q9UHB6 [350-366]	Q9UHB6 1×Phospho [S362(100)]	2439.28	5.74	2	294.8	345.2	360.8	367	243.1	365.8	261.4	658.7	508.7
SRGSDSPAADVEIEYVTEEPEIYEPNFIFFKR	1×TMT6plex [K31]; 1×TMT6plex [N-Term]; 1×Phospho [S6(99.4)]	Q13435	Splicing factor 3B subunit 2	SF3B2	Q13435 [357-388]	Q13435 1×Phospho [S362(99.4)]	4273.08	6.35	3	294.4	233.2	190.1	167.8	114.7	175.3	64.6	105.9	138
LSPSPSSR	1×TMT6plex [N-Term]; 1×Phospho [S4(100)]	P20700; Q03252	Lamin-B1	LMNB1	P20700 [390-397]; Q03252 [404-411]	P20700 1×Phospho [S393(100)]; Q03252 1×Phospho [S407(100)]	1139.57	2.09	1	294	346.7	287.4	326.3	267.4	331.3	246.7	560.7	415
AVIVSSPK	1×TMT6plex [K8]; 1×TMT6plex [N-Term]; 1×Phospho [S6(100)]	Q14966	Zinc finger protein 638	ZNF638	Q14966 [1396-1403]	Q14966 1×Phospho [S1401(100)]	1338.78	2.55	2	294	289.6	282	318.4	189.5	321.6	195.5	486.8	395.5
VGGSDEEASGIPSR	1×TMT6plex [N-Term]; 1×Phospho [S4(100)]	Q9NQ55	Suppressor of SWI4 1 homolog	PPAN	Q9NQ55 [356-369]	Q9NQ55 1×Phospho [S359(100)]	1669.76	4.27	2	293.6	235.8	191.7	315.1	208.9	243	83.9	206.8	186.6
ERGTPPVDPK	1×TMT6plex [K10]; 1×TMT6plex [N-Term]; 1×Phospho [T4(100)]	P48634	Protein PRRC2A	PRRC2A	P48634 [779-788]	P48634 1×Phospho [T782(100)]	1633.87	3.02	2	293.2	350.9	289.1	330.1	294.5	388.2	257	431	383.3
GLLPGLLPAPADKLTPK	2×TMT6plex [K13; K17]; 1×TMT6plex [N-Term]; 1×Phospho [T15(100)]	Q6P2E9	Enhancer of mRNA-decapping protein 4	EDC4	Q6P2E9 [679-695]	Q6P2E9 1×Phospho [T693(100)]	2468.49	4.62	2	293.2	244.1	281.1	272.8	163	232.4	150	333.6	289.2
RNPSPDHSYKR	1×TMT6plex [K10]; 1×TMT6plex [N-Term]; 1×Phospho [S4(100)]	Q15696	U2 small nuclear ribonucleoprotein auxiliary factor 35 kDa subunit-related protein 2	ZRSR2	Q15696 [381-391]	Q15696 1×Phospho [S384(100)]	1894.97	3.91	2	292.8	451.1	352.6	340	240.6	373.8	101.9	242	180.5
KTESPSLGK	2×TMT6plex [K1; K9]; 1×TMT6plex [N-Term]; 1×Phospho [S4(100)]	Q7Z2K8	G protein-regulated inducer of neurite outgrowth 1	GPRIN1	Q7Z2K8 [701-709]	Q7Z2K8 1×Phospho [S704(100)]	1713.98	3.72	1	292.8	277.6	213.6	241.1	149.3	264.7	112.6	228.6	223
SRSPLGFYVHLK	1×TMT6plex [K12]; 1×TMT6plex [N-Term]; 1×Phospho [S3(99.8)]	Q8IXT5	RNA-binding protein 12B	RBM12B	Q8IXT5 [278-289]	Q8IXT5 1×Phospho [S280(99.8)]	1942.07	5.83	2	292.8	211.9	265.1	268.5	193.6	286.8	194	539.2	399.9
DRESRSPFLKPDER	1×TMT6plex [K10]; 1×TMT6plex [N-Term]; 1×Phospho [S]	Q9H7N4	Splicing factor, arginine/serine-rich 19	SCAF1	Q9H7N4 [869-882]		2270.17	4.46	1	292.8	326.2	264.4	294.6	217.5	271.3	110.5	208.5	186.8
SLSSSLDDTEVKK	2×TMT6plex [K12; K13]; 1×TMT6plex [N-Term]; 1×Phospho [S5(99.6)]	O95292	Vesicle-associated membrane protein-associated protein B/C	VAPB	O95292 [156-168]	O95292 1×Phospho [S160(99.6)]	2176.17	2.96	1	291.5	314.4	270.5	312.1	233.8	340.9	199.3	521.7	383.1
TDSREDEISPPPPNPVVK	1×TMT6plex [K18]; 1×TMT6plex [N-Term]; 1×Phospho [S9(100)]	P10644	cAMP-dependent protein kinase type I-alpha regulatory subunit	PRKAR1A	P10644 [75-92]	P10644 1×Phospho [S83(100)]	2515.28	6.49	2	291.1	290.3	331	303.1	218.6	307.5	147.2	392.6	338.5
SSSPIPLTPSK	1×TMT6plex [K11]; 1×TMT6plex [N-Term]; 1×Phospho [S3(99.6)]	Q8N5Y2	Male-specific lethal 3 homolog	MSL3	Q8N5Y2 [398-408]	Q8N5Y2 1×Phospho [S400(99.6)]	1651.91	2.92	2	290.7	311.3	313.3	307.6	288	327.5	277.5	499.9	417.8
QAVKTPPR	1×TMT6plex [K4]; 1×TMT6plex [N-Term]; 1×Phospho [T5(100)]	Q9H0E9	Bromodomain-containing protein 8	BRD8	Q9H0E9 [171-178]	Q9H0E9 1×Phospho [T175(100)]	1434.82	1.54	1	290.7	304	336.6	232.1	202	281.8	169.1	333.3	276.2
FSAVLVEPPPMSLPGAGLSSQELSGGPGDGP	1×Oxidation [M11]; 1×TMT6plex [N-Term]; 1×Phospho [S24(97.1)]	Q13263	Transcription intermediary factor 1-beta	TRIM28	Q13263 [805-835]	Q13263 1×Phospho [S828(97.1)]	3275.57	3.8	5	290.3	153.8	183.2	206.4	104.6	194.1	80.4	194.6	151.9
EISSSPTSK	1×TMT6plex [K9]; 1×TMT6plex [N-Term]; 2×Phospho [S5(99.8); S/T]	Q9UQ35	Serine/arginine repetitive matrix protein 2	SRRM2	Q9UQ35 [452-460]	Q9UQ35 2×Phospho [S456(99.8); S/T]	1553.73	3.14	2	290.3	343.6	375.6	428.6	219.4	351.5	67	162.9	107.5
NALPPVLTTVNGQSPPEHSAPAK	1×TMT6plex [K23]; 1×TMT6plex [N-Term]; 1×Phospho [T/S]	Q6PKG0	La-related protein 1	LARP1	Q6PKG0 [130-152]		2863.51	4.36	1	289.9	273.6	308.1	285.1	154.2	310.1	55.4	133.2	130.2
ARIPSGK	1×TMT6plex [K7]; 1×TMT6plex [N-Term]; 1×Phospho [S5(100)]	Q9NTM9	Copper homeostasis protein cutC homolog	CUTC	Q9NTM9 [13-19]	Q9NTM9 1×Phospho [S17(100)]	1266.73	2.09	1	289.9	221.2	182.8	167.5	113.8	181.4	137.7	270.8	256.4
GTGASGSFKLNK	2×TMT6plex [K9; K12]; 1×TMT6plex [N-Term]; 1×Phospho [S/T]	P10412; P16403	Histone H1.4	HIST1H1E	P10412 [98-109]; P16403 [98-109]		1934.07	1.64	1	289.5	225.3	223.2	126.2	74	156.9	72.1	118.4	143
SRSPATAK	1×TMT6plex [K8]; 1×TMT6plex [N-Term]; 1×Phospho [S3(99.7)]	Q9UQ35	Serine/arginine repetitive matrix protein 2	SRRM2	Q9UQ35 [484-491]	Q9UQ35 1×Phospho [S486(99.7)]	1355.74	2.69	1	289.5	270.3	251.2	245.8	155.3	233.9	67	121	70.3
VVPEDGSPEKR	1×TMT6plex [K10]; 1×TMT6plex [N-Term]; 1×Phospho [S7(100)]	Q02040	A-kinase anchor protein 17A	AKAP17A	Q02040 [531-541]	Q02040 1×Phospho [S537(100)]	1750.91	2.92	1	289.1	305.3	226	270.8	157.1	232.4	94.6	211.7	176.3
AKTQTPPVSPAPQPTEERLPSSPVYEDAASFK	2×TMT6plex [K2; K32]; 1×TMT6plex [N-Term]; 2×Phospho [T5(100); S9(100)]	Q14247	Src substrate cortactin	CTTN	Q14247 [397-428]	Q14247 2×Phospho [T401(100); S405(100)]	4273.14	4.08	2	289.1	243.3	232.9	201.9	163.7	234.3	146	245.8	240.9
ALSKASPNTR	1×TMT6plex [K4]; 1×TMT6plex [N-Term]; 1×Phospho [S6(99.3)]	Q14980	Nuclear mitotic apparatus protein 1	NUMA1	Q14980 [2072-2081]	Q14980 1×Phospho [S2077(99.3)]	1582.87	1.8	1	288.7	335.6	272.4	292.1	237.8	330.3	188.8	274.5	385.6
TNKSPEAKPLPGKLPK	4×TMT6plex [K3; K8; K13; K16]; 1×TMT6plex [N-Term]; 1×Phospho [S4(100)]	P46087	Probable 28S rRNA (cytosine(4447)-C(5))-methyltransferase	NOP2	P46087 [64-79]	P46087 1×Phospho [S67(100)]	2930.78	3.9	1	288.2	353.3	244.4	291.9	180.2	280.9	83.2	207.1	157.1
MYPPRSPK	1×TMT6plex [K8]; 1×TMT6plex [N-Term]; 1×Phospho [S6(100)]	Q8WWM7	Ataxin-2-like protein	ATXN2L	Q8WWM7 [444-451]	Q8WWM7 1×Phospho [S449(100)]	1513.8	2.44	1	288.2	249.6	214.8	348.1	168.7	215.3	198.8	594.5	578.7
RTSEEDTPK	1×TMT6plex [K9]; 1×TMT6plex [N-Term]; 1×Phospho [S3(100)]	Q8WYH8	Inhibitor of growth protein 5	ING5	Q8WYH8 [146-154]	Q8WYH8 1×Phospho [S148(100)]	1600.8	4.45	2	288.2	299.5	284.1	308.3	224.4	330.1	212.5	727.7	480
SKSPRDPDANWDSPSR	1×TMT6plex [K2]; 1×TMT6plex [N-Term]; 1×Phospho [S3(100)]	Q9UHB7	AF4/FMR2 family member 4	AFF4	Q9UHB7 [210-225]	Q9UHB7 1×Phospho [S212(100)]	2353.13	4.75	2	288.2	360.6	352.8	324.1	214	366.8	129	269.3	216
ENVEYIEREESDGEYDEFGR	1×TMT6plex [N-Term]; 1×Phospho [S11(100)]	O95218	Zinc finger Ran-binding domain-containing protein 2	ZRANB2	O95218 [110-129]	O95218 1×Phospho [S120(100)]	2774.17	5.41	2	287.8	323.1	405	398.9	195.3	402.5	88.9	262.3	132.1
SLMSSPEDLTKDFEELKAEEVDVTK	1×Oxidation [M3]; 3×TMT6plex [K11; K17; K25]; 1×TMT6plex [N-Term]; 1×Phospho [S/T]	P46821	Microtubule-associated protein 1B	MAP1B	P46821 [828-852]		3852.99	4.51	1	287.8	214.1	377.1	270.8	229.2	256.7	79.5	200.7	154.6
HRHSPTGPPGFPR	1×TMT6plex [N-Term]; 1×Phospho [S4(100)]	P98175	RNA-binding protein 10	RBM10	P98175 [86-98]	P98175 1×Phospho [S89(100)]	1751.87	3.06	3	287.4	366.5	285.8	316.4	236.9	269.4	143.3	224.5	268.8
VYEHTSRFSPK	1×TMT6plex [K11]; 1×TMT6plex [N-Term]; 1×Phospho [S9(99.6)]	P46100	Transcriptional regulator ATRX	ATRX	P46100 [308-318]	P46100 1×Phospho [S316(99.6)]	1888.97	3.41	1	287	310.4	289.3	333	274.3	321.4	280.7	380.4	367.7
WDKDDFESEEEDVKSTQPISSVGKPASVIK	4×TMT6plex [K3; K14; K24; K30]; 1×TMT6plex [N-Term]; 1×Phospho [S8(100)]	Q7Z6E9	E3 ubiquitin-protein ligase RBBP6	RBBP6	Q7Z6E9 [1321-1350]	Q7Z6E9 1×Phospho [S1328(100)]	4576.41	5.93	1	287	358.2	263	274.4	119	299.7	104	279.8	287.6
LSRSPLK	1×TMT6plex [K7]; 1×TMT6plex [N-Term]; 1×Phospho [S4(100)]	Q9Y2J2	Band 4.1-like protein 3	EPB41L3	Q9Y2J2 [96-102]	Q9Y2J2 1×Phospho [S99(100)]	1338.79	2.21	1	287	252.9	267	261.1	233.6	287	181.1	365	300.6
ASAVSELSPRER	1×TMT6plex [N-Term]; 1×Phospho [S8(100)]	Q9Y2W1	Thyroid hormone receptor-associated protein 3	THRAP3	Q9Y2W1 [236-247]	Q9Y2W1 1×Phospho [S243(100)]	1610.81	3.73	1	287	326.7	181.1	193.2	286	216.2	226.4	107.9	200.7
SPDKPGGSPSASR	1×TMT6plex [K4]; 1×TMT6plex [N-Term]; 1×Phospho [S8(100)]	Q9Y3T9	Nucleolar complex protein 2 homolog	NOC2L	Q9Y3T9 [49-61]	Q9Y3T9 1×Phospho [S56(100)]	1780.9	2.8	2	287	275	259	241.7	201.8	283	115.7	285	188.3
GFEEEHKDSDDDSSDDEQEKKPEAPK	4×TMT6plex [K7; K20; K21; K26]; 1×TMT6plex [N-Term]; 2×Phospho [S13(100); S14(100)]	Q13435	Splicing factor 3B subunit 2	SF3B2	Q13435 [423-448]	Q13435 2×Phospho [S435(100); S436(100)]	4297.01	4.92	1	286.6	524.6	478.7	355.8	325.1	435.5	85.5	283.6	192.1
SRSGSIK	1×TMT6plex [K7]; 1×TMT6plex [N-Term]; 1×Phospho [S]	Q16629	Serine/arginine-rich splicing factor 7	SRSF7	Q16629 [179-185]		1272.71	2.56	1	286.6	288.6	317.8	359.1	222.7	286.1	66.4	78.8	67.5
GSYGSDAEEEEYRQQLSEHSK	1×TMT6plex [K21]; 1×TMT6plex [N-Term]; 1×Phospho [S5(100)]	Q9UDY2	Tight junction protein ZO-2	TJP2	Q9UDY2 [1155-1175]	Q9UDY2 1×Phospho [S1159(100)]	2967.34	7.81	2	286.6	312.1	280.6	316.9	186.4	336.4	140.3	454.6	429.3
IGDLQAAIEDEMESDENEDLINSLQDMVTK	2×Oxidation [M12; M27]; 1×TMT6plex [K30]; 1×TMT6plex [N-Term]; 1×Phospho [S14(100)]	Q92614	Unconventional myosin-XVIIIa	MYO18A	Q92614 [1929-1958]	Q92614 1×Phospho [S1942(100)]	3935.81	5.26	2	286.2	146.6	198.1	192.5	99.3	173.2	51.4	124.5	103.9
KPSPSESPEPWKPFPAVSPEPR	2×TMT6plex [K1; K12]; 1×TMT6plex [N-Term]; 1×Phospho [S3(100)]	Q96JM3	Chromosome alignment-maintaining phosphoprotein 1	CHAMP1	Q96JM3 [280-301]	Q96JM3 1×Phospho [S282(100)]	3213.7	6.49	3	285.8	454.6	443.4	321.6	314.5	418.8	254.7	429.8	386
VDVKSPK	2×TMT6plex [K4; K7]; 1×TMT6plex [N-Term]; 1×Phospho [S5(100)]	Q09666	Neuroblast differentiation-associated protein AHNAK	AHNAK	Q09666 [5073-5079]	Q09666 1×Phospho [S5077(100)]	1539.91	2.18	2	285.4	300	285.1	395.6	238.3	378.8	334	1072	543.8
KLDPAQSASRENLLEEQGSIALR	1×TMT6plex [K1]; 1×TMT6plex [N-Term]; 1×Phospho [S9(99.4)]	Q13813	Spectrin alpha chain, non-erythrocytic 1	SPTAN1	Q13813 [1023-1045]	Q13813 1×Phospho [S1031(99.4)]	3063.62	4.68	2	285.4	235.7	302.7	362.3	210	355.3	146.4	345.2	203.4
ELSNSPLRENSFGSPLEFR	1×TMT6plex [N-Term]; 1×Phospho [S5(100)]	Q9UQ35	Serine/arginine repetitive matrix protein 2	SRRM2	Q9UQ35 [1316-1334]	Q9UQ35 1×Phospho [S1320(100)]	2488.21	5.76	2	285	288.5	331.7	342.7	182.8	313.6	120.7	376.6	232.2
HCAPSPDRSPELSSSR	1×Carbamidomethyl [C2]; 1×TMT6plex [N-Term]; 2×Phospho [S5(100); S9(100)]	Q96T37	RNA-binding protein 15	RBM15	Q96T37 [666-681]	Q96T37 2×Phospho [S670(100); S674(100)]	2171.91	5.9	3	284.5	312.9	273.6	308.8	199.8	303.7	163	459.8	387.5
AQGVRSPLLR	1×TMT6plex [N-Term]; 1×Phospho [S6(100)]	O60343	TBC1 domain family member 4	TBC1D4	O60343 [661-670]	O60343 1×Phospho [S666(100)]	1405.79	3.54	2	284.1	227	268.6	236.3	261.2	242.1	185.3	250.1	256.4
TTRTPEEGGYSYDISEK	1×TMT6plex [K17]; 1×TMT6plex [N-Term]; 1×Phospho [T4(100)]	P46821	Microtubule-associated protein 1B	MAP1B	P46821 [1946-1962]	P46821 1×Phospho [T1949(100)]	2471.17	6.25	1	284.1	275	279.4	281.8	196.9	307.3	96.9	278.3	222.1
SLTRSPPAIR	1×TMT6plex [N-Term]; 1×Phospho [S5(100)]	Q9UQ35	Serine/arginine repetitive matrix protein 2	SRRM2	Q9UQ35 [2067-2076]	Q9UQ35 1×Phospho [S2071(100)]	1406.77	3.11	2	283.3	283.4	276.6	286.5	407.4	291.5	390.6	188.5	266.3
QSHSGSISPYPK	1×TMT6plex [K12]; 1×TMT6plex [N-Term]; 1×Phospho [S8(100)]	Q9UQ35	Serine/arginine repetitive matrix protein 2	SRRM2	Q9UQ35 [987-998]	Q9UQ35 1×Phospho [S994(100)]	1825.92	5.08	1	283.3	350.2	340.4	307	183.9	327.3	117	269.6	188.5
SLSDSESDDSKSK	2×TMT6plex [K11; K13]; 1×TMT6plex [N-Term]; 1×Phospho [S3(100)]	Q13185	Chromobox protein homolog 3	CBX3	Q13185 [93-105]	Q13185 1×Phospho [S95(100)]	2152.06	2.74	3	282.9	336.8	277.8	231.6	220.5	268.9	97.5	226.8	296.4
KRQSPEPSPVTLGR	1×TMT6plex [K1]; 1×TMT6plex [N-Term]; 1×Phospho [S4(100)]	Q9NRL2	Bromodomain adjacent to zinc finger domain protein 1A	BAZ1A	Q9NRL2 [1410-1423]	Q9NRL2 1×Phospho [S1413(100)]	2090.15	4.93	2	282.1	296.6	245.3	258.6	223.5	300.7	165	333.9	279.6
GTGQSDDSDIWDDTALIK	1×TMT6plex [K18]; 1×TMT6plex [N-Term]; 1×Phospho [S5(100)]	Q16637	Survival motor neuron protein	SMN1	Q16637 [24-41]	Q16637 1×Phospho [S28(100)]	2475.17	4.44	3	281.7	325.9	334	304.9	227.2	324.2	101.2	172.2	152.3
VGQQAIVLCISPSKPNPVFK	1×Carbamidomethyl [C9]; 2×TMT6plex [K14; K20]; 1×TMT6plex [N-Term]; 1×Phospho [S11(100)]	Q16656	Nuclear respiratory factor 1	NRF1	Q16656 [126-145]	Q16656 1×Phospho [S136(100)]	2949.66	5.4	2	281.2	221.5	301.1	255.5	161.3	194.6	104.9	172.2	170.2
SGSLERDRPGHVSQK	1×TMT6plex [K15]; 1×TMT6plex [N-Term]; 1×Phospho [S3(100)]	Q8IXT5	RNA-binding protein 12B	RBM12B	Q8IXT5 [375-389]	Q8IXT5 1×Phospho [S377(100)]	2191.14	3.47	1	281.2	388.2	204.9	205.1	241	289.8	90.7	203.3	421.6
SLPVSVPVWGFK	1×TMT6plex [K12]; 1×TMT6plex [N-Term]; 1×Phospho [S1(100)]	Q96B36	Proline-rich AKT1 substrate 1	AKT1S1	Q96B36 [183-194]	Q96B36 1×Phospho [S183(100)]	1854.03	3.34	2	281.2	236	230	173.8	150.4	158.6	81.6	111.1	160.9
DASPSKEER	1×TMT6plex [K6]; 1×TMT6plex [N-Term]; 1×Phospho [S3(100)]	Q9BUQ8	Probable ATP-dependent RNA helicase DDX23	DDX23	Q9BUQ8 [12-20]	Q9BUQ8 1×Phospho [S14(100)]	1556.77	2.18	1	281.2	289	291	280.7	161.8	287.3	25.6	118.4	56.4
YSLSPSK	1×TMT6plex [K7]; 1×TMT6plex [N-Term]; 1×Phospho [S4(99.8)]	P49792	E3 SUMO-protein ligase RanBP2	RANBP2	P49792 [785-791]	P49792 1×Phospho [S788(99.8)]	1319.7	2.11	2	280.8	271.2	328.4	327.9	268.8	323.3	277.7	622.4	452.3
IISSSPNKK	2×TMT6plex [K8; K9]; 1×TMT6plex [N-Term]; 1×Phospho [S]	Q8TCN5	Zinc finger protein 507	ZNF507	Q8TCN5 [384-392]		1741.02	1.79	1	280.8	237.1	256.9	270.1	391.2	294.8	369.7	393.2	444.3
KVVDYSQFQESDDADEDYGRDSGPPTK	2×TMT6plex [K1; K27]; 1×TMT6plex [N-Term]; 1×Phospho [S11(100)]	Q9H1E3	Nuclear ubiquitous casein and cyclin-dependent kinase substrate 1	NUCKS1	Q9H1E3 [9-35]	Q9H1E3 1×Phospho [S19(100)]	3815.79	6.48	2	280.8	303.2	197.8	228.7	114.9	290.6	76.6	163.7	144.5
SKELVSSSSSGSDSDSEVDKK	3×TMT6plex [K2; K20; K21]; 1×TMT6plex [N-Term]; 1×Phospho [S14(100)]	P53999	Activated RNA polymerase II transcriptional coactivator p15	SUB1	P53999 [4-24]	P53999 1×Phospho [S17(100)]	3154.62	4.99	1	280.4	351.4	259.2	206.4	182.7	216	78	165.5	144.5
GILRTPDTIRR	1×TMT6plex [N-Term]; 1×Phospho [T5(100)]	Q00610	Clathrin heavy chain 1	CLTC	Q00610 [390-400]	Q00610 1×Phospho [T394(100)]	1606.9	3.37	2	280	254.2	290.7	269.6	426.1	257.9	554.5	292.9	378
TKSPKPAESPQSATK	3×TMT6plex [K2; K5; K15]; 1×TMT6plex [N-Term]; 1×Phospho [S3(100)]	Q5VUA4	Zinc finger protein 318	ZNF318	Q5VUA4 [1035-1049]	Q5VUA4 1×Phospho [S1037(100)]	2553.45	6.54	2	279.6	373.5	366.7	330.6	221.8	373.4	178.4	535.1	444.5
IACDEEFSDSEDEGEGGRR	1×Carbamidomethyl [C3]; 1×TMT6plex [N-Term]; 1×Phospho [S8(100)]	Q92769	Histone deacetylase 2	HDAC2	Q92769 [415-433]	Q92769 1×Phospho [S422(100)]	2466.99	5.84	2	279.6	323	326.7	264.2	223.5	289.1	102.7	252.7	239.6
VKAQTPPGPSLSGSKSPCPQEK	1×Carbamidomethyl [C18]; 3×TMT6plex [K2; K15; K22]; 1×TMT6plex [N-Term]; 2×Phospho [T5(100); S16(100)]	Q9UQ35	Serine/arginine repetitive matrix protein 2	SRRM2	Q9UQ35 [999-1020]	Q9UQ35 2×Phospho [T1003(100); S1014(100)]	3356.75	5.43	2	279.6	343	301.5	281.3	141.2	328.9	74	209.4	147.9
SKPAGSDGER	1×TMT6plex [K2]; 1×TMT6plex [N-Term]; 1×Phospho [S6(100)]	Q1KMD3	Heterogeneous nuclear ribonucleoprotein U-like protein 2	HNRNPUL2	Q1KMD3 [188-197]	Q1KMD3 1×Phospho [S193(100)]	1541.77	2.29	1	279.2	313.2	328.4	263.6	199.4	268.9	91	217.5	212.7
VSHSPPPK	1×TMT6plex [K8]; 1×TMT6plex [N-Term]; 1×Phospho [S4(100)]	Q8IYB3	Serine/arginine repetitive matrix protein 1	SRRM1	Q8IYB3 [635-642]	Q8IYB3 1×Phospho [S638(100)]	1386.75	2.66	2	279.2	308.4	358.9	296.4	254.8	284.7	111.4	193.4	146
VLSPTAAKPSPFEGK	2×TMT6plex [K8; K15]; 1×TMT6plex [N-Term]; 1×Phospho [S3(99.7)]	Q96QC0	Serine/threonine-protein phosphatase 1 regulatory subunit 10	PPP1R10	Q96QC0 [311-325]	Q96QC0 1×Phospho [S313(99.7)]	2296.29	4.48	2	279.2	272.9	254	287.6	204.5	264.7	233.3	507.5	456.5
TAPTALGITLSSSPTSTPELR	1×TMT6plex [N-Term]; 1×Phospho [S13(99.6)]	O75970	Multiple PDZ domain protein	MPDZ	O75970 [342-362]	O75970 1×Phospho [S354(99.6)]	2409.25	6.25	4	278.8	274.3	262.3	239	176.2	244.4	166.7	252.7	260.2
ENVEYIEREESDGEYDEFGRK	1×TMT6plex [K21]; 1×TMT6plex [N-Term]; 1×Phospho [S11(100)]	O95218	Zinc finger Ran-binding domain-containing protein 2	ZRANB2	O95218 [110-130]	O95218 1×Phospho [S120(100)]	3131.42	4.68	1	278.8	290.8	355.2	362.3	188.2	368.2	80	216.7	161.3
GLNSSFETSPK	1×TMT6plex [K11]; 1×TMT6plex [N-Term]; 1×Phospho [S9(99.5)]	Q8IV63	Inactive serine/threonine-protein kinase VRK3	VRK3	Q8IV63 [51-61]	Q8IV63 1×Phospho [S59(99.5)]	1704.86	1.79	2	278.8	288.2	327.4	348.3	237.8	315	199.9	498.5	353
RLPRSPSPYSR	1×TMT6plex [N-Term]; 2×Phospho [S5(100); S10(99.2)]	Q14004	Cyclin-dependent kinase 13	CDK13	Q14004 [354-364]	Q14004 2×Phospho [S358(100); S363(99.2)]	1704.82	3.3	2	278.4	312.4	252.6	259.3	203.8	273.4	110.6	173.3	135.7
ILELTPEPDRPR	1×TMT6plex [N-Term]; 1×Phospho [T5(100)]	Q14004	Cyclin-dependent kinase 13	CDK13	Q14004 [1242-1253]	Q14004 1×Phospho [T1246(100)]	1744.92	4.6	2	278	273.9	247	242.2	198.6	281.1	141.3	297.5	308
VTRSQEELREDK	1×TMT6plex [K12]; 1×TMT6plex [N-Term]; 1×Phospho [S4(100)]	P55196	Afadin	AFDN	P55196 [1272-1283]	P55196 1×Phospho [S1275(100)]	2028.05	2.52	2	277.5	285.2	274.3	292.3	269.9	354.5	323.8	557.8	480.3
MPQDGSDDEDEEWPTLEK	1×Oxidation [M1]; 1×TMT6plex [K18]; 1×TMT6plex [N-Term]; 1×Phospho [S6(100)]	Q13895	Bystin	BYSL	Q13895 [93-110]	Q13895 1×Phospho [S98(100)]	2675.15	3.53	3	277.5	396.8	415.9	288.1	308.5	430.5	210.1	281.5	238.1
RRASPSPPPK	1×TMT6plex [K10]; 1×TMT6plex [N-Term]; 2×Phospho [S4(100); S6(100)]	Q8IYB3	Serine/arginine repetitive matrix protein 1	SRRM1	Q8IYB3 [623-632]	Q8IYB3 2×Phospho [S626(100); S628(100)]	1710.89	3.78	2	277.5	335.1	275.4	256.8	190.5	292.9	75.4	151.5	127.7
EESEESDEDMGFGLFD	1×Oxidation [M10]; 1×TMT6plex [N-Term]; 1×Phospho [S6(100)]	P05388	60S acidic ribosomal protein P0	RPLP0	P05388 [302-317]	P05388 1×Phospho [S307(100)]	2160.8	2.21	3	277.1	177.1	241.8	225.1	174.9	203	113.6	159.4	166.2
AALAPAKESPRK	2×TMT6plex [K7; K12]; 1×TMT6plex [N-Term]; 1×Phospho [S9(100)]	Q13428	Treacle protein	TCOF1	Q13428 [898-909]	Q13428 1×Phospho [S906(100)]	2006.18	2.37	2	277.1	311	293.8	289.4	188.7	312	134.8	159.4	104.8
GSSERGSPIEK	1×TMT6plex [K11]; 1×TMT6plex [N-Term]; 1×Phospho [S7(100)]	Q9UHF7	Zinc finger transcription factor Trps1	TRPS1	Q9UHF7 [1060-1070]	Q9UHF7 1×Phospho [S1066(100)]	1684.87	3.07	2	277.1	300	313.1	344.1	244.9	345.8	252.8	648	506.8
KHSDNEAESIADALSSTSNILASEFFEEEKQESPK	3×TMT6plex [K1; K30; K35]; 1×TMT6plex [N-Term]; 1×Phospho [S3(100)]	Q92576	PHD finger protein 3	PHF3	Q92576 [1146-1180]	Q92576 1×Phospho [S1148(100)]	4864.42	8.16	3	276.7	194.8	201.6	206.4	122.5	183.3	106.7	319	337
RIDISPSTLRK	1×TMT6plex [K11]; 1×TMT6plex [N-Term]; 1×Phospho [S5(100)]	Q9NYF8	Bcl-2-associated transcription factor 1	BCLAF1	Q9NYF8 [654-664]	Q9NYF8 1×Phospho [S658(100)]	1824.05	3.89	2	276.7	286.8	249.6	280.4	202.3	275.7	165	221.6	275.4
TGSGSPFAGNSPAREGEQDAASLKDVFK	2×TMT6plex [K24; K28]; 1×TMT6plex [N-Term]; 2×Phospho [S5(100); S11(100)]	Q9UPT8	Zinc finger CCCH domain-containing protein 4	ZC3H4	Q9UPT8 [1265-1292]	Q9UPT8 2×Phospho [S1269(100); S1275(100)]	3670.78	4.8	2	276.7	245.1	264.1	290.5	152.9	247	124.4	378.1	313.2
HKSDSPESDAEREK	2×TMT6plex [K2; K14]; 1×TMT6plex [N-Term]; 3×Phospho [S3(100); S5(100); S8(100)]	O75400	Pre-mRNA-processing factor 40 homolog A	PRPF40A	O75400 [881-894]	O75400 3×Phospho [S883(100); S885(100); S888(100)]	2542.12	3.94	2	276.3	369	365.8	329.9	211.1	388.9	58	105	93.8
LTFDTTFSPNTGKK	2×TMT6plex [K13; K14]; 1×TMT6plex [N-Term]; 1×Phospho [S8(100)]	P45880	Voltage-dependent anion-selective channel protein 2	VDAC2	P45880 [108-121]	P45880 1×Phospho [S115(100)]	2324.25	4.98	4	276.3	227.6	230	218.6	181.2	211.3	177.1	339.7	260.2
KGGHERPPSPGLR	1×TMT6plex [K1]; 1×TMT6plex [N-Term]; 1×Phospho [S9(100)]	Q86UU1	Pleckstrin homology-like domain family B member 1	PHLDB1	Q86UU1 [316-328]	Q86UU1 1×Phospho [S324(100)]	1926.05	3.56	1	276.3	319.2	283.2	248	221.9	254.6	161.4	250.4	270.1
TLSDESLCSGR	1×Carbamidomethyl [C8]; 1×TMT6plex [N-Term]; 1×Phospho [S3(100)]	O60292	Signal-induced proliferation-associated 1-like protein 3	SIPA1L3	O60292 [1542-1552]	O60292 1×Phospho [S1544(100)]	1533.68	2.99	1	275.1	263.5	222.8	228	182.7	263	125.4	270.8	259.4
SLDSDESEDEEDDYQQKR	1×TMT6plex [K17]; 1×TMT6plex [N-Term]; 2×Phospho [S4(100); S7(100)]	Q13442	28 kDa heat- and acid-stable phosphoprotein	PDAP1	Q13442 [57-74]	Q13442 2×Phospho [S60(100); S63(100)]	2806.14	5.18	1	275.1	280.1	177.1	193.6	88.8	196.2	26.3	51.5	33.9
AFVEDSEDEDGAGEGGSSLLQK	1×TMT6plex [K22]; 1×TMT6plex [N-Term]; 1×Phospho [S6(100)]	Q8N9T8	Protein KRI1 homolog	KRI1	Q8N9T8 [166-187]	Q8N9T8 1×Phospho [S171(100)]	2778.28	5.62	2	275.1	264.7	269.1	311.5	166.5	275.7	75.6	208.5	158
ESTSSKSPPRK	2×TMT6plex [K6; K11]; 1×TMT6plex [N-Term]; 1×Phospho [S7(99.2)]	P78347	General transcription factor II-I	GTF2I	P78347 [817-827]	P78347 1×Phospho [S823(99.2)]	1971.09	1.83	2	274.7	274.5	323	362.5	260.1	369.6	300.1	766	462.2
AIKVEQATKPSFER	2×TMT6plex [K3; K9]; 1×TMT6plex [N-Term]; 1×Phospho [S11(99.6)]	Q96E39	RNA binding motif protein, X-linked-like-1	RBMXL1	Q96E39 [78-91]	Q96E39 1×Phospho [S88(99.6)]	2371.34	2.44	2	274.7	289.6	226	272.3	205.7	271.7	178.9	401.3	366.9
ASEDTTSGSPPKK	2×TMT6plex [K12; K13]; 1×TMT6plex [N-Term]; 1×Phospho [S9(100)]	Q9BZZ5	Apoptosis inhibitor 5	API5	Q9BZZ5 [456-468]	Q9BZZ5 1×Phospho [S464(100)]	2072.09	4.51	2	274.7	292.1	266	305.4	242.5	286.1	175.9	308.9	290.7
ATNESEDEIPQLVPIGKK	2×TMT6plex [K17; K18]; 1×TMT6plex [N-Term]; 1×Phospho [S5(100)]	O76021	Ribosomal L1 domain-containing protein 1	RSL1D1	O76021 [357-374]	O76021 1×Phospho [S361(100)]	2735.48	5.49	1	274.2	222.6	162.1	203.3	95.6	185.9	85.4	131.7	141.2
AVSPVRPSGR	1×TMT6plex [N-Term]; 1×Phospho [S3(100)]	P47928	DNA-binding protein inhibitor ID-4	ID4	P47928 [3-12]	P47928 1×Phospho [S5(100)]	1334.71	2.85	2	274.2	301.2	281.6	314.4	270.5	314.1	244.5	299.8	358
QPSEEEIIK	1×TMT6plex [K9]; 1×TMT6plex [N-Term]; 1×Phospho [S3(100)]	Q15121	Astrocytic phosphoprotein PEA-15	PEA15	Q15121 [114-122]	Q15121 1×Phospho [S116(100)]	1610.84	2.14	1	274.2	190	177.8	141.4	92.8	149.4	74.4	189.9	142.8
LKKLSVPTSDEEDEVPAPKPR	3×TMT6plex [K2; K3; K19]; 1×TMT6plex [N-Term]; 3×Phospho [S5(100); T8(100); S9(100)]	Q8NE71	ATP-binding cassette sub-family F member 1	ABCF1	Q8NE71 [101-121]	Q8NE71 3×Phospho [S105(100); T108(100); S109(100)]	3491.8	4.15	2	274.2	295.3	171	189.1	108	187.3	69.2	138.7	118
IPRPLSPTKLLPFLSNPYR	1×TMT6plex [K9]; 1×TMT6plex [N-Term]; 1×Phospho [S6(100)]	Q13625	Apoptosis-stimulating of p53 protein 2	TP53BP2	Q13625 [693-711]	Q13625 1×Phospho [S698(100)]	2747.58	3.86	2	273.8	219.7	219.7	239	125.3	199.5	94.2	198.3	208.3
INQDNSRKSPK	2×TMT6plex [K8; K11]; 1×TMT6plex [N-Term]; 1×Phospho [S]	Q6IEG0	U11/U12 small nuclear ribonucleoprotein 48 kDa protein	SNRNP48	Q6IEG0 [196-206]		2054.14	2.54	2	273.8	307.4	239.2	274.4	208.4	268.2	141.4	241.1	209.1
VSHSPPPKQR	1×TMT6plex [K8]; 1×TMT6plex [N-Term]; 1×Phospho [S4(100)]	Q8IYB3	Serine/arginine repetitive matrix protein 1	SRRM1	Q8IYB3 [635-644]	Q8IYB3 1×Phospho [S638(100)]	1670.91	3.28	2	273.8	364.8	290.3	279.3	267.9	287.7	99.4	114.9	85
ASEDTTSGSPPKKSSAGPK	3×TMT6plex [K12; K13; K19]; 1×TMT6plex [N-Term]; 1×Phospho [T/S]	Q9BZZ5	Apoptosis inhibitor 5	API5	Q9BZZ5 [456-474]		2828.52	4.41	1	273.8	313.2	176.9	177.2	153.3	201.4	47.4	90.2	187.9
SSSPTQYGLTK	1×TMT6plex [K11]; 1×TMT6plex [N-Term]; 1×Phospho [S3(99.5)]	Q9NYL2	Mitogen-activated protein kinase kinase kinase 20	MAP3K20	Q9NYL2 [635-645]	Q9NYL2 1×Phospho [S637(99.5)]	1706.88	3.23	2	273.8	279	286.3	272.8	224.8	287.7	170.2	317	328.6
AFKESPKQILDPAASVTGSR	2×TMT6plex [K3; K7]; 1×TMT6plex [N-Term]; 1×Phospho [S5(100)]	P46013	Proliferation marker protein Ki-67	MKI67	P46013 [2524-2543]	P46013 1×Phospho [S2528(100)]	2869.58	4.43	2	273.4	266.3	157.8	252.1	135.7	198.8	92.4	263.5	243.8
TGDLGIPPNPEDRSPSPEPIYNSEGKR	1×TMT6plex [K26]; 1×TMT6plex [N-Term]; 2×Phospho [S14(100); S16(100)]	Q15637	Splicing factor 1	SF1	Q15637 [67-93]	Q15637 2×Phospho [S80(100); S82(100)]	3540.68	6.3	4	273.4	375	387.4	523.1	248.5	374.3	158	441.8	375.3
KSSPEMEDAR	1×Oxidation [M6]; 1×TMT6plex [K1]; 1×TMT6plex [N-Term]; 1×Phospho [S3(99.5)]	Q96T58	Msx2-interacting protein	SPEN	Q96T58 [1004-1013]	Q96T58 1×Phospho [S1006(99.5)]	1703.81	1.61	2	273.4	318.8	291.4	211.6	189.8	302.3	99.5	207.9	137.2
VQSGMGLILQGYESGSEEEGEIHEK	1×Oxidation [M5]; 1×TMT6plex [K25]; 1×TMT6plex [N-Term]; 2×Phospho [S14(100); S16(100)]	Q13523	Serine/threonine-protein kinase PRP4 homolog	PRPF4B	Q13523 [129-153]	Q13523 2×Phospho [S142(100); S144(100)]	3340.51	5.95	2	273	251.8	197.8	215	146	249.6	103.3	156.5	127.7
SSPQLDPLRKSPTMEQAVQTASAHLPAPAAVGR	1×Oxidation [M14]; 1×TMT6plex [K10]; 1×TMT6plex [N-Term]; 2×Phospho [S2(98.2); S11(98.2)]	Q8ND56	Protein LSM14 homolog A	LSM14A	Q8ND56 [182-214]	Q8ND56 2×Phospho [S183(98.2); S192(98.2)]	4046.03	5.38	3	272.6	247.6	244.4	217	189	241.1	173.2	344.6	252.4
GEFSASPMLK	1×TMT6plex [K10]; 1×TMT6plex [N-Term]; 1×Phospho [S6(100)]	Q9UQ35	Serine/arginine repetitive matrix protein 2	SRRM2	Q9UQ35 [1119-1128]	Q9UQ35 1×Phospho [S1124(100)]	1604.82	3.35	2	272.6	387.9	247.9	549.2	189.3	263.3	198	393.2	380.5
SLTRSPPAIR	1×TMT6plex [N-Term]; 2×Phospho [T3(99.5); S5(100)]	Q9UQ35	Serine/arginine repetitive matrix protein 2	SRRM2	Q9UQ35 [2067-2076]	Q9UQ35 2×Phospho [T2069(99.5); S2071(100)]	1486.74	2.81	2	272.2	271.9	243.7	212.3	225.2	258.1	191.7	162.3	199.2
TPEELDDSDFETEDFDVR	1×TMT6plex [N-Term]; 1×Phospho [S8(100)]	P35221	Catenin alpha-1	CTNNA1	P35221 [634-651]	P35221 1×Phospho [S641(100)]	2468.02	4.84	4	271.8	258.8	244.9	295.5	170.7	232.4	118.9	236.7	215.6
GGSPQMDDIKVFQNEVLGTLQR	1×Oxidation [M6]; 1×TMT6plex [K10]; 1×TMT6plex [N-Term]; 1×Phospho [S3(100)]	Q13144	Translation initiation factor eIF-2B subunit epsilon	EIF2B5	Q13144 [542-563]	Q13144 1×Phospho [S544(100)]	2986.51	3.46	2	271.8	220.8	297.5	270.1	192.6	266.6	93.8	218.7	179.2
VGSLPLEKGSPVTTTK	2×TMT6plex [K8; K16]; 1×TMT6plex [N-Term]; 1×Phospho [S10(100)]	Q7Z2K8	G protein-regulated inducer of neurite outgrowth 1	GPRIN1	Q7Z2K8 [606-621]	Q7Z2K8 1×Phospho [S615(100)]	2381.37	3.67	1	271.8	279.5	282.3	253.2	157.6	263.3	78.4	252.4	188.1
TQLSPSIKR	1×TMT6plex [K8]; 1×TMT6plex [N-Term]; 1×Phospho [S/T]	Q8NFC6	Biorientation of chromosomes in cell division protein 1-like 1	BOD1L1	Q8NFC6 [3016-3024]		1567.9	2.04	1	271.8	283.8	267.2	286.7	166.4	313.8	159	291.7	256.4
RSTSPIIGSPPVR	1×TMT6plex [N-Term]; 1×Phospho [T/S]	Q86TB9	Protein PAT1 homolog 1	PATL1	Q86TB9 [176-188]		1675.91	3.69	2	271	251.7	246.5	279.8	205.9	259.5	201.4	283.3	313.9
AEDGATPSPSNETPK	1×TMT6plex [K15]; 1×TMT6plex [N-Term]; 1×Phospho [T13(100)]	P29966	Myristoylated alanine-rich C-kinase substrate	MARCKS	P29966 [138-152]	P29966 1×Phospho [T150(100)]	2038.97	3.46	3	270.5	264.2	224.6	294.6	160.6	262.8	138.9	442.4	223.4
WTKPSSFSDSER	1×TMT6plex [K3]; 1×TMT6plex [N-Term]; 1×Phospho [S8(100)]	Q8NC56	LEM domain-containing protein 2	LEMD2	Q8NC56 [492-503]	Q8NC56 1×Phospho [S499(100)]	1964.95	2.22	2	270.5	336.2	341.3	339.3	320.9	400.2	248.5	510.4	407.3
SRSWEDSPER	1×TMT6plex [N-Term]; 2×Phospho [S3(100); S7(100)]	Q9UDY2	Tight junction protein ZO-2	TJP2	Q9UDY2 [168-177]	Q9UDY2 2×Phospho [S170(100); S174(100)]	1637.66	3.45	2	270.5	296.4	311.2	290.8	244.9	293.1	189.7	292	297
SRSTTPAPK	1×TMT6plex [K9]; 1×TMT6plex [N-Term]; 1×Phospho [S3(99.7)]	Q9UQ35	Serine/arginine repetitive matrix protein 2	SRRM2	Q9UQ35 [248-256]	Q9UQ35 1×Phospho [S250(99.7)]	1482.81	2.86	1	270.5	266.6	231.2	196.3	152.4	235	64.5	100.9	95.9
GGAASGSDSADKK	2×TMT6plex [K12; K13]; 1×TMT6plex [N-Term]; 1×Phospho [S]	Q9Y237	Peptidyl-prolyl cis-trans isomerase NIMA-interacting 4	PIN4	Q9Y237 [15-27]		1917.99	2.54	1	270.5	270.9	219.5	203.7	82.1	180.9	52.1	209.1	128.7
DNTFFRESPVGRK	1×TMT6plex [K13]; 1×TMT6plex [N-Term]; 1×Phospho [S8(100)]	Q8NEY8	Periphilin-1	PPHLN1	Q8NEY8 [126-138]	Q8NEY8 1×Phospho [S133(100)]	2091.08	4.28	2	269.7	286.8	243.7	233.2	265.1	273.1	308.2	372.6	392.1
RFSRSPIR	1×TMT6plex [N-Term]; 2×Phospho [S3(100); S5(100)]	P18583	Protein SON	SON	P18583 [2027-2034]	P18583 2×Phospho [S2029(100); S2031(100)]	1407.69	2.76	2	269.3	289.1	228.9	266.5	183.2	271	71.3	135.8	103.9
GFGFGQGAGALVHSE	1×TMT6plex [N-Term]; 1×Phospho [S14(100)]	P21291	Cysteine and glycine-rich protein 1	CSRP1	P21291 [179-193]	P21291 1×Phospho [S192(100)]	1742.81	2.81	3	269.3	214.7	218.3	204.4	167	195.5	134.2	204.7	170.2
NRPDYVSEEEEDDEDFETAVK	1×TMT6plex [K21]; 1×TMT6plex [N-Term]; 1×Phospho [S7(100)]	P49792	E3 SUMO-protein ligase RanBP2	RANBP2	P49792 [2662-2682]	P49792 1×Phospho [S2668(100)]	3054.35	6.07	2	269.3	326.1	285.8	318.9	210.4	284.2	139.7	348.4	293.2
VSLERLDLDLTADSQPPVFK	1×TMT6plex [K20]; 1×TMT6plex [N-Term]; 1×Phospho [S2(100)]	Q13263	Transcription intermediary factor 1-beta	TRIM28	Q13263 [488-507]	Q13263 1×Phospho [S489(100)]	2781.48	4.72	2	269.3	208.8	238.5	249.2	129.6	200.2	122	403.4	287.6
SVSCDNVSK	1×Carbamidomethyl [C4]; 1×TMT6plex [K9]; 1×TMT6plex [N-Term]; 1×Phospho [S3(100)]	Q96CB8	Integrator complex subunit 12	INTS12	Q96CB8 [376-384]	Q96CB8 1×Phospho [S378(100)]	1533.74	3.1	1	268.9	291	235	239.3	180.4	264	130.6	372.6	316.8
FGSPKKDVDEYER	2×TMT6plex [K5; K6]; 1×TMT6plex [N-Term]; 1×Phospho [S3(100)]	Q96T58	Msx2-interacting protein	SPEN	Q96T58 [1192-1204]	Q96T58 1×Phospho [S1194(100)]	2337.21	2.92	2	268.9	280.6	284.4	311	190.1	299.5	228.8	517.4	384.3
SVSPCSNVESR	1×Carbamidomethyl [C5]; 1×TMT6plex [N-Term]; 1×Phospho [S3(100)]	Q9UQ35	Serine/arginine repetitive matrix protein 2	SRRM2	Q9UQ35 [952-962]	Q9UQ35 1×Phospho [S954(100)]	1530.68	3.37	1	268.5	301.4	322.7	271.4	220.2	257.9	74.8	154.7	137.8
SRSPIIHSPK	1×TMT6plex [K10]; 1×TMT6plex [N-Term]; 2×Phospho [S8(100); S]	O94913	Pre-mRNA cleavage complex 2 protein Pcf11	PCF11	O94913 [487-496]	O94913 2×Phospho [S494(100); S]	1739.9	3.83	1	268.1	269.5	220.6	222	207.9	231.3	158.2	204.5	225.1
SLDGAAAVDSADRSPRPTSAPAITQGQVAEGGVLDASAKK	2×TMT6plex [K39; K40]; 1×TMT6plex [N-Term]; 1×Phospho [S14(100)]	P11171	Protein 4.1	EPB41	P11171 [542-581]	P11171 1×Phospho [S555(100)]	4632.42	10.29	2	268.1	293.5	270.7	265.4	194.5	282.8	127.3	283	288
AALAPAKESPR	1×TMT6plex [K7]; 1×TMT6plex [N-Term]; 1×Phospho [S9(100)]	Q13428	Treacle protein	TCOF1	Q13428 [898-908]	Q13428 1×Phospho [S906(100)]	1648.92	3.48	1	268.1	277.1	272.9	296.2	118.1	274.6	48.2	133.2	64.2
KHRSPTPK	2×TMT6plex [K1; K8]; 1×TMT6plex [N-Term]; 1×Phospho [S4(100)]	Q9UQ35	Serine/arginine repetitive matrix protein 2	SRRM2	Q9UQ35 [228-235]	Q9UQ35 1×Phospho [S231(100)]	1718.01	2.88	1	267.7	437.9	373.1	406.8	251.3	350.1	68.3	137	97
TPTSPKTLVK	2×TMT6plex [K6; K10]; 1×TMT6plex [N-Term]; 1×Phospho [T/S]	Q07157	Tight junction protein ZO-1	TJP1	Q07157 [1567-1576]		1839.1	1.94	1	267.2	286.5	143	140.1	139.3	172.2	58.4	84	234.1
SRSHSDNDRFK	1×TMT6plex [K11]; 1×TMT6plex [N-Term]; 2×Phospho [S1(100); S3(99.5)]	O75494	Serine/arginine-rich splicing factor 10	SRSF10	O75494 [156-166]	O75494 2×Phospho [S156(100); S158(99.5)]	1966.89	3.02	2	266.8	375.3	276.4	300.9	262.4	317.8	113.3	69.2	75.1
SKRPPKSPEEEGQMSS	1×Oxidation [M14]; 2×TMT6plex [K2; K6]; 1×TMT6plex [N-Term]; 2×Phospho [S7(100); S]	Q9BRL6	Serine/arginine-rich splicing factor 8	SRSF8	Q9BRL6 [267-282]	Q9BRL6 2×Phospho [S273(100); S]	2637.26	3.76	2	266.8	354.2	320.8	237.9	196.6	307.7	62.7	105	89.6
SASPDDDLGSSNWEAADLGNEER	1×TMT6plex [N-Term]; 1×Phospho [S3(100)]	O00193	Small acidic protein	SMAP	O00193 [15-37]	O00193 1×Phospho [S17(100)]	2744.15	6.4	2	266.4	276.2	200.4	193.4	122.6	178.6	119.7	230.9	177.5
LNQPGTPTR	1×TMT6plex [N-Term]; 1×Phospho [T6(100)]	P36507	Dual specificity mitogen-activated protein kinase kinase 2	MAP2K2	P36507 [389-397]	P36507 1×Phospho [T394(100)]	1292.66	2.3	1	266.4	192.9	188.4	171.4	108.8	152	89.3	235.6	199
LATKSSPVK	2×TMT6plex [K4; K9]; 1×TMT6plex [N-Term]; 1×Phospho [S/T]	P49916	DNA ligase 3	LIG3	P49916 [908-916]		1698.02	2.12	1	266.4	254	312.1	273.2	180.2	286.8	168.4	494.4	302.7
ASLVALPEQTASEEETPPPLLTK	1×TMT6plex [K23]; 1×TMT6plex [N-Term]; 1×Phospho [T/S]	Q9UKV3	Apoptotic chromatin condensation inducer in the nucleus	ACIN1	Q9UKV3 [399-421]		2959.57	3.56	2	266.4	233.5	249.6	225.3	150.8	204.9	98.4	153	168.1
QISQDVKLEPDILLR	1×TMT6plex [K7]; 1×TMT6plex [N-Term]; 1×Phospho [S3(100)]	Q01433	AMP deaminase 2	AMPD2	Q01433 [166-180]	Q01433 1×Phospho [S168(100)]	2305.29	3.35	2	266	221.7	235.5	234.3	115.2	181.9	114	209.4	208.9
SGSPKLDPSEVYLK	2×TMT6plex [K5; K14]; 1×TMT6plex [N-Term]; 1×Phospho [S3(100)]	Q5TCQ9	Membrane-associated guanylate kinase, WW and PDZ domain-containing protein 3	MAGI3	Q5TCQ9 [697-710]	Q5TCQ9 1×Phospho [S699(100)]	2287.26	4.17	1	266	280.9	273.3	258.8	188.7	260.2	183.6	368.8	328
SLSPDEERLVSDIIDPVALEIPLSK	1×TMT6plex [K25]; 1×TMT6plex [N-Term]; 1×Phospho [S3(100)]	Q5UIP0	Telomere-associated protein RIF1	RIF1	Q5UIP0 [2391-2415]	Q5UIP0 1×Phospho [S2393(100)]	3273.76	4.23	2	266	174.6	187.9	208.2	115.9	169.6	82.8	230.9	240.2
QAVEMKNDKSEEEQSSSSVK	1×Oxidation [M5]; 3×TMT6plex [K6; K9; K20]; 1×TMT6plex [N-Term]; 1×Phospho [S10(100)]	P07910	Heterogeneous nuclear ribonucleoproteins C1/C2	HNRNPC	P07910 [224-243]	P07910 1×Phospho [S233(100)]	3252.65	4.1	1	265.6	353.4	388.1	318	279.2	503	62.4	110.8	74.5
KGDRSPEPGQTWTR	1×TMT6plex [K1]; 1×TMT6plex [N-Term]; 1×Phospho [S5(100)]	Q09666	Neuroblast differentiation-associated protein AHNAK	AHNAK	Q09666 [89-102]	Q09666 1×Phospho [S93(100)]	2153.09	5.55	4	265.6	583.3	582.4	394.7	497.3	578.5	540.1	705.3	806.3
RSNSPDKFK	2×TMT6plex [K7; K9]; 1×TMT6plex [N-Term]; 1×Phospho [S]	Q16204	Coiled-coil domain-containing protein 6	CCDC6	Q16204 [416-424]		1846.02	2.79	1	265.6	284.9	366.9	364.8	285.2	382.5	301	626.7	459.4
KASSPSPLTIGTPESQR	1×TMT6plex [K1]; 1×TMT6plex [N-Term]; 1×Phospho [S6(100)]	Q9NPI6	mRNA-decapping enzyme 1A	DCP1A	Q9NPI6 [520-536]	Q9NPI6 1×Phospho [S525(100)]	2294.22	5.07	2	265.6	262.1	237.8	267.4	213	260.2	175.4	378.7	299.8
RKSHEAEVLK	2×TMT6plex [K2; K10]; 1×TMT6plex [N-Term]; 1×Phospho [S3(100)]	P16949	Stathmin	STMN1	P16949 [61-70]	P16949 1×Phospho [S63(100)]	1964.13	4.16	2	265.2	270	239.7	202.6	182.6	241.1	173.4	324	310.7
EEHGGLIRSPRHEK	1×TMT6plex [K14]; 1×TMT6plex [N-Term]; 1×Phospho [S9(100)]	P26368	Splicing factor U2AF 65 kDa subunit	U2AF2	P26368 [71-84]	P26368 1×Phospho [S79(100)]	2183.15	3.89	2	264.4	361.5	263.4	286.7	232.7	320	93.4	116.3	196.7
KASPEPEGEAAGK	2×TMT6plex [K1; K13]; 1×TMT6plex [N-Term]; 1×Phospho [S3(100)]	Q8IU81	Interferon regulatory factor 2-binding protein 1	IRF2BP1	Q8IU81 [382-394]	Q8IU81 1×Phospho [S384(100)]	2038.08	4.94	2	264.4	274	281.8	235.4	207.8	290.6	142.6	334.7	289.9
RHSPPIEK	1×TMT6plex [K8]; 1×TMT6plex [N-Term]; 1×Phospho [S3(100)]	Q8IZD4	mRNA-decapping enzyme 1B	DCP1B	Q8IZD4 [281-288]	Q8IZD4 1×Phospho [S283(100)]	1501.83	3.92	1	264.4	308.8	327.2	308.3	203.4	310.1	145.7	391.7	308
SKSLPRR	1×TMT6plex [K2]; 1×TMT6plex [N-Term]; 1×Phospho [S3(100)]	Q8WXF0	Serine/arginine-rich splicing factor 12	SRSF12	Q8WXF0 [154-160]	Q8WXF0 1×Phospho [S156(100)]	1381.81	2.16	1	264.4	296.7	267.2	260.9	225.1	301.6	81	196	169.6
LNVLEKSSPGHR	1×TMT6plex [K6]; 1×TMT6plex [N-Term]; 1×Phospho [S]	P29692	Elongation factor 1-delta	EEF1D	P29692 [112-123]		1875.03	2.85	1	263.9	234.6	209.3	170	162.6	195	131.9	263.5	391.5
RPDYAPMESSDEEDEEFQFIKK	1×Oxidation [M7]; 2×TMT6plex [K21; K22]; 1×TMT6plex [N-Term]; 2×Phospho [S9(100); S10(100)]	P55081	Microfibrillar-associated protein 1	MFAP1	P55081 [44-65]	P55081 2×Phospho [S52(100); S53(100)]	3553.61	5.13	3	263.9	225.4	221.1	273.9	129.6	255.3	56.9	160.8	120.1
KRDSQGTYSSR	1×TMT6plex [K1]; 1×TMT6plex [N-Term]; 1×Phospho [S4(100)]	Q9C0C2	182 kDa tankyrase-1-binding protein	TNKS1BP1	Q9C0C2 [848-858]	Q9C0C2 1×Phospho [S851(100)]	1822.92	2.77	2	263.9	252.6	222	186	118.2	220.9	84.2	257.7	215.4
DYDTLSKCSPK	1×Carbamidomethyl [C8]; 2×TMT6plex [K7; K11]; 1×TMT6plex [N-Term]; 1×Phospho [S9(99.4)]	Q9UHR4	Brain-specific angiogenesis inhibitor 1-associated protein 2-like protein 1	BAIAP2L1	Q9UHR4 [273-283]	Q9UHR4 1×Phospho [S281(99.4)]	2081.06	1.84	1	263.9	285.5	247.2	265.1	240.9	242.1	185.7	234.4	237.7
SRPTSEGSDIESTEPQK	1×TMT6plex [K17]; 1×TMT6plex [N-Term]; 1×Phospho [S8(100)]	Q4G0J3	La-related protein 7	LARP7	Q4G0J3 [254-270]	Q4G0J3 1×Phospho [S261(100)]	2386.15	5.1	1	263.5	307.1	211.9	253.2	143.6	245.9	82.9	294.6	232.5
LVESPKEGK	2×TMT6plex [K6; K9]; 1×TMT6plex [N-Term]; 1×Phospho [S4(100)]	Q96S94	Cyclin-L2	CCNL2	Q96S94 [335-343]	Q96S94 1×Phospho [S338(100)]	1754.01	2.23	2	263.5	282	303.7	325.6	236.4	330.5	189.9	346.4	278.5
FNGSTEALDKLDADAVSPTVSQLSAVFEK	2×TMT6plex [K10; K29]; 1×TMT6plex [N-Term]; 1×Phospho [S4(99.1)]	Q96SB3	Neurabin-2	PPP1R9B	Q96SB3 [189-217]	Q96SB3 1×Phospho [S192(99.1)]	3806.97	5.63	2	263.5	202.1	212.2	244	105.5	185.9	70.3	277.7	212.9
GFGSEEGSR	1×TMT6plex [N-Term]; 1×Phospho [S4(100)]	Q9Y5S9	RNA-binding protein 8A	RBM8A	Q9Y5S9 [39-47]	Q9Y5S9 1×Phospho [S42(100)]	1234.53	2.75	1	263.1	243.3	242.3	227.8	145.4	215.3	123	266.7	239.6
SSSPHDKNLPQK	2×TMT6plex [K7; K12]; 1×TMT6plex [N-Term]; 1×Phospho [S1(99.3)]	O75592	E3 ubiquitin-protein ligase MYCBP2	MYCBP2	O75592 [2842-2853]	O75592 1×Phospho [S2842(99.3)]	2105.14	3.65	2	262.7	317.2	304.4	297.3	309.1	325.1	277.3	361.8	373.8
TGVTSTSDSEEEGDDQEGEKK	2×TMT6plex [K20; K21]; 1×TMT6plex [N-Term]; 2×Phospho [S7(99.4); S9(100)]	O75475	PC4 and SFRS1-interacting protein	PSIP1	O75475 [267-287]	O75475 2×Phospho [S273(99.4); S275(100)]	3075.35	4.59	2	262.3	325.5	255	346.8	161	354.8	52.8	129.1	79.1
AKPAMPQDSVPSPR	1×Oxidation [M5]; 1×TMT6plex [K2]; 1×TMT6plex [N-Term]; 1×Phospho [S12(100)]	P53396	ATP-citrate synthase	ACLY	P53396 [470-483]	P53396 1×Phospho [S481(100)]	2035.04	3.63	1	262.3	268.1	301.8	183.7	220.8	290.1	136	251	185.1
AGKLSPLK	2×TMT6plex [K3; K8]; 1×TMT6plex [N-Term]; 1×Phospho [S5(100)]	Q03164	Histone-lysine N-methyltransferase 2A	KMT2A	Q03164 [275-282]	Q03164 1×Phospho [S279(100)]	1580.97	1.77	1	262.3	204.4	139.7	193.6	172.7	201.6	128.2	220.7	196.7
SKPCGSPR	1×Carbamidomethyl [C4]; 1×TMT6plex [K2]; 1×TMT6plex [N-Term]; 1×Phospho [S6(100)]	Q13459	Unconventional myosin-IXb	MYO9B	Q13459 [1276-1283]	Q13459 1×Phospho [S1281(100)]	1426.73	1.88	1	262.3	234.3	218.5	250.5	187.6	253.6	185.6	311.8	256
LAPVPSPEPQKPAPVSPESVK	2×TMT6plex [K11; K21]; 1×TMT6plex [N-Term]; 1×Phospho [S6(100)]	Q96JM3	Chromosome alignment-maintaining phosphoprotein 1	CHAMP1	Q96JM3 [199-219]	Q96JM3 1×Phospho [S204(100)]	2921.64	5.55	2	262.3	272.8	274.3	283.1	208.2	296.2	159.2	465.6	384.8
KPSGSPDLWK	2×TMT6plex [K1; K10]; 1×TMT6plex [N-Term]; 1×Phospho [S5(100)]	Q96JM3	Chromosome alignment-maintaining phosphoprotein 1	CHAMP1	Q96JM3 [441-450]	Q96JM3 1×Phospho [S445(100)]	1882.04	4.04	2	262.3	441.5	444.3	327	356.7	477.1	281.2	392.9	385.8
KFHSSDSEEEEHKK	3×TMT6plex [K1; K13; K14]; 1×TMT6plex [N-Term]; 2×Phospho [S7(99.6); S]	Q96ST2	Protein IWS1 homolog	IWS1	Q96ST2 [359-372]	Q96ST2 2×Phospho [S365(99.6); S]	2793.37	4.85	2	262.3	290.8	282.7	312.1	244.7	323.5	124.2	210	157.6
KVQVAALQASPPLDQDDRAFEVMDEFDGR	1×Oxidation [M23]; 1×TMT6plex [K1]; 1×TMT6plex [N-Term]; 1×Phospho [S10(100)]	Q9UDY2	Tight junction protein ZO-2	TJP2	Q9UDY2 [121-149]	Q9UDY2 1×Phospho [S130(100)]	3801.86	5.86	2	261.9	223.7	185.1	184.9	125.6	181.6	75.8	137.6	143.5
TGYGGGFNERENVEYIEREESDGEYDEFGR	1×TMT6plex [N-Term]; 1×Phospho [S21(100)]	O95218	Zinc finger Ran-binding domain-containing protein 2	ZRANB2	O95218 [100-129]	O95218 1×Phospho [S120(100)]	3812.62	6.37	2	261.5	255.7	197.3	210.5	105.5	212.4	56.9	122.4	105
LYFHSDTCLPLRPQEMEVDSEDEKDPEWLR	1×Carbamidomethyl [C8]; 1×Oxidation [M16]; 1×TMT6plex [K24]; 1×TMT6plex [N-Term]; 1×Phospho [S20(100)]	Q15022	Polycomb protein SUZ12	SUZ12	Q15022 [564-593]	Q15022 1×Phospho [S583(100)]	4289	3.61	2	261.5	238.8	269.8	221.1	174.9	276.2	111.3	230.9	206.2
GQLTKSPLAQMEEERR	1×Oxidation [M11]; 1×TMT6plex [K5]; 1×TMT6plex [N-Term]; 1×Phospho [S6(100)]	Q16181	Septin-7	SEPTIN7	Q16181 [329-344]	Q16181 1×Phospho [S334(100)]	2427.25	2.5	2	261.1	260.7	274.3	257.5	199.8	288	141.7	328.9	273.1
SDESPKPGK	2×TMT6plex [K6; K9]; 1×TMT6plex [N-Term]; 1×Phospho [S4(100)]	Q9NQW6	Anillin	ANLN	Q9NQW6 [639-647]	Q9NQW6 1×Phospho [S642(100)]	1711.92	2.01	1	260.7	250.4	261.8	291.7	216.3	285.6	147.3	438.9	361.2
MLAESDESGDEESVSQTDKTELQNTLR	1×Oxidation [M1]; 1×TMT6plex [K19]; 1×TMT6plex [N-Term]; 2×Phospho [S5(100); S8(100)]	P22059	Oxysterol-binding protein 1	OSBP	P22059 [186-212]	P22059 2×Phospho [S190(100); S193(100)]	3646.61	4.82	2	259.4	235.5	217.6	197.9	153.1	227.3	103.3	222.2	183.6
TFVLTPELSPGKLQVLPFEK	2×TMT6plex [K12; K20]; 1×TMT6plex [N-Term]; 1×Phospho [S9(100)]	Q96DY7	Mdm2-binding protein	MTBP	Q96DY7 [631-650]	Q96DY7 1×Phospho [S639(100)]	3010.72	4.06	1	259.4	169.2	230.5	230.7	139.2	200.4	86.1	162.9	174.6
KTAPTLSPEHWK	2×TMT6plex [K1; K12]; 1×TMT6plex [N-Term]; 1×Phospho [S7(100)]	Q96JM3	Chromosome alignment-maintaining phosphoprotein 1	CHAMP1	Q96JM3 [399-410]	Q96JM3 1×Phospho [S405(100)]	2162.2	5.22	2	259.4	444	414.5	290.3	297.5	418.3	208.2	322.2	339.5
RESPSPAPKPR	1×TMT6plex [K9]; 1×TMT6plex [N-Term]; 1×Phospho [S3(100)]	Q8IYB3	Serine/arginine repetitive matrix protein 1	SRRM1	Q8IYB3 [448-458]	Q8IYB3 1×Phospho [S450(100)]	1759.96	4.02	3	259	305.1	359.9	338.7	184.8	372.4	107.6	217.2	155
KSRVSVSPGR	1×TMT6plex [K1]; 1×TMT6plex [N-Term]; 2×Phospho [S5(100); S7(100)]	Q8IYB3	Serine/arginine repetitive matrix protein 1	SRRM1	Q8IYB3 [425-434]	Q8IYB3 2×Phospho [S429(100); S431(100)]	1690.88	2.06	2	258.6	256.9	194.3	263.3	105	265.4	48.8	138.1	98.7
MSPSKSPFLPSMK	1×Oxidation [M]; 2×TMT6plex [K5; K13]; 1×TMT6plex [N-Term]; 1×Phospho [S2(100)]	Q8NFD5	AT-rich interactive domain-containing protein 1B	ARID1B	Q8NFD5 [1554-1566]	Q8NFD5 1×Phospho [S1555(100)]	2220.18	2.17	2	258.6	220.4	217.3	294.1	193.9	212	181.1	297.2	288.8
SAMDSPVPASMFAPEPSSPGAAR	1×Oxidation [M]; 1×TMT6plex [N-Term]; 1×Phospho [S]	O00178	GTP-binding protein 1	GTPBP1	O00178 [8-30]		2585.16	3.84	2	258.2	248.1	276.4	216.8	174.6	203	131	240.5	192.1
AALIPGGLSDGQFYSPPESEAGSEEAEEKQDSEKPLLEL	2×TMT6plex [K29; K34]; 1×TMT6plex [N-Term]; 1×Phospho [S23(98.6)]	O95772	STARD3 N-terminal-like protein	STARD3NL	O95772 [196-234]	O95772 1×Phospho [S218(98.6)]	4885.42	3.78	2	258.2	186.9	206.1	178.8	86.5	163	44.3	122.4	119.5
NLFASFPTEESSINYTFKTPEK	2×TMT6plex [K18; K22]; 1×TMT6plex [N-Term]; 1×Phospho [T19(100)]	P49792	E3 SUMO-protein ligase RanBP2	RANBP2	P49792 [2595-2616]	P49792 1×Phospho [T2613(100)]	3317.69	5.78	2	258.2	211.4	273.3	264.2	135.9	252.7	109.2	340.3	213.3
GGIDNPAITSDQELDDKK	2×TMT6plex [K17; K18]; 1×TMT6plex [N-Term]; 1×Phospho [T/S]	Q13017	Rho GTPase-activating protein 5	ARHGAP5	Q13017 [1209-1226]		2683.38	2.76	1	257.8	238.3	211.5	271.2	195.2	215.5	101.8	227.1	193.7
RASLSDLTDLEDIEGLTVR	1×TMT6plex [N-Term]; 1×Phospho [S3(100)]	Q8WZ73	E3 ubiquitin-protein ligase rififylin	RFFL	Q8WZ73 [238-256]	Q8WZ73 1×Phospho [S240(100)]	2412.22	7.61	3	257.8	230.1	253.3	268.3	151	218.6	89.7	209.1	192.9
AVTPSSEAKDSR	1×TMT6plex [K9]; 1×TMT6plex [N-Term]; 1×Phospho [T3(100)]	Q99700	Ataxin-2	ATXN2	Q99700 [739-750]	Q99700 1×Phospho [T741(100)]	1785.91	3.2	1	257.8	259.1	239.2	246.9	145.9	275.7	105	184.7	127.1
GGNLPPVSPNDSGAK	1×TMT6plex [K15]; 1×TMT6plex [N-Term]; 1×Phospho [S8(100)]	Q9UK61	Protein TASOR	TASOR	Q9UK61 [1096-1110]	Q9UK61 1×Phospho [S1103(100)]	1947.99	3.16	2	257.8	262.2	221.1	284	146.5	236.9	90.4	229.2	178.6
EYGSPLK	1×TMT6plex [K7]; 1×TMT6plex [N-Term]; 1×Phospho [S4(100)]	P21127	Cyclin-dependent kinase 11B	CDK11B	P21127 [586-592]	P21127 1×Phospho [S589(100)]	1331.7	2.29	1	257.4	266.6	310.7	358.7	262.8	371.5	160	419.4	258.1
IILDLISESPIKGR	1×TMT6plex [K12]; 1×TMT6plex [N-Term]; 1×Phospho [S9(100)]	P61978	Heterogeneous nuclear ribonucleoprotein K	HNRNPK	P61978 [208-221]	P61978 1×Phospho [S216(100)]	2092.22	3.9	3	257.4	195.3	191.7	207.8	131.6	202.6	139.3	418.5	315.5
RVSHSPPPKQR	1×TMT6plex [K9]; 1×TMT6plex [N-Term]; 2×Phospho [S3(100); S5(100)]	Q8IYB3	Serine/arginine repetitive matrix protein 1	SRRM1	Q8IYB3 [634-644]	Q8IYB3 2×Phospho [S636(100); S638(100)]	1906.98	4.19	2	257.4	298.7	243.2	265.1	165.6	308.9	32.1	95.1	60.8
TNTMNGSKSPVISR	1×Oxidation [M4]; 1×TMT6plex [K8]; 1×TMT6plex [N-Term]; 1×Phospho [S9(100)]	Q8N8S7	Protein enabled homolog	ENAH	Q8N8S7 [500-513]	Q8N8S7 1×Phospho [S508(100)]	2046.05	3.09	1	257.4	299.4	323.4	235.9	176.1	342.8	121.4	306.8	235
INPYMSSPCHIEMILTEK	1×Carbamidomethyl [C9]; 2×Oxidation [M5; M13]; 1×TMT6plex [K18]; 1×TMT6plex [N-Term]; 1×Phospho [S/Y/T]	P18621	60S ribosomal protein L17	RPL17	P18621 [136-153]		2733.31	2.94	2	256.9	208.5	232.6	220.6	153.3	203.3	122.7	196.6	177.3
ILDPNTGEPAPVLSSPPPADVSTFLAFPSPEK	1×TMT6plex [K32]; 1×TMT6plex [N-Term]; 1×Phospho [S29(99.1)]	P46060	Ran GTPase-activating protein 1	RANGAP1	P46060 [414-445]	P46060 1×Phospho [S442(99.1)]	3828.98	6.15	3	256.5	150.5	186.8	196.8	101.6	176	68.1	173	144.3
TKIVDSPEKLK	3×TMT6plex [K2; K9; K11]; 1×TMT6plex [N-Term]; 1×Phospho [S6(100)]	Q9BZD4	Kinetochore protein Nuf2	NUF2	Q9BZD4 [242-252]	Q9BZD4 1×Phospho [S247(100)]	2254.36	3.22	2	256.5	229.5	223.7	209.8	182.7	236.2	162.1	249.5	252.9
SRYSRSPYSR	1×TMT6plex [N-Term]; 2×Phospho [S4(100); S6(100)]	Q9BRL6	Serine/arginine-rich splicing factor 8	SRSF8	Q9BRL6 [153-162]; [168-177]	Q9BRL6 2×Phospho [S156(100); S158(100)]; 2×Phospho [S171(100); S173(100)]	1647.72	3.13	2	256.1	312.9	211.7	273	167.2	248	41.4	94.5	48.6
TTSISPALAR	1×TMT6plex [N-Term]; 1×Phospho [S/T]	Q9UKE5	TRAF2 and NCK-interacting protein kinase	TNIK	Q9UKE5 [676-685]		1325.7	2.66	2	256.1	282.9	265.6	258.2	192.7	260.4	171	275.1	221.1
DYDEEEQGYDSEKEK	2×TMT6plex [K13; K15]; 1×TMT6plex [N-Term]; 1×Phospho [S11(100)]	Q05519	Serine/arginine-rich splicing factor 11	SRSF11	Q05519 [424-438]	Q05519 1×Phospho [S434(100)]	2631.2	4.37	1	255.7	314.1	342.7	359.4	198.5	324.9	75.4	228.9	125.4
ILIPSDIESSK	1×TMT6plex [K11]; 1×TMT6plex [N-Term]; 1×Phospho [S5(100)]	P30414	NK-tumor recognition protein	NKTR	P30414 [459-469]	P30414 1×Phospho [S463(100)]	1739.96	2.3	1	255.3	208.2	207.7	187.8	103.9	177.4	65.7	134.9	118
IACEEEFSDSEEEGEGGRK	1×Carbamidomethyl [C3]; 1×TMT6plex [K19]; 1×TMT6plex [N-Term]; 1×Phospho [S]	Q13547	Histone deacetylase 1	HDAC1	Q13547 [414-432]		2696.18	5.44	2	255.3	350.6	373.5	324.1	295.7	320.4	215.7	336.2	313
TSTLPPLPLPPLLPGDDDMDSPKETLPSKPVKK	1×Oxidation [M19]; 4×TMT6plex [K23; K29; K32; K33]; 1×TMT6plex [N-Term]; 1×Phospho [S21(100)]	Q9NYV4	Cyclin-dependent kinase 12	CDK12	Q9NYV4 [624-656]	Q9NYV4 1×Phospho [S644(100)]	4765.67	5.39	2	255.3	221.7	251.7	218.4	179.1	235	114.4	203.9	178.8
SAGAGSPARPPSPR	1×TMT6plex [N-Term]; 1×Phospho [S12(98.8)]	P83369	U7 snRNA-associated Sm-like protein LSm11	LSM11	P83369 [10-23]	P83369 1×Phospho [S21(98.8)]	1616.81	2.18	1	254.9	285.1	252.9	259.5	155.1	301.6	124.5	407.2	303.3
AQEDDLKWVEENVPSSVTDVALPALLDSDEER	1×TMT6plex [K7]; 1×TMT6plex [N-Term]; 1×Phospho [S28(100)]	Q8NBN3	Transmembrane protein 87A	TMEM87A	Q8NBN3 [513-544]	Q8NBN3 1×Phospho [S540(100)]	4108.01	8.88	2	254.9	220.4	265.1	225.1	127.8	211.7	68.9	172.8	143.5
SNSPRGEAQK	1×TMT6plex [K10]; 1×TMT6plex [N-Term]; 1×Phospho [S3(100)]	Q96T58	Msx2-interacting protein	SPEN	Q96T58 [1855-1864]	Q96T58 1×Phospho [S1857(100)]	1611.83	2.86	2	254.9	284.6	212.4	210.5	140.5	246.3	131.9	369.6	295.6
VGDTEKPEPERSPPNR	1×TMT6plex [K6]; 1×TMT6plex [N-Term]; 1×Phospho [S12(100)]	Q9NZ63	Telomere length and silencing protein 1 homolog	C9orf78	Q9NZ63 [250-265]	Q9NZ63 1×Phospho [S261(100)]	2346.19	4.67	2	254.9	270.2	262	257	189.7	256.7	150.6	367.6	348.4
VASPGSTIDTAPLSSVDSLINKFDSQLGGQAR	1×TMT6plex [K22]; 1×TMT6plex [N-Term]; 1×Phospho [S3(100)]	Q9P2M7	Cingulin	CGN	Q9P2M7 [157-188]	Q9P2M7 1×Phospho [S159(100)]	3769.94	7.37	2	254.9	184.2	236.4	245.6	128.4	196	76.1	218.7	197.3
SSSPVTELASRSPIRQDR	1×TMT6plex [N-Term]; 2×Phospho [S3(98.9); S12(100)]	Q9UQ35	Serine/arginine repetitive matrix protein 2	SRRM2	Q9UQ35 [1101-1118]	Q9UQ35 2×Phospho [S1103(98.9); S1112(100)]	2375.13	4.04	2	254.5	291.7	205.6	270.5	169.4	239	130.2	255.9	261.5
FIQELSGSSPK	1×TMT6plex [K11]; 1×TMT6plex [N-Term]; 1×Phospho [S9(100)]	Q01664	Transcription factor AP-4	TFAP4	Q01664 [116-126]	Q01664 1×Phospho [S124(100)]	1730.91	3.34	2	254.1	255.7	272.4	308.1	201	256	131.6	258	192.7
TVNSTRETPPKSK	2×TMT6plex [K11; K13]; 1×TMT6plex [N-Term]; 1×Phospho [T8(100)]	Q5SSJ5	Heterochromatin protein 1-binding protein 3	HP1BP3	Q5SSJ5 [44-56]	Q5SSJ5 1×Phospho [T51(100)]	2212.23	2.7	2	254.1	277	157.1	211.2	106	190.3	73.8	147.7	118.2
SRSPLAIR	1×TMT6plex [N-Term]; 2×Phospho [S1(100); S3(100)]	Q9UQ35	Serine/arginine repetitive matrix protein 2	SRRM2	Q9UQ35 [2044-2051]	Q9UQ35 2×Phospho [S2044(100); S2046(100)]	1288.64	2.84	2	254.1	326.7	337.8	317.8	248.5	339.7	173.6	175.1	143.3
SRSSDIVSSVR	1×TMT6plex [N-Term]; 1×Phospho [S3(100)]	Q14C86	GTPase-activating protein and VPS9 domain-containing protein 1	GAPVD1	Q14C86 [900-910]	Q14C86 1×Phospho [S902(100)]	1501.76	3.59	2	253.7	271.2	236.6	236.1	218.9	203.7	202.9	293.4	273.9
ELSNSPLRENSFGSPLEFR	1×TMT6plex [N-Term]; 2×Phospho [S5(100); S14(98.9)]	Q9UQ35	Serine/arginine repetitive matrix protein 2	SRRM2	Q9UQ35 [1316-1334]	Q9UQ35 2×Phospho [S1320(100); S1329(98.9)]	2568.17	4.48	2	253.7	225.6	243.7	248.7	129.9	248.9	111.8	301.6	195
HDSPEDVKRR	1×TMT6plex [K8]; 1×TMT6plex [N-Term]; 1×Phospho [S3(100)]	P31948	Stress-induced-phosphoprotein 1	STIP1	P31948 [479-488]	P31948 1×Phospho [S481(100)]	1776.92	4.62	2	253.2	300.9	241.1	273.7	210.1	296.4	218.7	535.7	832
APSIDGKEELDLAEK	2×TMT6plex [K7; K15]; 1×TMT6plex [N-Term]; 1×Phospho [S3(100)]	Q9H0E9	Bromodomain-containing protein 8	BRD8	Q9H0E9 [385-399]	Q9H0E9 1×Phospho [S387(100)]	2382.28	3.12	2	253.2	258.5	255.9	278.9	216.3	235.7	298.8	742.8	439.9
LKERPSSREDTPSR	1×TMT6plex [K2]; 1×TMT6plex [N-Term]; 1×Phospho [S/T]	Q9UDY2	Tight junction protein ZO-2	TJP2	Q9UDY2 [435-448]		2196.15	2.39	1	253.2	308.2	255.9	264.9	129.7	256.2	59.1	230.6	189.1
YVASYLLAALGGNSSPSAKDIKK	3×TMT6plex [K19; K22; K23]; 1×TMT6plex [N-Term]; 1×Phospho [S14(99.1)]	P05387	60S acidic ribosomal protein P2	RPLP2	P05387 [3-25]	P05387 1×Phospho [S16(99.1)]	3349.89	5.38	2	252.8	205.4	162.8	175.6	126.6	130.6	66.6	107	189.5
KSHSPVKRPR	2×TMT6plex [K1; K7]; 1×TMT6plex [N-Term]; 1×Phospho [S]	P78549	Endonuclease III-like protein 1	NTHL1	P78549 [50-59]		1959.16	2.13	1	252.8	386.4	272.9	282.7	174.1	316	107	255.6	244.2
TSEIEPKNSPEDLGLSLTGDSCK	1×Carbamidomethyl [C22]; 2×TMT6plex [K7; K23]; 1×TMT6plex [N-Term]; 1×Phospho [S9(100)]	Q12888	TP53-binding protein 1	TP53BP1	Q12888 [492-514]	Q12888 1×Phospho [S500(100)]	3244.63	6.11	2	252.8	234	245.3	271.7	128.9	252.4	91.9	326.3	289.2
SSSPAPADIAQTVQEDLR	1×TMT6plex [N-Term]; 1×Phospho [S3(99.7)]	Q13283	Ras GTPase-activating protein-binding protein 1	G3BP1	Q13283 [230-247]	Q13283 1×Phospho [S232(99.7)]	2194.06	4.56	3	252.8	209.7	232.6	207.3	160.9	206.3	143.1	272.2	233.1
MSQPGSPSPK	1×TMT6plex [K10]; 1×TMT6plex [N-Term]; 1×Phospho [S6(100)]	Q14839	Chromodomain-helicase-DNA-binding protein 4	CHD4	Q14839 [1530-1539]	Q14839 1×Phospho [S1535(100)]	1553.78	3.25	2	252.8	219.8	184.2	386.6	143.8	166.8	93.9	383	342.9
SSLSPGRGKDFK	2×TMT6plex [K9; K12]; 1×TMT6plex [N-Term]; 1×Phospho [S]	Q9BUQ8	Probable ATP-dependent RNA helicase DDX23	DDX23	Q9BUQ8 [106-117]		2046.14	1.45	2	252.8	264.1	161.8	158.1	174.5	195.5	158.7	144.8	158.8
RSSPPGHYYQK	1×TMT6plex [K11]; 1×TMT6plex [N-Term]; 1×Phospho [S3(99.8)]	Q9NX40	OCIA domain-containing protein 1	OCIAD1	Q9NX40 [121-131]	Q9NX40 1×Phospho [S123(99.8)]	1857.94	4.22	2	252.8	296.7	267.4	249.4	221.9	247	178.1	359.2	327.7
TGKEYIPGQPPLSQSSDSSPTR	1×TMT6plex [K3]; 1×TMT6plex [N-Term]; 1×Phospho [S/T/Y]	P07814	Bifunctional glutamate/proline--tRNA ligase	EPRS	P07814 [868-889]		2870.43	4.58	1	252.4	264.6	308.6	260.2	204.3	345.8	81.4	262.3	273.7
EVSPEVVR	1×TMT6plex [N-Term]; 1×Phospho [S3(100)]	Q5T200	Zinc finger CCCH domain-containing protein 13	ZC3H13	Q5T200 [196-203]	Q5T200 1×Phospho [S198(100)]	1223.62	2.71	1	252.4	261.9	228.2	243.5	180.5	236.2	83.2	166.9	162
KLELDGEKETAPEEPGSPAK	3×TMT6plex [K1; K8; K20]; 1×TMT6plex [N-Term]; 1×Phospho [S17(100)]	P35612	Beta-adducin	ADD2	P35612 [576-595]	P35612 1×Phospho [S592(100)]	3121.68	8.32	2	252	288.6	257.6	327.9	243.3	318.3	165.7	299.3	280.8
EVRSPTK	1×TMT6plex [K7]; 1×TMT6plex [N-Term]; 1×Phospho [S4(100)]	O43491	Band 4.1-like protein 2	EPB41L2	O43491 [595-601]	O43491 1×Phospho [S598(100)]	1354.75	2.52	1	251.6	216.2	238	276.2	188.7	248.4	208.4	515.1	335.5
SSLGQSASETEEDTVSVSKK	2×TMT6plex [K19; K20]; 1×TMT6plex [N-Term]; 2×Phospho [S6(100); S8(99.2)]	Q13435	Splicing factor 3B subunit 2	SF3B2	Q13435 [302-321]	Q13435 2×Phospho [S307(100); S309(99.2)]	2916.41	5.36	1	251.6	266.3	245.6	244.2	146.7	254.1	53.2	123.3	121.4
EKPHAGVSPR	1×TMT6plex [K2]; 1×TMT6plex [N-Term]; 1×Phospho [S8(100)]	Q5VWQ0	Lysine-specific demethylase 9	RSBN1	Q5VWQ0 [74-83]	Q5VWQ0 1×Phospho [S81(100)]	1615.87	2.67	1	251.6	286.5	266.7	283.6	181.6	284.2	128.9	442.1	338.9
KLTPSAGK	2×TMT6plex [K1; K8]; 1×TMT6plex [N-Term]; 1×Phospho [T3(100)]	P46013	Proliferation marker protein Ki-67	MKI67	P46013 [1165-1172]; [1895-1902]	P46013 1×Phospho [T1167(100)]; 1×Phospho [T1897(100)]	1568.94	2.8	1	251.2	274.8	188.2	193.2	141.1	231	163.7	478.7	353.6
LSASTASELSPK	1×TMT6plex [K12]; 1×TMT6plex [N-Term]; 1×Phospho [S10(100)]	Q3KQU3	MAP7 domain-containing protein 1	MAP7D1	Q3KQU3 [451-462]	Q3KQU3 1×Phospho [S460(100)]	1728.92	4.38	2	251.2	242.8	184.4	247.6	153.6	220.9	114.3	300.1	240.7
SSSVSPSASFR	1×TMT6plex [N-Term]; 1×Phospho [S5(99.7)]	Q04727	Transducin-like enhancer protein 4	TLE4	Q04727 [204-214]	Q04727 1×Phospho [S208(99.7)]	1420.67	3.09	2	250.8	266.3	249.6	225.8	170	266.8	118.7	279.5	276.6
RKPSTSDDSDSNFEK	2×TMT6plex [K2; K15]; 1×TMT6plex [N-Term]; 3×Phospho [S4(99.4); S6(100); S9(100)]	P11388	DNA topoisomerase 2-alpha	TOP2A	P11388 [1466-1480]	P11388 3×Phospho [S1469(99.4); S1471(100); S1474(100)]	2640.16	4.27	2	250.4	291.4	213.8	256.1	221.8	250.3	145.3	154.7	128.5
SGSESSVDQK	1×TMT6plex [K10]; 1×TMT6plex [N-Term]; 1×Phospho [S3(100)]	Q9UQ35	Serine/arginine repetitive matrix protein 2	SRRM2	Q9UQ35 [1517-1526]	Q9UQ35 1×Phospho [S1519(100)]	1561.75	2.98	1	250.4	259.7	247.2	264.2	122.5	276	52.9	161.4	97.6
GGDAKSPVLQEK	2×TMT6plex [K5; K12]; 1×TMT6plex [N-Term]; 1×Phospho [S6(100)]	A6NFI3	Zinc finger protein 316	ZNF316	A6NFI3 [107-118]	A6NFI3 1×Phospho [S112(100)]	1996.11	3.33	1	249.9	277.3	261.3	272.3	199.9	288.4	75	145.7	157.8
AIGSTSKPQESPKGK	3×TMT6plex [K7; K13; K15]; 1×TMT6plex [N-Term]; 1×Phospho [S11(100)]	P18887	DNA repair protein XRCC1	XRCC1	P18887 [231-245]	P18887 1×Phospho [S241(100)]	2511.44	3.31	1	249.9	353.4	283.9	287.4	135.2	338.1	77	256.5	157.8
EAPSPTLRR	1×TMT6plex [N-Term]; 1×Phospho [S4(100)]	P25054	Adenomatous polyposis coli protein	APC	P25054 [2446-2454]	P25054 1×Phospho [S2449(100)]	1335.7	2.94	1	249.9	246.1	201.6	203.7	136.8	242.3	107	186.1	202.2
SVSEINSDDELSGK	1×TMT6plex [K14]; 1×TMT6plex [N-Term]; 1×Phospho [S7(100)]	P82094	TATA element modulatory factor	TMF1	P82094 [338-351]	P82094 1×Phospho [S344(100)]	2017.97	4.13	2	249.9	276.8	337.3	286.5	226.7	320.4	150.5	267.3	243.8
SSRSSPELTR	1×TMT6plex [N-Term]; 2×Phospho [S/T]	Q9UQ35	Serine/arginine repetitive matrix protein 2	SRRM2	Q9UQ35 [1690-1699]		1508.67	2.81	2	249.9	295	215.7	237.5	167.2	240.4	110.5	183.2	156.5
CGSGPVHISGQHLVAVEEDAESEDEEEEDVK	1×Carbamidomethyl [C1]; 1×TMT6plex [K31]; 1×TMT6plex [N-Term]; 1×Phospho [S22(100)]	P06748	Nucleophosmin	NPM1	P06748 [104-134]	P06748 1×Phospho [S125(100)]	3918.76	6.05	5	249.5	255.5	337.5	345.9	248	393.6	138.4	280.4	235.2
RRPPSPEPSTK	1×TMT6plex [K11]; 1×TMT6plex [N-Term]; 1×Phospho [S5(100)]	Q01082	Spectrin beta chain, non-erythrocytic 1	SPTBN1	Q01082 [2098-2108]	Q01082 1×Phospho [S2102(100)]	1789.97	3.67	2	249.5	271.6	265.1	235.4	201.3	245.9	181.4	339.1	280.4
ALESPERPFLAILGGAK	1×TMT6plex [K17]; 1×TMT6plex [N-Term]; 1×Phospho [S4(100)]	P00558	Phosphoglycerate kinase 1	PGK1	P00558 [200-216]	P00558 1×Phospho [S203(100)]	2307.29	4.02	2	249.1	169.3	211.7	198.8	128.2	168.5	74.3	167.5	179.6
RKASGPPVSELITK	2×TMT6plex [K2; K14]; 1×TMT6plex [N-Term]; 1×Phospho [S4(100)]	P10412	Histone H1.4	HIST1H1E	P10412 [33-46]	P10412 1×Phospho [S36(100)]	2250.32	4.05	2	249.1	254.9	228.6	197	183.4	228.7	192.7	312.9	407.5
TNNNQILEVKSPIKQSK	3×TMT6plex [K10; K14; K17]; 1×TMT6plex [N-Term]; 1×Phospho [S11(100)]	P42568	Protein AF-9	MLLT3	P42568 [473-489]	P42568 1×Phospho [S483(100)]	2937.69	4.42	2	248.7	277.5	246	296.4	172	356.2	110.9	212.6	192.7
HGLAHDEMKSPR	1×Oxidation [M8]; 1×TMT6plex [K9]; 1×TMT6plex [N-Term]; 1×Phospho [S10(100)]	Q9Y2W1	Thyroid hormone receptor-associated protein 3	THRAP3	Q9Y2W1 [689-700]	Q9Y2W1 1×Phospho [S698(100)]	1931.96	4.18	2	248.7	320.8	384.1	347.9	237.6	455	116	309.2	124.3
ALSSLHGDDQDSEDEVLTIPEVK	1×TMT6plex [K23]; 1×TMT6plex [N-Term]; 1×Phospho [S12(100)]	P11717	Cation-independent mannose-6-phosphate receptor	IGF2R	P11717 [2398-2420]	P11717 1×Phospho [S2409(100)]	3035.49	5.32	2	248.3	223.7	237.6	220.2	161.7	219	128.1	243.4	263.6
RKLSGDQPAAR	1×TMT6plex [K2]; 1×TMT6plex [N-Term]; 1×Phospho [S4(100)]	Q13428	Treacle protein	TCOF1	Q13428 [1347-1357]	Q13428 1×Phospho [S1350(100)]	1736.96	2.59	2	247.9	260.8	190.3	232.5	148.2	221.9	95.2	178	162.8
SPSPYYSR	1×TMT6plex [N-Term]; 1×Phospho [S1(100)]	Q13595; P62995	Transformer-2 protein homolog alpha	TRA2A	Q13595 [260-267]; P62995 [264-271]	Q13595 1×Phospho [S260(100)]; P62995 1×Phospho [S264(100)]	1265.58	2.27	1	247.9	293.6	283.4	276.6	200.2	267.5	86.8	152.1	110.2
SQSSSPQKQTSSGTK	2×TMT6plex [K8; K15]; 1×TMT6plex [N-Term]; 2×Phospho [S5(99.8); S/T]	Q8WXF0	Serine/arginine-rich splicing factor 12	SRSF12	Q8WXF0 [195-209]	Q8WXF0 2×Phospho [S199(99.8); S/T]	2385.17	3.25	1	247.9	344.7	219.2	258.8	188.9	290.1	48.9	87.2	56.2
IACKSPPPESVDTPTSTK	1×Carbamidomethyl [C3]; 2×TMT6plex [K4; K18]; 1×TMT6plex [N-Term]; 1×Phospho [S5(100)]	P46013	Proliferation marker protein Ki-67	MKI67	P46013 [1127-1144]	P46013 1×Phospho [S1131(100)]	2682.4	5.46	2	247.5	283.8	258.3	284.2	216.4	271.7	321.9	843.1	652.1
GDLSDVEEEEEEEMDVDEATGAVKK	1×Oxidation [M14]; 2×TMT6plex [K24; K25]; 1×TMT6plex [N-Term]; 1×Phospho [S4(100)]	Q96ST3	Paired amphipathic helix protein Sin3a	SIN3A	Q96ST3 [829-853]	Q96ST3 1×Phospho [S832(100)]	3536.63	7.54	2	247.5	190.3	229.1	215.2	148.8	224	115.5	250.7	212.3
KPPAPPSPVQSQSPSTNWSPAVPVKK	3×TMT6plex [K1; K25; K26]; 1×TMT6plex [N-Term]; 1×Phospho [S7(100)]	Q8IYB3	Serine/arginine repetitive matrix protein 1	SRRM1	Q8IYB3 [763-788]	Q8IYB3 1×Phospho [S769(100)]	3708.07	5.75	3	247.1	321.6	343.9	248.3	220.2	351.5	131.5	233.8	221.7
HGSFHEDEDPIGSPR	1×TMT6plex [N-Term]; 1×Phospho [S13(100)]	Q96T58	Msx2-interacting protein	SPEN	Q96T58 [1266-1280]	Q96T58 1×Phospho [S1278(100)]	1988.87	3.92	2	246.7	182.7	166.5	172.9	118	184.4	96.8	205.9	198.2
DRSPIRGSPR	1×TMT6plex [N-Term]; 1×Phospho [S3(100)]	Q9HCD5	Nuclear receptor coactivator 5	NCOA5	Q9HCD5 [27-36]	Q9HCD5 1×Phospho [S29(100)]	1449.75	3.28	2	246.7	253.2	252.9	257.3	193.8	255.5	133.3	347.8	328.8
TFKESPKQILDPAAR	2×TMT6plex [K3; K7]; 1×TMT6plex [N-Term]; 1×Phospho [S5(100)]	P46013	Proliferation marker protein Ki-67	MKI67	P46013 [1067-1081]	P46013 1×Phospho [S1071(100)]	2468.39	2.29	2	246.2	260.1	229.6	250.5	179.3	234.1	144.5	344.3	298.9
TASFSESRADEVAPAK	1×TMT6plex [K16]; 1×TMT6plex [N-Term]; 1×Phospho [S3(100)]	P53396	ATP-citrate synthase	ACLY	P53396 [453-468]	P53396 1×Phospho [S455(100)]	2204.1	3.99	1	246.2	228.1	171.7	195.2	118.6	174.6	89.6	221.3	249.7
EIKLSDDFDSPVKGPLCK	1×Carbamidomethyl [C17]; 3×TMT6plex [K3; K13; K18]; 1×TMT6plex [N-Term]; 1×Phospho [S10(100)]	Q96T23	Remodeling and spacing factor 1	RSF1	Q96T23 [388-405]	Q96T23 1×Phospho [S397(100)]	3044.65	4.8	1	246.2	221.8	153.4	161.2	118.2	171	60	80.3	121.4
HRSPTPK	1×TMT6plex [K7]; 1×TMT6plex [N-Term]; 2×Phospho [S3(100); T5(100)]	Q9UQ35	Serine/arginine repetitive matrix protein 2	SRRM2	Q9UQ35 [229-235]	Q9UQ35 2×Phospho [S231(100); T233(100)]	1440.72	2.48	1	246.2	255.9	177.6	179.7	69.8	172.2	16	67.8	28
SRTPLRR	1×TMT6plex [N-Term]; 1×Phospho [T3(99.5)]	P18583	Protein SON	SON	P18583 [2020-2026]	P18583 1×Phospho [T2022(99.5)]	1194.67	2.22	2	245.8	289.7	259	211.2	151.1	252.2	44.7	129.4	79.3
GRECSPTSSLER	1×Carbamidomethyl [C4]; 1×TMT6plex [N-Term]; 1×Phospho [S5(100)]	Q9P1Y6	PHD and RING finger domain-containing protein 1	PHRF1	Q9P1Y6 [1120-1131]	Q9P1Y6 1×Phospho [S1124(100)]	1687.77	3.02	2	245.8	315.2	246	259.3	181.5	242.1	63.5	145.7	105
CLTPQRER	1×Carbamidomethyl [C1]; 1×TMT6plex [N-Term]; 1×Phospho [T3(100)]	Q9UQ35	Serine/arginine repetitive matrix protein 2	SRRM2	Q9UQ35 [1509-1516]	Q9UQ35 1×Phospho [T1511(100)]	1368.67	2.54	2	245.8	301.4	231.7	247.8	152.5	267.5	81.1	143.7	134.8
AAVVTSPPPTTAPHK	1×TMT6plex [K15]; 1×TMT6plex [N-Term]; 1×Phospho [S6(99.6)]	P35611	Alpha-adducin	ADD1	P35611 [7-21]	P35611 1×Phospho [S12(99.6)]	2012.1	3.97	4	245.4	219.2	241.8	251	246.9	241.9	228.5	315.5	272.2
KESKEEETSIDVAGKPNEVTK	4×TMT6plex [K1; K4; K15; K21]; 1×TMT6plex [N-Term]; 1×Phospho [S3(100)]	P53985	Monocarboxylate transporter 1	SLC16A1	P53985 [459-479]	P53985 1×Phospho [S461(100)]	3543.95	4.51	2	245.4	345.7	366	337.1	267.6	389.6	175	531.9	373.8
GSSPGPRPVEGTPASR	1×TMT6plex [N-Term]; 1×Phospho [S3(99.5)]	Q13112	Chromatin assembly factor 1 subunit B	CHAF1B	Q13112 [408-423]	Q13112 1×Phospho [S410(99.5)]	1860.92	4.42	2	245.4	267.8	258.7	235.7	184.3	300.7	119.3	347	326.7
KRQLSPQSK	2×TMT6plex [K1; K9]; 1×TMT6plex [N-Term]; 1×Phospho [S5(100)]	Q86VM9	Zinc finger CCCH domain-containing protein 18	ZC3H18	Q86VM9 [889-897]	Q86VM9 1×Phospho [S893(100)]	1839.08	2.71	1	245.4	274.8	159.5	148.6	114.9	160	86.9	107.3	119.9
RNSVERPAEPVAGAATPSLVEQQK	1×TMT6plex [K24]; 1×TMT6plex [N-Term]; 1×Phospho [S3(100)]	Q9BTC0	Death-inducer obliterator 1	DIDO1	Q9BTC0 [1454-1477]	Q9BTC0 1×Phospho [S1456(100)]	3072.62	6.71	2	245.4	277	248.6	268.1	164.5	285.1	168.2	558.7	466.2
KGAGDGSDEEVDGK	2×TMT6plex [K1; K14]; 1×TMT6plex [N-Term]; 1×Phospho [S7(100)]	P35579	Myosin-9	MYH9	P35579 [1937-1950]	P35579 1×Phospho [S1943(100)]	2131.05	3.59	2	245	273.3	331.9	327	271.5	320.7	312.9	638.7	372.6
THKHSPEKR	2×TMT6plex [K3; K8]; 1×TMT6plex [N-Term]; 1×Phospho [S5(100)]	Q86X95	Corepressor interacting with RBPJ 1	CIR1	Q86X95 [361-369]	Q86X95 1×Phospho [S365(100)]	1887.06	3.29	2	245	597.5	316.8	392.6	243.6	302.8	140.8	230	247
LQAALDDEEAGGRPAMEPGNGSLDLGGDSAGR	1×TMT6plex [N-Term]; 1×Phospho [S22(100)]	Q00839	Heterogeneous nuclear ribonucleoprotein U	HNRNPU	Q00839 [38-69]	Q00839 1×Phospho [S59(100)]	3435.57	6.9	3	244.6	186.1	188.2	208.7	101.7	151.7	94.4	197.2	190
SMGTGDTPGLEVPSSPLRK	1×TMT6plex [K19]; 1×TMT6plex [N-Term]; 1×Phospho [S15(99.4)]	Q86WB0	Nuclear-interacting partner of ALK	ZC3HC1	Q86WB0 [381-399]	Q86WB0 1×Phospho [S395(99.4)]	2467.27	6.54	2	244.6	211.6	188.4	320.2	181.8	200.7	201.9	442.4	418.2
TGSGSPFAGNSPAREGEQDAASLKDVFK	2×TMT6plex [K24; K28]; 1×TMT6plex [N-Term]; 1×Phospho [S11(100)]	Q9UPT8	Zinc finger CCCH domain-containing protein 4	ZC3H4	Q9UPT8 [1265-1292]	Q9UPT8 1×Phospho [S1275(100)]	3590.81	4.08	1	244.6	215.3	247	243.1	102.6	214.1	80.3	237.3	234.1
QKSQTPPRR	1×TMT6plex [K2]; 1×TMT6plex [N-Term]; 2×Phospho [S3(100); T5(100)]	Q9UQ35	Serine/arginine repetitive matrix protein 2	SRRM2	Q9UQ35 [788-796]	Q9UQ35 2×Phospho [S790(100); T792(100)]	1715.88	2.09	2	244.6	274.3	252.6	264.5	232.7	288	141.6	142.5	125.6
ETPHSPGVEDAPIAK	1×TMT6plex [K15]; 1×TMT6plex [N-Term]; 1×Phospho [S5(100)]	Q9UHB6	LIM domain and actin-binding protein 1	LIMA1	Q9UHB6 [486-500]	Q9UHB6 1×Phospho [S490(100)]	2086.06	3.99	2	244.2	294.5	264.4	262.4	185.9	254.8	196.1	556.6	494.4
SIDRGLER	1×TMT6plex [N-Term]; 1×Phospho [S1(100)]	Q5VTL8	Pre-mRNA-splicing factor 38B	PRPF38B	Q5VTL8 [320-327]	Q5VTL8 1×Phospho [S320(100)]	1254.64	2.39	2	243.8	224.3	257.1	252.5	408.3	245.4	408	189	324.2
DRSPSRLDTFLK	1×TMT6plex [K12]; 1×TMT6plex [N-Term]; 1×Phospho [S3(100)]	Q66GS9	Centrosomal protein of 135 kDa	CEP135	Q66GS9 [437-448]	Q66GS9 1×Phospho [S439(100)]	1973.06	2.15	2	243.8	210.2	207.5	174.7	231.1	211.3	227.2	249.5	274.5
RSLTNSHLEK	1×TMT6plex [K10]; 1×TMT6plex [N-Term]; 1×Phospho [S2(100)]	Q9H2H9	Sodium-coupled neutral amino acid transporter 1	SLC38A1	Q9H2H9 [51-60]	Q9H2H9 1×Phospho [S52(100)]	1722.93	5.21	1	243.8	279.6	271.9	263.1	201.6	312.2	217.7	576.7	401.4
RVPRPPEREDSDNDDDTHVR	1×TMT6plex [N-Term]; 1×Phospho [S11(100)]	O14654	Insulin receptor substrate 4	IRS4	O14654 [1221-1240]	O14654 1×Phospho [S1231(100)]	2714.25	5.38	3	243.4	246.4	158.8	178.1	133.2	204	64.2	170.7	152.3
IPGGNIYISPLKSPYK	2×TMT6plex [K12; K16]; 1×TMT6plex [N-Term]; 1×Phospho [S9(100)]	P06400	Retinoblastoma-associated protein	RB1	P06400 [799-814]	P06400 1×Phospho [S807(100)]	2514.43	4.77	2	243.4	157.8	209.8	199.2	150.5	180.4	113.5	143.4	171
TPSRVPSR	1×TMT6plex [N-Term]; 1×Phospho [S3(99.5)]	Q6UXY1	Brain-specific angiogenesis inhibitor 1-associated protein 2-like protein 2	BAIAP2L2	Q6UXY1 [455-462]	Q6UXY1 1×Phospho [S457(99.5)]	1208.63	1.84	1	243.4	228.8	231.2	245.8	186.8	247.7	120.4	376.3	309.4
SSSPGKLLGSGYGGLTGGSSR	1×TMT6plex [K6]; 1×TMT6plex [N-Term]; 1×Phospho [S3(99)]	Q7Z460	CLIP-associating protein 1	CLASP1	Q7Z460 [686-706]	Q7Z460 1×Phospho [S688(99)]	2463.26	4.38	1	243.4	262.9	207.7	191.4	141.7	199.7	66.2	160.5	216.9
SNGELSESPGAGK	1×TMT6plex [K13]; 1×TMT6plex [N-Term]; 1×Phospho [S8(100)]	Q12830	Nucleosome-remodeling factor subunit BPTF	BPTF	Q12830 [756-768]	Q12830 1×Phospho [S763(100)]	1770.87	3.04	1	242.9	235.7	201.6	224.9	140.6	220.7	101.8	150.9	142
QALDSEEEEEDVAAKETLLR	1×TMT6plex [K15]; 1×TMT6plex [N-Term]; 1×Phospho [S5(100)]	Q8NC44	Reticulophagy regulator 2	RETREG2	Q8NC44 [381-400]	Q8NC44 1×Phospho [S385(100)]	2813.39	5.69	1	242.9	250.9	210.5	229.6	118.4	181.4	68.6	171.6	166.8
ERTPEEPVAK	1×TMT6plex [K10]; 1×TMT6plex [N-Term]; 1×Phospho [T3(100)]	Q96KM6	Zinc finger protein 512B	ZNF512B	Q96KM6 [850-859]	Q96KM6 1×Phospho [T852(100)]	1693.89	2.88	1	242.9	231.9	132.7	168.4	139.9	117.9	163.9	145.7	177.5
KGPGQPSSPQR	1×TMT6plex [K1]; 1×TMT6plex [N-Term]; 1×Phospho [S8(100)]	O95400	CD2 antigen cytoplasmic tail-binding protein 2	CD2BP2	O95400 [188-198]	O95400 1×Phospho [S195(100)]	1676.89	3.8	1	242.5	270.5	314.7	312.8	192.6	282.6	97.7	240.5	166
GAGWLSEDEDSPLDALDLVWAK	1×TMT6plex [K22]; 1×TMT6plex [N-Term]; 1×Phospho [S6(100)]	P55201	Peregrin	BRPF1	P55201 [1071-1092]	P55201 1×Phospho [S1076(100)]	2925.43	4.62	3	242.5	244.2	270.7	206.4	151.5	240.7	67.8	77.7	76.6
TRSPDVISSASTALSQDIPEIASEALSR	1×TMT6plex [N-Term]; 1×Phospho [S3(99.5)]	Q6P2E9	Enhancer of mRNA-decapping protein 4	EDC4	Q6P2E9 [727-754]	Q6P2E9 1×Phospho [S729(99.5)]	3210.61	7.37	4	242.5	207.4	214.3	230.5	148.7	204.4	97.3	202.7	184.9
RSDSLKESR	1×TMT6plex [K6]; 1×TMT6plex [N-Term]; 1×Phospho [S4(100)]	Q8WXF0	Serine/arginine-rich splicing factor 12	SRSF12	Q8WXF0 [133-141]	Q8WXF0 1×Phospho [S136(100)]	1615.86	2.09	1	242.5	298.3	242	236.8	240.8	206.6	145	118.4	142.4
DMPGGFLFEGLSDDEDDFHPNTR	1×Oxidation [M2]; 1×TMT6plex [N-Term]; 1×Phospho [S12(100)]	Q96S82	Ubiquitin-like protein 7	UBL7	Q96S82 [219-241]	Q96S82 1×Phospho [S230(100)]	2936.23	5.53	2	242.5	181.9	212.6	205.1	124.6	179.7	77.6	155.9	137.8
VGSLTPPSSPK	1×TMT6plex [K11]; 1×TMT6plex [N-Term]; 2×Phospho [S8(99.5); S9(100)]	Q2M2I8	AP2-associated protein kinase 1	AAK1	Q2M2I8 [616-626]	Q2M2I8 2×Phospho [S623(99.5); S624(100)]	1687.85	1.96	2	242.1	226.7	258	245.6	193.2	228.2	150.6	275.4	231.4
RKPSPEPEGEVGPPK	2×TMT6plex [K2; K15]; 1×TMT6plex [N-Term]; 1×Phospho [S4(100)]	Q7Z5L9	Interferon regulatory factor 2-binding protein 2	IRF2BP2	Q7Z5L9 [357-371]	Q7Z5L9 1×Phospho [S360(100)]	2371.3	5.08	2	242.1	249.3	315.7	286.3	181.2	315	216.7	690.7	445.5
ALGSPTK	1×TMT6plex [K7]; 1×TMT6plex [N-Term]; 1×Phospho [S4(100)]	Q9NR45	Sialic acid synthase	NANS	Q9NR45 [272-278]	Q9NR45 1×Phospho [S275(100)]	1211.68	2.01	1	242.1	233	235.2	245.6	151.3	256.7	144.6	339.4	230.8
ASSLSESSPPK	1×TMT6plex [K11]; 1×TMT6plex [N-Term]; 1×Phospho [S8(99.5)]	Q9UHB6	LIM domain and actin-binding protein 1	LIMA1	Q9UHB6 [367-377]	Q9UHB6 1×Phospho [S374(99.5)]	1627.83	3.09	2	242.1	264.9	262.5	276.4	195.6	280.2	189.3	349.3	329.2
SQSWEERGDR	1×TMT6plex [N-Term]; 1×Phospho [S3(100)]	Q6Y7W6	GRB10-interacting GYF protein 2	GIGYF2	Q6Y7W6 [158-167]	Q6Y7W6 1×Phospho [S160(100)]	1558.68	2.1	2	241.7	316.6	266.5	220.4	222.3	257.6	139	232.7	280.4
CSASPPLRR	1×Carbamidomethyl [C1]; 1×TMT6plex [N-Term]; 1×Phospho [S4(100)]	P46013	Proliferation marker protein Ki-67	MKI67	P46013 [824-832]	P46013 1×Phospho [S827(100)]	1352.67	2.24	2	241.3	261.5	220.4	242	184.4	250.6	179.9	286.8	269.3
SPGRPPK	1×TMT6plex [K7]; 1×TMT6plex [N-Term]; 1×Phospho [S1(100)]	Q14739	Delta(14)-sterol reductase LBR	LBR	Q14739 [86-92]	Q14739 1×Phospho [S86(100)]	1276.72	2.21	2	241.3	251.8	291.2	256.1	202.6	275.3	136.5	267	198
AVHSPIR	1×TMT6plex [N-Term]; 1×Phospho [S4(100)]	Q7RTP6	[F-actin]-monooxygenase MICAL3	MICAL3	Q7RTP6 [1218-1224]	Q7RTP6 1×Phospho [S1221(100)]	1088.58	2.35	1	241.3	217.2	204.2	221.7	162.6	221.2	102.5	173.3	173.1
MPIEDSSPEKGREEAASK	1×Oxidation [M1]; 2×TMT6plex [K10; K18]; 1×TMT6plex [N-Term]; 1×Phospho [S]	O75376	Nuclear receptor corepressor 1	NCOR1	O75376 [1190-1207]		2744.38	2.59	2	240.9	362.3	294.3	287.2	217.5	316.2	114.1	207.4	157.6
VVVSPTK	1×TMT6plex [K7]; 1×TMT6plex [N-Term]; 1×Phospho [S4(100)]	P19338	Nucleolin	NCL	P19338 [64-70]	P19338 1×Phospho [S67(100)]	1267.74	2.09	1	240.9	227.4	160.4	221.7	87.1	205.6	70.8	116	82.7
KIESFGSPK	2×TMT6plex [K1; K9]; 1×TMT6plex [N-Term]; 1×Phospho [S7(100)]	P49792	E3 SUMO-protein ligase RanBP2	RANBP2	P49792 [3201-3209]	P49792 1×Phospho [S3207(100)]	1760	3.97	2	240.9	265.2	235.5	224.2	130.8	252.7	96.9	259.4	214.1
KSQSPSPKNESAR	2×TMT6plex [K1; K8]; 1×TMT6plex [N-Term]; 2×Phospho [S2(100); S4(100)]	Q99590	Protein SCAF11	SCAF11	Q99590 [829-841]	Q99590 2×Phospho [S830(100); S832(100)]	2263.15	2.58	2	240.9	254.6	178.3	230.1	138.5	246.3	89.9	233.5	169.8
LGGLRPESPESLTSVSR	1×TMT6plex [N-Term]; 1×Phospho [S8(100)]	Q9H6F5	Coiled-coil domain-containing protein 86	CCDC86	Q9H6F5 [11-27]	Q9H6F5 1×Phospho [S18(100)]	2094.08	5.42	2	240.9	232.2	208.9	228.9	142.2	208.2	134.3	226	193.5
SFSADNFIGIQR	1×TMT6plex [N-Term]; 1×Phospho [S3(100)]	Q8N7R7	Cyclin-Y-like protein 1	CCNYL1	Q8N7R7 [342-353]	Q8N7R7 1×Phospho [S344(100)]	1663.8	3.73	2	240.5	221.8	252.2	252.1	168.4	211.7	171.7	243.4	215
ESRRSLTNSHLEK	1×TMT6plex [K13]; 1×TMT6plex [N-Term]; 1×Phospho [S/T]	Q9H2H9	Sodium-coupled neutral amino acid transporter 1	SLC38A1	Q9H2H9 [48-60]		2095.11	4.4	1	240.5	238.6	163.9	183.3	154.7	204.7	107.4	199.2	291.8
KHSDPHLLER	1×TMT6plex [K1]; 1×TMT6plex [N-Term]; 1×Phospho [S3(100)]	Q9Y6M7	Sodium bicarbonate cotransporter 3	SLC4A7	Q9Y6M7 [240-249]	Q9Y6M7 1×Phospho [S242(100)]	1769.95	3.08	2	240.5	436.7	388.8	387	262.7	376.4	91.5	315	261.9
KDGSSPPLLEK	2×TMT6plex [K1; K11]; 1×TMT6plex [N-Term]; 1×Phospho [S5(100)]	Q6W2J9	BCL-6 corepressor	BCOR	Q6W2J9 [419-429]	Q6W2J9 1×Phospho [S423(100)]	1938.09	3.06	2	240.1	259.1	233.6	253.2	208.1	249.1	177.2	372.6	320
GAEAFGDSEEDGEDVFEVEK	1×TMT6plex [K20]; 1×TMT6plex [N-Term]; 1×Phospho [S8(100)]	Q99549	M-phase phosphoprotein 8	MPHOSPH8	Q99549 [44-63]	Q99549 1×Phospho [S51(100)]	2697.19	4.79	2	240.1	172.9	193.3	199.7	140.7	205.9	81.8	142.8	147.5
TETISFGSVSPGGVK	1×TMT6plex [K15]; 1×TMT6plex [N-Term]; 1×Phospho [S10(100)]	Q9Y2J2	Band 4.1-like protein 3	EPB41L3	Q9Y2J2 [953-967]	Q9Y2J2 1×Phospho [S962(100)]	2004.05	4.33	2	240.1	190.6	221.6	219	179.8	200.4	181.8	281.8	216.5
LIRDFQEYVEPGEDFPASPQRR	1×TMT6plex [N-Term]; 1×Phospho [S18(100)]	Q9Y6G9	Cytoplasmic dynein 1 light intermediate chain 1	DYNC1LI1	Q9Y6G9 [190-211]	Q9Y6G9 1×Phospho [S207(100)]	2958.43	6.43	3	240.1	221.4	225.8	206.7	164.7	193.9	153.2	164	188.1
ELSPAALEK	1×TMT6plex [K9]; 1×TMT6plex [N-Term]; 1×Phospho [S3(100)]	O75683	Surfeit locus protein 6	SURF6	O75683 [136-144]	O75683 1×Phospho [S138(100)]	1495.82	2.97	2	239.7	300.1	317.3	351.3	260.6	298.6	231.8	425.8	356.4
SYTPEYR	1×TMT6plex [N-Term]; 1×Phospho [T3(100)]	Q13595	Transformer-2 protein homolog alpha	TRA2A	Q13595 [86-92]	Q13595 1×Phospho [T88(100)]	1224.55	2.57	1	239.7	221.2	235.7	204.2	155.8	202.8	43.9	61.7	55.5
MRKETPPPLVPPAAR	1×Oxidation [M1]; 1×TMT6plex [K3]; 1×TMT6plex [N-Term]; 1×Phospho [T5(100)]	Q9BQA1	Methylosome protein 50	WDR77	Q9BQA1 [1-15]	Q9BQA1 1×Phospho [T5(100)]	2214.22	4.06	2	239.7	292.1	246.7	237.7	247.6	280.2	194.2	269.3	340.8
AGLGSPERPPKTSPGSPR	1×TMT6plex [K11]; 1×TMT6plex [N-Term]; 3×Phospho [S5(99.4); S16(100); T/S]	Q9H6F5	Coiled-coil domain-containing protein 86	CCDC86	Q9H6F5 [54-71]	Q9H6F5 3×Phospho [S58(99.4); S69(100); T/S]	2489.18	2.97	2	239.7	222.5	188.6	214.1	184	257.6	127.5	230.6	209.3
SSKASLGSLEGEAEAEASSPK	2×TMT6plex [K3; K21]; 1×TMT6plex [N-Term]; 2×Phospho [S5(100); S8(100)]	Q09666	Neuroblast differentiation-associated protein AHNAK	AHNAK	Q09666 [5745-5765]	Q09666 2×Phospho [S5749(100); S5752(100)]	2882.4	4.63	2	239.2	199.8	170.3	229.2	117	207	86.5	208.2	179.2
SKDASPINR	1×TMT6plex [K2]; 1×TMT6plex [N-Term]; 1×Phospho [S5(100)]	Q13523	Serine/threonine-protein kinase PRP4 homolog	PRPF4B	Q13523 [427-435]	Q13523 1×Phospho [S431(100)]	1525.81	2.75	1	239.2	254.2	291.4	266.5	334.3	249.4	174.6	180	156.5
RVSPSPPRAR	1×TMT6plex [N-Term]; 2×Phospho [S3(100); S5(100)]	Q5VUA4	Zinc finger protein 318	ZNF318	Q5VUA4 [77-86]	Q5VUA4 2×Phospho [S79(100); S81(100)]	1511.74	2.86	1	239.2	262.2	216.9	206	242.9	228.4	70.4	130	135.7
QQTEKPESEDEWERTER	1×TMT6plex [K5]; 1×TMT6plex [N-Term]; 1×Phospho [S8(100)]	O60231	Pre-mRNA-splicing factor ATP-dependent RNA helicase DHX16	DHX16	O60231 [153-169]	O60231 1×Phospho [S160(100)]	2715.27	4.37	2	238.8	447.7	357.1	253	226.6	427	71.4	112.6	146
NQSPEPSSGPRGEVPLAK	1×TMT6plex [K18]; 1×TMT6plex [N-Term]; 1×Phospho [S3(100)]	Q14699	Raftlin	RFTN1	Q14699 [218-235]	Q14699 1×Phospho [S220(100)]	2388.23	3.24	1	238.8	266.4	189.6	200.4	138.4	226.3	76.8	193.7	224.2
SSGPYGGGGQYFAKPR	1×TMT6plex [K14]; 1×TMT6plex [N-Term]; 1×Phospho [S2(100)]	P09651	Heterogeneous nuclear ribonucleoprotein A1	HNRNPA1	P09651 [337-352]	P09651 1×Phospho [S338(100)]	2167.07	7.1	1	238.4	240.6	183.9	204.9	65.5	164.9	79.2	343.8	236.9
RSPSPYYSR	1×TMT6plex [N-Term]; 1×Phospho [S4(100)]	Q13595; P62995	Transformer-2 protein homolog alpha	TRA2A	Q13595 [259-267]; P62995 [263-271]	Q13595 1×Phospho [S262(100)]; P62995 1×Phospho [S266(100)]	1421.68	3.37	2	238.4	305.3	269.6	261.5	219.1	246.1	115.3	141.6	127.5
AQNGRTPEDERNLFIQQIK	1×TMT6plex [K19]; 1×TMT6plex [N-Term]; 1×Phospho [T6(100)]	P18847	Cyclic AMP-dependent transcription factor ATF-3	ATF3	P18847 [157-175]	P18847 1×Phospho [T162(100)]	2795.46	4.37	2	238	239.4	227.5	258.8	189.7	286.6	207.9	634.6	688.5
VQSLEGEKLSPKSDISPLTPR	2×TMT6plex [K8; K12]; 1×TMT6plex [N-Term]; 1×Phospho [S10(100)]	P46821	Microtubule-associated protein 1B	MAP1B	P46821 [1770-1790]	P46821 1×Phospho [S1779(100)]	3048.69	4.14	1	238	230.7	171.9	171.4	151	178.1	80.1	148.3	190
LGASNSPGQPNSVKR	1×TMT6plex [K14]; 1×TMT6plex [N-Term]; 1×Phospho [S6(100)]	P49756	RNA-binding protein 25	RBM25	P49756 [672-686]	P49756 1×Phospho [S677(100)]	2050.08	3.95	1	238	207.9	175.2	214.5	87.3	226.8	53.4	143.4	137.2
TVSDNSLSNSRGEGKPDLK	2×TMT6plex [K15; K19]; 1×TMT6plex [N-Term]; 1×Phospho [S3(100)]	Q96RU3	Formin-binding protein 1	FNBP1	Q96RU3 [294-312]	Q96RU3 1×Phospho [S296(100)]	2771.45	3.19	1	238	235.8	198.8	148.2	123.3	185.2	79.9	182.1	241.7
HDGGSPSIK	1×TMT6plex [K9]; 1×TMT6plex [N-Term]; 1×Phospho [S5(100)]	Q15648	Mediator of RNA polymerase II transcription subunit 1	MED1	Q15648 [1397-1405]	Q15648 1×Phospho [S1401(100)]	1435.73	3.65	2	237.2	279	256.6	251.2	180.5	282.1	145	270.5	211.6
FQSPQIQATISPPLQPK	1×TMT6plex [K17]; 1×TMT6plex [N-Term]; 1×Phospho [S11(100)]	Q7Z478	ATP-dependent RNA helicase DHX29	DHX29	Q7Z478 [190-206]	Q7Z478 1×Phospho [S200(100)]	2418.32	3.96	4	237.2	194.2	229.8	236.8	149.2	199	105.4	178.3	201.5
KWDGSEEDEDNSK	2×TMT6plex [K1; K13]; 1×TMT6plex [N-Term]; 1×Phospho [S5(100)]	O60841	Eukaryotic translation initiation factor 5B	EIF5B	O60841 [160-172]	O60841 1×Phospho [S164(100)]	2306.08	3.13	1	236.8	330.3	274.5	276.4	190.8	324.7	149.7	156.2	133.6
SLENETLNKEEDCHSPTSKPPKPDQPLK	1×Carbamidomethyl [C13]; 4×TMT6plex [K9; K19; K22; K28]; 1×TMT6plex [N-Term]; 1×Phospho [S15(100)]	P23588	Eukaryotic translation initiation factor 4B	EIF4B	P23588 [445-472]	P23588 1×Phospho [S459(100)]	4444.34	6.52	1	236.8	387	382	327	176.3	374.3	135.6	479	411.5
LQAALDDEEAGGRPAMEPGNGSLDLGGDSAGR	1×Oxidation [M16]; 1×TMT6plex [N-Term]; 1×Phospho [S22(100)]	Q00839	Heterogeneous nuclear ribonucleoprotein U	HNRNPU	Q00839 [38-69]	Q00839 1×Phospho [S59(100)]	3451.56	6.64	4	236.8	210.5	186.1	170.5	88.9	224.9	106.4	315.8	205.5
NSERKTPEGR	1×TMT6plex [K5]; 1×TMT6plex [N-Term]; 1×Phospho [T6(100)]	O94826	Mitochondrial import receptor subunit TOM70	TOMM70	O94826 [80-89]	O94826 1×Phospho [T85(100)]	1711.89	3	2	236.4	262.5	223.5	299.5	176.7	268	142	526.1	391.1
HGSASQVQK	1×TMT6plex [K9]; 1×TMT6plex [N-Term]; 1×Phospho [S3(100)]	P21359	Neurofibromin	NF1	P21359 [2815-2823]	P21359 1×Phospho [S2817(100)]	1479.77	2.48	1	236.4	238.8	222.3	209.1	146.2	227.7	125.5	346.4	232.2
TSPKPAVVETVTTAKPQQIQALMDEVTK	1×Oxidation [M23]; 3×TMT6plex [K4; K15; K28]; 1×TMT6plex [N-Term]; 1×Phospho [S2(98.9)]	P56192	Methionine--tRNA ligase, cytoplasmic	MARS	P56192 [824-851]	P56192 1×Phospho [S825(98.9)]	4023.23	5.84	2	236.4	203.5	288.1	216.8	155.8	261.6	143.2	333	247
VSKHSESHSR	1×TMT6plex [K3]; 1×TMT6plex [N-Term]; 1×Phospho [S5(100)]	Q13595	Transformer-2 protein homolog alpha	TRA2A	Q13595 [42-51]	Q13595 1×Phospho [S46(100)]	1691.86	3.78	3	236.4	265.6	179.9	201.9	149.8	189.2	25.2	54.1	30.9
TPQSPTLPPAK	1×TMT6plex [K11]; 1×TMT6plex [N-Term]; 1×Phospho [S4(100)]	P78310	Coxsackievirus and adenovirus receptor	CXADR	P78310 [329-339]	P78310 1×Phospho [S332(100)]	1674.92	2.31	4	235.9	240.9	245.1	286.7	295.3	297.8	359	426.1	402
DIDISSPEFK	1×TMT6plex [K10]; 1×TMT6plex [N-Term]; 1×Phospho [S6(100)]	Q09666	Neuroblast differentiation-associated protein AHNAK	AHNAK	Q09666 [172-181]	Q09666 1×Phospho [S177(100)]	1688.85	2.37	2	235.9	228.2	211.2	276.4	146.7	241.1	140.5	393.5	267.6
ASLGSLEGEAEAEASSPK	1×TMT6plex [K18]; 1×TMT6plex [N-Term]; 1×Phospho [S5(100)]	Q09666	Neuroblast differentiation-associated protein AHNAK	AHNAK	Q09666 [5748-5765]	Q09666 1×Phospho [S5752(100)]	2271.12	4.75	3	235.9	260.7	242.3	239.9	180.5	249.6	158	328.6	270.1
LKAEKSPK	3×TMT6plex [K2; K5; K8]; 1×TMT6plex [N-Term]; 1×Phospho [S6(100)]	P07814	Bifunctional glutamate/proline--tRNA ligase	EPRS	P07814 [840-847]	P07814 1×Phospho [S845(100)]	1897.17	1.99	1	235.1	240.3	227.5	215.4	179.3	234.8	174.2	342.6	335.1
EYGSPLKAYTPVVVTLWYR	1×TMT6plex [K7]; 1×TMT6plex [N-Term]; 1×Phospho [S4(100)]	P21127	Cyclin-dependent kinase 11B	CDK11B	P21127 [586-604]	P21127 1×Phospho [S589(100)]	2780.48	3.5	1	235.1	190.6	225.1	204.9	129.7	192.9	60.5	143.7	119.7
IPGTPGAGGRLSPENNQVLTK	1×TMT6plex [K21]; 1×TMT6plex [N-Term]; 1×Phospho [S12(100)]	Q16514	Transcription initiation factor TFIID subunit 12	TAF12	Q16514 [40-60]	Q16514 1×Phospho [S51(100)]	2644.42	4.42	2	235.1	248.6	293.8	301.6	201.4	291.7	170.9	475.8	381.2
GFGDGYNGYGGGPGGGNFGGSPGYGGGR	1×TMT6plex [N-Term]; 1×Phospho [S21(100)]	P22626	Heterogeneous nuclear ribonucleoproteins A2/B1	HNRNPA2B1	P22626 [239-266]	P22626 1×Phospho [S259(100)]	2804.17	5.9	2	234.7	204.9	183	221.3	116.9	198.3	94.2	221.9	189.7
KRRPPSPEPSTK	2×TMT6plex [K1; K12]; 1×TMT6plex [N-Term]; 1×Phospho [S6(100)]	Q01082	Spectrin beta chain, non-erythrocytic 1	SPTBN1	Q01082 [2097-2108]	Q01082 1×Phospho [S2102(100)]	2147.23	2.92	1	234.7	311.2	169.8	164.6	115.9	172.5	47.2	84.3	226.1
ISSSSFSR	1×TMT6plex [N-Term]; 1×Phospho [S5(99.6)]	P05787	Keratin, type II cytoskeletal 8	KRT8	P05787 [33-40]	P05787 1×Phospho [S37(99.6)]	1179.56	2.4	2	234.3	249.3	253.3	218.1	344.2	242.6	407.8	524.9	553.9
KLRPVSPEEIRR	1×TMT6plex [K1]; 1×TMT6plex [N-Term]; 1×Phospho [S6(100)]	Q08AE8	Protein spire homolog 1	SPIRE1	Q08AE8 [382-393]	Q08AE8 1×Phospho [S387(100)]	2018.17	2.45	1	234.3	209.6	187	215	187.8	211.3	140	221	233.3
LGLAVIHGEAQCTELDMDDGRHSPPMVK	1×Carbamidomethyl [C12]; 2×Oxidation [M17; M26]; 1×TMT6plex [K28]; 1×TMT6plex [N-Term]; 1×Phospho [S23(99.3)]	Q14558	Phosphoribosyl pyrophosphate synthase-associated protein 1	PRPSAP1	Q14558 [193-220]	Q14558 1×Phospho [S215(99.3)]	3646.75	5.71	2	234.3	200.4	247	182.4	172.3	236.2	93.7	188.5	163.2
SRTPLISR	1×TMT6plex [N-Term]; 1×Phospho [T3(100)]	Q9UQ35	Serine/arginine repetitive matrix protein 2	SRRM2	Q9UQ35 [1878-1885]	Q9UQ35 1×Phospho [T1880(100)]	1238.68	2.68	2	234.3	270.3	234	204	172.9	179.7	127	114	123.5
LVRRSPSVDSAR	1×TMT6plex [N-Term]; 1×Phospho [S5(100)]	O00192	Armadillo repeat protein deleted in velo-cardio-facial syndrome	ARVCF	O00192 [339-350]	O00192 1×Phospho [S343(100)]	1651.88	2.58	1	233.9	283.4	193.3	214.1	155.9	235.7	92.1	163.7	151
ARSVSPPPK	1×TMT6plex [K9]; 1×TMT6plex [N-Term]; 2×Phospho [S3(100); S5(100)]	Q13247	Serine/arginine-rich splicing factor 6	SRSF6	Q13247 [312-320]	Q13247 2×Phospho [S314(100); S316(100)]	1556.8	3.94	2	233.9	251	156.4	158.5	117.8	185.2	43.1	109.1	98.2
RSASASHQADIKEAR	1×TMT6plex [K12]; 1×TMT6plex [N-Term]; 1×Phospho [S4(99.5)]	Q14739	Delta(14)-sterol reductase LBR	LBR	Q14739 [96-110]	Q14739 1×Phospho [S99(99.5)]	2165.12	5.94	1	233.9	261.9	154.1	152.7	101.1	165.6	31	66	126
SQSPVHLR	1×TMT6plex [N-Term]; 1×Phospho [S3(100)]	Q96T58	Msx2-interacting protein	SPEN	Q96T58 [725-732]	Q96T58 1×Phospho [S727(100)]	1232.63	3.22	2	233.9	242.2	222.8	214.8	172.8	239.7	91.2	244	177.1
QKSPDGVHR	1×TMT6plex [K2]; 1×TMT6plex [N-Term]; 1×Phospho [S3(100)]	Q9UMN6	Histone-lysine N-methyltransferase 2B	KMT2B	Q9UMN6 [1162-1170]	Q9UMN6 1×Phospho [S1164(100)]	1561.83	3.18	1	233.9	261.6	217.1	225.3	173	235.7	92.8	223.9	204.3
RRSFNDFR	1×TMT6plex [N-Term]; 1×Phospho [S3(100)]	P42356	Phosphatidylinositol 4-kinase alpha	PI4KA	P42356 [228-235]	P42356 1×Phospho [S230(100)]	1406.69	2.23	1	233.5	211.4	174.3	184.2	184.3	198.6	161	239.9	226.3
HSSISPVRLPLNSSLGAELSR	1×TMT6plex [N-Term]; 2×Phospho [S3(100); S5(100)]	Q9NYV4	Cyclin-dependent kinase 12	CDK12	Q9NYV4 [381-401]	Q9NYV4 2×Phospho [S383(100); S385(100)]	2609.31	4.91	2	233.5	176.6	159.7	207.3	111.8	162.3	71.4	132.9	109.2
FRRSETPPHWR	1×TMT6plex [N-Term]; 2×Phospho [S4(100); T6(100)]	Q13427	Peptidyl-prolyl cis-trans isomerase G	PPIG	Q13427 [353-363]	Q13427 2×Phospho [S356(100); T358(100)]	1857.85	4.16	2	233.1	286.6	266.7	225.3	259.6	293.8	198.9	229.2	240
SSEPVQHEESIRKPSPEPR	1×TMT6plex [K13]; 1×TMT6plex [N-Term]; 1×Phospho [S]	Q9UDY2	Tight junction protein ZO-2	TJP2	Q9UDY2 [952-970]		2727.39	4.61	2	233.1	239.1	237.6	221.5	192	221.9	181.7	287.6	301
DIPRTPSR	1×TMT6plex [N-Term]; 1×Phospho [T5(99.5)]	Q9UQ35	Serine/arginine repetitive matrix protein 2	SRRM2	Q9UQ35 [1468-1475]	Q9UQ35 1×Phospho [T1472(99.5)]	1250.65	2.64	1	233.1	215.5	214.8	243.8	127.1	252	115	256.8	140.5
RGNDPLTSSPGR	1×TMT6plex [N-Term]; 1×Phospho [S9(99.6)]	P49736	DNA replication licensing factor MCM2	MCM2	P49736 [19-30]	P49736 1×Phospho [S27(99.6)]	1565.76	3.54	2	232.7	285.1	242.5	238.8	212.5	240.7	309.2	222.8	212.7
KALEISPR	1×TMT6plex [K1]; 1×TMT6plex [N-Term]; 1×Phospho [S6(100)]	Q8IY92	Structure-specific endonuclease subunit SLX4	SLX4	Q8IY92 [1180-1187]	Q8IY92 1×Phospho [S1185(100)]	1451.84	2.43	1	232.7	227.4	219	193.6	195.3	214.3	173.6	268.7	220.2
SRSPPRPK	1×TMT6plex [K8]; 1×TMT6plex [N-Term]; 1×Phospho [S3(100)]	Q8WUQ7	Cactin	CACTIN	Q8WUQ7 [71-78]	Q8WUQ7 1×Phospho [S73(100)]	1462.83	1.78	1	232.7	247.5	195.7	205.8	146.1	204.7	50.5	121.9	78.3
GPPDFSSDEEREPTPVLGSGAAAAGR	1×TMT6plex [N-Term]; 2×Phospho [S6(100); S7(100)]	P42167; P42166	Lamina-associated polypeptide 2, isoforms beta/gamma	TMPO	P42167 [61-86]; P42166 [61-86]	P42167 2×Phospho [S66(100); S67(100)]; P42166 2×Phospho [S66(100); S67(100)]	2959.31	5.93	2	232.2	239.7	209.6	249.2	127.3	230.1	78.2	196	133.6
EVDEDSEPEREVR	1×TMT6plex [N-Term]; 1×Phospho [S6(100)]	Q53GS9	U4/U6.U5 tri-snRNP-associated protein 2	USP39	Q53GS9 [77-89]	Q53GS9 1×Phospho [S82(100)]	1897.84	3.87	2	232.2	237.8	225.1	224.4	157.4	236.2	91.6	224.8	197.7
SRSPFSTTR	1×TMT6plex [N-Term]; 1×Phospho [S3(100)]	Q8NG27	E3 ubiquitin-protein ligase Praja-1	PJA1	Q8NG27 [68-76]	Q8NG27 1×Phospho [S70(100)]	1347.66	2.68	2	232.2	367.4	236.4	273.2	241.4	279.7	186.1	265.5	223.2
RYSPDELR	1×TMT6plex [N-Term]; 1×Phospho [S3(100)]	Q8WUB8	PHD finger protein 10	PHF10	Q8WUB8 [268-275]	Q8WUB8 1×Phospho [S270(100)]	1344.65	3.57	2	232.2	174.9	162.3	111.8	118	130.6	99.5	134.1	136.5
KASPEPPDSAEGALKLGEEQQR	2×TMT6plex [K1; K15]; 1×TMT6plex [N-Term]; 1×Phospho [S3(100)]	Q9H1B7	Probable E3 ubiquitin-protein ligase IRF2BPL	IRF2BPL	Q9H1B7 [545-566]	Q9H1B7 1×Phospho [S547(100)]	3104.62	7.41	1	232.2	232.2	218	185.1	166.4	224.2	88.4	203.9	337
RSPERPTGDLR	1×TMT6plex [N-Term]; 1×Phospho [S2(100)]	Q5T200	Zinc finger CCCH domain-containing protein 13	ZC3H13	Q5T200 [76-86]	Q5T200 1×Phospho [S77(100)]	1592.81	2.93	2	231.8	286.8	281.6	300.9	206.3	321.6	166.9	329.2	242.5
TDSIGEK	1×TMT6plex [K7]; 1×TMT6plex [N-Term]; 1×Phospho [S3(100)]	Q7Z3U7	Protein MON2 homolog	MON2	Q7Z3U7 [1212-1218]	Q7Z3U7 1×Phospho [S1214(100)]	1287.66	1.95	1	231.8	200.2	152.4	163	128.8	152.7	71.3	196.3	181.3
KLEKEEEEGISQESSEEEQ	2×TMT6plex [K1; K4]; 1×TMT6plex [N-Term]; 1×Phospho [S]	P17096	High mobility group protein HMG-I/HMG-Y	HMGA1	P17096 [89-107]		3004.45	2.89	2	231.4	204.9	140.7	146.6	145.4	148.2	81.7	102.7	119.9
KSSTPEEVKK	3×TMT6plex [K1; K9; K10]; 1×TMT6plex [N-Term]; 1×Phospho [T4(99.6)]	P23528	Cofilin-1	CFL1	P23528 [22-31]	P23528 1×Phospho [T25(99.6)]	2129.24	2.01	1	231.4	205.5	172.4	185.5	154.3	204.9	183.4	450.5	404.9
AATEALGEKSPDSATVSGYDIMK	1×Oxidation [M22]; 2×TMT6plex [K9; K23]; 1×TMT6plex [N-Term]; 1×Phospho [S10(100)]	Q6WCQ1	Myosin phosphatase Rho-interacting protein	MPRIP	Q6WCQ1 [968-990]	Q6WCQ1 1×Phospho [S977(100)]	3124.57	5.56	2	231.4	251.2	237.3	216.3	180.9	250.6	157.3	358.9	288
KHSPDLR	1×TMT6plex [K1]; 1×TMT6plex [N-Term]; 1×Phospho [S3(100)]	Q8IWI9	MAX gene-associated protein	MGA	Q8IWI9 [532-538]	Q8IWI9 1×Phospho [S534(100)]	1390.76	2.26	1	231.4	312.6	233.3	261.8	189	267	153.8	430.4	368.6
TPGVLLPGAGGAAGFGMTSPPPPTSPSR	1×Oxidation [M17]; 1×TMT6plex [N-Term]; 1×Phospho [S25(98.6)]	Q96L91	E1A-binding protein p400	EP400	Q96L91 [297-324]	Q96L91 1×Phospho [S321(98.6)]	2902.44	5.93	3	231.4	199.3	218.5	223.3	138.2	187	98.1	206.8	195
TASPPPPPK	1×TMT6plex [K9]; 1×TMT6plex [N-Term]; 1×Phospho [S3(100)]	Q8IYB3	Serine/arginine repetitive matrix protein 1	SRRM1	Q8IYB3 [614-622]	Q8IYB3 1×Phospho [S616(100)]	1429.79	2.3	3	231	250.6	253.1	205.1	158.1	217.6	96.2	191.9	174.4
NSATFKSFEDRVGTIK	2×TMT6plex [K6; K16]; 1×TMT6plex [N-Term]; 1×Phospho [S7(99.3)]	O43399	Tumor protein D54	TPD52L2	O43399 [160-175]	O43399 1×Phospho [S166(99.3)]	2567.38	2.09	1	230.6	168.4	88.9	63.9	45.9	72.9	48	47.4	93.8
AFGPGLQGGSAGSPAR	1×TMT6plex [N-Term]; 1×Phospho [S13(100)]	P21333	Filamin-A	FLNA	P21333 [1072-1087]	P21333 1×Phospho [S1084(100)]	1738.85	4.54	2	230.6	238.3	226.5	229.2	313.8	221.9	376.7	309.7	337.8
SNSGRELTDEEILASVMIK	1×Oxidation [M17]; 1×TMT6plex [K19]; 1×TMT6plex [N-Term]; 1×Phospho [S3(100)]	Q5JSH3	WD repeat-containing protein 44	WDR44	Q5JSH3 [342-360]	Q5JSH3 1×Phospho [S344(100)]	2646.35	4.32	2	230.6	166.2	154.5	156.7	130.4	146.1	97.4	152.4	132.9
SATRPSPSPER	1×TMT6plex [N-Term]; 2×Phospho [S6(100); S8(100)]	Q9UQ35	Serine/arginine repetitive matrix protein 2	SRRM2	Q9UQ35 [346-356]	Q9UQ35 2×Phospho [S351(100); S353(100)]	1573.7	3.25	2	230.6	262.1	244.4	245.1	133.2	240.2	64.4	182.1	83.7
FSKEEPVSSGPEEAVGK	2×TMT6plex [K3; K17]; 1×TMT6plex [N-Term]; 2×Phospho [S8(100); S9(100)]	O00567	Nucleolar protein 56	NOP56	O00567 [562-578]	O00567 2×Phospho [S569(100); S570(100)]	2624.29	4.13	2	230.2	253.7	208.2	225.3	148.9	220.2	145.7	196.3	189.7
SKSPSPLKNK	3×TMT6plex [K2; K8; K10]; 1×TMT6plex [N-Term]; 2×Phospho [S3(99.6); S5(100)]	O94913	Pre-mRNA cleavage complex 2 protein Pcf11	PCF11	O94913 [368-377]	O94913 2×Phospho [S370(99.6); S372(100)]	2162.22	2.89	2	230.2	272	243.9	250.5	217.9	266.6	211.1	425.5	360.8
TVSLGAGAKDELHIVEAEAMNYEGSPIK	1×Oxidation [M20]; 2×TMT6plex [K9; K28]; 1×TMT6plex [N-Term]; 1×Phospho [S25(100)]	P06748	Nucleophosmin	NPM1	P06748 [46-73]	P06748 1×Phospho [S70(100)]	3712.91	5.62	3	230.2	193.6	273.3	258.8	182.2	229.6	120.5	171.3	206.8
MAPTPIPTRSPSDSSTASTPVAEQIER	1×Oxidation [M1]; 1×TMT6plex [N-Term]; 1×Phospho [T4(100)]	Q16643	Drebrin	DBN1	Q16643 [328-354]	Q16643 1×Phospho [T331(100)]	3151.52	5.72	2	230.2	264.4	361.5	272.8	179.9	322.3	120.2	318.5	242.1
HAVSEGTK	1×TMT6plex [K8]; 1×TMT6plex [N-Term]; 1×Phospho [S4(100)]	Q16778; Q5QNW6; Q8N257	Histone H2B type 2-E	HIST2H2BE	Q16778 [110-117]; Q5QNW6 [110-117]; Q8N257 [110-117]	Q16778 1×Phospho [S113(100)]; Q5QNW6 1×Phospho [S113(100)]; Q8N257 1×Phospho [S113(100)]	1366.71	3.29	2	230.2	279.9	268.1	306.5	241.6	299.7	194.1	424.6	326.1
SKKGGEFDEFVNDDTDDDLPISK	3×TMT6plex [K2; K3; K23]; 1×TMT6plex [N-Term]; 1×Phospho [T15(100)]	Q6PD62	RNA polymerase-associated protein CTR9 homolog	CTR9	Q6PD62 [911-933]	Q6PD62 1×Phospho [T925(100)]	3567.79	4.57	1	230.2	235.5	147.2	177.7	67.9	176.7	37.6	105.3	84.1
FTDKDQQPSGSEGEDDDAEAALKK	3×TMT6plex [K4; K23; K24]; 1×TMT6plex [N-Term]; 2×Phospho [S9(100); S11(100)]	Q9NXG2	THUMP domain-containing protein 1	THUMPD1	Q9NXG2 [78-101]	Q9NXG2 2×Phospho [S86(100); S88(100)]	3657.74	5.76	1	230.2	213.6	224.4	243.1	151.5	266.3	95	248.1	193.1
LKLSPSPSSR	1×TMT6plex [K2]; 1×TMT6plex [N-Term]; 2×Phospho [S4(100); S6(100)]	P20700; Q03252	Lamin-B1	LMNB1	P20700 [388-397]; Q03252 [402-411]	P20700 2×Phospho [S391(100); S393(100)]; Q03252 2×Phospho [S405(100); S407(100)]	1689.87	2.75	1	229.8	204	191	201.7	161.9	171.7	111.6	227.1	192.3
NQKPSQVNGAPGSPTEPAGQK	2×TMT6plex [K3; K21]; 1×TMT6plex [N-Term]; 1×Phospho [S13(100)]	Q9BQG0	Myb-binding protein 1A	MYBBP1A	Q9BQG0 [1255-1275]	Q9BQG0 1×Phospho [S1267(100)]	2859.5	5.74	2	229.8	281.8	219	273.5	101.6	310.8	65.8	300.1	217.7
IAHIPLYFVNAQFPRFSPVLGR	1×TMT6plex [N-Term]; 1×Phospho [S17(100)]	Q9NRG9	Aladin	AAAS	Q9NRG9 [479-500]	Q9NRG9 1×Phospho [S495(100)]	2851.54	4.24	3	229.4	158.8	155.7	159.2	94.4	141.4	70.1	125.3	151
KPSPEPR	1×TMT6plex [K1]; 1×TMT6plex [N-Term]; 1×Phospho [S3(100)]	Q9UDY2	Tight junction protein ZO-2	TJP2	Q9UDY2 [964-970]	Q9UDY2 1×Phospho [S966(100)]	1348.74	2.23	1	229.4	272.6	269.3	280	186.1	253.6	177.8	408	264
EGASSPVQVPGPVAASTEALLQEAQCSGLSWVVALPQVK	1×Carbamidomethyl [C26]; 1×TMT6plex [K39]; 1×TMT6plex [N-Term]; 1×Phospho [S5(99)]	Q9UIS9	Methyl-CpG-binding domain protein 1	MBD1	Q9UIS9 [461-499]	Q9UIS9 1×Phospho [S465(99)]	4499.33	5.82	4	228.9	123.2	136.2	169.3	113	154.8	67.5	178.9	164.9
ARPPSGSSK	1×TMT6plex [K9]; 1×TMT6plex [N-Term]; 1×Phospho [S5(100)]	Q7Z2W4	Zinc finger CCCH-type antiviral protein 1	ZC3HAV1	Q7Z2W4 [306-314]	Q7Z2W4 1×Phospho [S310(100)]	1424.77	2.53	1	228.5	236.3	211	186.4	140.4	214.8	113.4	245.8	211.4
QPTPPFFGR	1×TMT6plex [N-Term]; 1×Phospho [T3(100)]	Q96PK6	RNA-binding protein 14	RBM14	Q96PK6 [204-212]	Q96PK6 1×Phospho [T206(100)]	1355.67	1.75	3	228.1	207.7	261.8	235.9	224.3	228	179.3	314.1	306.1
ANTLSPVR	1×TMT6plex [N-Term]; 1×Phospho [S5(100)]	Q9H792	Inactive tyrosine-protein kinase PEAK1	PEAK1	Q9H792 [277-284]	Q9H792 1×Phospho [S281(100)]	1166.61	2.2	1	228.1	216.2	221.6	218.1	148.4	251.5	108.4	265.5	200.7
TVIRLPSGSGAASPTGSAVDIR	1×TMT6plex [N-Term]; 1×Phospho [S13(100)]	Q09666	Neuroblast differentiation-associated protein AHNAK	AHNAK	Q09666 [204-225]	Q09666 1×Phospho [S216(100)]	2421.27	5.55	3	227.3	240.9	242.7	239.5	227.9	222.1	233.4	252.1	321
QTPMASSPRPK	1×Oxidation [M4]; 1×TMT6plex [K11]; 1×TMT6plex [N-Term]; 1×Phospho [S7(99.5)]	Q5SSJ5	Heterochromatin protein 1-binding protein 3	HP1BP3	Q5SSJ5 [150-160]	Q5SSJ5 1×Phospho [S156(99.5)]	1753.91	2.56	1	227.3	241.6	169.1	157.9	192.3	199	80.3	130.9	85.4
GGGPGKSPTRGST	1×TMT6plex [K6]; 1×TMT6plex [N-Term]; 1×Phospho [S7(100)]	Q6NZ67	Mitotic-spindle organizing protein 2B	MZT2B	Q6NZ67 [146-158]	Q6NZ67 1×Phospho [S152(100)]	1696.88	1.27	1	227.3	216.2	147.5	143.5	79	152.9	41.3	79.1	103.9
QQFHSKPVDSDSDDDPLEAFMAEVEDQAAR	1×Oxidation [M21]; 1×TMT6plex [K6]; 1×TMT6plex [N-Term]; 1×Phospho [S12(99.2)]	Q86XP3	ATP-dependent RNA helicase DDX42	DDX42	Q86XP3 [100-129]	Q86XP3 1×Phospho [S111(99.2)]	3931.77	5.07	2	227.3	167.2	197.3	208.7	108	159.7	78.5	149.2	116.1
SRSPRKPIDSLR	1×TMT6plex [K6]; 1×TMT6plex [N-Term]; 1×Phospho [S3(100)]	Q9UQ35	Serine/arginine repetitive matrix protein 2	SRRM2	Q9UQ35 [2675-2686]	Q9UQ35 1×Phospho [S2677(100)]	1950.11	3.62	1	226.9	312.6	193.3	203.1	148.3	200.9	87.2	91	127.9
SSSEDKITVHFINR	1×TMT6plex [K6]; 1×TMT6plex [N-Term]; 1×Phospho [S3(99.4)]	P10109	Adrenodoxin, mitochondrial	FDX1	P10109 [61-74]	P10109 1×Phospho [S63(99.4)]	2171.13	3.29	1	226.5	176.2	175.7	158.8	143.9	199.5	100.7	218.4	206.8
RKPSTSDDSDSNFEK	2×TMT6plex [K2; K15]; 1×TMT6plex [N-Term]; 1×Phospho [S9(100)]	P11388	DNA topoisomerase 2-alpha	TOP2A	P11388 [1466-1480]	P11388 1×Phospho [S1474(100)]	2480.23	3.11	3	226.1	284.6	256.2	236.3	290.8	227	181.1	190.2	212
KENNSPEHLKDEVSIIQSMGYR	1×Oxidation [M19]; 2×TMT6plex [K1; K10]; 1×TMT6plex [N-Term]; 1×Phospho [S5(100)]	P38398	Breast cancer type 1 susceptibility protein	BRCA1	P38398 [110-131]	P38398 1×Phospho [S114(100)]	3357.71	4.61	1	226.1	165.8	219.9	202.4	146.1	202.6	89.2	244.3	190.4
SQDATFSPGSEQAEKSPGPIVSR	1×TMT6plex [K15]; 1×TMT6plex [N-Term]; 1×Phospho [S16(100)]	Q86WB0	Nuclear-interacting partner of ALK	ZC3HC1	Q86WB0 [329-351]	Q86WB0 1×Phospho [S344(100)]	2913.44	5.12	2	226.1	221.5	206.1	229.4	158.4	198.8	120.6	316.7	281.9
EVDGLLTSEPMGSPVSSK	1×Oxidation [M11]; 1×TMT6plex [K18]; 1×TMT6plex [N-Term]; 1×Phospho [S13(100)]	Q8WWM7	Ataxin-2-like protein	ATXN2L	Q8WWM7 [582-599]	Q8WWM7 1×Phospho [S594(100)]	2387.18	4.92	3	226.1	225.1	250.3	215.9	214.4	197.4	187.5	288.8	250.8
AGGEGGSEEEGSDKGAK	2×TMT6plex [K14; K17]; 1×TMT6plex [N-Term]; 1×Phospho [S7(100)]	P07197	Neurofilament medium polypeptide	NEFM	P07197 [777-793]	P07197 1×Phospho [S783(100)]	2332.13	4.1	1	225.7	265.3	224.2	228.5	183.1	291.3	91.1	241.4	231.6
SISADDDLQESSR	1×TMT6plex [N-Term]; 1×Phospho [S3(100)]	P18615	Negative elongation factor E	NELFE	P18615 [113-125]	P18615 1×Phospho [S115(100)]	1731.76	3.91	1	225.7	181.4	139.5	115.8	109.1	140.2	65.1	124.2	138.2
WAESGSGTSPESGDEEVSGAGSSPVSGGVNLFANDGSFLELFKR	1×TMT6plex [K43]; 1×TMT6plex [N-Term]; 1×Phospho [S12(95.9)]	Q9BQ61	Telomerase RNA component interacting RNase	TRIR	Q9BQ61 [28-71]	Q9BQ61 1×Phospho [S39(95.9)]	4956.33	7.3	3	225.7	163.6	198.5	183.7	95.6	154.8	62	138.7	152.5
GEGDAPFSEPGTTSTQRPSSPETATK	1×TMT6plex [K26]; 1×TMT6plex [N-Term]; 1×Phospho [S/T]	Q9UQ35	Serine/arginine repetitive matrix protein 2	SRRM2	Q9UQ35 [304-329]		3173.5	6.12	2	225.7	279.9	320.6	351.5	204.5	320.4	99.2	315.8	154.6
ASSHSSQTQGGGSVTK	1×TMT6plex [K16]; 1×TMT6plex [N-Term]; 1×Phospho [S/T]	P02545	Prelamin-A/C	LMNA	P02545 [402-417]		2057.01	6.36	3	225.2	276.2	258	290.5	225.1	322.6	260.3	733.5	595.3
GEPNVSYICSR	1×Carbamidomethyl [C9]; 1×TMT6plex [N-Term]; 1×Phospho [S6(99.7)]	P49840	Glycogen synthase kinase-3 alpha	GSK3A	P49840 [273-283]	P49840 1×Phospho [S278(99.7)]	1590.72	2.81	2	225.2	248.1	260.4	238.4	279.4	254.3	245.7	271.3	292.6
GKGGVTGSPEASISGSK	2×TMT6plex [K2; K17]; 1×TMT6plex [N-Term]; 1×Phospho [S8(100)]	Q09666	Neuroblast differentiation-associated protein AHNAK	AHNAK	Q09666 [5724-5740]	Q09666 1×Phospho [S5731(100)]	2286.23	6.11	1	225.2	294.9	281.3	307.4	187.6	342.1	139.6	406.9	248.4
SRSLSSSGTK	1×TMT6plex [K10]; 1×TMT6plex [N-Term]; 1×Phospho [S3(100)]	Q9NZJ5	Eukaryotic translation initiation factor 2-alpha kinase 3	EIF2AK3	Q9NZJ5 [1092-1101]	Q9NZJ5 1×Phospho [S1094(100)]	1547.82	3.66	1	225.2	282.6	245.3	253.7	207.4	278.1	217.2	360.6	329.2
LAPSPARPR	1×TMT6plex [N-Term]; 1×Phospho [S4(100)]	O14654	Insulin receptor substrate 4	IRS4	O14654 [436-444]	O14654 1×Phospho [S439(100)]	1273.7	3.23	2	224.4	198.4	190.1	206.9	173.8	210.6	88	150.1	163.7
RVSISEGDDKIEYR	1×TMT6plex [K10]; 1×TMT6plex [N-Term]; 1×Phospho [S3(100)]	P22087	rRNA 2'-O-methyltransferase fibrillarin	FBL	P22087 [122-135]	P22087 1×Phospho [S124(100)]	2205.13	2.61	1	224.4	228.7	237.8	243.5	172	244.9	155.6	277.7	312.8
GDVTAEEAAGASPAKANGQENGHVK	2×TMT6plex [K15; K25]; 1×TMT6plex [N-Term]; 1×Phospho [S12(100)]	P49006	MARCKS-related protein	MARCKSL1	P49006 [11-35]	P49006 1×Phospho [S22(100)]	3175.6	6.32	1	224.4	306.8	223	218.6	103.2	241.6	67.6	232.7	170.8
SASADNLTLPR	1×TMT6plex [N-Term]; 1×Phospho [S3(100)]	Q8ND76	Cyclin-Y	CCNY	Q8ND76 [324-334]	Q8ND76 1×Phospho [S326(100)]	1453.72	4.07	2	224.4	208.5	228.4	221.1	159.3	215.5	114.2	299.6	211.6
EKQSSEEEEKETR	2×TMT6plex [K2; K10]; 1×TMT6plex [N-Term]; 1×Phospho [S5(100)]	Q92504	Zinc transporter SLC39A7	SLC39A7	Q92504 [272-284]	Q92504 1×Phospho [S276(100)]	2376.19	3.48	2	224.4	324.1	301.8	291.9	266.2	280.9	229.1	566	451.9
STPSHGSVSSLNSTGSLSPK	1×TMT6plex [K20]; 1×TMT6plex [N-Term]; 1×Phospho [S18(100)]	Q9UBC2	Epidermal growth factor receptor substrate 15-like 1	EPS15L1	Q9UBC2 [238-257]	Q9UBC2 1×Phospho [S255(100)]	2468.24	5.95	1	224.4	218.7	229.3	183.1	159.5	220.7	93.5	237.6	187
YYGGGSEGGRAPK	1×TMT6plex [K13]; 1×TMT6plex [N-Term]; 1×Phospho [S6(100)]	P14866	Heterogeneous nuclear ribonucleoprotein L	HNRNPL	P14866 [47-59]	P14866 1×Phospho [S52(100)]	1836.9	3.27	1	224	229.5	182.8	133.6	90.9	167.5	88	312.6	328.6
RRSKPLTR	1×TMT6plex [K4]; 1×TMT6plex [N-Term]; 1×Phospho [S3(100)]	P26368	Splicing factor U2AF 65 kDa subunit	U2AF2	P26368 [60-67]	P26368 1×Phospho [S62(100)]	1551.92	1.89	1	224	219.5	104	138.5	115.8	159.7	125.8	78.5	122.9
TSCSGSGERESPERK	1×Carbamidomethyl [C3]; 1×TMT6plex [K15]; 1×TMT6plex [N-Term]; 1×Phospho [S11(100)]	Q9H8Y5	Ankyrin repeat and zinc finger domain-containing protein 1	ANKZF1	Q9H8Y5 [46-60]	Q9H8Y5 1×Phospho [S56(100)]	2205.04	3.57	2	224	244.4	224.9	200.4	157.9	226.6	49.4	120.7	97.8
TASPPPPPK	1×TMT6plex [K9]; 1×TMT6plex [N-Term]; 2×Phospho [T1(100); S3(100)]	Q8IYB3	Serine/arginine repetitive matrix protein 1	SRRM1	Q8IYB3 [614-622]	Q8IYB3 2×Phospho [T614(100); S616(100)]	1509.75	3.6	2	223.6	276.7	258.5	284.5	201.9	268.7	154.7	226	240.4
GTAGKSPDLSSQKR	2×TMT6plex [K5; K13]; 1×TMT6plex [N-Term]; 1×Phospho [T/S]	Q9Y2I7	1-phosphatidylinositol 3-phosphate 5-kinase	PIKFYVE	Q9Y2I7 [1749-1762]		2199.21	2.95	2	223.6	239.9	235.2	220.2	189.2	237.1	126.3	192.5	235.6
YQDEVFGGFVTEPQEESEEEVEEPEER	1×TMT6plex [N-Term]; 1×Phospho [S17(100)]	Q13283	Ras GTPase-activating protein-binding protein 1	G3BP1	Q13283 [133-159]	Q13283 1×Phospho [S149(100)]	3525.49	5.69	3	223.2	188.1	182.5	203.5	136.6	184.4	90.7	176.8	147.5
RNSLTGEEGQLAR	1×TMT6plex [N-Term]; 1×Phospho [S3(100)]	Q9BX95	Sphingosine-1-phosphate phosphatase 1	SGPP1	Q9BX95 [110-122]	Q9BX95 1×Phospho [S112(100)]	1739.86	5.79	2	223.2	224	217.3	264	209.2	265.4	165.9	472.3	327.1
DELHIVEAEAMNYEGSPIKVTLATLK	2×TMT6plex [K19; K26]; 1×TMT6plex [N-Term]; 1×Phospho [S16(100)]	P06748	Nucleophosmin	NPM1	P06748 [55-80]	P06748 1×Phospho [S70(100)]	3638.94	8.48	3	222.8	226.3	290.3	276.6	162.8	251.3	116.4	226.6	190.4
THPYSPK	1×TMT6plex [K7]; 1×TMT6plex [N-Term]; 1×Phospho [S5(100)]	P22415; Q15853	Upstream stimulatory factor 1	USF1	P22415 [182-188]; Q15853 [218-224]	P22415 1×Phospho [S186(100)]; Q15853 1×Phospho [S222(100)]	1367.71	2.99	3	222.8	255.2	220.2	281.3	197.2	240	147.7	335.9	323.1
LREVIEIEDASPTKCPITTK	1×Carbamidomethyl [C15]; 2×TMT6plex [K14; K20]; 1×TMT6plex [N-Term]; 1×Phospho [S11(100)]	P46100	Transcriptional regulator ATRX	ATRX	P46100 [1517-1536]	P46100 1×Phospho [S1527(100)]	3067.67	7.27	1	222.8	192	201.6	173.4	129	166.8	71.2	147.2	128.5
GNDPLTSSPGR	1×TMT6plex [N-Term]; 1×Phospho [S8(99.5)]	P49736	DNA replication licensing factor MCM2	MCM2	P49736 [20-30]	P49736 1×Phospho [S27(99.5)]	1409.66	2.49	1	222.8	235.8	229.3	203.7	150.7	260.9	90.7	253.3	199.6
HKTLPK	2×TMT6plex [K2; K6]; 1×TMT6plex [N-Term]; 1×Phospho [T3(100)]	Q07021	Complement component 1 Q subcomponent-binding protein, mitochondrial	C1QBP	Q07021 [99-104]	Q07021 1×Phospho [T101(100)]	1490.91	2.18	1	222.8	241.1	244.4	218.1	251.3	233.4	295.7	411.8	422.4
KGEEVTPISAIR	1×TMT6plex [K1]; 1×TMT6plex [N-Term]; 1×Phospho [T6(100)]	Q9Y2J2	Band 4.1-like protein 3	EPB41L3	Q9Y2J2 [487-498]	Q9Y2J2 1×Phospho [T492(100)]	1838.02	3.37	2	222.8	219.5	239.2	253.9	172.3	235	175.3	400.5	258.5
ATAPQTQHVSPMR	1×Oxidation [M12]; 1×TMT6plex [N-Term]; 1×Phospho [S10(100)]	P29692	Elongation factor 1-delta	EEF1D	P29692 [124-136]	P29692 1×Phospho [S133(100)]	1748.84	4.74	2	222.4	230.5	285.1	184.2	148.7	265.1	115	276.3	184.7
ALQSPKRPR	1×TMT6plex [K6]; 1×TMT6plex [N-Term]; 1×Phospho [S4(100)]	P78347	General transcription factor II-I	GTF2I	P78347 [665-673]	P78347 1×Phospho [S668(100)]	1590.92	3.38	1	222.4	232.4	175	191.6	163.5	212	113.4	166.4	320.8
GVDFESSEDDDDDPFMNTSSLRR	1×Oxidation [M16]; 1×TMT6plex [N-Term]; 2×Phospho [S6(100); S7(100)]	P49959	Double-strand break repair protein MRE11	MRE11	P49959 [683-705]	P49959 2×Phospho [S688(100); S689(100)]	3039.18	1.85	1	221.9	175.9	113.4	162.1	61.6	100.2	34	120.4	67.5
EMLASDDEEDVSSKVEK	1×Oxidation [M2]; 2×TMT6plex [K14; K17]; 1×TMT6plex [N-Term]; 1×Phospho [S5(100)]	Q0ZGT2	Nexilin	NEXN	Q0ZGT2 [76-92]	Q0ZGT2 1×Phospho [S80(100)]	2694.3	3.99	1	221.9	271.7	288.8	234.1	179.8	333.1	129.4	426.1	282.7
ILDEIEEHNIKIYHLPDAESDEDEDFKEQTR	2×TMT6plex [K11; K27]; 1×TMT6plex [N-Term]; 1×Phospho [S20(100)]	Q15019	Septin-2	SEPTIN2	Q15019 [199-229]	Q15019 1×Phospho [S218(100)]	4538.22	7.3	1	221.9	262.2	158.3	126.6	84.7	103.8	47.4	75.6	117
KPPAPPSPVQSQSPSTNWSPAVPVKK	3×TMT6plex [K1; K25; K26]; 1×TMT6plex [N-Term]; 2×Phospho [S7(100); S/T]	Q8IYB3	Serine/arginine repetitive matrix protein 1	SRRM1	Q8IYB3 [763-788]	Q8IYB3 2×Phospho [S769(100); S/T]	3788.04	5.55	2	221.9	359	363.4	253.7	179.6	366.1	77.4	118.9	101.8
ITVKKETQSPEQVK	3×TMT6plex [K4; K5; K14]; 1×TMT6plex [N-Term]; 1×Phospho [S9(100)]	Q9NYF8	Bcl-2-associated transcription factor 1	BCLAF1	Q9NYF8 [488-501]	Q9NYF8 1×Phospho [S496(100)]	2611.52	3.19	1	221.9	246.2	157.6	133.6	151.5	160.2	62.4	54.4	155.5
SVSSSSYRR	1×TMT6plex [N-Term]; 1×Phospho [S6(99.6)]	P08670	Vimentin	VIM	P08670 [5-13]	P08670 1×Phospho [S10(99.6)]	1337.64	2.72	2	221.5	260.7	166.1	189.3	160.6	189.6	163.7	394.1	385.2
VPKPEPIPEPKEPSPEKNSK	4×TMT6plex [K3; K11; K17; K20]; 1×TMT6plex [N-Term]; 1×Phospho [S14(100)]	Q8IYB3	Serine/arginine repetitive matrix protein 1	SRRM1	Q8IYB3 [247-266]	Q8IYB3 1×Phospho [S260(100)]	3452.98	5.4	1	221.5	256	307.9	316.9	180.5	329.1	80.9	205.3	114.6
EGASGRPGSPK	1×TMT6plex [K11]; 1×TMT6plex [N-Term]; 1×Phospho [S9(100)]	Q15025	TNFAIP3-interacting protein 1	TNIP1	Q15025 [258-268]	Q15025 1×Phospho [S266(100)]	1580.82	2.85	1	221.1	202.3	236.6	234.5	168.9	258.3	157.3	421.7	287.6
IACDEEFSDSEDEGEGGRR	1×Carbamidomethyl [C3]; 1×TMT6plex [N-Term]; 2×Phospho [S8(100); S10(100)]	Q92769	Histone deacetylase 2	HDAC2	Q92769 [415-433]	Q92769 2×Phospho [S422(100); S424(100)]	2546.96	6.12	2	221.1	260.8	256.6	222.2	143.6	264.7	76.8	233.2	206.2
IRSPGKNHK	2×TMT6plex [K6; K9]; 1×TMT6plex [N-Term]; 1×Phospho [S3(100)]	Q9UHK0	Nuclear fragile X mental retardation-interacting protein 1	NUFIP1	Q9UHK0 [290-298]	Q9UHK0 1×Phospho [S292(100)]	1804.06	1.73	1	221.1	183.6	160.2	152.7	138.1	177.9	94.2	132	111.7
VTVSRASSSR	1×TMT6plex [N-Term]; 1×Phospho [S7(100)]	P20700	Lamin-B1	LMNB1	P20700 [398-407]	P20700 1×Phospho [S404(100)]	1358.7	2.74	2	220.7	234.9	162.1	167.1	187.2	209.2	104.7	203	307.5
IQPAGNTSPR	1×TMT6plex [N-Term]; 1×Phospho [T/S]	P49674	Casein kinase I isoform epsilon	CSNK1E	P49674 [356-365]		1349.68	2.21	1	220.7	199.9	188.4	194.7	139.6	203.5	105.1	297.2	256
SLVESVSSSPNKESNEEEQVWHFLGK	2×TMT6plex [K12; K26]; 1×TMT6plex [N-Term]; 1×Phospho [S8(98.6)]	Q9H2U2	Inorganic pyrophosphatase 2, mitochondrial	PPA2	Q9H2U2 [309-334]	Q9H2U2 1×Phospho [S316(98.6)]	3713.87	4.89	1	220.7	193.1	213.8	164.2	103.9	180	73.3	176.2	168.3
TAQVPSPPR	1×TMT6plex [N-Term]; 1×Phospho [S6(100)]	Q9UKV3	Apoptotic chromatin condensation inducer in the nucleus	ACIN1	Q9UKV3 [999-1007]	Q9UKV3 1×Phospho [S1004(100)]	1261.65	2.65	3	220.7	245.6	317.3	290.5	339.3	292.9	312	365.6	317.2
NGDECAYHHPISPCK	2×Carbamidomethyl [C5; C14]; 1×TMT6plex [K15]; 1×TMT6plex [N-Term]; 1×Phospho [S12(100)]	Q6PJT7	Zinc finger CCCH domain-containing protein 14	ZC3H14	Q6PJT7 [609-623]	Q6PJT7 1×Phospho [S620(100)]	2323.04	5.37	2	220.3	227.4	235	282.7	231	265.1	226.9	507.5	360.8
AKSPTPESSTIASYVTLR	1×TMT6plex [K2]; 1×TMT6plex [N-Term]; 1×Phospho [S3(100)]	Q9HAU0	Pleckstrin homology domain-containing family A member 5	PLEKHA5	Q9HAU0 [853-870]	Q9HAU0 1×Phospho [S855(100)]	2446.3	4.9	1	220.3	191.2	211.9	220.4	157.5	202.1	119.2	243.4	194.6
AAIPPPVYEEQDRPRSPTGPSNSFLANMGGTVAHK	1×Oxidation [M28]; 1×TMT6plex [K35]; 1×TMT6plex [N-Term]; 1×Phospho [S16(96.8)]	Q96I25	Splicing factor 45	RBM17	Q96I25 [207-241]	Q96I25 1×Phospho [S222(96.8)]	4246.12	5.58	3	219.9	202	215.9	177.4	240.9	224	208.5	253	242.8
HSLSGSSPGMK	1×Oxidation [M10]; 1×TMT6plex [K11]; 1×TMT6plex [N-Term]; 1×Phospho [S6(99.1)]	Q9UQ35	Serine/arginine repetitive matrix protein 2	SRRM2	Q9UQ35 [1457-1467]	Q9UQ35 1×Phospho [S1462(99.1)]	1641.81	3.6	2	219.9	273.9	341.8	295.3	221.5	349.6	111.3	291.1	147
KDISENKR	2×TMT6plex [K1; K7]; 1×TMT6plex [N-Term]; 1×Phospho [S4(100)]	P11142	Heat shock cognate 71 kDa protein	HSPA8	P11142 [251-258]	P11142 1×Phospho [S254(100)]	1756.99	1.64	1	219.5	225.3	221.3	208.7	167.8	280.2	106.4	280.9	215
MAPTPIPTRSPSDSSTASTPVAEQIER	1×TMT6plex [N-Term]; 1×Phospho [S10(100)]	Q16643	Drebrin	DBN1	Q16643 [328-354]	Q16643 1×Phospho [S337(100)]	3135.52	6.54	2	219.5	191.9	141.8	207.6	82.3	139.3	63	263.2	248.6
AYRPPSGEK	1×TMT6plex [K9]; 1×TMT6plex [N-Term]; 1×Phospho [S6(100)]	P30414	NK-tumor recognition protein	NKTR	P30414 [374-382]	P30414 1×Phospho [S379(100)]	1542.81	2.18	1	219.1	240.2	242	271	206.2	271.3	172.5	230.6	155.9
FGESEEVEMEVESDEEDDKQEK	1×Oxidation [M9]; 2×TMT6plex [K19; K22]; 1×TMT6plex [N-Term]; 1×Phospho [S13(100)]	Q15459	Splicing factor 3A subunit 1	SF3A1	Q15459 [317-338]	Q15459 1×Phospho [S329(100)]	3400.51	4.88	3	219.1	167.8	233.8	238.6	178	228.7	173.2	488.6	265.3
LRSPSNDSAHR	1×TMT6plex [N-Term]; 1×Phospho [S3(100)]	Q5T200	Zinc finger CCCH domain-containing protein 13	ZC3H13	Q5T200 [1206-1216]	Q5T200 1×Phospho [S1208(100)]	1548.75	4.67	3	219.1	187	146.5	187.3	108.3	189.4	116.8	211.4	181.5
AAVLSDSEDEEKASAK	2×TMT6plex [K12; K16]; 1×TMT6plex [N-Term]; 1×Phospho [S5(100)]	Q96ST2	Protein IWS1 homolog	IWS1	Q96ST2 [394-409]	Q96ST2 1×Phospho [S398(100)]	2417.24	4.25	1	219.1	240.9	258.7	279.5	239.3	263.5	100.8	132	108.5
KKLGVSVSPSR	2×TMT6plex [K1; K2]; 1×TMT6plex [N-Term]; 1×Phospho [S8(99.5)]	Q86VM9	Zinc finger CCCH domain-containing protein 18	ZC3H18	Q86VM9 [527-537]	Q86VM9 1×Phospho [S534(99.5)]	1925.16	1.88	1	218.7	224	168.4	149.3	94.8	171.7	32.3	64.9	61.4
KVNEEKDGPISPK	3×TMT6plex [K1; K6; K13]; 1×TMT6plex [N-Term]; 1×Phospho [S11(100)]	Q8WWQ0	PH-interacting protein	PHIP	Q8WWQ0 [901-913]	Q8WWQ0 1×Phospho [S911(100)]	2437.39	3.31	1	217.8	224.3	191.5	210.7	183.5	254.6	121.1	177.1	136.3
KDRTPPPR	1×TMT6plex [K1]; 1×TMT6plex [N-Term]; 1×Phospho [T4(100)]	P62854	40S ribosomal protein S26	RPS26	P62854 [93-100]	P62854 1×Phospho [T96(100)]	1504.84	2.65	3	217.4	264.4	234.7	238.1	185.1	258.6	107.1	196.6	203.6
RYPSSISSSPQK	1×TMT6plex [K12]; 1×TMT6plex [N-Term]; 1×Phospho [S9(100)]	Q14157	Ubiquitin-associated protein 2-like	UBAP2L	Q14157 [601-612]	Q14157 1×Phospho [S609(100)]	1874.98	3.9	1	217.4	193.1	206.1	231.6	119	209.9	110	317	214.6
VMTIPYQPMPASSPVICAGGQDR	1×Carbamidomethyl [C17]; 1×Oxidation [M]; 1×TMT6plex [N-Term]; 1×Phospho [S/T/Y]	Q15365	Poly(rC)-binding protein 1	PCBP1	Q15365 [178-200]		2800.31	4.13	2	217.4	237.4	229.1	239.9	163.9	228.7	116.3	221.3	239.4
EKSPVREPVDNLSPEER	1×TMT6plex [K2]; 1×TMT6plex [N-Term]; 1×Phospho [S3(100)]	Q86U06	Probable RNA-binding protein 23	RBM23	Q86U06 [147-163]	Q86U06 1×Phospho [S149(100)]	2519.29	5.71	2	217.4	247	254.5	286.3	225.2	275.7	184.1	389.4	348.8
KSSPSKDR	2×TMT6plex [K1; K6]; 1×TMT6plex [N-Term]; 1×Phospho [S3(99.6)]	Q9BUQ8	Probable ATP-dependent RNA helicase DDX23	DDX23	Q9BUQ8 [37-44]	Q9BUQ8 1×Phospho [S39(99.6)]	1671.94	2.05	1	217.4	207.1	114.1	166.4	73.7	113.9	24.6	66.6	43.1
LGKRPHSPEK	2×TMT6plex [K3; K10]; 1×TMT6plex [N-Term]; 1×Phospho [S7(100)]	Q53F19	Nuclear cap-binding protein subunit 3	NCBP3	Q53F19 [494-503]	Q53F19 1×Phospho [S500(100)]	1916.11	1.73	1	216.6	252.3	153.6	167.3	158.8	193.4	87	84.6	114.9
KETESEAEDNLDDLEK	2×TMT6plex [K1; K16]; 1×TMT6plex [N-Term]; 1×Phospho [S5(100)]	Q8IYB3	Serine/arginine repetitive matrix protein 1	SRRM1	Q8IYB3 [870-885]	Q8IYB3 1×Phospho [S874(100)]	2632.28	5.99	3	216.6	203.7	195	184.9	62.9	216	65	181.8	114
KPRSPKR	2×TMT6plex [K1; K6]; 1×TMT6plex [N-Term]; 1×Phospho [S4(100)]	Q05519	Serine/arginine-rich splicing factor 11	SRSF11	Q05519 [357-363]	Q05519 1×Phospho [S360(100)]	1636	1.76	1	216.2	293.9	268.6	260.4	177.1	312.9	23.4	40.1	32.4
EQSPSQHGKDPASLLASELVQLHMQLEEK	1×Oxidation [M24]; 2×TMT6plex [K9; K29]; 1×TMT6plex [N-Term]; 1×Phospho [S3(99)]	Q5T5Y3	Calmodulin-regulated spectrin-associated protein 1	CAMSAP1	Q5T5Y3 [860-888]	Q5T5Y3 1×Phospho [S862(99)]	4013.07	6.05	2	216.2	157.8	183.7	143	110.8	136.9	57.5	153	123.3
EVSPPGAR	1×TMT6plex [N-Term]; 1×Phospho [S3(100)]	Q8NFC6	Biorientation of chromosomes in cell division protein 1-like 1	BOD1L1	Q8NFC6 [3027-3034]	Q8NFC6 1×Phospho [S3029(100)]	1121.56	2.08	1	216.2	220.8	203.9	205.8	176.7	214.6	147.3	170.1	150.8
TWTLCGTPEYLAPEIILSK	1×Carbamidomethyl [C5]; 1×TMT6plex [K19]; 1×TMT6plex [N-Term]; 1×Phospho [T3(100)]	P17612	cAMP-dependent protein kinase catalytic subunit alpha	PRKACA	P17612 [196-214]	P17612 1×Phospho [T198(100)]	2730.42	3.55	2	215.8	245.1	291.7	160.1	121.4	140.9	103	198.1	169.1
ISNLSPEEEQGLWK	1×TMT6plex [K14]; 1×TMT6plex [N-Term]; 1×Phospho [S5(100)]	Q5HYJ3	Protein FAM76B	FAM76B	Q5HYJ3 [189-202]	Q5HYJ3 1×Phospho [S193(100)]	2168.1	4.26	3	215.8	271.1	293.1	241.5	203.6	270.1	163.2	220.7	229.1
KRSPSPSPTPEAK	2×TMT6plex [K1; K13]; 1×TMT6plex [N-Term]; 3×Phospho [S3(100); S5(100); S7(100)]	Q8TAQ2	SWI/SNF complex subunit SMARCC2	SMARCC2	Q8TAQ2 [300-312]	Q8TAQ2 3×Phospho [S302(100); S304(100); S306(100)]	2309.13	4.28	2	215.8	303.4	246	265.1	184.8	320	168.4	407.5	337.2
LRLSPSPTSQR	1×TMT6plex [N-Term]; 2×Phospho [S4(100); S6(99.2)]	P02545	Prelamin-A/C	LMNA	P02545 [387-397]	P02545 2×Phospho [S390(100); S392(99.2)]	1630.79	3.05	2	215.4	216.9	242.5	251.4	218.4	251	140.4	298.7	278.9
AAEEDETQNQHDDSSSDSGTPSGPDFNYILNMSLWSLTK	1×Oxidation [M32]; 1×TMT6plex [K39]; 1×TMT6plex [N-Term]; 2×Phospho [S/T/Y]	Q02880	DNA topoisomerase 2-beta	TOP2B	Q02880 [1118-1156]		4921.11	3.97	3	215.4	141.7	153.4	154.3	83.9	159	51.1	103.8	105.2
GGVTGSPEASISGSKGDLK	2×TMT6plex [K15; K19]; 1×TMT6plex [N-Term]; 1×Phospho [S6(100)]	Q09666	Neuroblast differentiation-associated protein AHNAK	AHNAK	Q09666 [5726-5744]	Q09666 1×Phospho [S5731(100)]	2514.34	4.78	1	215.4	308.4	218.8	211.6	154	299.5	73.5	138.7	223.8
KGAAPTPPGK	2×TMT6plex [K1; K10]; 1×TMT6plex [N-Term]; 1×Phospho [T6(100)]	Q13428	Treacle protein	TCOF1	Q13428 [909-918]	Q13428 1×Phospho [T914(100)]	1690.99	3.07	2	215.4	232.1	240.9	268.5	204.8	253.4	199	246.3	199.4
IYSSDSDEGSEEDKAQR	1×TMT6plex [K14]; 1×TMT6plex [N-Term]; 1×Phospho [S10(100)]	Q8WVC0	RNA polymerase-associated protein LEO1	LEO1	Q8WVC0 [605-621]	Q8WVC0 1×Phospho [S614(100)]	2454.11	5.09	1	215.4	278.9	262.3	252.8	168.7	249.9	56.1	131.2	105.4
TTKTPEDGDYSYEIIEK	2×TMT6plex [K3; K17]; 1×TMT6plex [N-Term]; 1×Phospho [T2(99)]	P46821	Microtubule-associated protein 1B	MAP1B	P46821 [1929-1945]	P46821 1×Phospho [T1930(99)]	2756.39	3.3	1	214.9	215.6	209.3	198.3	127.2	219.7	79.6	208.5	174.4
SPDVISSASTALSQDIPEIASEALSR	1×TMT6plex [N-Term]; 1×Phospho [S1(100)]	Q6P2E9	Enhancer of mRNA-decapping protein 4	EDC4	Q6P2E9 [729-754]	Q6P2E9 1×Phospho [S729(100)]	2953.46	5.12	3	214.9	104.6	145.6	148.2	84.7	139.3	59.9	134.7	123.9
KPSGSPDLWKLSPDQR	2×TMT6plex [K1; K10]; 1×TMT6plex [N-Term]; 2×Phospho [S5(100); S12(100)]	Q96JM3	Chromosome alignment-maintaining phosphoprotein 1	CHAMP1	Q96JM3 [441-456]	Q96JM3 2×Phospho [S445(100); S452(100)]	2658.37	4.42	2	214.9	321.3	374	383.9	234.5	369.6	178	374.6	266.1
SRSPPPVSK	1×TMT6plex [K9]; 1×TMT6plex [N-Term]; 1×Phospho [S3(100)]	Q01130	Serine/arginine-rich splicing factor 2	SRSF2	Q01130 [189-197]	Q01130 1×Phospho [S191(100)]	1492.83	2.53	1	214.5	180.4	250.7	198.8	501.8	212.4	851.7	146	245.9
SRSGEGEVSGLMR	1×TMT6plex [N-Term]; 1×Phospho [S3(99.7)]	Q13263	Transcription intermediary factor 1-beta	TRIM28	Q13263 [471-483]	Q13263 1×Phospho [S473(99.7)]	1673.79	5.38	2	214.5	240.9	212.4	302.9	153.2	177.9	152.3	599.1	656.5
RKSELPQDVYTIK	2×TMT6plex [K2; K13]; 1×TMT6plex [N-Term]; 1×Phospho [S3(100)]	Q14738	Serine/threonine-protein phosphatase 2A 56 kDa regulatory subunit delta isoform	PPP2R5D	Q14738 [571-583]	Q14738 1×Phospho [S573(100)]	2344.32	3.23	1	214.5	202.7	156.7	123.2	99	136.7	72.4	135.5	145.4
KLTSDEEGEPSGK	2×TMT6plex [K1; K13]; 1×TMT6plex [N-Term]; 1×Phospho [S4(100)]	Q8WVC0	RNA polymerase-associated protein LEO1	LEO1	Q8WVC0 [627-639]	Q8WVC0 1×Phospho [S630(100)]	2144.11	4.03	1	214.5	251.4	221.8	201.3	149.1	220	38.9	87.8	82.5
EGAKDIDISSPEFK	2×TMT6plex [K4; K14]; 1×TMT6plex [N-Term]; 1×Phospho [S10(99.6)]	Q09666	Neuroblast differentiation-associated protein AHNAK	AHNAK	Q09666 [168-181]	Q09666 1×Phospho [S177(99.6)]	2303.21	3.06	2	214.1	206.6	183.2	236.6	194.4	224.9	183.8	351.3	349.6
FPPEDFRHSPEDFR	1×TMT6plex [N-Term]; 1×Phospho [S9(100)]	Q8IXT5	RNA-binding protein 12B	RBM12B	Q8IXT5 [567-580]	Q8IXT5 1×Phospho [S575(100)]	2084.94	2.77	3	214.1	207.7	223.7	221.5	210.3	206.8	235.3	281.8	287.1
KEKTPELPEPSVK	3×TMT6plex [K1; K3; K13]; 1×TMT6plex [N-Term]; 1×Phospho [T4(100)]	Q8IYB3	Serine/arginine repetitive matrix protein 1	SRRM1	Q8IYB3 [217-229]	Q8IYB3 1×Phospho [T220(100)]	2478.44	3.9	2	214.1	252.4	221.8	240.8	190	249.4	243	101.5	98.9
ALVEFESNPEETREPGSPPSVQR	1×TMT6plex [N-Term]; 1×Phospho [S17(100)]	Q9H6F5	Coiled-coil domain-containing protein 86	CCDC86	Q9H6F5 [31-53]	Q9H6F5 1×Phospho [S47(100)]	2864.37	5	2	214.1	215	177.8	208.7	133.3	211.7	100.7	242.3	209.5
KFSGFSAKPNNSGEAPSSPTPK	3×TMT6plex [K1; K8; K22]; 1×TMT6plex [N-Term]; 1×Phospho [S18(100)]	P49916	DNA ligase 3	LIG3	P49916 [225-246]	P49916 1×Phospho [S242(100)]	3231.72	5.15	2	213.7	231.5	245.8	198.1	121.8	253.9	96	299	255.8
ALPSEDEEGQDDKDFYLR	1×TMT6plex [K13]; 1×TMT6plex [N-Term]; 1×Phospho [S4(100)]	Q8NF91	Nesprin-1	SYNE1	Q8NF91 [8302-8319]	Q8NF91 1×Phospho [S8305(100)]	2665.24	3.38	1	213.7	220.9	175.5	224.7	127.9	220.2	76.8	185	140.1
SQSSSPQKQTSSGTK	2×TMT6plex [K8; K15]; 1×TMT6plex [N-Term]; 1×Phospho [S5(100)]	Q8WXF0	Serine/arginine-rich splicing factor 12	SRSF12	Q8WXF0 [195-209]	Q8WXF0 1×Phospho [S199(100)]	2305.2	3.02	1	213.7	238.8	181.1	191.4	147	208.4	35	85.5	77.4
LASSPKDKK	3×TMT6plex [K6; K8; K9]; 1×TMT6plex [N-Term]; 1×Phospho [S4(99.7)]	Q9P2E9	Ribosome-binding protein 1	RRBP1	Q9P2E9 [132-140]	Q9P2E9 1×Phospho [S135(99.7)]	1970.19	1.84	1	213.7	215.6	129.1	149.8	95	157.6	53.1	137.3	114
GKSPVPKSPVEEK	3×TMT6plex [K2; K7; K13]; 1×TMT6plex [N-Term]; 2×Phospho [S3(100); S8(100)]	P07197	Neurofilament medium polypeptide	NEFM	P07197 [626-638]; [639-651]; [652-664]	P07197 2×Phospho [S628(100); S633(100)]; 2×Phospho [S641(100); S646(100)]; 2×Phospho [S654(100); S659(100)]	2458.35	2.97	2	213.3	292.4	282	283.1	192.3	344.4	164.3	477.8	296.6
FVSRPPTPK	1×TMT6plex [K9]; 1×TMT6plex [N-Term]; 1×Phospho [T7(100)]	Q15652	Probable JmjC domain-containing histone demethylation protein 2C	JMJD1C	Q15652 [499-507]	Q15652 1×Phospho [T505(100)]	1566.88	2.37	1	213.3	215.2	196.2	186.2	179.8	200	267.1	305.7	269.7
SPERPTGDLR	1×TMT6plex [N-Term]; 1×Phospho [S1(100)]	Q5T200	Zinc finger CCCH domain-containing protein 13	ZC3H13	Q5T200 [77-86]	Q5T200 1×Phospho [S77(100)]	1436.71	2.32	2	213.3	241.3	291	313.9	222.3	290.6	167.2	319.9	232.9
RPDPDSDEDEDYERER	1×TMT6plex [N-Term]; 1×Phospho [S6(100)]	Q96I25	Splicing factor 45	RBM17	Q96I25 [150-165]	Q96I25 1×Phospho [S155(100)]	2331.96	6.63	3	213.3	260.1	234.5	227.4	200.7	255	111.8	278.3	258.5
QNDTPKGPQPPTVSPIR	1×TMT6plex [K6]; 1×TMT6plex [N-Term]; 1×Phospho [T/S]	P46087	Probable 28S rRNA (cytosine(4447)-C(5))-methyltransferase	NOP2	P46087 [773-789]		2370.26	4.11	1	212.9	257.3	165.8	195.6	117.4	221.9	74.7	192.2	164.7
IYNISGNGSPLADSKEIFLTVPVGGGESLR	1×TMT6plex [K15]; 1×TMT6plex [N-Term]; 1×Phospho [S9(100)]	Q53HL2	Borealin	CDCA8	Q53HL2 [211-240]	Q53HL2 1×Phospho [S219(100)]	3628.9	4.97	2	212.9	140	135.5	161.9	106.4	131.7	71	149.8	160.9
VGTHQSL	1×TMT6plex [N-Term]; 1×Phospho [S6(100)]	Q7KYR7	Butyrophilin subfamily 2 member A1	BTN2A1	Q7KYR7 [521-527]	Q7KYR7 1×Phospho [S526(100)]	1050.52	1.86	1	212.9	228.2	203.9	198.3	193	219.7	200.7	407.7	337.8
INHTVILDDPFDDPPDLLIPDRSPEPTREQLDSGR	1×TMT6plex [N-Term]; 1×Phospho [S23(100)]	Q8WUA2	Peptidyl-prolyl cis-trans isomerase-like 4	PPIL4	Q8WUA2 [156-190]	Q8WUA2 1×Phospho [S178(100)]	4292.11	9.22	3	212.9	188	204.9	198.3	154.8	190.3	122.2	143.1	177.8
TLNMTTSPEEK	1×Oxidation [M4]; 1×TMT6plex [K11]; 1×TMT6plex [N-Term]; 1×Phospho [S7(100)]	P49915	GMP synthase [glutamine-hydrolyzing]	GMPS	P49915 [326-336]	P49915 1×Phospho [S332(100)]	1804.88	2.74	2	212.5	228.7	219	177.4	218.9	209.6	193.7	201.5	215.6
GKPPPLLPSVLGPAGGDREALGLGPPAAQLTPPPAPVGLR	1×TMT6plex [K2]; 1×TMT6plex [N-Term]; 1×Phospho [T31(100)]	Q8IY67	Ribonucleoprotein PTB-binding 1	RAVER1	Q8IY67 [433-472]	Q8IY67 1×Phospho [T463(100)]	4369.46	8	2	212.5	156.4	167	164.6	96	140.2	78.6	171.9	201.5
AKSPVPKSPVEEAK	3×TMT6plex [K2; K7; K14]; 1×TMT6plex [N-Term]; 2×Phospho [S3(100); S8(100)]	P07197	Neurofilament medium polypeptide	NEFM	P07197 [678-691]	P07197 2×Phospho [S680(100); S685(100)]	2543.41	3.32	2	212.1	268.9	268.6	274.8	198	283	129.8	336.8	301
EVGLLKDMSPLSETEMALGKDVTPPPETEVVLIK	2×Oxidation [M8; M16]; 3×TMT6plex [K6; K20; K34]; 1×TMT6plex [N-Term]; 1×Phospho [T/S]	P27816	Microtubule-associated protein 4	MAP4	P27816 [499-532]		4694.53	3.71	1	212.1	167.6	150.5	131.3	80.5	120	39.5	100	166.4
AFMESPKQILDSAASLTGSK	1×Oxidation [M3]; 2×TMT6plex [K7; K20]; 1×TMT6plex [N-Term]; 1×Phospho [S5(100)]	P46013	Proliferation marker protein Ki-67	MKI67	P46013 [1675-1694]	P46013 1×Phospho [S1679(100)]	2864.51	4.46	1	212.1	207.4	185.6	193.2	103.6	185.4	85.1	255.9	174.8
STSPIIGSPPVR	1×TMT6plex [N-Term]; 1×Phospho [S1(99.6)]	Q86TB9	Protein PAT1 homolog 1	PATL1	Q86TB9 [177-188]	Q86TB9 1×Phospho [S177(99.6)]	1519.81	2.22	1	212.1	225.7	211	185.8	182.9	172.2	95.6	218.1	236.4
TPSSPCPASK	1×Carbamidomethyl [C6]; 1×TMT6plex [K10]; 1×TMT6plex [N-Term]; 1×Phospho [S4(100)]	Q9NQS7	Inner centromere protein	INCENP	Q9NQS7 [478-487]	Q9NQS7 1×Phospho [S481(100)]	1569.77	2.44	2	212.1	233.2	201.1	199.7	159.9	232.9	126.8	297.5	254.1
VADAKGDSESEEDEDLEVPVPSR	1×TMT6plex [K5]; 1×TMT6plex [N-Term]; 2×Phospho [S8(100); S10(100)]	P13861	cAMP-dependent protein kinase type II-alpha regulatory subunit	PRKAR2A	P13861 [71-93]	P13861 2×Phospho [S78(100); S80(100)]	3091.38	5.55	2	211.7	259.1	241.6	255.2	184.9	239	110.4	219	227.2
SKESVPEFPLSPPK	2×TMT6plex [K2; K14]; 1×TMT6plex [N-Term]; 1×Phospho [S11(100)]	P16949	Stathmin	STMN1	P16949 [28-41]	P16949 1×Phospho [S38(100)]	2309.28	5.62	2	211.7	187.4	188.4	188.4	150.4	199.7	180.6	331.8	255.8
VQEKPDSPGGSTQIQR	1×TMT6plex [K4]; 1×TMT6plex [N-Term]; 1×Phospho [S7(100)]	Q13459	Unconventional myosin-IXb	MYO9B	Q13459 [1284-1299]	Q13459 1×Phospho [S1290(100)]	2265.16	4.96	1	211.7	218.4	199.7	215.7	168.5	224.4	136.2	334.2	278.7
LSGEHSESSTPRPR	1×TMT6plex [N-Term]; 1×Phospho [T10(99.5)]	Q7Z3K3	Pogo transposable element with ZNF domain	POGZ	Q7Z3K3 [1359-1372]	Q7Z3K3 1×Phospho [T1368(99.5)]	1848.88	3.81	2	211.7	241.9	188.2	198.8	131.6	198.3	61.4	156.5	113.8
SRSVEK	1×TMT6plex [K6]; 1×TMT6plex [N-Term]; 1×Phospho [S3(100)]	Q8TF01	Arginine/serine-rich protein PNISR	PNISR	Q8TF01 [781-786]	Q8TF01 1×Phospho [S783(100)]	1243.68	1.97	1	211.7	211.3	147.7	162.6	81.7	114.8	85.4	80.6	61.6
HTGPNSPDTANDGFVR	1×TMT6plex [N-Term]; 1×Phospho [S6(100)]	P31943; P55795	Heterogeneous nuclear ribonucleoprotein H	HNRNPH1	P31943 [99-114]; P55795 [99-114]	P31943 1×Phospho [S104(100)]; P55795 1×Phospho [S104(100)]	1993.9	4.27	3	211.2	163.7	159	190.2	110.1	165.9	83.2	241.1	180.3
AELGRAPSPAK	1×TMT6plex [K11]; 1×TMT6plex [N-Term]; 1×Phospho [S8(100)]	P52952	Homeobox protein Nkx-2.5	NKX2-5	P52952 [71-81]	P52952 1×Phospho [S78(100)]	1634.9	2.86	1	211.2	212.5	180.2	177.7	191.4	216.9	194.8	295.2	336.6
VENSPQVDGSPPGLEGLLGGIGEK	1×TMT6plex [K24]; 1×TMT6plex [N-Term]; 1×Phospho [S10(100)]	Q8WVB6	Chromosome transmission fidelity protein 18 homolog	CHTF18	Q8WVB6 [862-885]	Q8WVB6 1×Phospho [S871(100)]	2887.49	4.91	2	211.2	160.9	185.8	199.9	121.7	184	98.4	169.8	146.2
ATQASQEY	1×TMT6plex [N-Term]; 1×Phospho [S5(100)]	P16104	Histone H2AX	H2AFX	P16104 [136-143]	P16104 1×Phospho [S140(100)]	1206.52	2.17	1	210.8	127.4	132	147.5	111.8	136.5	156.9	207.9	197.7
FVSEGDGGR	1×TMT6plex [N-Term]; 1×Phospho [S3(100)]	Q53EL6	Programmed cell death protein 4	PDCD4	Q53EL6 [455-463]	Q53EL6 1×Phospho [S457(100)]	1232.55	2.07	1	210.8	149.4	103.5	104.3	69	102.8	77.4	175.4	157.6
ETERASPIKMDLAPSK	2×TMT6plex [K9; K16]; 1×TMT6plex [N-Term]; 1×Phospho [S6(100)]	P27816	Microtubule-associated protein 4	MAP4	P27816 [353-368]; [379-394]	P27816 1×Phospho [S358(100)]; 1×Phospho [S384(100)]	2540.38	5.13	2	210.4	223.1	239.7	265.4	145.4	208.2	107.8	373.7	308
SRSRTPPAIR	1×TMT6plex [N-Term]; 3×Phospho [S1(100); S3(100); T5(100)]	Q9UQ35	Serine/arginine repetitive matrix protein 2	SRRM2	Q9UQ35 [2018-2027]	Q9UQ35 3×Phospho [S2018(100); S2020(100); T2022(100)]	1609.72	2.43	2	210.4	251.7	204.2	193.2	179	233.9	130.2	185.3	171
KHSQTDLVSR	1×TMT6plex [K1]; 1×TMT6plex [N-Term]; 1×Phospho [S3(100)]	O14683	Tumor protein p53-inducible protein 11	TP53I11	O14683 [12-21]	O14683 1×Phospho [S14(100)]	1708.91	3.09	1	210	300.9	199	151.1	108.5	166.6	87.8	263.2	259
YDERPGPSPLPHRDR	1×TMT6plex [N-Term]; 1×Phospho [S8(100)]	P08621	U1 small nuclear ribonucleoprotein 70 kDa	SNRNP70	P08621 [219-233]	P08621 1×Phospho [S226(100)]	2101.02	4.67	2	210	251.4	236.2	250.3	185.7	252.4	141.6	174.5	123.1
DAPTSPASVASSSSTPSSK	1×TMT6plex [K19]; 1×TMT6plex [N-Term]; 1×Phospho [S5(99.5)]	Q04726	Transducin-like enhancer protein 3	TLE3	Q04726 [282-300]	Q04726 1×Phospho [S286(99.5)]	2302.12	5.74	2	210	157.2	185.1	170.2	127.5	278.8	107.5	261.7	238.3
RLSGEER	1×TMT6plex [N-Term]; 1×Phospho [S3(100)]	Q99549	M-phase phosphoprotein 8	MPHOSPH8	Q99549 [390-396]	Q99549 1×Phospho [S392(100)]	1155.57	2.74	2	210	177.3	148.9	176.1	129.4	178.3	91.4	196	165.3
ATISDEEIER	1×TMT6plex [N-Term]; 1×Phospho [S4(100)]	Q9UQN3	Charged multivesicular body protein 2b	CHMP2B	Q9UQN3 [196-205]	Q9UQN3 1×Phospho [S199(100)]	1471.69	2.97	1	210	212.2	197.8	175.2	148.7	193.9	97.9	185.8	172.3
FNGGHSPTHSPEK	1×TMT6plex [K13]; 1×TMT6plex [N-Term]; 2×Phospho [S6(100); S10(100)]	Q9Y5K6	CD2-associated protein	CD2AP	Q9Y5K6 [505-517]	Q9Y5K6 2×Phospho [S510(100); S514(100)]	2012.9	4.87	1	210	217.8	224.6	232.8	159.2	229.6	105.3	301.9	269.3
RSPSLSSK	1×TMT6plex [K8]; 1×TMT6plex [N-Term]; 1×Phospho [S2(100)]	Q8IYB3	Serine/arginine repetitive matrix protein 1	SRRM1	Q8IYB3 [652-659]	Q8IYB3 1×Phospho [S653(100)]	1399.77	2.75	1	209.6	223.7	156.2	228	149.2	232.4	92.3	150.4	129.4
EKADSIERR	1×TMT6plex [K2]; 1×TMT6plex [N-Term]; 1×Phospho [S5(100)]	O15020	Spectrin beta chain, non-erythrocytic 2	SPTBN2	O15020 [1251-1259]	O15020 1×Phospho [S1255(100)]	1641.87	3.3	1	209.2	249.2	188.2	186.2	165	219.7	131.2	292.6	257.5
LVSFHDDSDEDLLHI	1×TMT6plex [N-Term]; 1×Phospho [S8(100)]	P11717	Cation-independent mannose-6-phosphate receptor	IGF2R	P11717 [2477-2491]	P11717 1×Phospho [S2484(100)]	2063.95	3.57	3	209.2	181.8	188.6	191.4	108.5	176	87.2	146.3	136.3
ARGEIGGLSLSPSPER	1×TMT6plex [N-Term]; 2×Phospho [S11(98.9); S13(100)]	Q96GP6	Scavenger receptor class F member 2	SCARF2	Q96GP6 [641-656]	Q96GP6 2×Phospho [S651(98.9); S653(100)]	2014.96	2.06	1	209.2	161.3	128.2	67	57	74.6	61.5	91.9	113.2
AYQQKPYPSPK	2×TMT6plex [K5; K11]; 1×TMT6plex [N-Term]; 1×Phospho [S9(100)]	P39880	Homeobox protein cut-like 1	CUX1	P39880 [1262-1272]	P39880 1×Phospho [S1270(100)]	2074.13	3.45	1	208.8	247.8	213.1	242.9	202.3	258.3	148.3	337.9	317.2
TSPDTLR	1×TMT6plex [N-Term]; 1×Phospho [S2(100)]	Q01130	Serine/arginine-rich splicing factor 2	SRSF2	Q01130 [25-31]	Q01130 1×Phospho [S26(100)]	1098.54	2.58	1	208.8	234.9	299.9	363.2	214.4	270.6	172.4	344.9	180.5
IKTPPKRPGGR	2×TMT6plex [K2; K6]; 1×TMT6plex [N-Term]; 1×Phospho [T3(100)]	Q15910	Histone-lysine N-methyltransferase EZH2	EZH2	Q15910 [343-353]	Q15910 1×Phospho [T345(100)]	1974.2	1.58	1	208.8	307	271	283.1	251.3	336.9	176.3	185	196.7
KPSTSDDSDSNFEK	2×TMT6plex [K1; K14]; 1×TMT6plex [N-Term]; 2×Phospho [S8(100); T/S]	P11388	DNA topoisomerase 2-alpha	TOP2A	P11388 [1467-1480]	P11388 2×Phospho [S1474(100); T/S]	2404.09	3.95	1	208.4	214.8	179.5	226.5	179.6	219.7	70	160.5	110.4
QNGSNDSDRYSDNEEDSKIELK	2×TMT6plex [K18; K22]; 1×TMT6plex [N-Term]; 2×Phospho [S7(99); S11(100)]	P42167	Lamina-associated polypeptide 2, isoforms beta/gamma	TMPO	P42167 [174-195]	P42167 2×Phospho [S180(99); S184(100)]	3390.53	4.42	1	208.4	274.3	263.9	274.6	186.6	334.8	116.8	321.1	311.5
IKRHTPLSK	2×TMT6plex [K2; K9]; 1×TMT6plex [N-Term]; 1×Phospho [T5(100)]	P55854	Small ubiquitin-related modifier 3	SUMO3	P55854 [33-41]	P55854 1×Phospho [T37(100)]	1847.12	2.21	1	208.4	202.1	203.5	233.2	154.6	216.9	184.8	363.5	339.1
VVPGQFDDADSSDSENRDLK	1×TMT6plex [K20]; 1×TMT6plex [N-Term]; 1×Phospho [S]	Q9BRS2	Serine/threonine-protein kinase RIO1	RIOK1	Q9BRS2 [11-30]		2732.28	3.16	1	208.4	220.4	199.2	196.1	158.8	226.1	68.9	129.7	226.1
GLMAGGRPEGQYSEDEDTDTDEYKEAK	1×Oxidation [M3]; 2×TMT6plex [K24; K27]; 1×TMT6plex [N-Term]; 2×Phospho [T18(99); Y/S/T]	Q9NPQ8	Synembryn-A	RIC8A	Q9NPQ8 [424-450]	Q9NPQ8 2×Phospho [T441(99); Y/S/T]	3854.7	3.16	1	208.4	217.6	196.9	182.2	170.9	185.6	106.2	179.4	166.8
AGLESGAEPGDGDSDTTK	1×TMT6plex [K18]; 1×TMT6plex [N-Term]; 1×Phospho [S14(100)]	O60832	H/ACA ribonucleoprotein complex subunit DKC1	DKC1	O60832 [481-498]	O60832 1×Phospho [S494(100)]	2245.03	4.71	2	207.9	199	175	213.2	133.8	180.2	68.5	152.4	111.1
LRLSPSPTSQR	1×TMT6plex [N-Term]; 1×Phospho [S4(100)]	P02545	Prelamin-A/C	LMNA	P02545 [387-397]	P02545 1×Phospho [S390(100)]	1550.83	2.94	2	207.9	201.6	204.9	225.8	171.3	224.2	176.9	342	310.1
EGGGDSSASSPTEEEQEQGEIGACSDEGTAQEGK	1×Carbamidomethyl [C24]; 1×TMT6plex [K34]; 1×TMT6plex [N-Term]; 1×Phospho [T/S]	P49006	MARCKS-related protein	MARCKSL1	P49006 [111-144]		3951.66	2.42	1	207.5	172.1	112	267.4	93.3	122.8	14.5	67.5	49.4
SISASKASPPGDLQNPK	2×TMT6plex [K6; K17]; 1×TMT6plex [N-Term]; 1×Phospho [S8(100)]	O00273	DNA fragmentation factor subunit alpha	DFFA	O00273 [308-324]	O00273 1×Phospho [S315(100)]	2464.34	4.52	2	207.1	191.4	216.9	197.2	151.3	213.2	113.8	250.7	203
RVGMADANSPPKPLSKPR	1×Oxidation [M4]; 2×TMT6plex [K12; K16]; 1×TMT6plex [N-Term]; 1×Phospho [S9(100)]	P26358	DNA (cytosine-5)-methyltransferase 1	DNMT1	P26358 [119-136]	P26358 1×Phospho [S127(100)]	2704.49	3.29	2	207.1	216.4	209.6	184	179.9	222.8	155.2	181.8	168.7
TITLVKSPISVPGGSALISNLGK	2×TMT6plex [K6; K23]; 1×TMT6plex [N-Term]; 1×Phospho [S7(100)]	P51610	Host cell factor 1	HCFC1	P51610 [660-682]	P51610 1×Phospho [S666(100)]	3019.78	7.52	1	207.1	141.8	141.1	185.3	133.2	153.6	116.7	381	316.8
KHSPSPPPPTPTESR	1×TMT6plex [K1]; 1×TMT6plex [N-Term]; 2×Phospho [S3(100); S5(100)]	Q92922	SWI/SNF complex subunit SMARCC1	SMARCC1	Q92922 [326-340]	Q92922 2×Phospho [S328(100); S330(100)]	2233.08	4.73	2	207.1	271.6	227.2	246.2	167.8	254.6	136.7	309.2	296
LVEPHSPSPSSK	1×TMT6plex [K12]; 1×TMT6plex [N-Term]; 2×Phospho [S6(100); S8(100)]	O15014	Zinc finger protein 609	ZNF609	O15014 [571-582]	O15014 2×Phospho [S576(100); S578(100)]	1882.91	5.46	2	206.7	235.2	216.4	237.7	178.7	249.1	148.9	259.1	241.9
SRSFDYNYR	1×TMT6plex [N-Term]; 1×Phospho [S3(100)]	O75494	Serine/arginine-rich splicing factor 10	SRSF10	O75494 [131-139]	O75494 1×Phospho [S133(100)]	1516.68	3.53	2	206.7	185	195.2	273.7	204.6	216.7	203.3	229.2	283.8
GYADSPSK	1×TMT6plex [K8]; 1×TMT6plex [N-Term]; 1×Phospho [S5(100)]	Q01518	Adenylyl cyclase-associated protein 1	CAP1	Q01518 [30-37]	Q01518 1×Phospho [S34(100)]	1362.67	2.58	1	206.7	182.8	203.9	170.2	136.8	183	123.2	246.9	195
TSTSPPPEK	1×TMT6plex [K9]; 1×TMT6plex [N-Term]; 1×Phospho [T/S]	Q9H1E3	Nuclear ubiquitous casein and cyclin-dependent kinase substrate 1	NUCKS1	Q9H1E3 [220-228]		1481.77	1.8	1	206.7	163.7	155.7	130.2	177.6	141.4	157.8	96	123.5
YIEIDSDEEPRGELLSLR	1×TMT6plex [N-Term]; 1×Phospho [S6(100)]	Q9NVU7	Protein SDA1 homolog	SDAD1	Q9NVU7 [580-597]	Q9NVU7 1×Phospho [S585(100)]	2443.2	4.44	3	206.3	201.3	226.3	202.8	155.2	192.7	99.9	197.5	149.1
AYSSFGGGRGSR	1×TMT6plex [N-Term]; 1×Phospho [S11(100)]	Q15056	Eukaryotic translation initiation factor 4H	EIF4H	Q15056 [11-22]	Q15056 1×Phospho [S21(100)]	1510.7	3.2	1	205.9	150.2	159	155.2	208.1	158.6	227.6	226.3	247.6
FSFYGNLSPR	1×TMT6plex [N-Term]; 1×Phospho [S8(100)]	Q9P2F8	Signal-induced proliferation-associated 1-like protein 2	SIPA1L2	Q9P2F8 [1471-1480]	Q9P2F8 1×Phospho [S1478(100)]	1496.71	3.01	1	205.5	130.8	154.1	175	106.1	137.6	100.5	212.3	192.7
VQSPKPITGGLGAFTK	2×TMT6plex [K5; K16]; 1×TMT6plex [N-Term]; 1×Phospho [S3(100)]	Q9ULM3	YEATS domain-containing protein 2	YEATS2	Q9ULM3 [573-588]	Q9ULM3 1×Phospho [S575(100)]	2368.36	4.52	1	205.5	199.8	185.6	237.5	159	208.4	137.2	273.7	289.5
IDISPSTFRK	1×TMT6plex [K10]; 1×TMT6plex [N-Term]; 1×Phospho [S4(100)]	Q9Y2W1	Thyroid hormone receptor-associated protein 3	THRAP3	Q9Y2W1 [679-688]	Q9Y2W1 1×Phospho [S682(100)]	1701.93	2.32	1	205.5	210.8	172.9	171.4	468	160.7	62.3	77.9	87.3
LDRASPDLWPEQLPGVAEFAASFK	1×TMT6plex [K24]; 1×TMT6plex [N-Term]; 1×Phospho [S5(100)]	Q52LA3	Protein lin-52 homolog	LIN52	Q52LA3 [24-47]	Q52LA3 1×Phospho [S28(100)]	3182.63	7.24	3	205.1	179	254.7	219.5	144	206.8	124.1	258.3	195.2
SGSAAQAEGLCK	1×Carbamidomethyl [C11]; 1×TMT6plex [K12]; 1×TMT6plex [N-Term]; 1×Phospho [S]	Q92685	Dol-P-Man:Man(5)GlcNAc(2)-PP-Dol alpha-1,3-mannosyltransferase	ALG3	Q92685 [11-22]		1716.84	3.7	2	205.1	205.2	210.5	228.3	251.3	220.2	288.1	440.6	352.1
SSSLGNLKK	2×TMT6plex [K8; K9]; 1×TMT6plex [N-Term]; 1×Phospho [S3(99.1)]	Q86W92	Liprin-beta-1	PPFIBP1	Q86W92 [464-472]	Q86W92 1×Phospho [S466(99.1)]	1700.99	1.46	1	204.7	196.4	199.7	179.2	158.4	171.5	141.6	217	211.8
GGSGSHNWGTVKDELTESPKYIQK	3×TMT6plex [K12; K20; K24]; 1×TMT6plex [N-Term]; 1×Phospho [T/S/Y]	Q8NC51	Plasminogen activator inhibitor 1 RNA-binding protein	SERBP1	Q8NC51 [217-240]		3614.9	4.22	2	204.7	345.2	284.4	272.6	202.4	290.3	175.2	376.3	405.8
AAIPPPVYEEQDRPRSPTGPSNSFLANMGGTVAHK	1×TMT6plex [K35]; 1×TMT6plex [N-Term]; 1×Phospho [S16(100)]	Q96I25	Splicing factor 45	RBM17	Q96I25 [207-241]	Q96I25 1×Phospho [S222(100)]	4230.12	7.98	2	204.7	221.1	245.3	298.4	135.6	206.6	95.7	423.2	432.3
KTQQLHPVLQKPSVFGNDSDDDDETSVSESLQR	2×TMT6plex [K1; K11]; 1×TMT6plex [N-Term]; 1×Phospho [S19(100)]	Q9H0G5	Nuclear speckle splicing regulatory protein 1	NSRP1	Q9H0G5 [15-47]	Q9H0G5 1×Phospho [S33(100)]	4467.23	7.48	2	204.7	195.3	200.9	171.4	109.6	188.4	56	155.6	134.8
SSQKSPELGK	2×TMT6plex [K4; K10]; 1×TMT6plex [N-Term]; 1×Phospho [S5(100)]	Q9UEG4	Zinc finger protein 629	ZNF629	Q9UEG4 [741-750]	Q9UEG4 1×Phospho [S745(100)]	1828.02	1.8	1	204.7	264.6	186.5	210.5	144.3	221.2	108.6	217.5	239
MSCFSRPSMSPTPLDR	1×Carbamidomethyl [C3]; 2×Oxidation [M1; M9]; 1×TMT6plex [N-Term]; 2×Phospho [S8(98.9); S10(98.9)]	Q9UQ35	Serine/arginine repetitive matrix protein 2	SRRM2	Q9UQ35 [2114-2129]	Q9UQ35 2×Phospho [S2121(98.9); S2123(98.9)]	2289.93	2.28	1	204.7	208.8	210.5	181	136.8	256	76.1	148.6	121.2
SGSLDSELSVSPK	1×TMT6plex [K13]; 1×TMT6plex [N-Term]; 1×Phospho [S11(100)]	Q12802	A-kinase anchor protein 13	AKAP13	Q12802 [2718-2730]	Q12802 1×Phospho [S2728(100)]	1843.95	2.71	2	204.2	181.1	185.6	261.3	188.4	217.9	180.9	248.9	210.4
MLPHAPGVQMQAIPEDAVHEDSGDEDGEDPDKR	1×TMT6plex [K32]; 1×TMT6plex [N-Term]; 1×Phospho [S22(100)]	Q92769	Histone deacetylase 2	HDAC2	Q92769 [373-405]	Q92769 1×Phospho [S394(100)]	4123.88	7.88	2	204.2	247.2	226.5	288.1	154	190.3	124.5	261.5	324.8
DLPAQRGEESSEEEEKGYK	2×TMT6plex [K16; K19]; 1×TMT6plex [N-Term]; 2×Phospho [S10(100); S11(100)]	Q9BW71	HIRA-interacting protein 3	HIRIP3	Q9BW71 [150-168]	Q9BW71 2×Phospho [S159(100); S160(100)]	3028.42	3.55	1	204.2	214.4	190.8	208.7	95.1	206.3	34.5	89.9	57.6
KRSWGHESPEER	1×TMT6plex [K1]; 1×TMT6plex [N-Term]; 2×Phospho [S3(100); S8(100)]	Q9UKJ3	G patch domain-containing protein 8	GPATCH8	Q9UKJ3 [1007-1018]	Q9UKJ3 2×Phospho [S1009(100); S1014(100)]	2115.98	5.08	2	204.2	343.9	323.7	230.3	271.1	327.7	109.8	139.3	125.8
KDSEEEVSLLGSQDIEEGNHQVEDGCR	1×Carbamidomethyl [C26]; 1×TMT6plex [K1]; 1×TMT6plex [N-Term]; 1×Phospho [S3(100)]	Q9Y487	V-type proton ATPase 116 kDa subunit a isoform 2	ATP6V0A2	Q9Y487 [693-719]	Q9Y487 1×Phospho [S695(100)]	3597.64	5.81	2	204.2	204.9	167	184.4	123.3	223.3	61.8	147.7	162
GQGSAKELSPAALEK	2×TMT6plex [K6; K15]; 1×TMT6plex [N-Term]; 1×Phospho [S9(100)]	O75683	Surfeit locus protein 6	SURF6	O75683 [130-144]	O75683 1×Phospho [S138(100)]	2253.25	2.86	1	203.8	307.4	182.5	198.8	163.2	201.4	89.3	121.9	191
SSDRRNSLEGYSR	1×TMT6plex [N-Term]; 1×Phospho [S7(100)]	Q8NDT2	Putative RNA-binding protein 15B	RBM15B	Q8NDT2 [556-568]	Q8NDT2 1×Phospho [S562(100)]	1835.86	3.81	2	203.8	228.1	153.8	172.5	136.1	187.3	84.8	171.9	193.5
EREDSGDAEAHAFK	1×TMT6plex [K14]; 1×TMT6plex [N-Term]; 1×Phospho [S5(100)]	Q9NPI1	Bromodomain-containing protein 7	BRD7	Q9NPI1 [275-288]	Q9NPI1 1×Phospho [S279(100)]	2099.98	4.98	2	203.8	242.3	260.4	252.8	238.7	255.5	243.4	419.7	324.6
TVIIEQSWGSPK	1×TMT6plex [K12]; 1×TMT6plex [N-Term]; 1×Phospho [S10(100)]	P10809	60 kDa heat shock protein, mitochondrial	HSPD1	P10809 [61-72]	P10809 1×Phospho [S70(100)]	1883.01	3.49	2	203.4	242.7	233.1	198.3	187.8	208.9	180.2	219.9	260
GKTPEEIRK	2×TMT6plex [K2; K9]; 1×TMT6plex [N-Term]; 1×Phospho [T3(100)]	P63208	S-phase kinase-associated protein 1	SKP1	P63208 [129-137]	P63208 1×Phospho [T131(100)]	1825.06	2.21	3	203.4	201.3	175.5	205.3	148.2	207.7	157.3	359.2	306.3
VTNDISPESSPGVGR	1×TMT6plex [N-Term]; 1×Phospho [S6(100)]	Q15154	Pericentriolar material 1 protein	PCM1	Q15154 [60-74]	Q15154 1×Phospho [S65(100)]	1823.87	3.94	2	203.4	218.9	199.2	228.3	149.7	202.6	113.4	187	181.8
GDSETDLEALFNAVMNPK	1×Oxidation [M15]; 1×TMT6plex [K18]; 1×TMT6plex [N-Term]; 1×Phospho [S3(100)]	P46937	Transcriptional coactivator YAP1	YAP1	P46937 [59-76]	P46937 1×Phospho [S61(100)]	2505.2	5.07	4	203	156.9	199.7	204.9	106.9	162.3	91.2	257.1	168.3
AKPVGSPLFK	2×TMT6plex [K2; K10]; 1×TMT6plex [N-Term]; 1×Phospho [S6(100)]	Q92576	PHD finger protein 3	PHF3	Q92576 [278-287]	Q92576 1×Phospho [S283(100)]	1811.08	3.78	2	203	214.1	182.5	211.8	138.7	213.2	114	222.2	187.2
KPSPQPSSPR	1×TMT6plex [K1]; 1×TMT6plex [N-Term]; 1×Phospho [S]	O75909	Cyclin-K	CCNK	O75909 [322-331]		1618.87	2.46	2	202.6	233	191.7	209.6	174	243.5	105.4	212.3	187.6
QKSDAEEDGGTVSQEEEDRKPK	3×TMT6plex [K2; K20; K22]; 1×TMT6plex [N-Term]; 2×Phospho [S3(100); S13(99.2)]	P27824	Calnexin	CANX	P27824 [552-573]	P27824 2×Phospho [S554(100); S564(99.2)]	3538.71	6.22	3	202.6	279.2	345.1	320.5	239.9	399.7	195.1	468.8	292.4
AMADELSEKQVYDAHTK	1×Oxidation [M2]; 2×TMT6plex [K9; K17]; 1×TMT6plex [N-Term]; 1×Phospho [S7(100)]	Q03135	Caveolin-1	CAV1	Q03135 [31-47]	Q03135 1×Phospho [S37(100)]	2719.36	3.36	2	202.6	230.2	227.7	184	195.4	221.4	188	331.5	320.6
VSLEPHQGPGTPESK	1×TMT6plex [K15]; 1×TMT6plex [N-Term]; 1×Phospho [T11(100)]	Q14980	Nuclear mitotic apparatus protein 1	NUMA1	Q14980 [1990-2004]	Q14980 1×Phospho [T2000(100)]	2101.07	4.7	1	202.6	218.1	203.5	189.6	176	192.4	119.1	226.6	204.7
RLSLSPK	1×TMT6plex [K7]; 1×TMT6plex [N-Term]; 1×Phospho [S5(100)]	Q5FBB7	Shugoshin 1	SGO1	Q5FBB7 [457-463]	Q5FBB7 1×Phospho [S461(100)]	1338.79	2.73	1	202.6	174.9	166.5	176.8	142.7	159.7	118.7	215.8	182
GTGPPSPTKDR	1×TMT6plex [K9]; 1×TMT6plex [N-Term]; 1×Phospho [S6(98.9)]	Q7L8A9	Tubulinyl-Tyr carboxypeptidase 1	VASH1	Q7L8A9 [308-318]	Q7L8A9 1×Phospho [S313(98.9)]	1650.86	1.5	1	202.6	170.9	155.7	147.3	155.7	182.1	191.8	151.8	183.6
VKPASPVAQPK	2×TMT6plex [K2; K11]; 1×TMT6plex [N-Term]; 1×Phospho [S5(100)]	Q96EV2	RNA-binding protein 33	RBM33	Q96EV2 [761-771]	Q96EV2 1×Phospho [S765(100)]	1889.12	4.46	1	202.6	237.7	287.9	283.3	186.8	297.8	195.7	567.4	359.9
GLLAQGLRPESPPPAGPLLNGAPAGESPQPK	1×TMT6plex [K31]; 1×TMT6plex [N-Term]; 1×Phospho [S11(100)]	Q96TA1	Protein Niban 2	NIBAN2	Q96TA1 [655-685]	Q96TA1 1×Phospho [S665(100)]	3554.91	4.94	3	202.6	179.1	190.8	200.4	111	177.4	77.4	175.1	155.2
KPSVGVPPPASPSYPR	1×TMT6plex [K1]; 1×TMT6plex [N-Term]; 1×Phospho [S11(99.5)]	Q9P206	Uncharacterized protein KIAA1522	KIAA1522	Q9P206 [969-984]	Q9P206 1×Phospho [S979(99.5)]	2174.18	3.27	1	202.6	186.1	197.6	146.2	107.7	178.6	88.1	160	160.5
TTRTPDTSTYCYETAEK	1×Carbamidomethyl [C11]; 1×TMT6plex [K17]; 1×TMT6plex [N-Term]; 1×Phospho [T4(100)]	P46821	Microtubule-associated protein 1B	MAP1B	P46821 [2031-2047]	P46821 1×Phospho [T2034(100)]	2562.18	3.74	1	202.2	245.3	254.5	250.1	151.5	252.7	65.3	187.3	159.2
RAPSPGAYK	1×TMT6plex [K9]; 1×TMT6plex [N-Term]; 1×Phospho [S4(100)]	P54259	Atrophin-1	ATN1	P54259 [642-650]	P54259 1×Phospho [S645(100)]	1484.8	2.61	1	202.2	175.5	178.5	179.5	303.9	260.9	433.2	250.7	337.2
LQAKESPQRK	2×TMT6plex [K4; K10]; 1×TMT6plex [N-Term]; 1×Phospho [S6(100)]	Q15061	WD repeat-containing protein 43	WDR43	Q15061 [72-81]	Q15061 1×Phospho [S77(100)]	1952.13	1.49	2	202.2	215.6	198.1	195.4	236.7	242.1	220.2	253.9	269.5
MISTPSPKK	1×Oxidation [M1]; 2×TMT6plex [K8; K9]; 1×TMT6plex [N-Term]; 1×Phospho [S6(100)]	Q53F19	Nuclear cap-binding protein subunit 3	NCBP3	Q53F19 [410-418]	Q53F19 1×Phospho [S415(100)]	1772	2.25	1	202.2	202.6	205.1	168.9	187.6	231.3	69.9	98	70.1
RYDSDDDLPR	1×TMT6plex [N-Term]; 1×Phospho [S4(100)]	Q8N3F9	Integral membrane protein GPR137C	GPR137C	Q8N3F9 [354-363]	Q8N3F9 1×Phospho [S357(100)]	1560.69	4.36	2	202.2	233.2	149.4	174.7	85.4	162.6	49.8	134.4	144.3
IFPPETSASVAATPPPSTASAPAAVNSSASADKPLSNMK	1×Oxidation [M38]; 2×TMT6plex [K33; K39]; 1×TMT6plex [N-Term]; 1×Phospho [T13(97.6)]	P09874	Poly [ADP-ribose] polymerase 1	PARP1	P09874 [356-394]	P09874 1×Phospho [T368(97.6)]	4551.33	6.37	2	201.8	194	183.7	149.3	92.4	197.4	62.4	189.9	136.5
MAPPVDDLSPK	1×TMT6plex [K11]; 1×TMT6plex [N-Term]; 1×Phospho [S9(100)]	Q92576	PHD finger protein 3	PHF3	Q92576 [1125-1135]	Q92576 1×Phospho [S1133(100)]	1707.88	4.27	2	201.8	192.9	196.2	314.6	170.2	190.8	165.3	373.7	365
RLGGLRPESPESLTSVSR	1×TMT6plex [N-Term]; 1×Phospho [S9(100)]	Q9H6F5	Coiled-coil domain-containing protein 86	CCDC86	Q9H6F5 [10-27]	Q9H6F5 1×Phospho [S18(100)]	2250.18	5.85	2	201.8	194.2	152	161.7	139.5	161.9	105.2	187.6	175.4
KQSFDDNDSEELEDKDSK	3×TMT6plex [K1; K15; K18]; 1×TMT6plex [N-Term]; 1×Phospho [S9(100)]	O60841	Eukaryotic translation initiation factor 5B	EIF5B	O60841 [105-122]	O60841 1×Phospho [S113(100)]	3125.53	4.35	1	201.4	208.8	146.3	164.6	76.8	150.1	17.3	60.5	34.1
SLMSSPEDLTKDFEELKAEEVDVTK	3×TMT6plex [K11; K17; K25]; 1×TMT6plex [N-Term]; 2×Phospho [S4(100); S5(98.7)]	P46821	Microtubule-associated protein 1B	MAP1B	P46821 [828-852]	P46821 2×Phospho [S831(100); S832(98.7)]	3916.96	3.99	1	201.4	217.5	241.1	342.5	97.9	175	41.6	194.9	162.6
RGLLYDSDEEDEERPAR	1×TMT6plex [N-Term]; 1×Phospho [S7(100)]	P49736	DNA replication licensing factor MCM2	MCM2	P49736 [133-149]	P49736 1×Phospho [S139(100)]	2359.08	7.01	2	201.4	173.5	178.3	148.9	147.6	185.4	93.1	163.2	184.7
LSAITMALQYGSESEEDAALAAAR	1×Oxidation [M6]; 1×TMT6plex [N-Term]; 1×Phospho [S12(100)]	Q86U86	Protein polybromo-1	PBRM1	Q86U86 [342-365]	Q86U86 1×Phospho [S353(100)]	2793.32	5.7	2	201.4	154.6	155.2	207.6	99.5	148.2	72.9	135.5	160.7
RPLEEDFRRSPTEDFR	1×TMT6plex [N-Term]; 1×Phospho [S10(99.5)]	Q8IXT5	RNA-binding protein 12B	RBM12B	Q8IXT5 [629-644]	Q8IXT5 1×Phospho [S638(99.5)]	2359.14	4.48	2	201.4	229.3	238.7	230.1	187.7	235.7	175.9	380.7	337.6
SPSPQGTKAPR	1×TMT6plex [K8]; 1×TMT6plex [N-Term]; 1×Phospho [S3(100)]	Q9ULL5	Proline-rich protein 12	PRR12	Q9ULL5 [915-925]	Q9ULL5 1×Phospho [S917(100)]	1663.89	3.35	1	201.4	232.2	183	209.8	173.3	179.5	164.9	209.1	222.1
SRSFDYNYRR	1×TMT6plex [N-Term]; 2×Phospho [S1(100); S3(100)]	O75494	Serine/arginine-rich splicing factor 10	SRSF10	O75494 [131-140]	O75494 2×Phospho [S131(100); S133(100)]	1752.75	3.59	1	200.9	266.6	272.4	289.9	193.7	266.3	129	184.1	157.1
LGAGEGGEASVSPEK	1×TMT6plex [K15]; 1×TMT6plex [N-Term]; 1×Phospho [S12(100)]	Q13428	Treacle protein	TCOF1	Q13428 [1367-1381]	Q13428 1×Phospho [S1378(100)]	1925.96	5.49	2	200.9	213	227	253.9	146	259.3	83.5	181.8	106.2
GPALTPIRDEEWGGHSPR	1×TMT6plex [N-Term]; 1×Phospho [S16(100)]	Q86X29	Lipolysis-stimulated lipoprotein receptor	LSR	Q86X29 [449-466]	Q86X29 1×Phospho [S464(100)]	2284.11	4.58	2	200.9	236.4	252.4	214.8	276.4	240	262.9	261.2	259.6
SHSDNDRFK	1×TMT6plex [K9]; 1×TMT6plex [N-Term]; 1×Phospho [S]	O75494	Serine/arginine-rich splicing factor 10	SRSF10	O75494 [158-166]		1643.79	2.36	1	200.5	337.6	223.7	253	200.3	192	44.5	66.3	73.4
TVTPASSAK	1×TMT6plex [K9]; 1×TMT6plex [N-Term]; 1×Phospho [T3(100)]	Q16555	Dihydropyrimidinase-related protein 2	DPYSL2	Q16555 [512-520]	Q16555 1×Phospho [T514(100)]	1399.76	2.36	1	200.5	169.2	170.3	221.1	152.9	188	147.9	374.9	261.3
SDAEEDGGTVSQEEEDRKPK	2×TMT6plex [K18; K20]; 1×TMT6plex [N-Term]; 1×Phospho [S11(100)]	P27824	Calnexin	CANX	P27824 [554-573]	P27824 1×Phospho [S564(100)]	2973.43	8.36	3	200.1	268.3	349.5	354.6	280.1	428.9	325.9	1050.2	554.1
TSPDSLRR	1×TMT6plex [N-Term]; 1×Phospho [T/S]	Q9BRL6	Serine/arginine-rich splicing factor 8	SRSF8	Q9BRL6 [25-32]		1240.62	2.48	2	200.1	227	243.4	273	179.9	266.3	118.6	204.5	106.9
SRTPPAIR	1×TMT6plex [N-Term]; 2×Phospho [S1(100); T3(100)]	Q9UQ35	Serine/arginine repetitive matrix protein 2	SRRM2	Q9UQ35 [2020-2027]	Q9UQ35 2×Phospho [S2020(100); T2022(100)]	1286.62	2.56	2	200.1	245.3	225.1	264.5	178.4	253.6	141.5	284.4	194.6
AAPQSPSVPK	1×TMT6plex [K10]; 1×TMT6plex [N-Term]; 1×Phospho [S5(100)]	O75694	Nuclear pore complex protein Nup155	NUP155	O75694 [988-997]	O75694 1×Phospho [S992(100)]	1519.83	2.8	2	199.7	171.5	196.4	232.8	207.8	251	240.8	536.3	372.3
SRSPGRPPK	1×TMT6plex [K9]; 1×TMT6plex [N-Term]; 2×Phospho [S1(100); S3(100)]	Q14739	Delta(14)-sterol reductase LBR	LBR	Q14739 [84-92]	Q14739 2×Phospho [S84(100); S86(100)]	1599.82	2.66	1	199.7	258.2	291	213.2	187.8	242.1	92.9	183.5	152.1
ALSSGGSITSPPLSPALPK	1×TMT6plex [K19]; 1×TMT6plex [N-Term]; 1×Phospho [S10(99.5)]	Q6Y7W6	GRB10-interacting GYF protein 2	GIGYF2	Q6Y7W6 [17-35]	Q6Y7W6 1×Phospho [S26(99.5)]	2318.28	3.43	3	199.7	178.2	231.7	223.8	165.9	239.3	128.1	250.4	241.7
MRKETPPPLVPPAAR	1×TMT6plex [K3]; 1×TMT6plex [N-Term]; 1×Phospho [T5(100)]	Q9BQA1	Methylosome protein 50	WDR77	Q9BQA1 [1-15]	Q9BQA1 1×Phospho [T5(100)]	2198.23	5.12	2	199.7	171	149.1	200.8	173.3	163.7	174.9	220.2	219.4
IPSEMPSPNFGK	1×Oxidation [M5]; 1×TMT6plex [K12]; 1×TMT6plex [N-Term]; 1×Phospho [S7(100)]	Q9H2J7	Sodium-dependent neutral amino acid transporter B(0)AT2	SLC6A15	Q9H2J7 [681-692]	Q9H2J7 1×Phospho [S687(100)]	1857.92	2.88	2	199.7	187.2	214	193.6	162.1	221.2	120.6	233.5	173.8
LNASPAAREEATSPGAK	1×TMT6plex [K17]; 1×TMT6plex [N-Term]; 2×Phospho [S/T]	Q9UGU0	Transcription factor 20	TCF20	Q9UGU0 [571-587]		2288.11	2.17	1	199.7	244.5	223.2	242.6	160.3	268.2	119	250.1	219.6
LKDLGHPVEEEDELESGDQEDEDDESEDPGKDLDHI	2×TMT6plex [K2; K31]; 1×TMT6plex [N-Term]; 1×Phospho [S16(99)]	O60763	General vesicular transport factor p115	USO1	O60763 [927-962]	O60763 1×Phospho [S942(99)]	4845.19	6.39	2	199.3	207.5	177.4	167.1	104.9	157.2	51.8	130.3	136.5
AETSEGSGSAPAVPEASASPK	1×TMT6plex [K21]; 1×TMT6plex [N-Term]; 1×Phospho [S19(98.9)]	P51608	Methyl-CpG-binding protein 2	MECP2	P51608 [62-82]	P51608 1×Phospho [S80(98.9)]	2468.2	3.39	1	199.3	247.2	153.6	178.8	120.1	178.8	47.6	106.2	115.7
SPTGPSNSFLANMGGTVAHK	1×Oxidation [M13]; 1×TMT6plex [K20]; 1×TMT6plex [N-Term]; 1×Phospho [S1(100)]	Q96I25	Splicing factor 45	RBM17	Q96I25 [222-241]	Q96I25 1×Phospho [S222(100)]	2527.24	4.05	1	199.3	162.7	127.5	115.6	77.2	111.8	63.6	187.9	152.1
DKRPLSGPDVGTPQPAGLASGAK	2×TMT6plex [K2; K23]; 1×TMT6plex [N-Term]; 1×Phospho [S6(100)]	O96013	Serine/threonine-protein kinase PAK 4	PAK4	O96013 [176-198]	O96013 1×Phospho [S181(100)]	2986.63	4.45	1	198.9	200.1	220.9	176.5	123.4	217.9	64.5	212	223.8
YVASYLLAALGGNSSPSAK	1×TMT6plex [K19]; 1×TMT6plex [N-Term]; 1×Phospho [S/Y]	P05387	60S acidic ribosomal protein P2	RPLP2	P05387 [3-21]		2407.27	4.86	4	198.9	134.4	156.4	133.4	100.1	131	66	139	130.6
MISTPSPKK	2×TMT6plex [K8; K9]; 1×TMT6plex [N-Term]; 1×Phospho [S6(100)]	Q53F19	Nuclear cap-binding protein subunit 3	NCBP3	Q53F19 [410-418]	Q53F19 1×Phospho [S415(100)]	1756	2.26	1	198.1	187.2	131.3	259.1	123.6	117.9	83.4	110.8	103.7
RRSQSIEQESQEK	1×TMT6plex [K13]; 1×TMT6plex [N-Term]; 1×Phospho [S3(100)]	Q5VTL8	Pre-mRNA-splicing factor 38B	PRPF38B	Q5VTL8 [525-537]	Q5VTL8 1×Phospho [S527(100)]	2143.09	4.18	3	198.1	211	193.6	184.6	91.1	208.2	39.5	181.2	108.8
VNDAEPGSPEAPQGK	1×TMT6plex [K15]; 1×TMT6plex [N-Term]; 1×Phospho [S8(100)]	Q8N8A6	ATP-dependent RNA helicase DDX51	DDX51	Q8N8A6 [76-90]	Q8N8A6 1×Phospho [S83(100)]	2033.99	4.74	2	198.1	229	201.6	206.4	139	217.4	103.2	260	228.7
ENPPVEDSSDEDDKRNQGNLYDK	2×TMT6plex [K14; K23]; 1×TMT6plex [N-Term]; 1×Phospho [S/Y]	Q8TCJ2	Dolichyl-diphosphooligosaccharide--protein glycosyltransferase subunit STT3B	STT3B	Q8TCJ2 [491-513]		3431.62	4.98	1	198.1	243.9	247	245.3	174.7	281.4	116.2	392	293.9
VEEEQEADEEDVSEEEAESKEGTNKDFPQNAIR	2×TMT6plex [K20; K25]; 1×TMT6plex [N-Term]; 1×Phospho [S13(100)]	Q9H3N1	Thioredoxin-related transmembrane protein 1	TMX1	Q9H3N1 [235-267]	Q9H3N1 1×Phospho [S247(100)]	4548.1	5.76	2	198.1	214.2	233.6	230.3	122.4	267.7	89.4	255.3	210.8
KPIDSLRDSR	1×TMT6plex [K1]; 1×TMT6plex [N-Term]; 1×Phospho [S9(100)]	Q9UQ35	Serine/arginine repetitive matrix protein 2	SRRM2	Q9UQ35 [2680-2689]	Q9UQ35 1×Phospho [S2688(100)]	1724.95	3.27	1	198.1	240.5	200.4	248	152.4	231	102.1	240.5	177.8
ERSPSPLRGNVVPSPLPTR	1×TMT6plex [N-Term]; 2×Phospho [S3(100); S5(100)]	Q9Y2V2	Calcium-regulated heat-stable protein 1	CARHSP1	Q9Y2V2 [28-46]	Q9Y2V2 2×Phospho [S30(100); S32(100)]	2448.24	2.89	1	198.1	188.9	237.8	224.7	184.2	255.5	111	268.1	263.2
KRESESESDETPPAAPQLIK	2×TMT6plex [K1; K20]; 1×TMT6plex [N-Term]; 2×Phospho [S4(100); S6(100)]	O60832	H/ACA ribonucleoprotein complex subunit DKC1	DKC1	O60832 [448-467]	O60832 2×Phospho [S451(100); S453(100)]	3059.53	4.48	2	197.7	206.6	218.8	268.5	183.7	210.1	120	307.4	225.9
KPEMFETAIKESTSSKSPPR	1×Oxidation [M4]; 3×TMT6plex [K1; K10; K16]; 1×TMT6plex [N-Term]; 1×Phospho [S/T]	P78347	General transcription factor II-I	GTF2I	P78347 [807-826]		3262.76	2.98	1	197.2	138.3	182.1	161.9	140.9	169.6	94	174.8	162.6
KSSSISEEKGDSDDEKPR	3×TMT6plex [K1; K9; K16]; 1×TMT6plex [N-Term]; 1×Phospho [S12(100)]	Q9UKV3	Apoptotic chromatin condensation inducer in the nucleus	ACIN1	Q9UKV3 [205-222]	Q9UKV3 1×Phospho [S216(100)]	2990.55	5.96	1	197.2	274.2	222.5	227.1	140.6	261.1	43.7	100.9	87.7
SPQQTVPYVVPLSPK	1×TMT6plex [K15]; 1×TMT6plex [N-Term]; 1×Phospho [S13(100)]	Q9UQR0	Sex comb on midleg-like protein 2	SCML2	Q9UQR0 [499-513]	Q9UQR0 1×Phospho [S511(100)]	2178.2	4.34	2	197.2	136.1	168.2	179.5	122.3	150.8	92.5	232.7	160.1
SSTPRESPCGK	1×Carbamidomethyl [C9]; 1×TMT6plex [K11]; 1×TMT6plex [N-Term]; 1×Phospho [T3(99.2)]	P49792	E3 SUMO-protein ligase RanBP2	RANBP2	P49792 [2456-2466]	P49792 1×Phospho [T2458(99.2)]	1743.85	3.25	1	196.8	251.5	198.5	187.3	151.1	215.5	102.3	273.1	325
KGGEFDEFVNDDTDDDLPISK	2×TMT6plex [K1; K21]; 1×TMT6plex [N-Term]; 1×Phospho [T13(100)]	Q6PD62	RNA polymerase-associated protein CTR9 homolog	CTR9	Q6PD62 [913-933]	Q6PD62 1×Phospho [T925(100)]	3123.5	4.01	1	196.8	161.3	164.2	156.3	55.9	134.8	29.9	75.9	53.6
SILPYPVSPK	1×TMT6plex [K10]; 1×TMT6plex [N-Term]; 1×Phospho [S8(100)]	Q8IWI9	MAX gene-associated protein	MGA	Q8IWI9 [917-926]	Q8IWI9 1×Phospho [S924(100)]	1638.93	3.58	2	196.8	180.7	164.7	171.4	119.3	162.3	103.3	220.7	199.6
AGLGSPERPPKTSPGSPR	1×TMT6plex [K11]; 1×TMT6plex [N-Term]; 2×Phospho [S5(99.1); S16(100)]	Q9H6F5	Coiled-coil domain-containing protein 86	CCDC86	Q9H6F5 [54-71]	Q9H6F5 2×Phospho [S58(99.1); S69(100)]	2409.21	3.33	2	196.8	240.9	194.8	210.9	162	202.8	118.5	263.5	244.7
SPTPKSPPSR	1×TMT6plex [K5]; 1×TMT6plex [N-Term]; 1×Phospho [S/T]	Q9NVD7	Alpha-parvin	PARVA	Q9NVD7 [14-23]		1591.86	1.78	1	196.8	190	202.5	174.3	197.9	208	138.5	169.8	182
SSPELTR	1×TMT6plex [N-Term]; 1×Phospho [S2(100)]	Q9UQ35	Serine/arginine repetitive matrix protein 2	SRRM2	Q9UQ35 [1693-1699]	Q9UQ35 1×Phospho [S1694(100)]	1098.54	2.42	1	196.8	218.6	233.6	255.7	213.5	250.1	141	206.5	192.7
EKEISDDEAEEEK	2×TMT6plex [K2; K13]; 1×TMT6plex [N-Term]; 1×Phospho [S5(100)]	P08238	Heat shock protein HSP 90-beta	HSP90AB1	P08238 [222-234]	P08238 1×Phospho [S226(100)]	2318.13	5.02	1	196.4	148	176.9	207.1	160.1	197.9	125.4	267.3	300.8
SELSPVAR	1×TMT6plex [N-Term]; 1×Phospho [S4(100)]	P25054	Adenomatous polyposis coli protein	APC	P25054 [2280-2287]	P25054 1×Phospho [S2283(100)]	1167.6	1.96	1	196.4	181.1	206.1	199.5	190.5	183.5	207.7	208.2	209.9
SKVGSTENIKHQPGGGR	2×TMT6plex [K2; K10]; 1×TMT6plex [N-Term]; 1×Phospho [S5(99.5)]	P27816	Microtubule-associated protein 4	MAP4	P27816 [937-953]	P27816 1×Phospho [S941(99.5)]	2519.37	2.21	1	196.4	180.4	95	113.1	55.3	132	36.7	95.4	101.8
SQTPPGVATPPIPK	1×TMT6plex [K14]; 1×TMT6plex [N-Term]; 1×Phospho [S/T]	Q15648	Mediator of RNA polymerase II transcription subunit 1	MED1	Q15648 [1049-1062]		1928.07	4.87	2	196.4	240	207.7	221.3	144.7	200.9	124.4	260.6	215
SLPAPVAQRPDSPGGGLQAPGQK	1×TMT6plex [K23]; 1×TMT6plex [N-Term]; 1×Phospho [S12(100)]	Q5JVS0	Intracellular hyaluronan-binding protein 4	HABP4	Q5JVS0 [97-119]	Q5JVS0 1×Phospho [S108(100)]	2766.47	4.71	2	196.4	207.4	227	212.1	160.1	203.3	121.2	261.2	221.9
TSAVSSPLLDQQR	1×TMT6plex [N-Term]; 1×Phospho [S6(100)]	Q5T200	Zinc finger CCCH domain-containing protein 13	ZC3H13	Q5T200 [237-249]	Q5T200 1×Phospho [S242(100)]	1710.86	3.46	2	196.4	203	182.1	176.3	153	202.6	112.7	153.3	152.1
TISINSPK	1×TMT6plex [K8]; 1×TMT6plex [N-Term]; 1×Phospho [S6(100)]	Q9P1Y6	PHD and RING finger domain-containing protein 1	PHRF1	Q9P1Y6 [862-869]	Q9P1Y6 1×Phospho [S867(100)]	1397.78	2.45	2	196.4	201.3	203.7	241.3	185.9	240	113.4	186.1	159
VSDQNSPVLPKK	2×TMT6plex [K11; K12]; 1×TMT6plex [N-Term]; 1×Phospho [S6(100)]	Q9UPU5	Ubiquitin carboxyl-terminal hydrolase 24	USP24	Q9UPU5 [2042-2053]	Q9UPU5 1×Phospho [S2047(100)]	2079.18	2.79	1	196.4	153	159.2	144.1	132.8	156.9	99	203.3	196.1
QSSFEIPDDVPLPAGWEMAK	1×Oxidation [M18]; 1×TMT6plex [K20]; 1×TMT6plex [N-Term]; 1×Phospho [S3(99.5)]	P46937	Transcriptional coactivator YAP1	YAP1	P46937 [162-181]	P46937 1×Phospho [S164(99.5)]	2771.34	3.74	2	196	180.2	197.8	150.9	115.1	177.6	75	125.9	147
SLSPGGAALGYR	1×TMT6plex [N-Term]; 1×Phospho [S3(100)]	Q96T37	RNA-binding protein 15	RBM15	Q96T37 [292-303]	Q96T37 1×Phospho [S294(100)]	1457.74	3.93	2	196	175.4	177.8	213.4	154.4	213.9	138.5	305.4	286.3
SPEKIEEVLSPEGSPSKSPSK	3×TMT6plex [K4; K17; K21]; 1×TMT6plex [N-Term]; 1×Phospho [S18(99.4)]	Q9UEY8	Gamma-adducin	ADD3	Q9UEY8 [664-684]	Q9UEY8 1×Phospho [S681(99.4)]	3208.75	4.31	2	196	163.4	180.4	189.3	139.5	164	152.8	197.2	163
SGSSPEVK	1×TMT6plex [K8]; 1×TMT6plex [N-Term]; 1×Phospho [S4(99.7)]	Q9UQ35	Serine/arginine repetitive matrix protein 2	SRRM2	Q9UQ35 [1598-1605]	Q9UQ35 1×Phospho [S1601(99.7)]	1328.69	2.38	1	196	187.2	183.7	187.8	118.1	180.9	152.5	145.1	76.2
GSRSSPEPK	1×TMT6plex [K9]; 1×TMT6plex [N-Term]; 1×Phospho [S5(99.6)]	Q9UQ35	Serine/arginine repetitive matrix protein 2	SRRM2	Q9UQ35 [1671-1679]	Q9UQ35 1×Phospho [S1675(99.6)]	1482.77	2.75	1	196	227.4	218.5	241.5	210.3	288.2	80	167.2	109
FSFRSQEDLNEPIKR	1×TMT6plex [K14]; 1×TMT6plex [N-Term]; 1×Phospho [S5(100)]	Q7Z460	CLIP-associating protein 1	CLASP1	Q7Z460 [1192-1206]	Q7Z460 1×Phospho [S1196(100)]	2404.24	4.05	2	195.6	186.1	192.6	220.4	133.8	212.7	98.3	193.4	192.5
TAPPASPEAR	1×TMT6plex [N-Term]; 1×Phospho [S6(100)]	Q96JM3	Chromosome alignment-maintaining phosphoprotein 1	CHAMP1	Q96JM3 [537-546]	Q96JM3 1×Phospho [S542(100)]	1305.64	2.87	1	195.6	191.1	141.1	184.2	110.1	165.2	84.6	264.1	231.8
DAGGPRPESPVPAGR	1×TMT6plex [N-Term]; 1×Phospho [S9(100)]	Q9BVG9	Phosphatidylserine synthase 2	PTDSS2	Q9BVG9 [8-22]	Q9BVG9 1×Phospho [S16(100)]	1771.87	3.76	2	195.6	220.8	197.3	249.6	184.6	270.6	144.5	421.4	337.6
GLLSNHTGSPR	1×TMT6plex [N-Term]; 1×Phospho [S9(99.6)]	Q13111	Chromatin assembly factor 1 subunit A	CHAF1A	Q13111 [764-774]	Q13111 1×Phospho [S772(99.6)]	1447.73	3.68	2	195.2	164.5	174.8	169.1	262.5	186.8	261.4	156.5	166.6
SKGRDHENVK	2×TMT6plex [K2; K10]; 1×TMT6plex [N-Term]; 1×Phospho [S1(100)]	Q13427	Peptidyl-prolyl cis-trans isomerase G	PPIG	Q13427 [489-498]	Q13427 1×Phospho [S489(100)]	1937.06	3.22	1	195.2	307.1	284.1	288.3	105.8	295	50.4	209.1	81.6
LDSQPQETSPELPR	1×TMT6plex [N-Term]; 1×Phospho [S9(99.7)]	O14545	TRAF-type zinc finger domain-containing protein 1	TRAFD1	O14545 [407-420]	O14545 1×Phospho [S415(99.7)]	1905.92	3.83	2	194.8	179.3	198.1	190.5	158	172	102.6	211.4	199
YDERPGPSPLPHR	1×TMT6plex [N-Term]; 1×Phospho [S8(100)]	P08621	U1 small nuclear ribonucleoprotein 70 kDa	SNRNP70	P08621 [219-231]	P08621 1×Phospho [S226(100)]	1829.89	4.68	3	194.8	268.6	265.6	280.7	191.7	272.9	127.2	266.1	191.4
SESPKEPEQLR	1×TMT6plex [K5]; 1×TMT6plex [N-Term]; 1×Phospho [S3(100)]	P09651	Heterogeneous nuclear ribonucleoprotein A1	HNRNPA1	P09651 [4-14]	P09651 1×Phospho [S6(100)]	1837.95	1.83	1	194.8	233.8	243	247.1	166.5	307.3	143.7	509.2	350.9
TKPTQAAGPSSPQKPPTPEETK	3×TMT6plex [K2; K14; K22]; 1×TMT6plex [N-Term]; 1×Phospho [S/T]	P18887	DNA repair protein XRCC1	XRCC1	P18887 [437-458]		3273.79	6.28	2	194.8	235.8	273.1	283.3	165.6	321.6	87.2	219.3	166.6
KPAQEETEETSSQESAEED	1×TMT6plex [K1]; 1×TMT6plex [N-Term]; 1×Phospho [S11(99)]	P52926	High mobility group protein HMGI-C	HMGA2	P52926 [91-109]	P52926 1×Phospho [S101(99)]	2662.17	5.74	1	194.8	182.7	100.7	102.5	66.3	114.8	30.4	80.9	66.5
EGSPIPHDPEFGSK	1×TMT6plex [K14]; 1×TMT6plex [N-Term]; 1×Phospho [S3(100)]	P85037	Forkhead box protein K1	FOXK1	P85037 [443-456]	P85037 1×Phospho [S445(100)]	2034.99	3.12	2	194.8	211.4	237.6	226.7	197	193.6	137.6	244	305.9
TPRTPQLK	1×TMT6plex [K8]; 1×TMT6plex [N-Term]; 1×Phospho [T4(100)]	Q6PKG0	La-related protein 1	LARP1	Q6PKG0 [785-792]	Q6PKG0 1×Phospho [T788(100)]	1478.85	2.3	1	194.8	215.2	191.2	181.7	131.5	198.8	121	205.6	205.1
SADVSPTTEGVK	1×TMT6plex [K12]; 1×TMT6plex [N-Term]; 1×Phospho [S5(100)]	Q9C040	Tripartite motif-containing protein 2	TRIM2	Q9C040 [424-435]	Q9C040 1×Phospho [S428(100)]	1728.88	3.25	1	194.8	190.3	145.4	151.8	102.1	173.9	63	153.6	131.9
AKKPIKYLEESDEDDLF	3×TMT6plex [K2; K3; K6]; 1×TMT6plex [N-Term]; 1×Phospho [S11(100)]	P11388	DNA topoisomerase 2-alpha	TOP2A	P11388 [1515-1531]	P11388 1×Phospho [S1525(100)]	3036.64	2.78	1	194.4	153.3	88.2	82.3	57.6	72.9	57.9	123	93.4
IGPKKPLPDHVSIVEPKDEILPTTPISEQK	4×TMT6plex [K4; K5; K17; K30]; 1×TMT6plex [N-Term]; 1×Phospho [T24(99.9)]	P23396	40S ribosomal protein S3	RPS3	P23396 [198-227]	P23396 1×Phospho [T221(99.9)]	4531.62	4.76	1	194.4	182.5	151.2	114.7	100.9	118.6	80.4	138.7	167.2
TTTAAAVASTGPSSRSPSTLLPK	1×TMT6plex [K23]; 1×TMT6plex [N-Term]; 1×Phospho [T/S]	P27816	Microtubule-associated protein 4	MAP4	P27816 [810-832]		2739.47	2.84	1	194.4	149.6	138.1	156.3	69.3	161.9	43.6	135.8	114.9
AGKYVDEENSDGETSNHR	1×TMT6plex [K3]; 1×TMT6plex [N-Term]; 1×Phospho [S10(100)]	Q8N9T8	Protein KRI1 homolog	KRI1	Q8N9T8 [127-144]	Q8N9T8 1×Phospho [S136(100)]	2546.16	4.35	2	194.4	249.2	176.2	206.9	163.6	204.4	55.3	117.2	86.5
TQLWASEPGTPPLPTSLPSQNPILK	1×TMT6plex [K25]; 1×TMT6plex [N-Term]; 1×Phospho [T10(100)]	Q9BXP5	Serrate RNA effector molecule homolog	SRRT	Q9BXP5 [535-559]	Q9BXP5 1×Phospho [T544(100)]	3210.72	4.97	2	194.4	246.7	297.1	213	196.8	254.3	110.6	197.2	192.1
SRSGSIKGSR	1×TMT6plex [K7]; 1×TMT6plex [N-Term]; 1×Phospho [S3(100)]	Q16629	Serine/arginine-rich splicing factor 7	SRSF7	Q16629 [179-188]	Q16629 1×Phospho [S181(100)]	1572.86	1.5	1	193.9	238.6	137.8	115.8	136.3	146.6	28.7	62.2	48.2
DSLGDFIEHYAQLGPSSPEQLAAGAEEGGGPRR	1×TMT6plex [N-Term]; 1×Phospho [S17(98.9)]	Q96QR8	Transcriptional activator protein Pur-beta	PURB	Q96QR8 [85-117]	Q96QR8 1×Phospho [S101(98.9)]	3720.75	8.16	2	193.9	123.7	176.9	147.7	93.5	116.7	56.2	143.7	148.3
QKSQTPPRR	1×TMT6plex [K2]; 1×TMT6plex [N-Term]; 1×Phospho [T5(100)]	Q9UQ35	Serine/arginine repetitive matrix protein 2	SRRM2	Q9UQ35 [788-796]	Q9UQ35 1×Phospho [T792(100)]	1635.91	2.27	2	193.9	314.9	307.4	252.1	223.7	274.8	77.2	129.1	84.8
ASSSGPRSPLDQR	1×TMT6plex [N-Term]; 1×Phospho [S8(100)]	O14646	Chromodomain-helicase-DNA-binding protein 1	CHD1	O14646 [1670-1682]	O14646 1×Phospho [S1677(100)]	1666.81	2.77	2	193.5	233.6	158.5	206	130.7	193.9	109.9	228.3	160.3
IRLSPEPWTPETGLVTDAFK	1×TMT6plex [K20]; 1×TMT6plex [N-Term]; 1×Phospho [S4(100)]	O95573	Long-chain-fatty-acid--CoA ligase 3	ACSL3	O95573 [680-699]	O95573 1×Phospho [S683(100)]	2795.48	4.93	1	193.5	159.9	166.3	147.7	75.9	146.8	64.1	123	152.5
LLELKSPTELMK	1×Oxidation [M11]; 2×TMT6plex [K5; K12]; 1×TMT6plex [N-Term]; 1×Phospho [S6(100)]	Q5VT06	Centrosome-associated protein 350	CEP350	Q5VT06 [2455-2466]	Q5VT06 1×Phospho [S2460(100)]	2185.25	2.37	1	193.5	137.5	140.2	136.7	107.6	176.7	93.5	200.1	163
EQSEVSVSPR	1×TMT6plex [N-Term]; 1×Phospho [S8(99.8)]	Q7L4I2	Arginine/serine-rich coiled-coil protein 2	RSRC2	Q7L4I2 [25-34]	Q7L4I2 1×Phospho [S32(99.8)]	1426.68	3.37	1	193.5	185	185.1	199.9	83.3	192.9	41.2	126.8	83.1
DLFDYSPPLHK	1×TMT6plex [K11]; 1×TMT6plex [N-Term]; 1×Phospho [S6(100)]	Q9NYF8	Bcl-2-associated transcription factor 1	BCLAF1	Q9NYF8 [507-517]	Q9NYF8 1×Phospho [S512(100)]	1869.96	2.63	2	193.5	206.9	234.3	238.8	177.6	217.2	146.8	275.7	213.5
RRPRPPNAPSQDGKEAK	2×TMT6plex [K14; K17]; 1×TMT6plex [N-Term]; 1×Phospho [S10(100)]	P16989	Y-box-binding protein 3	YBX3	P16989 [337-353]	P16989 1×Phospho [S346(100)]	2671.48	4.13	1	193.1	209.4	164.9	140.6	87.4	164.9	67.7	138.1	115.9
APCSPARGPER	1×Carbamidomethyl [C3]; 1×TMT6plex [N-Term]; 1×Phospho [S4(100)]	Q969J2	Zinc finger protein with KRAB and SCAN domains 4	ZKSCAN4	Q969J2 [41-51]	Q969J2 1×Phospho [S44(100)]	1506.71	2.88	2	193.1	232.2	163.7	188.2	128.9	179.7	123.8	225.1	196.5
LKATVTPSPVK	2×TMT6plex [K2; K11]; 1×TMT6plex [N-Term]; 1×Phospho [S8(100)]	Q9H1E3	Nuclear ubiquitous casein and cyclin-dependent kinase substrate 1	NUCKS1	Q9H1E3 [174-184]	Q9H1E3 1×Phospho [S181(100)]	1908.15	4.12	1	193.1	163.7	129.4	116.9	68	114.1	69.5	79.7	53
SRPFTVAASFQSTSVKSPK	2×TMT6plex [K16; K19]; 1×TMT6plex [N-Term]; 1×Phospho [S17(100)]	Q9UHB6	LIM domain and actin-binding protein 1	LIMA1	Q9UHB6 [588-606]	Q9UHB6 1×Phospho [S604(100)]	2792.53	5.85	2	193.1	172	192.9	200.1	168.9	204.7	197.5	383	339.5
SCTPSPDQISHR	1×Carbamidomethyl [C2]; 1×TMT6plex [N-Term]; 1×Phospho [S5(100)]	Q7Z2W4	Zinc finger CCCH-type antiviral protein 1	ZC3HAV1	Q7Z2W4 [271-282]	Q7Z2W4 1×Phospho [S275(100)]	1693.76	3.94	1	192.7	222.3	185.4	168.4	127.3	181.2	142.3	141.6	136.5
GPPSPPAPVMHSPSRK	1×TMT6plex [K16]; 1×TMT6plex [N-Term]; 2×Phospho [S4(100); S12(100)]	Q13573	SNW domain-containing protein 1	SNW1	Q13573 [221-236]	Q13573 2×Phospho [S224(100); S232(100)]	2260.11	4.34	2	192.3	261.3	206.8	261.8	220.4	199.7	214.8	310.6	326.5
RPEGPGAQAPSSPR	1×TMT6plex [N-Term]; 1×Phospho [S12(99.6)]	P40222	Alpha-taxilin	TXLNA	P40222 [504-517]	P40222 1×Phospho [S515(99.6)]	1715.84	4.6	2	191.9	195.4	224.9	220.6	146	210.3	170.1	566.2	353.8
ESSANNSVSPSESLR	1×TMT6plex [N-Term]; 1×Phospho [S9(100)]	Q04726	Transducin-like enhancer protein 3	TLE3	Q04726 [195-209]	Q04726 1×Phospho [S203(100)]	1872.85	4.8	2	191.9	202	178.5	161.2	153.5	193.6	135.7	238.5	225.7
SSSHSSPGSPK	1×TMT6plex [K11]; 1×TMT6plex [N-Term]; 1×Phospho [S9(100)]	Q6NZY4	Zinc finger CCHC domain-containing protein 8	ZCCHC8	Q6NZY4 [419-429]	Q6NZY4 1×Phospho [S427(100)]	1595.78	5.1	1	191.9	149.8	187.2	195.2	105.3	172.5	65.8	234.1	151.3
MDSDEDEKEGEEEK	1×Oxidation [M1]; 2×TMT6plex [K8; K14]; 1×TMT6plex [N-Term]; 1×Phospho [S3(100)]	Q96ST2	Protein IWS1 homolog	IWS1	Q96ST2 [375-388]	Q96ST2 1×Phospho [S377(100)]	2453.09	2.16	1	191.9	249	311	230.7	219	344.4	40.7	101.5	55.1
QLVAGNSPK	1×TMT6plex [K9]; 1×TMT6plex [N-Term]; 1×Phospho [S7(100)]	Q96EU6	Ribosomal RNA processing protein 36 homolog	RRP36	Q96EU6 [67-75]	Q96EU6 1×Phospho [S73(100)]	1451.8	3.25	2	191.5	211.7	202.3	210.7	221.8	243.7	227.6	307.1	285.9
ELSPEARR	1×TMT6plex [N-Term]; 1×Phospho [S3(100)]	Q9P0B6	Coiled-coil domain-containing protein 167	CCDC167	Q9P0B6 [40-47]	Q9P0B6 1×Phospho [S42(100)]	1266.64	2.64	2	191.5	198.2	120.2	110.4	148	136.7	112.7	81.4	144.9
HPSSPSALR	1×TMT6plex [N-Term]; 1×Phospho [S4(100)]	O60504	Vinexin	SORBS3	O60504 [542-550]	O60504 1×Phospho [S545(100)]	1260.63	2.28	2	191.1	174.3	172.2	204.4	385.9	220.7	480.4	181.5	233.1
LKGDNEKHSPR	2×TMT6plex [K2; K7]; 1×TMT6plex [N-Term]; 1×Phospho [S9(100)]	P25054	Adenomatous polyposis coli protein	APC	P25054 [2056-2066]	P25054 1×Phospho [S2064(100)]	2048.13	2.27	1	191.1	190	186.5	196.3	136.7	220.4	85.6	170.7	143
ESLKEEDESDDDNM	1×TMT6plex [K4]; 1×TMT6plex [N-Term]; 1×Phospho [S9(100)]	P25788	Proteasome subunit alpha type-3	PSMA3	P25788 [242-255]	P25788 1×Phospho [S250(100)]	2193.91	2.35	3	191.1	196.7	152.4	242.9	119.3	144.2	94.3	194.6	232.2
EEHGGLIRSPR	1×TMT6plex [N-Term]; 1×Phospho [S9(100)]	P26368	Splicing factor U2AF 65 kDa subunit	U2AF2	P26368 [71-81]	P26368 1×Phospho [S79(100)]	1559.79	3.92	2	191.1	267	292.4	317.8	173.2	307.3	131.9	311.2	191.2
KISPSKK	3×TMT6plex [K1; K6; K7]; 1×TMT6plex [N-Term]; 1×Phospho [S3(100)]	P35251	Replication factor C subunit 1	RFC1	P35251 [516-522]	P35251 1×Phospho [S518(100)]	1784.12	2.3	1	191.1	194.5	149.4	197.7	169	182.1	159.2	214.6	208
AQSLVISPPAPSPR	1×TMT6plex [N-Term]; 1×Phospho [S12(100)]	P46013	Proliferation marker protein Ki-67	MKI67	P46013 [573-586]	P46013 1×Phospho [S584(100)]	1728.92	4.65	4	191.1	179.7	157.6	184.6	159.8	145.4	115.2	145.4	158.6
QVSASELHTSGILGPETLR	1×TMT6plex [N-Term]; 1×Phospho [S3(100)]	P58107	Epiplakin	EPPK1	P58107 [2716-2734]; [3247-3265]; [3781-3799]; [4315-4333]; [4848-4866]	P58107 1×Phospho [S2718(100)]; 1×Phospho [S3249(100)]; 1×Phospho [S3783(100)]; 1×Phospho [S4317(100)]; 1×Phospho [S4850(100)]	2304.18	4.16	2	191.1	171.8	168.7	188	158.1	160.2	210.6	310.3	273.5
ITFITSFGGSDEEAAAAAAAAAASGVTTGKPPAPPQPGGPAPGR	1×TMT6plex [K30]; 1×TMT6plex [N-Term]; 1×Phospho [S10(99.1)]	Q8N2M8	CLK4-associating serine/arginine rich protein	CLASRP	Q8N2M8 [326-369]	Q8N2M8 1×Phospho [S335(99.1)]	4558.3	6.1	2	191.1	136.1	151	145.5	72.3	132	36.2	94.2	81
TYEQIKVDENENCSSLGSPSEPPQTLDLVR	1×Carbamidomethyl [C13]; 1×TMT6plex [K6]; 1×TMT6plex [N-Term]; 1×Phospho [S/T/Y]	Q96P16	Regulation of nuclear pre-mRNA domain-containing protein 1A	RPRD1A	Q96P16 [139-168]		3943.9	6.64	2	191.1	166.4	173.4	192.5	102.2	161.2	81.1	159.4	150.6
HELSPPQKR	1×TMT6plex [K8]; 1×TMT6plex [N-Term]; 1×Phospho [S4(100)]	Q9BXP5	Serrate RNA effector molecule homolog	SRRT	Q9BXP5 [71-79]	Q9BXP5 1×Phospho [S74(100)]	1629.89	3.12	2	191.1	212.8	273.8	270.1	313.3	287.5	306.9	434.8	338.7
RSEEKEAGEI	1×TMT6plex [K5]; 1×TMT6plex [N-Term]; 1×Phospho [S2(100)]	Q9NQ29	Putative RNA-binding protein Luc7-like 1	LUC7L	Q9NQ29 [362-371]	Q9NQ29 1×Phospho [S363(100)]	1685.85	2.93	1	191.1	182.1	183.2	176.8	109.8	191	103.7	177.1	143.5
YFDDEFTAQSITITPPDRYDSLGLLELDQR	1×TMT6plex [N-Term]; 1×Phospho [T14(99.2)]	P31751	RAC-beta serine/threonine-protein kinase	AKT2	P31751 [438-467]	P31751 1×Phospho [T451(99.2)]	3827.83	5.82	2	190.7	129.1	151	135.8	88.5	126.8	46.8	96.8	103.9
TAPTLSPEHWK	1×TMT6plex [K11]; 1×TMT6plex [N-Term]; 1×Phospho [S6(100)]	Q96JM3	Chromosome alignment-maintaining phosphoprotein 1	CHAMP1	Q96JM3 [400-410]	Q96JM3 1×Phospho [S405(100)]	1804.94	4.51	2	190.7	246.7	271	207.3	182.1	243	140.6	202.1	225.9
CSGPGLSPGMVR	1×Carbamidomethyl [C1]; 1×Oxidation [M10]; 1×TMT6plex [N-Term]; 1×Phospho [S7(100)]	P21333	Filamin-A	FLNA	P21333 [1453-1464]	P21333 1×Phospho [S1459(100)]	1542.7	3.78	2	190.2	218.9	212.9	172.7	191.5	230.1	162.9	232.7	215.2
ESRSPQQSAALPR	1×TMT6plex [N-Term]; 1×Phospho [S4(100)]	Q6IBW4	Condensin-2 complex subunit H2	NCAPH2	Q6IBW4 [281-293]	Q6IBW4 1×Phospho [S284(100)]	1735.87	4.54	2	190.2	174.1	154.5	188.4	137.4	179.5	90.1	204.5	187.9
RTASPPPPPKR	1×TMT6plex [K10]; 1×TMT6plex [N-Term]; 1×Phospho [T/S]	Q8IYB3	Serine/arginine repetitive matrix protein 1	SRRM1	Q8IYB3 [613-623]		1741.99	3.71	2	190.2	213.3	168.9	185.8	155.2	188.9	97	127.7	122.6
VGDSTPVSEKPVSAAVDANASESP	1×TMT6plex [K10]; 1×TMT6plex [N-Term]; 1×Phospho [S23(100)]	Q9H8Y8	Golgi reassembly-stacking protein 2	GORASP2	Q9H8Y8 [429-452]	Q9H8Y8 1×Phospho [S451(100)]	2852.4	4.83	2	190.2	156.3	190.3	173.2	105.3	178.8	54.2	156.8	128.3
VSNLQVSPK	1×TMT6plex [K9]; 1×TMT6plex [N-Term]; 1×Phospho [S7(100)]	O00443	Phosphatidylinositol 4-phosphate 3-kinase C2 domain-containing subunit alpha	PIK3C2A	O00443 [253-261]	O00443 1×Phospho [S259(100)]	1509.84	1.51	1	189.8	182.8	189.1	175	182.6	206.1	126.8	266.7	225.1
GADNDGSGSESGYTTPK	1×TMT6plex [K17]; 1×TMT6plex [N-Term]; 1×Phospho [S7(100)]	Q7Z417	Nuclear fragile X mental retardation-interacting protein 2	NUFIP2	Q7Z417 [206-222]	Q7Z417 1×Phospho [S212(100)]	2180.97	5.36	2	189.8	188.4	176.6	183.3	122	173.2	80.9	269.6	173.3
KEDSDEEEDDDSEEDEEDDEDEDEDEDEIEPAAMK	1×Oxidation [M34]; 2×TMT6plex [K1; K35]; 1×TMT6plex [N-Term]; 2×Phospho [S4(100); S12(100)]	P19338	Nucleolin	NCL	P19338 [142-176]	P19338 2×Phospho [S145(100); S153(100)]	4982.86	5.61	2	189.4	210.5	190.8	224	83.3	264.7	31.7	130.9	77.4
RLSQSDEDVIR	1×TMT6plex [N-Term]; 1×Phospho [S3(100)]	Q9H7D7	WD repeat-containing protein 26	WDR26	Q9H7D7 [119-129]	Q9H7D7 1×Phospho [S121(100)]	1626.8	4.96	2	189.4	210	221.3	234.3	157.9	230.8	140.5	245.5	190.6
VPSTPPPK	1×TMT6plex [K8]; 1×TMT6plex [N-Term]; 1×Phospho [T4(100)]	Q9H7N4	Splicing factor, arginine/serine-rich 19	SCAF1	Q9H7N4 [973-980]	Q9H7N4 1×Phospho [T976(100)]	1360.76	2.09	2	189.4	198.8	160.9	189.6	172.7	173.4	163.3	186.7	145.8
TSPPLLDR	1×TMT6plex [N-Term]; 1×Phospho [S2(99.5)]	Q9UQ35	Serine/arginine repetitive matrix protein 2	SRRM2	Q9UQ35 [2397-2404]	Q9UQ35 1×Phospho [S2398(99.5)]	1207.63	2.4	1	189.4	232.6	215.7	253.2	133.8	191.3	134.5	330.7	199.4
VLGSEGEEEDEALSPAK	1×TMT6plex [K17]; 1×TMT6plex [N-Term]; 1×Phospho [S14(100)]	P18858	DNA ligase 1	LIG1	P18858 [63-79]	P18858 1×Phospho [S76(100)]	2298.12	4.57	3	189	167.9	190.3	198.8	185.9	172.5	198.2	185.5	185.3
QDDSPPRPIIGPALPPGFIK	1×TMT6plex [K20]; 1×TMT6plex [N-Term]; 1×Phospho [S4(100)]	Q8IXQ4	GPALPP motifs-containing protein 1	GPALPP1	Q8IXQ4 [102-121]	Q8IXQ4 1×Phospho [S105(100)]	2653.45	3.87	2	189	216.6	195.5	173.8	126.9	195.7	68.4	108.8	105
RPLFLAPDFDRWLDESDAEMELR	1×TMT6plex [N-Term]; 1×Phospho [S16(100)]	Q9P035	Very-long-chain (3R)-3-hydroxyacyl-CoA dehydratase 3	HACD3	Q9P035 [99-121]	Q9P035 1×Phospho [S114(100)]	3130.49	7.94	4	189	212.2	222.3	170.7	131.3	184.2	81.9	148.9	135.1
LAALKRPDDVPLSLSPSKR	2×TMT6plex [K5; K18]; 1×TMT6plex [N-Term]; 1×Phospho [S15(99.6)]	Q9UFC0	Leucine-rich repeat and WD repeat-containing protein 1	LRWD1	Q9UFC0 [229-247]	Q9UFC0 1×Phospho [S243(99.6)]	2830.65	5.09	2	189	217	208.6	179.2	147.8	184.9	102.3	199.5	244.7
DFDSSEDEKHSK	2×TMT6plex [K9; K12]; 1×TMT6plex [N-Term]; 2×Phospho [S4(100); S5(100)]	P46100	Transcriptional regulator ATRX	ATRX	P46100 [846-857]	P46100 2×Phospho [S849(100); S850(100)]	2271.02	1.77	1	188.6	256.6	252.9	280.4	150.7	262.3	90.8	246.9	193.1
ASPATQPPPLLPPSATGPDATVGGPAPTPLLPPSATASVK	1×TMT6plex [K40]; 1×TMT6plex [N-Term]; 1×Phospho [S2(100)]	Q07666	KH domain-containing, RNA-binding, signal transduction-associated protein 1	KHDRBS1	Q07666 [57-96]	Q07666 1×Phospho [S58(100)]	4265.29	5.24	2	188.6	137.6	182.1	155.8	91.5	136.9	67.3	196	160.5
VHRPRSPILEEK	1×TMT6plex [K12]; 1×TMT6plex [N-Term]; 1×Phospho [S6(100)]	Q12830	Nucleosome-remodeling factor subunit BPTF	BPTF	Q12830 [211-222]	Q12830 1×Phospho [S216(100)]	1999.13	4.01	1	188.6	265.6	294.5	314.2	233.6	327.3	181.5	378.1	278.3
TASPPPPPKR	1×TMT6plex [K9]; 1×TMT6plex [N-Term]; 2×Phospho [T1(100); S3(100)]	Q8IYB3	Serine/arginine repetitive matrix protein 1	SRRM1	Q8IYB3 [614-623]	Q8IYB3 2×Phospho [T614(100); S616(100)]	1665.85	3.37	1	188.6	249.6	217.8	263.6	228.4	265.6	249.2	316.1	233.9
GSKPSPLSVK	2×TMT6plex [K3; K10]; 1×TMT6plex [N-Term]; 1×Phospho [S]	Q96S94	Cyclin-L2	CCNL2	Q96S94 [344-353]		1767.04	2.2	2	188.6	171	173.8	199	154.3	208.4	143.5	216.4	176.9
KPSVSEEVQATPNK	2×TMT6plex [K1; K14]; 1×TMT6plex [N-Term]; 1×Phospho [S3(100)]	Q9UKJ3	G patch domain-containing protein 8	GPATCH8	Q9UKJ3 [1105-1118]	Q9UKJ3 1×Phospho [S1107(100)]	2281.24	4.23	2	188.6	194.7	162.3	179.5	132.3	184.2	134.7	308	230.8
KLNLTLSPAK	2×TMT6plex [K1; K10]; 1×TMT6plex [N-Term]; 1×Phospho [S7(100)]	Q9UKL3	CASP8-associated protein 2	CASP8AP2	Q9UKL3 [561-570]	Q9UKL3 1×Phospho [S567(100)]	1852.13	4.48	1	188.6	147.6	149.1	179.2	191.2	197.2	199.5	250.4	231.8
TQFEDLVPSPTSEK	1×TMT6plex [K14]; 1×TMT6plex [N-Term]; 1×Phospho [S9(100)]	Q9Y4J8	Dystrobrevin alpha	DTNA	Q9Y4J8 [654-667]	Q9Y4J8 1×Phospho [S662(100)]	2116.06	3.04	3	188.6	150.2	170.8	172.5	111.6	148.5	87.5	198.9	171.4
SKSPTISDK	2×TMT6plex [K2; K9]; 1×TMT6plex [N-Term]; 1×Phospho [S3(100)]	O15014	Zinc finger protein 609	ZNF609	O15014 [1311-1319]	O15014 1×Phospho [S1313(100)]	1729.97	2.21	1	188.2	190.5	236.4	226.7	188.7	224.9	205.3	403.4	293.9
QSMDMSPIK	2×Oxidation [M3; M5]; 1×TMT6plex [K9]; 1×TMT6plex [N-Term]; 1×Phospho [S6(100)]	Q14562	ATP-dependent RNA helicase DHX8	DHX8	Q14562 [455-463]	Q14562 1×Phospho [S460(100)]	1606.76	3.13	2	188.2	228.4	267.2	242.9	215	298.3	180.4	232.4	157.8
LNSPPSSIYK	1×TMT6plex [K10]; 1×TMT6plex [N-Term]; 1×Phospho [S3(100)]	Q53EP0	Fibronectin type III domain-containing protein 3B	FNDC3B	Q53EP0 [206-215]	Q53EP0 1×Phospho [S208(100)]	1643.88	2.25	1	188.2	189.4	205.8	200.8	140.4	185.4	95.6	219.3	189.7
KPYRIESDEEEDFENVGK	2×TMT6plex [K1; K18]; 1×TMT6plex [N-Term]; 1×Phospho [S7(100)]	Q96T23	Remodeling and spacing factor 1	RSF1	Q96T23 [1339-1356]	Q96T23 1×Phospho [S1345(100)]	2951.46	2.81	2	188.2	195.3	215.2	246	134.9	249.1	105.8	180.3	158.6
SFSLASSSNSPISQR	1×TMT6plex [N-Term]; 1×Phospho [S10(100)]	Q9BXB4	Oxysterol-binding protein-related protein 11	OSBPL11	Q9BXB4 [172-186]	Q9BXB4 1×Phospho [S181(100)]	1876.9	4.68	2	188.2	198.2	161.8	185.8	141.1	188.9	116.2	183.5	193.5
GYSDRDGYGR	1×TMT6plex [N-Term]; 1×Phospho [S3(100)]	P38159	RNA-binding motif protein, X chromosome	RBMX	P38159 [259-268]	P38159 1×Phospho [S261(100)]	1454.63	2.58	2	187.8	203.5	210.3	183.7	140	172.2	145.9	317.3	232.5
RPHTPTPGIYMGRPTYGSSR	1×Oxidation [M11]; 1×TMT6plex [N-Term]; 1×Phospho [T4(100)]	P62995	Transformer-2 protein homolog beta	TRA2B	P62995 [198-217]	P62995 1×Phospho [T201(100)]	2556.24	4.68	3	187.4	198.5	250.7	217.9	176.1	244.7	51.5	117.2	64.8
KSLDSDESEDEEDDYQQK	2×TMT6plex [K1; K18]; 1×TMT6plex [N-Term]; 2×Phospho [S5(100); S8(100)]	Q13442	28 kDa heat- and acid-stable phosphoprotein	PDAP1	Q13442 [56-73]	Q13442 2×Phospho [S60(100); S63(100)]	3007.29	4.84	1	187.4	164	137.6	146.8	69.5	155.3	18.7	50.6	44.8
TKGSPRTSPK	2×TMT6plex [K2; K10]; 1×TMT6plex [N-Term]; 2×Phospho [S4(100); T/S]	Q6P2E9	Enhancer of mRNA-decapping protein 4	EDC4	Q6P2E9 [911-920]	Q6P2E9 2×Phospho [S914(100); T/S]	1906.02	2.08	2	187.4	212.2	209.8	260.2	271.7	257.6	338.6	343.2	328
SASTEKLEQGTSALIR	1×TMT6plex [K6]; 1×TMT6plex [N-Term]; 1×Phospho [S3(100)]	Q8IWC1	MAP7 domain-containing protein 3	MAP7D3	Q8IWC1 [183-198]	Q8IWC1 1×Phospho [S185(100)]	2229.19	3.21	1	187.4	190.5	187	194.3	161.3	186.1	138.9	284.1	287.1
TASLPGYGR	1×TMT6plex [N-Term]; 1×Phospho [S3(100)]	O14639	Actin-binding LIM protein 1	ABLIM1	O14639 [653-661]	O14639 1×Phospho [S655(100)]	1230.61	2.71	1	186.9	190.3	179.9	171.4	137	181.4	112.6	226.8	206.4
TSPTPPESATTVK	1×TMT6plex [K13]; 1×TMT6plex [N-Term]; 1×Phospho [S2(99.7)]	Q5M775	Cytospin-B	SPECC1	Q5M775 [809-821]	Q5M775 1×Phospho [S810(99.7)]	1853.97	3.35	2	186.9	267	247.9	248.9	192.7	241.6	189.7	506.9	373.6
RPESPSEISPIK	1×TMT6plex [K12]; 1×TMT6plex [N-Term]; 1×Phospho [S4(100)]	Q7Z5K2	Wings apart-like protein homolog	WAPL	Q7Z5K2 [218-229]	Q7Z5K2 1×Phospho [S221(100)]	1878.01	4.71	2	186.5	230.7	248.9	270.8	200.8	250.6	158.5	441.8	306.1
EQLSAQELMESGLQIQKSPEPEVLSTQEDLFDQSNK	1×Oxidation [M9]; 2×TMT6plex [K17; K36]; 1×TMT6plex [N-Term]; 1×Phospho [S11(99.3)]	Q12888	TP53-binding protein 1	TP53BP1	Q12888 [277-312]	Q12888 1×Phospho [S287(99.3)]	4859.42	5.94	2	186.1	139.2	171.5	189.3	92.4	172.2	54.2	201.5	123.3
AVTKYTSSK	2×TMT6plex [K4; K9]; 1×TMT6plex [N-Term]; 1×Phospho [T6(100)]	Q16778; Q5QNW6; Q8N257	Histone H2B type 2-E	HIST2H2BE	Q16778 [118-126]; Q5QNW6 [118-126]; Q8N257 [118-126]	Q16778 1×Phospho [T123(100)]; Q5QNW6 1×Phospho [T123(100)]; Q8N257 1×Phospho [T123(100)]	1751.99	2.36	1	186.1	170.4	159	197	162.3	187.7	135.3	251.9	231.2
VAMYKEPSLHDLTEFSR	1×Oxidation [M3]; 1×TMT6plex [K5]; 1×TMT6plex [N-Term]; 1×Phospho [S8(100)]	Q92913	Fibroblast growth factor 13	FGF13	Q92913 [201-217]	Q92913 1×Phospho [S208(100)]	2577.28	2.71	2	186.1	227.3	171.5	159.9	124.7	142.1	121.7	232.1	188.1
SKTPSSPCPASK	1×Carbamidomethyl [C8]; 2×TMT6plex [K2; K12]; 1×TMT6plex [N-Term]; 1×Phospho [S6(100)]	Q9NQS7	Inner centromere protein	INCENP	Q9NQS7 [476-487]	Q9NQS7 1×Phospho [S481(100)]	2014.06	3.75	1	186.1	199.6	187.2	220.8	133.3	225.4	106.9	332.4	261.3
LSQSSQDSSPVRNLQSFGTEEPAYSTR	1×TMT6plex [N-Term]; 1×Phospho [S/T/Y]	O95251	Histone acetyltransferase KAT7	KAT7	O95251 [49-75]		3280.53	3.68	2	185.7	182.4	163.9	172.3	121.3	145.2	63.8	110.2	109.8
RGSGLGKR	1×TMT6plex [K7]; 1×TMT6plex [N-Term]; 1×Phospho [S3(100)]	Q14669	E3 ubiquitin-protein ligase TRIP12	TRIP12	Q14669 [338-345]	Q14669 1×Phospho [S340(100)]	1368.79	1.33	1	185.7	154.1	118.1	109.1	80.6	102.8	85.3	157.6	156.3
GPVSPSVSFQPLAR	1×TMT6plex [N-Term]; 1×Phospho [S4(99.6)]	Q7Z434	Mitochondrial antiviral-signaling protein	MAVS	Q7Z434 [219-232]	Q7Z434 1×Phospho [S222(99.6)]	1750.91	2.94	1	185.3	150.5	126.5	160.1	103.4	142.3	96.3	168.7	160.3
GVAPADSPEAPR	1×TMT6plex [N-Term]; 1×Phospho [S7(100)]	Q9P2G1	Ankyrin repeat and IBR domain-containing protein 1	ANKIB1	Q9P2G1 [731-742]	Q9P2G1 1×Phospho [S737(100)]	1475.71	2.56	1	185.3	186.7	144.2	254.8	121.1	178.3	62.3	240.5	282.9
ASESSSEEKDDYEIFVK	2×TMT6plex [K9; K17]; 1×TMT6plex [N-Term]; 1×Phospho [S4(100)]	P18583	Protein SON	SON	P18583 [1779-1795]	P18583 1×Phospho [S1782(100)]	2730.34	4.03	1	184.9	212.2	183	200.1	178.9	184.2	151.2	273.4	204.5
TVTPASSAKTSPAK	2×TMT6plex [K9; K14]; 1×TMT6plex [N-Term]; 1×Phospho [S11(97.9)]	Q16555	Dihydropyrimidinase-related protein 2	DPYSL2	Q16555 [512-525]	Q16555 1×Phospho [S522(97.9)]	2113.19	2.26	1	184.9	172.7	132	141.9	115.1	154.3	51.8	104.4	146.4
SPAGSPELR	1×TMT6plex [N-Term]; 1×Phospho [S5(100)]	Q96JM3	Chromosome alignment-maintaining phosphoprotein 1	CHAMP1	Q96JM3 [432-440]	Q96JM3 1×Phospho [S436(100)]	1222.6	2.33	1	184.9	199	228.6	218.8	176.1	200.4	93.3	171	128.7
KAEGEPQEESPLKSK	3×TMT6plex [K1; K13; K15]; 1×TMT6plex [N-Term]; 1×Phospho [S10(100)]	Q9NYF8	Bcl-2-associated transcription factor 1	BCLAF1	Q9NYF8 [168-182]	Q9NYF8 1×Phospho [S177(100)]	2653.46	6.54	3	184.9	215.9	193.8	188.7	136	198.8	39.6	75.3	50.7
RPSASSPNNNTAAK	1×TMT6plex [K14]; 1×TMT6plex [N-Term]; 1×Phospho [S/T]	O75151	Lysine-specific demethylase PHF2	PHF2	O75151 [1054-1067]		1953	4.75	1	184.5	201.8	139	152.2	75.4	180.9	38.1	96.6	81
APSIHGGSGGR	1×TMT6plex [N-Term]; 1×Phospho [S3(100)]	P08727	Keratin, type I cytoskeletal 19	KRT19	P08727 [33-43]	P08727 1×Phospho [S35(100)]	1304.63	3.43	2	184.5	186.9	177.1	197.9	178	203	225.9	333	428.9
SKLSPSPSLRK	2×TMT6plex [K2; K11]; 1×TMT6plex [N-Term]; 2×Phospho [S4(100); S6(99.3)]	Q5T200	Zinc finger CCCH domain-containing protein 13	ZC3H13	Q5T200 [204-214]	Q5T200 2×Phospho [S207(100); S209(99.3)]	2047.13	1.9	1	184.5	213.5	179	187.1	138.1	202.8	84.2	129.1	125.6
YTPTSPSYSPSSPEYTPTSPK	1×TMT6plex [K21]; 1×TMT6plex [N-Term]; 1×Phospho [S/Y/T]	P24928	DNA-directed RNA polymerase II subunit RPB1	POLR2A	P24928 [1839-1859]		2812.34	4.29	2	184.1	174.8	167.2	190	129.5	183.5	90.2	208.5	182.4
KGNSPNSEPPTPK	2×TMT6plex [K1; K13]; 1×TMT6plex [N-Term]; 1×Phospho [S4(100)]	P48634	Protein PRRC2A	PRRC2A	P48634 [377-389]	P48634 1×Phospho [S380(100)]	2120.14	5.19	2	184.1	178.2	192.2	189.1	127.2	191.5	97.8	291.1	247.2
YMLTHQELASDGEIETK	1×Oxidation [M2]; 1×TMT6plex [K17]; 1×TMT6plex [N-Term]; 1×Phospho [S10(100)]	Q02241	Kinesin-like protein KIF23	KIF23	Q02241 [858-874]	Q02241 1×Phospho [S867(100)]	2519.21	5.05	1	184.1	179.3	177.8	147.3	140.3	164.2	71.7	131.5	142.6
ELLSPLSEPDDRYPLIVK	1×TMT6plex [K18]; 1×TMT6plex [N-Term]; 1×Phospho [S7(100)]	Q9UHB7	AF4/FMR2 family member 4	AFF4	Q9UHB7 [700-717]	Q9UHB7 1×Phospho [S706(100)]	2622.42	4.04	1	184.1	150.8	181.1	178.8	104.6	176	76.2	195.7	135.3
STAPSAAASASASAAASSPAGGGAEALELLEHCGVCR	2×Carbamidomethyl [C33; C36]; 1×TMT6plex [N-Term]; 1×Phospho [S/T]	Q13263	Transcription intermediary factor 1-beta	TRIM28	Q13263 [33-69]		3751.73	11.23	6	183.7	158.3	155	167.1	113.6	168	84.2	204.7	174.6
KLGAGEGGEASVSPEK	2×TMT6plex [K1; K16]; 1×TMT6plex [N-Term]; 1×Phospho [S13(100)]	Q13428	Treacle protein	TCOF1	Q13428 [1366-1381]	Q13428 1×Phospho [S1378(100)]	2283.22	5.34	1	183.7	183.5	202.5	205.5	108.3	192.4	71.1	151.5	79.9
QVHPDTGISSK	1×TMT6plex [K11]; 1×TMT6plex [N-Term]; 1×Phospho [S9(100)]	Q16778; Q5QNW6; Q8N257	Histone H2B type 2-E	HIST2H2BE	Q16778 [48-58]; Q5QNW6 [48-58]; Q8N257 [48-58]	Q16778 1×Phospho [S56(100)]; Q5QNW6 1×Phospho [S56(100)]; Q8N257 1×Phospho [S56(100)]	1706.89	4.52	2	183.7	158.1	196.2	195	197.7	192.4	205.5	304.5	243.2
EARSPQPNK	1×TMT6plex [K9]; 1×TMT6plex [N-Term]; 1×Phospho [S4(100)]	Q8IYB3	Serine/arginine repetitive matrix protein 1	SRRM1	Q8IYB3 [672-680]	Q8IYB3 1×Phospho [S675(100)]	1564.82	2.69	1	183.7	211.6	211	247.4	68.7	244	40	132.3	58.5
RNSLEGYSR	1×TMT6plex [N-Term]; 1×Phospho [S3(100)]	Q8NDT2	Putative RNA-binding protein 15B	RBM15B	Q8NDT2 [560-568]	Q8NDT2 1×Phospho [S562(100)]	1390.67	3.41	2	183.7	208.5	189.1	203.5	158.6	202.6	139.8	263.8	186.6
RDSSESQLASTESDKPTTGR	1×TMT6plex [K15]; 1×TMT6plex [N-Term]; 1×Phospho [S3(100)]	Q96B23	Uncharacterized protein C18orf25	C18orf25	Q96B23 [64-83]	Q96B23 1×Phospho [S66(100)]	2690.3	4.96	2	183.7	238	211.7	239.5	129.1	233.9	54.9	166.1	113.6
SQSLPTTLLSPVR	1×TMT6plex [N-Term]; 1×Phospho [S3(100)]	P28290	Protein ITPRID2	ITPRID2	P28290 [737-749]	P28290 1×Phospho [S739(100)]	1707.92	3.67	1	183.2	171.2	192.6	181.5	149.8	171.5	120.5	160.8	163.7
HDDYYRERSR	1×TMT6plex [N-Term]; 1×Phospho [S9(100)]	Q16630	Cleavage and polyadenylation specificity factor subunit 6	CPSF6	Q16630 [517-526]	Q16630 1×Phospho [S525(100)]	1705.76	2.32	2	183.2	139.2	83	99.8	64.9	100.5	28.5	61.9	99.1
TASELLLDRR	1×TMT6plex [N-Term]; 1×Phospho [S3(100)]	Q92508	Piezo-type mechanosensitive ion channel component 1	PIEZO1	Q92508 [1644-1653]	Q92508 1×Phospho [S1646(100)]	1482.79	3.02	2	183.2	186.9	163	167.3	149.4	174.8	163.2	209.4	200.9
HGLLLPASPVR	1×TMT6plex [N-Term]; 1×Phospho [S8(100)]	Q96E09	Protein FAM122A	FAM122A	Q96E09 [69-79]	Q96E09 1×Phospho [S76(100)]	1468.82	3.5	2	183.2	215.9	225.6	199.9	209.6	210.8	172.1	291.1	259.4
ILGQSSPEKK	2×TMT6plex [K9; K10]; 1×TMT6plex [N-Term]; 1×Phospho [S6(100)]	P29374	AT-rich interactive domain-containing protein 4A	ARID4A	P29374 [859-868]	P29374 1×Phospho [S864(100)]	1854.07	1.99	1	182.8	187.7	194.1	186.4	142.2	187.3	121.8	139.6	149.8
RLSVELTSSLFR	1×TMT6plex [N-Term]; 1×Phospho [S3(100)]	P35222	Catenin beta-1	CTNNB1	P35222 [673-684]	P35222 1×Phospho [S675(100)]	1716.92	3.74	7	182.8	142.8	148.7	176.5	128.9	145.6	99.4	183.5	155.5
GLKEGMNPSYDEYADSDEDQHDAYLER	1×Oxidation [M6]; 1×TMT6plex [K3]; 1×TMT6plex [N-Term]; 1×Phospho [S16(100)]	Q08945	FACT complex subunit SSRP1	SSRP1	Q08945 [429-455]	Q08945 1×Phospho [S444(100)]	3701.6	4.92	2	182.8	219.8	215.7	166	132.6	220.9	46.7	111.7	74
KPGPSGPSESPKAASDIWKPVLSIDTEPR	3×TMT6plex [K1; K12; K19]; 1×TMT6plex [N-Term]; 1×Phospho [S10(100)]	Q96JM3	Chromosome alignment-maintaining phosphoprotein 1	CHAMP1	Q96JM3 [498-526]	Q96JM3 1×Phospho [S507(100)]	4043.2	6.42	1	182.8	258	287.7	193.6	175.6	263.3	96.1	166.9	204.9
IPSTENSSQEISVEERTPTK	1×TMT6plex [K20]; 1×TMT6plex [N-Term]; 1×Phospho [T17(97.3)]	Q96T58	Msx2-interacting protein	SPEN	Q96T58 [2405-2424]	Q96T58 1×Phospho [T2421(97.3)]	2770.39	2.38	1	182.8	186.6	163.5	202.8	97	177.4	69.8	166.1	138.4
RTSFSFQK	1×TMT6plex [K8]; 1×TMT6plex [N-Term]; 1×Phospho [S3(99.6)]	Q9BPZ7	Target of rapamycin complex 2 subunit MAPKAP1	MAPKAP1	Q9BPZ7 [508-515]	Q9BPZ7 1×Phospho [S510(99.6)]	1538.81	2.92	1	182.8	136.9	136.7	86.4	91.8	105.4	102.3	117.5	139.3
APPARTVGPPTPAARIPAVTLAVTSVAGSPAR	1×TMT6plex [N-Term]; 1×Phospho [T/S]	Q9Y4B5	Microtubule cross-linking factor 1	MTCL1	Q9Y4B5 [168-199]		3358.86	3.26	1	182.8	248.7	168.4	165.7	129.5	205.4	63.5	147.2	207.6
KPEMFETAIKESTSSKSPPR	3×TMT6plex [K1; K10; K16]; 1×TMT6plex [N-Term]; 1×Phospho [S15(98.3)]	P78347	General transcription factor II-I	GTF2I	P78347 [807-826]	P78347 1×Phospho [S821(98.3)]	3246.76	5.21	2	182.4	206.9	208.6	274.1	154.2	204.4	145.7	287.3	435.2
AIPGDQHPESPVHTEPMGIQGR	1×TMT6plex [N-Term]; 1×Phospho [S10(100)]	Q14676	Mediator of DNA damage checkpoint protein 1	MDC1	Q14676 [784-805]	Q14676 1×Phospho [S793(100)]	2662.26	5.33	2	182.4	215	160.9	192.9	95.6	189.6	88.5	297.8	301
EREVDEDSEPEREVR	1×TMT6plex [N-Term]; 1×Phospho [S8(100)]	Q53GS9	U4/U6.U5 tri-snRNP-associated protein 2	USP39	Q53GS9 [75-89]	Q53GS9 1×Phospho [S82(100)]	2182.98	5.23	2	182.4	226.2	159.7	175.2	156.8	208	104.9	204.2	191.4
VVNTDHGSPEQLQIPVTDSGR	1×TMT6plex [N-Term]; 1×Phospho [S8(100)]	Q6IQ49	Replication stress response regulator SDE2	SDE2	Q6IQ49 [271-291]	Q6IQ49 1×Phospho [S278(100)]	2558.24	4.4	1	182.4	204.3	188.6	215.2	166.8	212	122	252.1	198.8
AAVLSDSEDEEKASAKK	3×TMT6plex [K12; K16; K17]; 1×TMT6plex [N-Term]; 2×Phospho [S5(100); S7(100)]	Q96ST2	Protein IWS1 homolog	IWS1	Q96ST2 [394-410]	Q96ST2 2×Phospho [S398(100); S400(100)]	2854.47	2.81	2	182.4	351.6	200.6	300	191.2	346.8	80.5	159.1	151.3
GRSRSPQRPGWSR	1×TMT6plex [N-Term]; 2×Phospho [S3(100); S5(100)]	Q9UQ35	Serine/arginine repetitive matrix protein 2	SRRM2	Q9UQ35 [532-544]	Q9UQ35 2×Phospho [S534(100); S536(100)]	1915.9	3.81	2	182.4	361.2	291.4	215.7	214.1	296.9	47.4	106.4	48.6
SPDLEASLDTLENNCHVGSDIDFRPK	1×Carbamidomethyl [C15]; 1×TMT6plex [K26]; 1×TMT6plex [N-Term]; 1×Phospho [S1(100)]	Q13111	Chromatin assembly factor 1 subunit A	CHAF1A	Q13111 [65-90]	Q13111 1×Phospho [S65(100)]	3467.66	6.01	2	182	151.9	163.5	171.4	103.4	149.2	94.7	229.5	157.8
EFTGSPPSSATKK	2×TMT6plex [K12; K13]; 1×TMT6plex [N-Term]; 1×Phospho [S5(100)]	Q92609	TBC1 domain family member 5	TBC1D5	Q92609 [550-562]	Q92609 1×Phospho [S554(100)]	2104.13	3.45	1	182	188.1	203.7	174.3	177.4	176.7	133.1	191.7	207.4
ARSMDSSDLSDGAVTLQEYLELKK	1×Oxidation [M4]; 2×TMT6plex [K23; K24]; 1×TMT6plex [N-Term]; 1×Phospho [S3(99.1)]	Q9Y2X7	ARF GTPase-activating protein GIT1	GIT1	Q9Y2X7 [408-431]	Q9Y2X7 1×Phospho [S410(99.1)]	3439.76	6.73	1	182	113.2	146.8	129.1	85.6	113.9	53.3	109.1	95.5
RQSPSPSTRPIR	1×TMT6plex [N-Term]; 1×Phospho [S3(100)]	Q8IYB3	Serine/arginine repetitive matrix protein 1	SRRM1	Q8IYB3 [711-722]	Q8IYB3 1×Phospho [S713(100)]	1690.9	4.12	1	181.6	194.3	171.5	192.5	65.7	190.8	29.8	97.4	57.8
EQDRVHSPCPTSGSEK	1×Carbamidomethyl [C9]; 1×TMT6plex [K16]; 1×TMT6plex [N-Term]; 1×Phospho [S7(100)]	Q96LT9	RNA-binding region-containing protein 3	RNPC3	Q96LT9 [102-117]	Q96LT9 1×Phospho [S108(100)]	2352.11	4.26	2	181.6	251	249.1	268.5	215	291.7	108.8	212.9	172.5
IKNENTEGSPQEDGVELEGLKQR	2×TMT6plex [K2; K21]; 1×TMT6plex [N-Term]; 1×Phospho [S9(100)]	P11388	DNA topoisomerase 2-alpha	TOP2A	P11388 [1239-1261]	P11388 1×Phospho [S1247(100)]	3337.72	4.77	2	181.2	192.6	152.2	185.3	142.8	142.3	82.7	161.1	139
IACRSPQPDPVGTPTIFKPQSK	1×Carbamidomethyl [C3]; 2×TMT6plex [K18; K22]; 1×TMT6plex [N-Term]; 1×Phospho [S5(100)]	P46013	Proliferation marker protein Ki-67	MKI67	P46013 [2219-2240]	P46013 1×Phospho [S2223(100)]	3191.73	6.16	1	180.8	194.7	145.1	220.2	125.6	192	180.2	502.8	431
AASPSPQSVRR	1×TMT6plex [N-Term]; 1×Phospho [S3(100)]	Q8IYB3	Serine/arginine repetitive matrix protein 1	SRRM1	Q8IYB3 [736-746]	Q8IYB3 1×Phospho [S738(100)]	1464.75	2.62	2	180.8	220	178.5	150.7	140.9	168	69.8	89.6	85
EFDRHSGSDR	1×TMT6plex [N-Term]; 1×Phospho [S6(100)]	Q8NC51	Plasminogen activator inhibitor 1 RNA-binding protein	SERBP1	Q8NC51 [192-201]	Q8NC51 1×Phospho [S197(100)]	1514.66	3.07	1	180.8	224	197.6	175.9	136	176.7	91.4	230.9	284.6
GSEGDCSPEDKNSVTAK	1×Carbamidomethyl [C6]; 2×TMT6plex [K11; K17]; 1×TMT6plex [N-Term]; 1×Phospho [S7(100)]	Q9UKJ3	G patch domain-containing protein 8	GPATCH8	Q9UKJ3 [1075-1091]	Q9UKJ3 1×Phospho [S1081(100)]	2548.22	3.71	1	180.8	236.6	203	244.9	131	221.6	88.4	193.7	173.3
SGSSPGLRDGSGTPSR	1×TMT6plex [N-Term]; 1×Phospho [S/T]	Q9UQ35	Serine/arginine repetitive matrix protein 2	SRRM2	Q9UQ35 [1441-1456]		1826.86	3.42	2	180.8	237.1	179.2	184.6	171.8	191.7	36.9	46	78
ESKGSPVFLPR	1×TMT6plex [K3]; 1×TMT6plex [N-Term]; 1×Phospho [S5(99.5)]	Q9NYV4	Cyclin-dependent kinase 12	CDK12	Q9NYV4 [419-429]	Q9NYV4 1×Phospho [S423(99.5)]	1754.96	2.59	1	180.4	141.2	156.7	191.1	114.1	163.5	79.4	148.3	102
AKSPVPKSPVEEAK	3×TMT6plex [K2; K7; K14]; 1×TMT6plex [N-Term]; 1×Phospho [S8(100)]	P07197	Neurofilament medium polypeptide	NEFM	P07197 [678-691]	P07197 1×Phospho [S685(100)]	2463.44	2.69	2	179.9	213.6	206.1	199	180.4	228.7	140.6	223.9	241.3
QATSPASKKPAQEGGK	3×TMT6plex [K8; K9; K16]; 1×TMT6plex [N-Term]; 1×Phospho [S4(98.9)]	P17480	Nucleolar transcription factor 1	UBTF	P17480 [386-401]	P17480 1×Phospho [S389(98.9)]	2581.45	2.96	1	179.9	211.7	159	159	94.6	134.8	55	111.1	110.4
SQSSDTEQQSPTSGGGK	1×TMT6plex [K17]; 1×TMT6plex [N-Term]; 1×Phospho [S4(99.7)]	P23588	Eukaryotic translation initiation factor 4B	EIF4B	P23588 [495-511]	P23588 1×Phospho [S498(99.7)]	2219.02	4.99	2	179.9	215.6	209.8	179.2	158.1	192	109.2	238.5	236
IIPTLEEGLQLPSPTATSQLPLESDAVECLNYQHYK	1×Carbamidomethyl [C29]; 1×TMT6plex [K36]; 1×TMT6plex [N-Term]; 1×Phospho [S/T/Y]	P61978	Heterogeneous nuclear ribonucleoprotein K	HNRNPK	P61978 [104-139]		4593.32	8.57	4	179.9	113.7	133.6	151.1	74.6	115.5	74.8	293.7	229.1
GIPLATGDTSPEPELLPGAPLPPPK	1×TMT6plex [K25]; 1×TMT6plex [N-Term]; 1×Phospho [T/S]	O75821	Eukaryotic translation initiation factor 3 subunit G	EIF3G	O75821 [33-57]		3002.63	4.4	3	179.5	140	172.9	196.1	127.7	143	108.1	242.8	189.1
KPLPDHVSIVEPKDEILPTTPISEQK	3×TMT6plex [K1; K13; K26]; 1×TMT6plex [N-Term]; 1×Phospho [T20(100)]	P23396	40S ribosomal protein S3	RPS3	P23396 [202-227]	P23396 1×Phospho [T221(100)]	3907.2	6.64	1	179.5	178.2	251.9	207.8	130.8	208	110.7	392.9	341.8
VGSLDNVGHLPAGGAVK	1×TMT6plex [K17]; 1×TMT6plex [N-Term]; 1×Phospho [S3(100)]	P27816	Microtubule-associated protein 4	MAP4	P27816 [1071-1087]	P27816 1×Phospho [S1073(100)]	2129.15	5.32	1	179.5	151.6	107.5	141.4	57.5	128	50.2	121.6	97.4
QSPASPPPLGGGAPVR	1×TMT6plex [N-Term]; 1×Phospho [S5(100)]	Q14160	Protein scribble homolog	SCRIB	Q14160 [1444-1459]	Q14160 1×Phospho [S1448(100)]	1796.93	3.17	2	179.5	207.5	197.3	196.3	171.4	204.2	170	206.5	195
RYSPSPPPKR	1×TMT6plex [K9]; 1×TMT6plex [N-Term]; 2×Phospho [S3(100); S5(100)]	Q8IYB3	Serine/arginine repetitive matrix protein 1	SRRM1	Q8IYB3 [603-612]	Q8IYB3 2×Phospho [S605(100); S607(100)]	1802.91	3.45	1	179.5	188.3	193.8	182.6	120.8	200.2	74.8	116.3	77.6
ENPPVEDSSDEDDKRNQGNLYDK	2×TMT6plex [K14; K23]; 1×TMT6plex [N-Term]; 2×Phospho [S8(100); S9(100)]	Q8TCJ2	Dolichyl-diphosphooligosaccharide--protein glycosyltransferase subunit STT3B	STT3B	Q8TCJ2 [491-513]	Q8TCJ2 2×Phospho [S498(100); S499(100)]	3511.59	7	1	179.5	215.2	215	208.7	151.1	227.3	80.3	235.6	194.4
TGQAGSLSGSPKPFSPQLSAPITTK	2×TMT6plex [K12; K25]; 1×TMT6plex [N-Term]; 1×Phospho [S/T]	Q9ULU4	Protein kinase C-binding protein 1	ZMYND8	Q9ULU4 [481-505]		3224.75	6.35	1	179.5	174.3	166.1	167.8	111.5	164.7	78.5	145.7	120.5
KNTFTAWSDEESDYEIDDRDVNK	2×TMT6plex [K1; K23]; 1×TMT6plex [N-Term]; 1×Phospho [S8(100)]	Q6PKG0	La-related protein 1	LARP1	Q6PKG0 [620-642]	Q6PKG0 1×Phospho [S627(100)]	3544.67	7.72	1	179.1	220.9	196.2	188.9	163.9	244.7	102.7	146.6	176.1
MRDAGDPSPPNK	1×Oxidation [M1]; 1×TMT6plex [K12]; 1×TMT6plex [N-Term]; 1×Phospho [S8(100)]	Q9BTA9	WW domain-containing adapter protein with coiled-coil	WAC	Q9BTA9 [46-57]	Q9BTA9 1×Phospho [S53(100)]	1838.89	2.14	1	179.1	240.3	163.9	121.9	94.2	184.4	50.2	130	128.7
ASRVPSSDEEVVEEPQSR	1×TMT6plex [N-Term]; 2×Phospho [S6(100); S7(100)]	Q9C0C2	182 kDa tankyrase-1-binding protein	TNKS1BP1	Q9C0C2 [1615-1632]	Q9C0C2 2×Phospho [S1620(100); S1621(100)]	2390.05	5.57	1	179.1	218.6	160.4	167.5	146.1	153.6	78.6	99.2	130.4
IGPLGLSPK	1×TMT6plex [K9]; 1×TMT6plex [N-Term]; 1×Phospho [S7(100)]	P30050	60S ribosomal protein L12	RPL12	P30050 [32-40]	P30050 1×Phospho [S38(100)]	1419.84	3.04	2	178.7	155.2	193.8	170.9	151	152	151.7	290.2	243.2
EGIQWEAKEDNSEGEEILEEVGGDLEEEDDHHMEFCR	1×Carbamidomethyl [C36]; 1×Oxidation [M33]; 1×TMT6plex [K8]; 1×TMT6plex [N-Term]; 1×Phospho [S12(100)]	Q14839	Chromodomain-helicase-DNA-binding protein 4	CHD4	Q14839 [417-453]	Q14839 1×Phospho [S428(100)]	4944.12	7.27	2	178.7	149.1	160.2	207.1	96.4	162.6	44.9	154.4	105.2
NTPSQHSHSIQHSPER	1×TMT6plex [N-Term]; 1×Phospho [S13(100)]	Q9NYF8	Bcl-2-associated transcription factor 1	BCLAF1	Q9NYF8 [256-271]	Q9NYF8 1×Phospho [S268(100)]	2150.99	7.49	4	178.7	214.4	193.1	246.5	88.5	249.1	33.4	137	84.8
SSRSSPELTRK	1×TMT6plex [K11]; 1×TMT6plex [N-Term]; 2×Phospho [S2(99.5); S5(99.5)]	Q9UQ35	Serine/arginine repetitive matrix protein 2	SRRM2	Q9UQ35 [1690-1700]	Q9UQ35 2×Phospho [S1691(99.5); S1694(99.5)]	1865.93	2.3	1	178.7	172.6	134.8	139.7	93.5	140.7	39.8	91.6	77.2
YSHSGSSSPDTK	1×TMT6plex [K12]; 1×TMT6plex [N-Term]; 2×Phospho [S6(99.6); S7(99.6)]	Q9UQ35	Serine/arginine repetitive matrix protein 2	SRRM2	Q9UQ35 [967-978]	Q9UQ35 2×Phospho [S972(99.6); S973(99.6)]	1870.8	3.56	2	178.7	198.8	166.8	180.6	151.5	182.8	66.3	134.9	110.4
EEKKPIETGSPK	3×TMT6plex [K3; K4; K12]; 1×TMT6plex [N-Term]; 1×Phospho [S10(99.3)]	Q05519	Serine/arginine-rich splicing factor 11	SRSF11	Q05519 [440-451]	Q05519 1×Phospho [S449(99.3)]	2339.34	3.02	1	178.3	178.8	199.5	206.4	164.5	200.4	97.8	129.7	136.1
KPGPPLSPEIRSPAGSPELR	1×TMT6plex [K1]; 1×TMT6plex [N-Term]; 3×Phospho [S7(100); S12(100); S16(100)]	Q96JM3	Chromosome alignment-maintaining phosphoprotein 1	CHAMP1	Q96JM3 [421-440]	Q96JM3 3×Phospho [S427(100); S432(100); S436(100)]	2783.37	4.94	2	178.3	154.7	166.8	193.6	129.4	218.8	103.5	212.9	168.9
SLSSSPVKK	2×TMT6plex [K8; K9]; 1×TMT6plex [N-Term]; 1×Phospho [S]	Q9H3Q1	Cdc42 effector protein 4	CDC42EP4	Q9H3Q1 [138-146]		1700	1.62	1	178.3	150.1	179.2	169.6	174.3	185.6	191.9	274.8	231.6
GLGSSPDLELLLR	1×TMT6plex [N-Term]; 1×Phospho [S]	Q9NQQ7	Solute carrier family 35 member C2	SLC35C2	Q9NQQ7 [332-344]		1678.9	3.37	1	178.3	139.7	153.1	143.7	88.8	132.9	41.1	100.3	97.6
NDARSPGSISYLPSFFTK	1×TMT6plex [K18]; 1×TMT6plex [N-Term]; 1×Phospho [S5(100)]	O75376	Nuclear receptor corepressor 1	NCOR1	O75376 [2180-2197]	O75376 1×Phospho [S2184(100)]	2525.28	5.44	1	177.9	160.3	140.2	178.3	116.9	165.4	97.3	196.9	208
VQISPDSGGLPER	1×TMT6plex [N-Term]; 1×Phospho [S4(100)]	Q92945	Far upstream element-binding protein 2	KHSRP	Q92945 [178-190]	Q92945 1×Phospho [S181(100)]	1663.83	3.55	1	177.9	185.5	216.2	227.6	143.8	189.2	97.9	219.6	225.1
TFQQIQEEEDDDYPGSYSPQDPSAGPLLTEELIK	1×TMT6plex [K34]; 1×TMT6plex [N-Term]; 1×Phospho [S/Y/T]	Q9NQG5	Regulation of nuclear pre-mRNA domain-containing protein 1B	RPRD1B	Q9NQG5 [149-182]		4378.06	6.5	2	177.9	165.1	191	210.3	110.2	151.3	68.4	207.4	162.2
RPDDVPLSLSPSKR	1×TMT6plex [K13]; 1×TMT6plex [N-Term]; 1×Phospho [S10(99.7)]	Q9UFC0	Leucine-rich repeat and WD repeat-containing protein 1	LRWD1	Q9UFC0 [234-247]	Q9UFC0 1×Phospho [S243(99.7)]	2105.15	4.29	2	177.9	195.7	199.7	232.5	160.1	239.3	148	357.4	243.8
YSHSGSSSPDTK	1×TMT6plex [K12]; 1×TMT6plex [N-Term]; 1×Phospho [S8(99.7)]	Q9UQ35	Serine/arginine repetitive matrix protein 2	SRRM2	Q9UQ35 [967-978]	Q9UQ35 1×Phospho [S974(99.7)]	1790.84	3.42	2	177.9	219.8	176.6	195.2	125.3	188	42.9	108.2	81
MDSFDEDLARPSGLLAQER	1×Oxidation [M1]; 1×TMT6plex [N-Term]; 1×Phospho [S3(100)]	Q9Y2W1	Thyroid hormone receptor-associated protein 3	THRAP3	Q9Y2W1 [573-591]	Q9Y2W1 1×Phospho [S575(100)]	2475.14	2.28	1	177.9	127.5	83.3	93.8	68.6	117.4	82.2	247.2	196.9
DGSSPPLLEK	1×TMT6plex [K10]; 1×TMT6plex [N-Term]; 1×Phospho [S4(100)]	Q6W2J9	BCL-6 corepressor	BCOR	Q6W2J9 [420-429]	Q6W2J9 1×Phospho [S423(100)]	1580.83	2.61	1	177.5	212.8	201.3	193.2	142.6	202.8	119.8	292	235
KETESEAEDNLDDLEK	2×TMT6plex [K1; K16]; 1×TMT6plex [N-Term]; 2×Phospho [T3(100); S5(100)]	Q8IYB3	Serine/arginine repetitive matrix protein 1	SRRM1	Q8IYB3 [870-885]	Q8IYB3 2×Phospho [T872(100); S874(100)]	2712.25	3.81	1	177.5	186.7	140.9	162.4	68	160.7	48.2	121	71.3
VNEEKDGPISPK	2×TMT6plex [K5; K12]; 1×TMT6plex [N-Term]; 1×Phospho [S10(100)]	Q8WWQ0	PH-interacting protein	PHIP	Q8WWQ0 [902-913]	Q8WWQ0 1×Phospho [S911(100)]	2080.13	2.63	1	177.5	169.6	167	192.7	121.5	181.2	73.8	188.7	113.6
TPSPKEEDEEPESPPEK	2×TMT6plex [K5; K17]; 1×TMT6plex [N-Term]; 1×Phospho [S13(100)]	Q9H1E3	Nuclear ubiquitous casein and cyclin-dependent kinase substrate 1	NUCKS1	Q9H1E3 [202-218]	Q9H1E3 1×Phospho [S214(100)]	2692.32	4.25	2	177.5	190.8	229.1	222	209.6	216.2	112.3	111.1	105.8
AKPAMPQDSVPSPR	1×TMT6plex [K2]; 1×TMT6plex [N-Term]; 1×Phospho [S12(99.7)]	P53396	ATP-citrate synthase	ACLY	P53396 [470-483]	P53396 1×Phospho [S481(99.7)]	2019.05	4.67	1	177.1	152.1	119.7	229.8	83.4	105.6	79.7	290	318.3
TGSPGKKEEK	3×TMT6plex [K6; K7; K10]; 1×TMT6plex [N-Term]; 1×Phospho [S3(100)]	Q4LE39	AT-rich interactive domain-containing protein 4B	ARID4B	Q4LE39 [836-845]	Q4LE39 1×Phospho [S838(100)]	2057.18	1.17	1	177.1	217.5	190.1	237.9	131	187	86.9	146.6	86.2
VSVSPGRTSGK	1×TMT6plex [K11]; 1×TMT6plex [N-Term]; 2×Phospho [S4(99.2); T/S]	Q8IYB3	Serine/arginine repetitive matrix protein 1	SRRM1	Q8IYB3 [428-438]	Q8IYB3 2×Phospho [S431(99.2); T/S]	1692.85	2.26	1	177.1	196.1	207.5	157	95.1	180.2	66.2	103.5	93.8
SFGRSPSR	1×TMT6plex [N-Term]; 1×Phospho [S5(100)]	O60293	Zinc finger C3H1 domain-containing protein	ZFC3H1	O60293 [202-209]	O60293 1×Phospho [S206(100)]	1202.59	2.47	2	176.7	198.8	164.4	172.5	168.3	186.6	143.4	184.4	150.4
KMGAPESGLAEYLFDKHTLGDSDNES	1×Oxidation [M2]; 2×TMT6plex [K1; K16]; 1×TMT6plex [N-Term]; 1×Phospho [S26(96.9)]	P02794	Ferritin heavy chain	FTH1	P02794 [158-183]	P02794 1×Phospho [S183(96.9)]	3594.73	3.05	1	176.7	129.7	138.1	117.6	91	104.5	59	144.3	133.4
YGMGTSVER	1×TMT6plex [N-Term]; 1×Phospho [S6(100)]	P08559	Pyruvate dehydrogenase E1 component subunit alpha, somatic form, mitochondrial	PDHA1	P08559 [227-235]	P08559 1×Phospho [S232(100)]	1308.59	2.28	1	176.7	169	121.1	95.6	74.2	73.6	91.1	146.6	151.5
SSPNVANQPPSPGGK	1×TMT6plex [K15]; 1×TMT6plex [N-Term]; 1×Phospho [S11(100)]	P55196	Afadin	AFDN	P55196 [1172-1186]	P55196 1×Phospho [S1182(100)]	1975.01	5.28	2	176.7	207.9	170.3	172	105.9	190.3	82.8	205.3	179.6
GILRTPDTIR	1×TMT6plex [N-Term]; 1×Phospho [T5(100)]	Q00610	Clathrin heavy chain 1	CLTC	Q00610 [390-399]	Q00610 1×Phospho [T394(100)]	1450.8	2.88	2	176.7	200.6	192.9	225.3	190.1	220.7	198.4	325.7	264.8
KPIETGSPKTKECSVEK	1×Carbamidomethyl [C13]; 4×TMT6plex [K1; K9; K11; K17]; 1×TMT6plex [N-Term]; 1×Phospho [T/S]	Q05519	Serine/arginine-rich splicing factor 11	SRSF11	Q05519 [443-459]		3143.78	3.7	1	176.7	181.4	112.7	108.4	128.3	166.6	35.5	49.7	60.2
LGSQHSPGR	1×TMT6plex [N-Term]; 1×Phospho [S6(100)]	Q8IZP0	Abl interactor 1	ABI1	Q8IZP0 [220-228]	Q8IZP0 1×Phospho [S225(100)]	1247.61	3.47	2	176.7	156.6	156.7	156.1	129.6	164.7	101.5	193.1	174.6
LNGDTEEGFNRLSDEFSK	1×TMT6plex [K18]; 1×TMT6plex [N-Term]; 1×Phospho [S13(100)]	Q9BQ39	ATP-dependent RNA helicase DDX50	DDX50	Q9BQ39 [70-87]	Q9BQ39 1×Phospho [S82(100)]	2596.23	4.18	1	176.7	160.2	171.7	195.9	144.8	153.2	125	169.8	187.2
DSGNWDTSGSELSEGELEKR	1×TMT6plex [K19]; 1×TMT6plex [N-Term]; 2×Phospho [S13(100); S/T]	O75400	Pre-mRNA-processing factor 40 homolog A	PRPF40A	O75400 [926-945]	O75400 2×Phospho [S938(100); S/T]	2814.23	2.96	1	176.2	215.3	236.9	181.9	140.3	234.6	63.6	137.3	106.4
AYTPPPPLGPHPNLGK	1×TMT6plex [K16]; 1×TMT6plex [N-Term]; 1×Phospho [T3(100)]	P42694	Probable helicase with zinc finger domain	HELZ	P42694 [1161-1176]	P42694 1×Phospho [T1163(100)]	2194.18	4.97	2	176.2	193.7	211.9	205.3	176.8	192.2	154.8	219.3	208
SNSFSDEREFSGPSTPTGTLEFEGGEVSLEGGK	1×TMT6plex [K33]; 1×TMT6plex [N-Term]; 1×Phospho [S3(97.8)]	Q09666	Neuroblast differentiation-associated protein AHNAK	AHNAK	Q09666 [5780-5812]	Q09666 1×Phospho [S5782(97.8)]	3972.84	3.9	1	176.2	116.2	132	96.9	50.3	96.7	37.2	96.8	73
KNQSSEDILR	1×TMT6plex [K1]; 1×TMT6plex [N-Term]; 1×Phospho [S4(99.6)]	Q13625	Apoptosis-stimulating of p53 protein 2	TP53BP2	Q13625 [477-486]	Q13625 1×Phospho [S480(99.6)]	1727.91	2.1	1	176.2	146.2	159.5	135.6	189	149.2	214.8	202.1	189.3
KLLLDPSSPPTK	2×TMT6plex [K1; K12]; 1×TMT6plex [N-Term]; 1×Phospho [S8(99.7)]	Q6IAA8	Ragulator complex protein LAMTOR1	LAMTOR1	Q6IAA8 [20-31]	Q6IAA8 1×Phospho [S27(99.7)]	2063.21	3.29	3	176.2	149	153.8	189.6	149.1	190.3	143.3	221.3	199.8
SGSSPKWTHDK	2×TMT6plex [K6; K11]; 1×TMT6plex [N-Term]; 1×Phospho [S/T]	Q9NYF8	Bcl-2-associated transcription factor 1	BCLAF1	Q9NYF8 [881-891]		1997.05	3.94	2	176.2	323	353.1	239.3	221.5	339.7	123.2	188.5	199.4
SMDAMSSPTKTETVK	2×Oxidation [M2; M5]; 2×TMT6plex [K10; K15]; 1×TMT6plex [N-Term]; 1×Phospho [S/T]	Q9UPN3	Microtubule-actin cross-linking factor 1, isoforms 1/2/3/5	MACF1	Q9UPN3 [4490-4504]		2412.2	1.84	1	176.2	226.5	275.7	140.3	188.6	250.1	114.4	167.8	108.3
GLSASLPDLDSENWIEVK	1×TMT6plex [K18]; 1×TMT6plex [N-Term]; 1×Phospho [S5(100)]	Q6PKG0	La-related protein 1	LARP1	Q6PKG0 [544-561]	Q6PKG0 1×Phospho [S548(100)]	2511.28	4.38	2	175.8	153.3	209.3	162.6	125	147.3	80.4	112.3	135.7
DISGPSPSKK	2×TMT6plex [K9; K10]; 1×TMT6plex [N-Term]; 1×Phospho [S6(100)]	Q96GX9	Methylthioribulose-1-phosphate dehydratase	APIP	Q96GX9 [82-91]	Q96GX9 1×Phospho [S87(100)]	1783	2.98	1	175.8	162.2	208.9	188.2	149.4	180.7	156	292	225.3
SPSPVQGK	1×TMT6plex [K8]; 1×TMT6plex [N-Term]; 1×Phospho [S3(100)]	Q96JP5	E3 ubiquitin-protein ligase ZFP91	ZFP91	Q96JP5 [101-108]	Q96JP5 1×Phospho [S103(100)]	1337.72	1.95	1	175.8	183.6	158.5	188.7	115.8	196.7	203.6	510.1	430.6
SLVGTPYWMAPELISR	1×Oxidation [M9]; 1×TMT6plex [N-Term]; 1×Phospho [S1(99.5)]	O96013	Serine/threonine-protein kinase PAK 4	PAK4	O96013 [474-489]	O96013 1×Phospho [S474(99.5)]	2145.07	2.48	2	175.4	131.1	123.7	99.6	87.1	112	34.7	78.8	94
RISFSASHR	1×TMT6plex [N-Term]; 1×Phospho [S3(100)]	Q03393	6-pyruvoyl tetrahydrobiopterin synthase	PTS	Q03393 [17-25]	Q03393 1×Phospho [S19(100)]	1369.69	4.06	1	175.4	146.3	150.3	148.6	162.8	136.7	184.4	177.4	192.3
ISTASGDGR	1×TMT6plex [N-Term]; 1×Phospho [S5(100)]	Q5JWF2	Guanine nucleotide-binding protein G(s) subunit alpha isoforms XLas	GNAS	Q5JWF2 [991-999]	Q5JWF2 1×Phospho [S995(100)]	1172.55	2.3	1	175	189.1	181.4	151.1	110.3	173.2	116	257.4	164.7
KGSPTPGFSTR	1×TMT6plex [K1]; 1×TMT6plex [N-Term]; 1×Phospho [S/T]	Q6ZRV2	Protein FAM83H	FAM83H	Q6ZRV2 [879-889]		1672.88	3.38	1	175	189.5	191.2	199.2	178.2	217.6	175.2	308	278.1
FEPESPGFESR	1×TMT6plex [N-Term]; 1×Phospho [S5(100)]	Q9H5H4	Zinc finger protein 768	ZNF768	Q9H5H4 [79-89]	Q9H5H4 1×Phospho [S83(100)]	1590.7	2.77	1	175	199.3	207.2	189.3	141.4	228.4	113.8	240.2	208
SRNSPLLER	1×TMT6plex [N-Term]; 1×Phospho [S4(100)]	Q7KZI7	Serine/threonine-protein kinase MARK2	MARK2	Q7KZI7 [483-491]	Q7KZI7 1×Phospho [S486(100)]	1380.72	3.45	2	174.6	151.5	140.4	141.2	97.3	153.9	63.8	162	183.2
RSEEHSPPRGINDR	1×TMT6plex [N-Term]; 1×Phospho [S6(100)]	Q8IXT5	RNA-binding protein 12B	RBM12B	Q8IXT5 [249-262]	Q8IXT5 1×Phospho [S254(100)]	1958.94	4.29	1	174.6	199	128.2	145.5	93.3	142.3	25	58.7	55.3
TVSEPNLK	1×TMT6plex [K8]; 1×TMT6plex [N-Term]; 1×Phospho [S3(100)]	Q8WUI4	Histone deacetylase 7	HDAC7	Q8WUI4 [153-160]	Q8WUI4 1×Phospho [S155(100)]	1425.78	2.73	1	174.6	176.9	170.8	153.6	136.5	156.7	104.1	181.2	188.5
VLSDSEDEEKDADVPGTSTR	1×TMT6plex [K10]; 1×TMT6plex [N-Term]; 2×Phospho [S3(100); S5(100)]	Q8WWQ0	PH-interacting protein	PHIP	Q8WWQ0 [1279-1298]	Q8WWQ0 2×Phospho [S1281(100); S1283(100)]	2768.23	3.26	1	174.6	193.6	147.2	199	142.3	170.6	75.3	124.8	112.5
GKSRESVDSR	1×TMT6plex [K2]; 1×TMT6plex [N-Term]; 1×Phospho [S3(99.4)]	Q9Y2W1	Thyroid hormone receptor-associated protein 3	THRAP3	Q9Y2W1 [735-744]	Q9Y2W1 1×Phospho [S737(99.4)]	1658.86	1.51	1	174.6	171.7	146.3	156.7	102.8	168	16.4	49.4	48.8
LKGTSPSSSSRPQR	1×TMT6plex [K2]; 1×TMT6plex [N-Term]; 1×Phospho [S5(100)]	Q8N1F7	Nuclear pore complex protein Nup93	NUP93	Q8N1F7 [763-776]	Q8N1F7 1×Phospho [S767(100)]	2026.08	3.3	2	174.2	181.9	170.1	160.1	129.4	179.5	80.4	226	190.4
LTRPAASPAVGEK	1×TMT6plex [K13]; 1×TMT6plex [N-Term]; 1×Phospho [S7(100)]	Q8N2M8	CLK4-associating serine/arginine rich protein	CLASRP	Q8N2M8 [541-553]	Q8N2M8 1×Phospho [S547(100)]	1835.02	3.24	1	174.2	185.5	156.4	155.6	71.8	140.5	63.1	81.4	49.9
RRSPPPGPDGHAK	1×TMT6plex [K13]; 1×TMT6plex [N-Term]; 1×Phospho [S3(100)]	P57081	tRNA (guanine-N(7)-)-methyltransferase non-catalytic subunit WDR4	WDR4	P57081 [389-401]	P57081 1×Phospho [S391(100)]	1910.02	4.36	2	173.8	191.2	164.9	186	142	177.2	123.5	189.3	191.2
RPNEDSDEDEEKGAVVPPVHDIYR	1×TMT6plex [K12]; 1×TMT6plex [N-Term]; 1×Phospho [S6(100)]	Q12996	Cleavage stimulation factor subunit 3	CSTF3	Q12996 [686-709]	Q12996 1×Phospho [S691(100)]	3304.59	8.76	2	173.4	190.9	198.8	205.1	122.9	201.9	91.2	230.3	203.8
KGSGSEQEGEDEEGGER	1×TMT6plex [K1]; 1×TMT6plex [N-Term]; 2×Phospho [S3(100); S5(100)]	Q6PD62	RNA polymerase-associated protein CTR9 homolog	CTR9	Q6PD62 [939-955]	Q6PD62 2×Phospho [S941(100); S943(100)]	2397.98	6.08	1	173.4	196.7	159.5	195.2	95.4	191	25.3	71	40.8
SECDSSPEPK	1×Carbamidomethyl [C3]; 1×TMT6plex [K10]; 1×TMT6plex [N-Term]; 1×Phospho [S6(99.6)]	Q9UQ35	Serine/arginine repetitive matrix protein 2	SRRM2	Q9UQ35 [1478-1487]	Q9UQ35 1×Phospho [S1483(99.6)]	1673.75	2.81	1	173.4	178.3	163.7	175.2	130	196.7	86.8	163.4	123.5
LTVASPK	1×TMT6plex [K7]; 1×TMT6plex [N-Term]; 1×Phospho [S5(100)]	O75179	Ankyrin repeat domain-containing protein 17	ANKRD17	O75179 [1705-1711]	O75179 1×Phospho [S1709(100)]	1253.73	1.85	1	172.9	181.9	202.8	196.1	118.9	185.2	109.4	195.7	180.7
SMSPTSTPK	1×Oxidation [M2]; 1×TMT6plex [K9]; 1×TMT6plex [N-Term]; 1×Phospho [S3(98.7)]	O94913	Pre-mRNA cleavage complex 2 protein Pcf11	PCF11	O94913 [509-517]	O94913 1×Phospho [S511(98.7)]	1489.74	2.1	1	172.9	156.4	130.8	160.8	154.9	134.8	167.7	162	186.8
RALPNNTSSSPQPK	1×TMT6plex [K14]; 1×TMT6plex [N-Term]; 1×Phospho [S/T]	P04637	Cellular tumor antigen p53	TP53	P04637 [306-319]		2035.07	4.61	3	172.9	177.9	138.5	141.4	101.5	154.1	73.9	216.1	204.3
YHGHSMSDPGVSYR	1×TMT6plex [N-Term]; 1×Phospho [S5(100)]	P08559	Pyruvate dehydrogenase E1 component subunit alpha, somatic form, mitochondrial	PDHA1	P08559 [289-302]	P08559 1×Phospho [S293(100)]	1901.82	3.89	2	172.9	194.5	160.4	212.7	159.8	171.5	151.7	306.5	241.7
LGMLSPEGTCK	1×Carbamidomethyl [C10]; 1×Oxidation [M3]; 1×TMT6plex [K11]; 1×TMT6plex [N-Term]; 1×Phospho [S5(100)]	P49327	Fatty acid synthase	FASN	P49327 [203-213]	P49327 1×Phospho [S207(100)]	1746.86	1.98	1	172.9	131	152.9	153.4	125.9	156	78.4	167.8	155.9
NYQQNYQNSESGEKNEGSESAPEGQAQQR	1×TMT6plex [K14]; 1×TMT6plex [N-Term]; 1×Phospho [S18(100)]	P67809	Nuclease-sensitive element-binding protein 1	YBX1	P67809 [157-185]	P67809 1×Phospho [S174(100)]	3795.69	6.63	2	172.9	273.1	209.6	245.3	171.7	184.9	91.7	264.7	192.1
SDSLILDHQWELEK	1×TMT6plex [K14]; 1×TMT6plex [N-Term]; 1×Phospho [S3(100)]	Q12756	Kinesin-like protein KIF1A	KIF1A	Q12756 [1368-1381]	Q12756 1×Phospho [S1370(100)]	2251.14	4.37	2	172.9	159.5	193.6	160.6	151.4	167.5	136.3	201	220.7
NFEESPERK	1×TMT6plex [K9]; 1×TMT6plex [N-Term]; 1×Phospho [S5(100)]	Q6MZP7	Protein lin-54 homolog	LIN54	Q6MZP7 [631-639]	Q6MZP7 1×Phospho [S635(100)]	1673.83	2.14	1	172.9	167.9	170.3	170.7	154.1	169.4	141.4	248.4	229.7
SRSFDYNYR	1×TMT6plex [N-Term]; 2×Phospho [S1(100); S3(100)]	O75494	Serine/arginine-rich splicing factor 10	SRSF10	O75494 [131-139]	O75494 2×Phospho [S131(100); S133(100)]	1596.64	2.62	1	172.5	214.1	216.4	269	171.6	237.6	65.5	121	115.9
RDVYLSPR	1×TMT6plex [N-Term]; 1×Phospho [S6(100)]	P38159; Q96E39	RNA-binding motif protein, X chromosome	RBMX	P38159 [203-210]; Q96E39 [203-210]	P38159 1×Phospho [S208(100)]; Q96E39 1×Phospho [S208(100)]	1314.68	3.55	2	172.1	174.6	167.5	201.9	193.2	188.9	222.7	307.7	247.6
SVASLNRSPER	1×TMT6plex [N-Term]; 1×Phospho [S8(100)]	Q12923	Tyrosine-protein phosphatase non-receptor type 13	PTPN13	Q12923 [1026-1036]	Q12923 1×Phospho [S1033(100)]	1524.77	3.1	2	172.1	223.4	212.9	234.5	250.6	222.8	183.8	207.9	196.9
SRSASLRR	1×TMT6plex [N-Term]; 2×Phospho [S1(100); S3(100)]	Q16629	Serine/arginine-rich splicing factor 7	SRSF7	Q16629 [171-178]	Q16629 2×Phospho [S171(100); S173(100)]	1321.63	2.68	1	172.1	204.8	199.5	183.5	145.9	193.6	20.7	49.4	30.1
VKSPGGPGSHVR	1×TMT6plex [K2]; 1×TMT6plex [N-Term]; 1×Phospho [S3(100)]	O75382	Tripartite motif-containing protein 3	TRIM3	O75382 [435-446]	O75382 1×Phospho [S437(100)]	1715.94	2.31	1	171.7	198.1	178.8	204.4	144.9	212.2	103.7	141.6	103.5
MVIQGPSSPQGEAMVTDVLEDQKEGR	2×Oxidation [M1; M14]; 1×TMT6plex [K23]; 1×TMT6plex [N-Term]; 1×Phospho [S/T]	Q12888	TP53-binding protein 1	TP53BP1	Q12888 [1107-1132]		3371.63	6.03	2	171.7	183.8	202.5	143	123.4	195	80.1	178.9	124.5
GSSMGVRNSPQALRR	1×Oxidation [M4]; 1×TMT6plex [N-Term]; 1×Phospho [S9(98.8)]	Q7L7X3	Serine/threonine-protein kinase TAO1	TAOK1	Q7L7X3 [957-971]	Q7L7X3 1×Phospho [S965(98.8)]	1940.97	2.48	2	171.7	212.8	128.4	150.7	132.8	165.2	86.4	142.8	149.8
DTSPSSGSAVSSSK	1×TMT6plex [K14]; 1×TMT6plex [N-Term]; 1×Phospho [S3(100)]	Q8NEY8	Periphilin-1	PPHLN1	Q8NEY8 [203-216]	Q8NEY8 1×Phospho [S205(100)]	1834.88	3.26	2	171.7	206.9	189.3	221.5	183.7	194.6	124.3	281.2	205.3
VSGRTSPPLLDR	1×TMT6plex [N-Term]; 1×Phospho [T/S]	Q9UQ35	Serine/arginine repetitive matrix protein 2	SRRM2	Q9UQ35 [2393-2404]		1606.85	2.76	1	171.7	198.7	176.2	172	104.7	163	68.3	151.2	125.8
ALPSLNTGSSSPR	1×TMT6plex [N-Term]; 1×Phospho [S11(99.6)]	O14545	TRAF-type zinc finger domain-containing protein 1	TRAFD1	O14545 [317-329]	O14545 1×Phospho [S327(99.6)]	1595.8	3.41	2	171.3	183.5	223	234.1	162	218.6	147.3	298.4	260.6
DAHLSPK	1×TMT6plex [K7]; 1×TMT6plex [N-Term]; 1×Phospho [S5(100)]	O60503	Adenylate cyclase type 9	ADCY9	O60503 [1303-1309]	O60503 1×Phospho [S1307(100)]	1305.7	2.85	1	171.3	179.7	170.8	185.8	173.9	194.3	168.7	275.7	250.8
DRYSAGKR	1×TMT6plex [K7]; 1×TMT6plex [N-Term]; 1×Phospho [S4(100)]	P17844	Probable ATP-dependent RNA helicase DDX5	DDX5	P17844 [495-502]	P17844 1×Phospho [S498(100)]	1490.79	2.56	1	171.3	192.6	152	136.7	130.7	178.1	188.5	550.2	537.9
GFGFVTFSSMAEVDAAMAARPHSIDGR	2×Oxidation [M10; M17]; 1×TMT6plex [N-Term]; 1×Phospho [S23(100)]	P22626	Heterogeneous nuclear ribonucleoproteins A2/B1	HNRNPA2B1	P22626 [63-89]	P22626 1×Phospho [S85(100)]	3168.45	4.79	3	171.3	121.5	131.7	125.9	90.2	111.8	61.6	147.7	136.7
VVSSVNVRLSPGKETR	1×TMT6plex [K13]; 1×TMT6plex [N-Term]; 1×Phospho [S10(100)]	P28290	Protein ITPRID2	ITPRID2	P28290 [750-765]	P28290 1×Phospho [S759(100)]	2266.27	3.39	2	171.3	166.7	181.1	171.6	125.8	153.4	102.5	204.2	211.8
RDYDDMSPR	1×TMT6plex [N-Term]; 1×Phospho [S7(100)]	P61978	Heterogeneous nuclear ribonucleoprotein K	HNRNPK	P61978 [278-286]	P61978 1×Phospho [S284(100)]	1463.62	3.82	2	171.3	204	198.1	269.2	219.1	203.3	200.6	337.7	355.5
ASAPSPNAQVACDHCLK	2×Carbamidomethyl [C12; C15]; 1×TMT6plex [K17]; 1×TMT6plex [N-Term]; 1×Phospho [S5(100)]	Q14258	E3 ubiquitin/ISG15 ligase TRIM25	TRIM25	Q14258 [96-112]	Q14258 1×Phospho [S100(100)]	2364.12	5.05	2	171.3	198.2	192.9	187.3	164.1	210.8	130.1	272.5	222.4
SSSSSASPSSPSSREEKESK	2×TMT6plex [K17; K20]; 1×TMT6plex [N-Term]; 1×Phospho [S7(97.2)]	Q9NYF8	Bcl-2-associated transcription factor 1	BCLAF1	Q9NYF8 [751-770]	Q9NYF8 1×Phospho [S757(97.2)]	2808.39	4.35	2	171.3	202.3	134.5	159.2	124	205.4	70.2	139.9	222.8
SSSSPPPKQK	2×TMT6plex [K8; K10]; 1×TMT6plex [N-Term]; 1×Phospho [S4(99.7)]	Q9UQ35	Serine/arginine repetitive matrix protein 2	SRRM2	Q9UQ35 [817-826]	Q9UQ35 1×Phospho [S820(99.7)]	1810.01	2.83	1	171.3	202.1	162.3	178.1	115.7	159.3	43	84.3	62.9
HSRSPFEDSR	1×TMT6plex [N-Term]; 1×Phospho [S4(100)]	O14654	Insulin receptor substrate 4	IRS4	O14654 [732-741]	O14654 1×Phospho [S735(100)]	1526.7	2.89	1	170.9	182.7	147.2	142.8	121.3	166.6	67.6	198.1	187.6
GNLLHFPSSQGEEEKEKLEGDHTIR	2×TMT6plex [K15; K17]; 1×TMT6plex [N-Term]; 1×Phospho [S/T]	Q12888	TP53-binding protein 1	TP53BP1	Q12888 [1060-1084]		3617.86	4.4	1	170.9	178.8	179.5	190.7	157.4	184	158.7	303.9	297.5
EPSPEKNSK	2×TMT6plex [K6; K9]; 1×TMT6plex [N-Term]; 1×Phospho [S3(100)]	Q8IYB3	Serine/arginine repetitive matrix protein 1	SRRM1	Q8IYB3 [258-266]	Q8IYB3 1×Phospho [S260(100)]	1782.96	2.27	2	170.9	165.1	201.3	202.8	134	192.2	75.9	146.6	77.6
RLSPSASPPR	1×TMT6plex [N-Term]; 1×Phospho [S3(100)]	Q8IYB3	Serine/arginine repetitive matrix protein 1	SRRM1	Q8IYB3 [387-396]	Q8IYB3 1×Phospho [S389(100)]	1376.72	4.24	3	170.9	179.4	205.1	173.8	197.1	183.7	122.9	132.3	149.1
RPDPDSDEDEDYER	1×TMT6plex [N-Term]; 1×Phospho [S6(100)]	Q96I25	Splicing factor 45	RBM17	Q96I25 [150-163]	Q96I25 1×Phospho [S155(100)]	2046.81	4.67	2	170.9	184.7	204.6	184.4	120.2	217.2	82.5	259.4	185.5
AGDTSDQEGHSLEEK	1×TMT6plex [K15]; 1×TMT6plex [N-Term]; 1×Phospho [T/S]	Q99607	ETS-related transcription factor Elf-4	ELF4	Q99607 [147-161]		2140.98	2.66	1	170.9	144	144.2	145	83.2	140.5	57.2	185.3	123.1
TTIPEEEEEEEEAAGVVVEEELFHQQGTPR	1×TMT6plex [N-Term]; 1×Phospho [T28(100)]	P20700	Lamin-B1	LMNB1	P20700 [548-577]	P20700 1×Phospho [T575(100)]	3720.7	6.38	2	170.5	121.5	148.9	144.1	91.7	137.9	53.3	176	132.7
SSPVLQHK	1×TMT6plex [K8]; 1×TMT6plex [N-Term]; 1×Phospho [S2(99.8)]	Q3V6T2	Girdin	CCDC88A	Q3V6T2 [1652-1659]	Q3V6T2 1×Phospho [S1653(99.8)]	1433.79	3.38	1	170.5	166.5	180.4	205.1	182.7	195	163.9	259.4	223.6
TLSVAAAFNEDEDSEPEEMPPEAK	1×Oxidation [M19]; 1×TMT6plex [K24]; 1×TMT6plex [N-Term]; 1×Phospho [S14(100)]	Q8WW12	PEST proteolytic signal-containing nuclear protein	PCNP	Q8WW12 [106-129]	Q8WW12 1×Phospho [S119(100)]	3160.43	5.21	2	170.5	144.9	120.9	116	76.5	94.8	61.6	125.1	118.9
LSDSTTGADSLLDISSEADQQDLLSLLQAK	1×TMT6plex [K30]; 1×TMT6plex [N-Term]; 1×Phospho [S/T]	Q9P0K7	Ankycorbin	RAI14	Q9P0K7 [326-355]		3672.85	5.99	3	170.5	105.6	131	144.6	69	120.2	62.9	211.4	161.8
IPNYQLSPTKLPSINK	2×TMT6plex [K10; K16]; 1×TMT6plex [N-Term]; 1×Phospho [S7(100)]	O60934	Nibrin	NBN	O60934 [426-441]	O60934 1×Phospho [S432(100)]	2580.48	3.21	1	170.1	137.5	194.8	184.2	130.4	174.3	121.7	243.7	196.7
TSSVPEYVYNLHLVENDFVGGR	1×TMT6plex [N-Term]; 1×Phospho [S3(99.6)]	Q99959	Plakophilin-2	PKP2	Q99959 [80-101]	Q99959 1×Phospho [S82(99.6)]	2804.35	5.61	1	170.1	131.7	106.1	131.8	81.6	129.2	48.1	109.4	115.3
GPSPAPASSPKREVLYDSEGLSGEER	1×TMT6plex [K11]; 1×TMT6plex [N-Term]; 1×Phospho [S9(100)]	Q9H7N4	Splicing factor, arginine/serine-rich 19	SCAF1	Q9H7N4 [717-742]	Q9H7N4 1×Phospho [S725(100)]	3253.61	3.53	2	170.1	181.8	191.5	189.6	167.3	189.4	78.5	199.5	178.4
GRPSKTPSPSQPK	2×TMT6plex [K5; K13]; 1×TMT6plex [N-Term]; 1×Phospho [S8(100)]	Q9NTI5	Sister chromatid cohesion protein PDS5 homolog B	PDS5B	Q9NTI5 [1376-1388]	Q9NTI5 1×Phospho [S1383(100)]	2134.2	3.74	2	170.1	204.6	141.8	142.1	84.3	180.9	41.3	103.2	104.1
ALAPSPPAEFIYYCVDEDELQPYTNRR	1×Carbamidomethyl [C14]; 1×TMT6plex [N-Term]; 1×Phospho [S5(100)]	Q9UIS9	Methyl-CpG-binding domain protein 1	MBD1	Q9UIS9 [307-333]	Q9UIS9 1×Phospho [S311(100)]	3523.64	5.34	2	170.1	131	171.7	157.4	95.5	140.9	58.3	112.8	113.2
RAVSVPASFFR	1×TMT6plex [N-Term]; 1×Phospho [S4(100)]	O14654	Insulin receptor substrate 4	IRS4	O14654 [424-434]	O14654 1×Phospho [S427(100)]	1545.81	3.95	2	169.7	160.6	159.2	157.6	159.6	159.7	146.1	130.3	158.6
RRSPSPAPPPR	1×TMT6plex [N-Term]; 1×Phospho [S3(99.6)]	Q8IYB3	Serine/arginine repetitive matrix protein 1	SRRM1	Q8IYB3 [558-568]	Q8IYB3 1×Phospho [S560(99.6)]	1526.82	3.19	2	169.7	215.5	199	284.7	272.7	245.9	57	83.5	71.9
GINGGPSRMSPK	1×TMT6plex [K12]; 1×TMT6plex [N-Term]; 1×Phospho [S10(100)]	Q8WWM7	Ataxin-2-like protein	ATXN2L	Q8WWM7 [400-411]	Q8WWM7 1×Phospho [S409(100)]	1738.91	2.03	1	169.7	169	160.2	207.6	201.3	158.3	207.3	303.3	372.8
VTSVPGKASDPGAASTK	2×TMT6plex [K7; K17]; 1×TMT6plex [N-Term]; 1×Phospho [S9(100)]	Q86VM9	Zinc finger CCCH domain-containing protein 18	ZC3H18	Q86VM9 [902-918]	Q86VM9 1×Phospho [S910(100)]	2340.28	2.75	1	169.2	197.6	178.8	170.9	103.4	218.3	54.3	150.1	150.6
GLWSTDSAEEDKETK	2×TMT6plex [K12; K15]; 1×TMT6plex [N-Term]; 1×Phospho [S7(100)]	Q99549	M-phase phosphoprotein 8	MPHOSPH8	Q99549 [397-411]	Q99549 1×Phospho [S403(100)]	2463.23	4.36	1	169.2	257.9	213.6	192.5	177.9	291.7	94.3	177.1	158.2
RLPSSPASPSPK	1×TMT6plex [K12]; 1×TMT6plex [N-Term]; 1×Phospho [S8(99.4)]	Q9H4G0	Band 4.1-like protein 1	EPB41L1	Q9H4G0 [537-548]	Q9H4G0 1×Phospho [S544(99.4)]	1761.97	3.69	1	168.8	201.3	221.8	208.7	153.8	216	131.5	183.8	178
SPPSPVER	1×TMT6plex [N-Term]; 1×Phospho [S4(100)]	Q02952	A-kinase anchor protein 12	AKAP12	Q02952 [1328-1335]	Q02952 1×Phospho [S1331(100)]	1177.58	2.11	1	168.4	147	168.4	141	119.7	147.3	87.9	164.6	162.4
TIAHSPTSFTESSSK	1×TMT6plex [K15]; 1×TMT6plex [N-Term]; 1×Phospho [S5(100)]	Q03164	Histone-lysine N-methyltransferase 2A	KMT2A	Q03164 [2094-2108]	Q03164 1×Phospho [S2098(100)]	2118.05	4.39	2	168.4	187.4	186.3	242.9	176.9	208	166	380.7	298.7
SSLSRERGEK	1×TMT6plex [K10]; 1×TMT6plex [N-Term]; 2×Phospho [S2(100); S4(100)]	Q04637	Eukaryotic translation initiation factor 4 gamma 1	EIF4G1	Q04637 [1144-1153]	Q04637 2×Phospho [S1145(100); S1147(100)]	1766.86	1.54	1	168.4	172.3	108	123	82.8	152.9	42.8	92.8	114.6
RVNDAEPGSPEAPQGK	1×TMT6plex [K16]; 1×TMT6plex [N-Term]; 1×Phospho [S9(100)]	Q8N8A6	ATP-dependent RNA helicase DDX51	DDX51	Q8N8A6 [75-90]	Q8N8A6 1×Phospho [S83(100)]	2190.1	6.05	2	168.4	216.6	210.3	217.5	168.3	224.2	126.6	234.4	195.8
RVPTTLSIKPLGAISPVLNR	1×TMT6plex [K9]; 1×TMT6plex [N-Term]; 1×Phospho [S15(100)]	Q8NEN9	PDZ domain-containing protein 8	PDZD8	Q8NEN9 [524-543]	Q8NEN9 1×Phospho [S538(100)]	2670.58	7.41	2	168.4	168.9	185.1	226	154.3	184.2	192.6	228.3	241.5
IAQVSPGPR	1×TMT6plex [N-Term]; 1×Phospho [S5(100)]	Q9NQS7	Inner centromere protein	INCENP	Q9NQS7 [259-267]	Q9NQS7 1×Phospho [S263(100)]	1233.66	1.99	1	168.4	180.5	167.7	190.2	143.6	203.7	132.5	304.2	297.5
GGVTGSPEASISGSK	1×TMT6plex [K15]; 1×TMT6plex [N-Term]; 1×Phospho [S6(100)]	Q09666	Neuroblast differentiation-associated protein AHNAK	AHNAK	Q09666 [5726-5740]	Q09666 1×Phospho [S5731(100)]	1871.95	3.68	2	168	172.7	144.9	190.5	105.5	198.8	80.8	280.1	151.3
ASPSPPPKR	1×TMT6plex [K8]; 1×TMT6plex [N-Term]; 1×Phospho [S4(100)]	Q8IYB3	Serine/arginine repetitive matrix protein 1	SRRM1	Q8IYB3 [625-633]	Q8IYB3 1×Phospho [S628(100)]	1474.82	2.49	1	168	180.1	192.9	150.7	174.4	168.9	106.6	112.8	112.1
AVGMPSPVSPK	1×Oxidation [M4]; 1×TMT6plex [K11]; 1×TMT6plex [N-Term]; 1×Phospho [S9(100)]	Q9UHB7	AF4/FMR2 family member 4	AFF4	Q9UHB7 [1050-1060]	Q9UHB7 1×Phospho [S1058(100)]	1623.86	4.03	2	168	160.8	149.4	132.5	130.6	151.5	130.4	146	160.7
STSFRGGMGSGGLATGIAGGLAGMGGIQNEKETMQSLNDR	3×Oxidation [M8; M24; M34]; 1×TMT6plex [K31]; 1×TMT6plex [N-Term]; 1×Phospho [T/S]	P05783	Keratin, type I cytoskeletal 18	KRT18	P05783 [51-90]		4500.14	4.81	2	167.6	143.5	200.9	101.2	84.5	145.2	67.1	101.8	133.8
DLLSDLQDISDSER	1×TMT6plex [N-Term]; 1×Phospho [S10(100)]	P21127	Cyclin-dependent kinase 11B	CDK11B	P21127 [274-287]	P21127 1×Phospho [S283(100)]	1914.89	3.32	1	167.6	133.6	135.5	157	92.8	117.4	55.1	114	111.9
TPVSPVKFSPGDFWGR	1×TMT6plex [K7]; 1×TMT6plex [N-Term]; 1×Phospho [S4(100)]	P23443	Ribosomal protein S6 kinase beta-1	RPS6KB1	P23443 [444-459]	P23443 1×Phospho [S447(100)]	2315.2	2.2	2	167.6	160.3	180.4	163.9	165.3	149.6	147.5	128	174.2
SSLSRER	1×TMT6plex [N-Term]; 1×Phospho [S4(100)]	Q04637	Eukaryotic translation initiation factor 4 gamma 1	EIF4G1	Q04637 [1144-1150]	Q04637 1×Phospho [S1147(100)]	1143.57	1.93	2	167.6	128.6	125.8	125.3	91.6	123	50.2	79.4	81.2
VSSPVFGATSSIK	1×TMT6plex [K13]; 1×TMT6plex [N-Term]; 1×Phospho [S3(99.6)]	Q99708	DNA endonuclease RBBP8	RBBP8	Q99708 [325-337]	Q99708 1×Phospho [S327(99.6)]	1817.98	2.5	1	167.6	157.8	148	173.8	97	143.5	86.9	171	148.3
QTTFLGSPGPR	1×TMT6plex [N-Term]; 1×Phospho [S7(100)]	Q9H0X9	Oxysterol-binding protein-related protein 5	OSBPL5	Q9H0X9 [741-751]	Q9H0X9 1×Phospho [S747(100)]	1469.74	1.56	1	167.6	177.3	158.1	177.4	121.2	196.9	76.5	135.8	146.6
GLPSPYNMSSAPGSR	1×Oxidation [M8]; 1×TMT6plex [N-Term]; 1×Phospho [S14(100)]	P15924	Desmoplakin	DSP	P15924 [2812-2826]	P15924 1×Phospho [S2825(100)]	1845.84	2.53	2	167.2	160.2	150.1	173.4	137.4	170.3	142.4	219	192.5
SAASPVVSSMPER	1×Oxidation [M10]; 1×TMT6plex [N-Term]; 1×Phospho [S4(100)]	P18583	Protein SON	SON	P18583 [1766-1778]	P18583 1×Phospho [S1769(100)]	1642.77	2.18	2	167.2	192.6	176.2	163.7	141.7	205.6	73.2	169.8	119.9
DGDSYDPYDFSDTEEEMPQVHTPK	1×Oxidation [M17]; 1×TMT6plex [K24]; 1×TMT6plex [N-Term]; 2×Phospho [T22(100); S/T/Y]	P25205	DNA replication licensing factor MCM3	MCM3	P25205 [701-724]	P25205 2×Phospho [T722(100); S/T/Y]	3436.39	3.81	2	167.2	163.3	172.4	145	97	181.6	76	165.2	138.6
[truncated: 2,591 more rows]
