# Supplementary material for: Excessive Inorganic Phosphate Burden Perturbed Intracellular Signaling: Quantitative Proteomics and Phosphoproteomics Analyses
Source: Front Nutr. 2022 Jan 14;8:765391. doi: 10.3389/fnut.2021.765391 (PMC8795896; doi:10.3389/fnut.2021.765391)
Supplement: Supplementary file 4 [file Table_4.XLSX]

## Sheet: Sheet1
Table S4. Comparison of protein fold change between 10mM and 1mM Pi treated cells
Accession	Description	Gene ID	MW [kDa]	Pep #	Cov[%]	# PSMs	1-1	1-2	1-3	10-1	10-2	10-3	Ratio 10/1	Ttest(p)
Q96GW9	Methionine--tRNA ligase, mitochondrial	MARS2	66.5	1	3.54132	1	31.9	86	32.3	65.3	91	80.6	1.57723	0.211612
Q96JG6	Syndetin	CCDC132	111.1	1	2.48963	1	11.4	9.8	13.7	14.9	17.4	20.4	1.51003	0.0383954
Q7Z3U7	Protein MON2 homolog	MON2	190.2	1	0.582411	1	122.1	183.6	124.1	192.5	232.1	210.5	1.47766	0.0419617
Q9NUT2	ATP-binding cassette sub-family B member 8, mitochondrial	ABCB8	79.9	3	4.4898	3	231.8	319.2	223.6	324.5	387.7	431.1	1.47599	0.0476245
Q8WUJ1	Neuferricin	CYB5D2	28.7	1	7.95455	1	19.6	28.7	25.2	35.7	37.2	35.1	1.46939	0.0134379
P02765	Alpha-2-HS-glycoprotein		39.3	4	7.08447	5	270.9	256.8	289.3	365.7	405.3	400	1.43329	0.00162738
Q5TA31	E3 ubiquitin-protein ligase RNF187	RNF187	26.2	1	13.1915	1	17.8	17.6	16.1	26.1	23.8	22.9	1.41359	0.00290089
Q92610	Zinc finger protein 592	ZNF592	137.4	1	1.10497	2	17.1	15.9	22.5	27.1	22.4	27.2	1.38198	0.0516431
P62341	Thioredoxin reductase-like selenoprotein T	SELT	22.3	1	6.66667	1	42.1	37.8	47.3	55.4	56	62.1	1.36399	0.0114017
Q9BWX5	Transcription factor GATA-5	GATA5	41.3	1	4.03023	1	110.3	156.6	114.5	165.9	179.1	173.2	1.35868	0.0404733
Q14517	Protocadherin Fat 1	FAT1	506	1	0.21796	1	12.7	15.4	14.3	18.8	19.4	19.1	1.35142	0.00346872
P61313	60S ribosomal protein L15	RPL15	24.1	12	39.2157	17	2963.5	3249.7	3815.9	5024.8	3821.2	4517.1	1.33243	0.0608263
Q14161	ARF GTPase-activating protein GIT2	GIT2	84.5	3	4.74308	3	20.6	28.7	32.7	31.3	35.7	42.2	1.33171	0.129736
A6NED2	RCC1 domain-containing protein 1	RCCD1	40.1	2	13.5638	2	69.7	79	64.6	93.3	96.3	92.5	1.32255	0.00631263
Q9Y2G3	Probable phospholipid-transporting ATPase IF	ATP11B	134.1	1	1.86916	1	22.1	20.1	25.6	33.7	27.3	27.8	1.30973	0.0550531
Q8NI77	Kinesin-like protein KIF18A	KIF18A	102.2	2	3.67483	2	21.3	23.4	20.1	26.5	28.6	29.2	1.30093	0.00679739
Q70CQ3	Ubiquitin carboxyl-terminal hydrolase 30	USP30	58.5	1	4.44874	1	16.7	14.6	16.9	19.1	23.6	19.6	1.29253	0.0427109
P46781	40S ribosomal protein S9	RPS9	22.6	10	43.299	13	5362.3	3794.9	4485.7	6761.8	5144.2	5726.4	1.29242	0.112304
Q8NEY1	Neuron navigator 1	NAV1	202.3	1	0.586042	1	36.3	43.2	40.8	47.3	55.3	52.6	1.29011	0.0199044
Q7L5D6	Golgi to ER traffic protein 4 homolog	GET4	36.5	1	4.58716	2	27.2	19.5	29.8	36.3	31.4	30.6	1.28497	0.111443
Q96HN2	Adenosylhomocysteinase 3	AHCYL2	66.7	9	14.4026	12	36	40.2	40.3	54.1	42.8	52.1	1.27897	0.0449184
P57087	Junctional adhesion molecule B	JAM2	33.2	1	6.04027	1	29.2	29.6	36.2	41.2	46.5	33.4	1.27474	0.121019
P15954	Cytochrome c oxidase subunit 7C, mitochondrial	COX7C	7.2	2	28.5714	4	1024.8	1040.5	1241.1	1437.5	1351	1420.5	1.27299	0.0156157
Q658Y4	Protein FAM91A1	FAM91A1	93.8	7	13.0072	8	93.1	84.4	134.8	136.7	126.7	134	1.27249	0.147775
P09017	Homeobox protein Hox-C4	HOXC4	29.8	1	5.30303	1	9.4	13.3	13	17.4	13	15	1.27171	0.144388
O75509	Tumor necrosis factor receptor superfamily member 21	TNFRSF21	71.8	1	3.05344	1	27.2	29	24.2	33.9	36.4	31.9	1.27114	0.0190834
Q5TKA1	Protein lin-9 homolog	LIN9	61.9	1	2.76753	1	47.5	43.3	46.3	64.4	61	48.4	1.26769	0.0716096
Q9H857	5'-nucleotidase domain-containing protein 2	NT5DC2	60.7	9	21.1538	12	774.9	707.5	736.8	779.3	1271.3	762	1.26739	0.30455
P04080	Cystatin-B	CSTB	11.1	4	42.8571	4	669.7	647	774	749.7	1138.1	761.5	1.26718	0.23528
O95825	Quinone oxidoreductase-like protein 1	CRYZL1	38.7	1	8.02292	2	10.5	10.1	8.9	12.6	11.6	13.1	1.26441	0.0163245
Q9BT40	Inositol polyphosphate 5-phosphatase K	INPP5K	51.1	1	2.23214	1	106.4	104.1	110.5	138.7	134.8	132.1	1.26355	0.000460173
Q5BJF2	Sigma intracellular receptor 2	TMEM97	20.8	2	10.2273	2	152.4	141.1	171.2	189.2	205.3	192.4	1.26297	0.015507
Q8N612	FTS and Hook-interacting protein	FAM160A2	105.5	1	2.57202	1	11.4	13	11.7	12.5	17.3	15.7	1.26039	0.103983
Q96DE0	U8 snoRNA-decapping enzyme	NUDT16	21.3	1	9.74359	1	47.9	46.6	42.8	57.8	57.7	57.3	1.25856	0.00153394
Q08AF3	Schlafen family member 5	SLFN5	101	2	3.0303	2	38.3	49	52.5	60.3	60.4	55	1.2568	0.0609825
Q9Y6I4	Ubiquitin carboxyl-terminal hydrolase 3	USP3	58.9	1	1.53846	1	106	104.6	122.5	137.6	134.6	146.1	1.25578	0.013279
O43896	Kinesin-like protein KIF1C	KIF1C	122.9	5	5.07706	6	37.5	41.2	47.4	50.6	57.8	49.6	1.25297	0.0516712
Q86VU5	Catechol O-methyltransferase domain-containing protein 1	COMTD1	28.8	2	17.1756	2	17.2	19.2	13.5	22	21	19.2	1.24649	0.0921863
Q9NZQ3	NCK-interacting protein with SH3 domain	NCKIPSD	78.9	3	5.54017	4	33.4	38.4	34.1	44.2	39.7	48.1	1.24646	0.039404
O60282	Kinesin heavy chain isoform 5C	KIF5C	109.4	9	12.5392	17	52.1	59.7	63.4	73.3	78.8	65.7	1.24315	0.0481817
Q15032	R3H domain-containing protein 1	R3HDM1	120.6	1	1.45587	1	18.3	19.6	22.6	24	29.3	21.9	1.24298	0.126315
P18124	60S ribosomal protein L7	RPL7	29.2	9	33.0645	13	2307.2	1932.8	2511.6	3212.5	2581	2575.4	1.23954	0.117519
Q07820	Induced myeloid leukemia cell differentiation protein Mcl-1	MCL1	37.3	2	7.71429	3	42.9	40.2	37.7	51.5	49.5	48.4	1.23675	0.0055648
P50443	Sulfate transporter	SLC26A2	81.6	1	2.70636	1	36.3	29.3	39.4	42.3	44.2	43.2	1.23524	0.0534902
Q13443	Disintegrin and metalloproteinase domain-containing protein 9	ADAM9	90.5	2	3.2967	2	50.4	57.5	56.7	72.4	65.1	65.7	1.23451	0.0165691
O94818	Nucleolar protein 4	NOL4	71.3	1	2.03762	1	22.6	28.7	26.2	34.4	29.3	31.9	1.23355	0.0587893
Q8N4J0	Carnosine N-methyltransferase	C9orf41	47.2	1	1.95599	1	288.2	322	345.8	405.4	382.1	391	1.23274	0.0147095
Q9NSY1	BMP-2-inducible protein kinase	BMP2K	129.1	2	2.84238	2	17.2	15.7	17.9	24	18.5	20.1	1.23228	0.088819
P12074	Cytochrome c oxidase subunit 6A1, mitochondrial	COX6A1	12.1	2	43.1193	3	400.8	501.4	507.3	539.1	584.9	612.9	1.23228	0.0551702
P07305	Histone H1.0	H1F0	20.8	4	18.5567	8	2681.3	2527.4	2511.7	3075.4	3627.8	2777.1	1.22795	0.0828972
Q9ULX9	Transcription factor MafF	MAFF	17.7	1	4.26829	1	180.4	188	162.7	213.5	223.1	214.9	1.2267	0.00763727
Q02156	Protein kinase C epsilon type	PRKCE	83.6	1	3.39213	2	11.7	11.7	7.2	12.8	12	12.7	1.22549	0.205024
P60903	Protein S100-A10	S100A10	11.2	2	26.8041	5	855	906.5	1144.6	1208.8	1141.2	1211.2	1.22542	0.0767422
Q8NBN3	Transmembrane protein 87A	TMEM87A	63.4	2	3.78378	2	70.8	73.2	77	92.5	88.8	89.1	1.22353	0.00158961
Q14938	Nuclear factor 1 X-type	NFIX	55.1	1	6.77291	2	24.7	30.6	26.7	31.7	35.6	32.9	1.22195	0.0434567
Q9UKA4	A-kinase anchor protein 11	AKAP11	210.4	1	0.999474	1	26	25.6	29.5	30.2	30	38.9	1.22195	0.132664
Q6ZRP7	Sulfhydryl oxidase 2	QSOX2	77.5	6	10.6017	8	440.5	499.1	565.7	659.2	599.8	579.5	1.22135	0.0625273
P57088	Transmembrane protein 33	TMEM33	28	2	6.07287	2	65.3	57.5	72.9	81.1	85	72.7	1.22024	0.0665242
O94875	Sorbin and SH3 domain-containing protein 2	SORBS2	124	1	1.81818	1	58.6	68.1	65.3	88.9	77	68.1	1.21875	0.103106
P53680	AP-2 complex subunit sigma	AP2S1	17	3	20.4225	4	540.1	539	652	699.9	708.8	701	1.2187	0.0283746
Q6DKI1	60S ribosomal protein L7-like 1		29.7	3	12.9412	3	146.4	118.1	121.5	155.3	154.6	160.4	1.21839	0.0367231
Q9P0P8	Uncharacterized protein C6orf203	C6orf203	27.9	1	9.16667	1	158.7	167.6	186.1	214.1	223.3	186.8	1.21819	0.0520076
Q7Z7M0	Multiple epidermal growth factor-like domains protein 8	MEGF8	302.9	5	2.60105	5	54.2	58.4	47.9	62.6	71.8	61.1	1.21807	0.0615301
O94923	D-glucuronyl C5-epimerase	GLCE	70.1	1	2.43112	1	54.1	69.7	91	89.8	80	91.8	1.21788	0.23951
O75928	E3 SUMO-protein ligase PIAS2	PIAS2	68.2	2	5.63607	3	14	16.5	15.3	19.4	16.9	19.4	1.21616	0.0402134
Q15345	Leucine-rich repeat-containing protein 41	LRRC41	88.6	2	3.57143	2	97.3	105	110.3	122.9	126.7	130	1.21433	0.00651942
P07225	Vitamin K-dependent protein S	PROS1	75.1	1	1.18343	1	25.3	29.2	29.8	36.4	33.5	32.4	1.21352	0.0314471
P61009	Signal peptidase complex subunit 3	SPCS3	20.3	2	11.1111	2	319	343.4	391.9	424.3	427	427	1.21246	0.0253044
Q9NPQ8	Synembryn-A	RIC8A	59.7	4	9.98117	6	725.2	845.2	682.7	831.3	976.1	924.1	1.21233	0.0687862
Q15052	Rho guanine nucleotide exchange factor 6	ARHGEF6	87.4	5	6.95876	6	47.6	45.6	52	58.5	60	57.4	1.21143	0.00734003
P43307	Translocon-associated protein subunit alpha	SSR1	32.2	3	18.1818	14	623.5	692.1	832.5	889.5	845.8	866.5	1.21121	0.0736695
Q14147	Probable ATP-dependent RNA helicase DHX34	DHX34	128	3	5.16185	4	91.4	92	99.9	119.3	117.2	106.4	1.21038	0.0148445
Q9H490	Phosphatidylinositol glycan anchor biosynthesis class U protein	PIGU	50	1	2.29885	1	169	185.6	183.8	213.6	224.4	213.5	1.21007	0.00411206
O75911	Short-chain dehydrogenase/reductase 3	DHRS3	33.5	2	8.27815	2	125.8	142.4	139.4	157.2	175.8	160	1.20952	0.0210728
Q32P44	Echinoderm microtubule-associated protein-like 3	EML3	95.1	1	2.56696	1	12.9	17.5	21.6	14.8	24.8	23.2	1.20769	0.418102
Q9BXB1	Leucine-rich repeat-containing G-protein coupled receptor 4	LGR4	104.4	1	2.2082	1	47.4	56.1	44.5	64.2	53.5	60.7	1.20541	0.097209
P51530	DNA replication ATP-dependent helicase/nuclease DNA2	DNA2	120.3	2	2.07547	2	46.4	60.3	52.2	63.9	67.8	59.7	1.20453	0.0807255
Q6NUN9	Zinc finger protein 746	ZNF746	69.1	1	3.88199	1	24.3	29.5	30.8	38.1	25.4	38.4	1.20449	0.289059
P37287	Phosphatidylinositol N-acetylglucosaminyltransferase subunit A	PIGA	54.1	2	7.43802	4	178.6	193.6	178.4	212.4	213.2	236.9	1.20323	0.0170543
Q15047	Histone-lysine N-methyltransferase SETDB1	SETDB1	143.1	1	1.23935	1	43.5	43.9	40.2	45.9	59.4	48.2	1.20298	0.117031
Q9NVD7	Alpha-parvin	PARVA	42.2	1	3.76344	2	110.1	99.6	132.1	136.7	130	144.4	1.20275	0.0913658
Q5BJH7	Protein YIF1B	YIF1B	34.4	2	10.828	2	300.7	318.6	349.5	375.1	382	408	1.20262	0.0198425
Q9UN70	Protocadherin gamma-C3	PCDHGC3	101	2	2.35546	3	86.4	86.9	83.5	92.6	115.8	100.4	1.20249	0.0658575
Q9Y625	Glypican-6	GPC6	62.7	2	6.30631	3	66.2	61.6	66.9	77	78.1	79	1.20236	0.00172371
Q8TE02	Elongator complex protein 5	ELP5	34.8	1	4.43038	1	64.6	59.3	66.2	75.4	74.9	78.1	1.20147	0.00523483
P04844	Dolichyl-diphosphooligosaccharide--protein glycosyltransferase subunit 2	RPN2	69.2	13	25.6735	21	1841.8	1840.2	2193	2359.1	2330.6	2368.7	1.20143	0.0286743
A3KMH1	von Willebrand factor A domain-containing protein 8	VWA8	214.7	1	0.577428	1	63.7	75.9	69.3	84.6	95.5	70.8	1.20105	0.15379
Q8IW50	Protein FAM219A	FAM219A	20.4	1	8.64865	1	34.8	45.3	37.1	51.3	48.2	41.2	1.20051	0.147362
Q9UKK3	Protein mono-ADP-ribosyltransferase PARP4	PARP4	192.5	1	1.16009	1	38.8	34.9	38.2	44.9	44.6	44.6	1.19839	0.0036922
Q9NZJ4	Sacsin	SACS	520.8	3	1.13562	4	445.4	551.6	717	712.6	643.2	695.6	1.19685	0.240843
Q9C0B5	Palmitoyltransferase ZDHHC5	ZDHHC5	77.5	1	2.0979	1	158.6	171.8	196.4	209.6	218.8	201.4	1.19552	0.0476935
Q96QD8	Sodium-coupled neutral amino acid transporter 2	SLC38A2	56	3	9.28854	4	380.3	392.2	411.3	462.8	469.1	482.6	1.19488	0.0020231
Q92845	Kinesin-associated protein 3	KIFAP3	91.1	2	3.40909	3	17.8	18.7	22.6	19.3	26.2	25.1	1.19459	0.214154
O94986	Centrosomal protein of 152 kDa	CEP152	195.5	1	0.935673	1	31.6	33.9	32	39.2	38	39.2	1.19385	0.00150435
Q14061	Cytochrome c oxidase copper chaperone	COX17	6.9	1	11.1111	1	132.1	135.7	176.3	185.9	180.4	163.8	1.19365	0.140963
O00186	Syntaxin-binding protein 3	STXBP3	67.7	8	15.7095	8	859.2	860.2	918.3	1004.6	1119	1022.5	1.19274	0.0139209
Q9H7Z6	Histone acetyltransferase KAT8	KAT8	52.4	2	6.76856	2	71	75.7	69.2	84.7	85.4	87.4	1.19268	0.00272451
P00414	Cytochrome c oxidase subunit 3	COX3	29.9	1	5.36398	1	115.2	145.7	191.1	170.3	195.9	172.2	1.19115	0.288272
O76041	Nebulette	NEBL	116.4	1	1.28205	1	24.3	37.5	30.2	35.8	36.3	37.4	1.19022	0.204005
P11474	Steroid hormone receptor ERR1	ESRRA	45.5	1	5.20095	1	22.8	18.8	26.9	27.2	26.5	27.8	1.18978	0.141274
Q86TP1	Exopolyphosphatase PRUNE1	PRUNE	50.2	2	9.05077	2	47.9	40.9	50.7	53.9	54.3	57.7	1.18925	0.0492992
Q8IWU2	Serine/threonine-protein kinase LMTK2	LMTK2	164.8	2	1.13107	2	133.9	116.7	133.7	145.6	152.7	158.4	1.18839	0.0237876
Q9H9A7	RecQ-mediated genome instability protein 1	RMI1	70.1	2	6.24	2	82	95.4	93.2	110.5	107.5	103.5	1.1881	0.0213131
Q8NC60	Nitric oxide-associated protein 1	NOA1	78.4	2	4.15473	3	225.5	253.6	220.5	305.7	287.1	237.8	1.18725	0.12707
Q9UBN6	Tumor necrosis factor receptor superfamily member 10D	TNFRSF10D	41.8	1	7.51295	2	21.6	15.9	23	22.5	24.6	24.7	1.18678	0.174857
Q12893	Transmembrane protein 115	TMEM115	38.2	2	11.6809	5	86.4	84.4	81.7	107	91.1	101.3	1.18574	0.0320978
Q15628	Tumor necrosis factor receptor type 1-associated DEATH domain protein	TRADD	34.2	1	4.48718	1	74.5	86.2	79.6	113.2	94.7	77	1.1856	0.247401
Q9BYE7	Polycomb group RING finger protein 6	PCGF6	39	1	7.14286	1	23.5	18.3	25.2	29.2	25.2	25	1.18507	0.171682
Q5JU69	Torsin-2A	TOR2A	35.7	2	13.3956	4	53.5	55.8	62.4	59.2	72.4	71.6	1.18346	0.10548
A0AV96	RNA-binding protein 47	RBM47	64.1	1	3.37268	1	45.9	44.3	43.5	58.7	46.7	52.8	1.18325	0.0820337
Q9UHQ4	B-cell receptor-associated protein 29	BCAP29	28.3	2	5.80913	2	114.1	110.7	132.2	131	144.9	146.5	1.18319	0.0582324
Q9NVP1	ATP-dependent RNA helicase DDX18	DDX18	75.4	14	24.1791	23	2636	2452.9	2480.2	2973.2	3145.8	2833.3	1.18274	0.0125019
Q15800	Methylsterol monooxygenase 1	MSMO1	35.2	1	4.77816	2	225.1	215.6	262.3	268.6	268.5	294.2	1.1825	0.0617489
P30740	Leukocyte elastase inhibitor	SERPINB1	42.7	4	12.9288	5	281.3	294.4	253.4	317.9	328.6	333.9	1.18249	0.0177294
Q9BRB3	Phosphatidylinositol N-acetylglucosaminyltransferase subunit Q	PIGQ	84	2	4.47368	2	17.1	15.8	23.6	23.1	26	17.7	1.1823	0.372948
Q9NP80	Calcium-independent phospholipase A2-gamma	PNPLA8	88.4	2	1.53453	2	248.1	257.5	334.8	331.5	315.5	345.8	1.18134	0.15283
P52655	Transcription initiation factor IIA subunit 1	GTF2A1	41.5	2	7.44681	5	125.8	133.6	148.5	169.5	161.5	150.8	1.18117	0.0454827
O96006	Zinc finger BED domain-containing protein 1	ZBED1	78.1	2	3.89049	2	67	70.9	75.8	85	87.7	79.3	1.17922	0.0228594
Q05193	Dynamin-1	DNM1	97.3	8	10.3009	9	142.4	125.2	183.5	169.2	191.6	171	1.1789	0.224253
O95674	Phosphatidate cytidylyltransferase 2	CDS2	51.4	2	11.236	3	105.7	105.8	115.8	149.6	121	114.9	1.17782	0.158524
Q96EC8	Protein YIPF6	YIPF6	26.2	1	5.08475	1	75.3	86.5	91	98.2	97.8	101.7	1.17761	0.0362516
Q8N5S1	Solute carrier family 25 member 41	SLC25A41	40.8	1	2.16216	1	123.5	128.6	142.1	130.2	172.7	161	1.17681	0.168422
O94762	ATP-dependent DNA helicase Q5	RECQL5	108.8	6	5.54995	6	324.5	321.9	332.4	372.9	392.6	386.3	1.17675	0.000951619
Q96AG3	Solute carrier family 25 member 46	SLC25A46	46.1	2	10.7656	2	72.2	77	79.5	94.8	89.6	84.7	1.17665	0.0204395
P06307	Cholecystokinin	CCK	12.7	1	7.82609	2	576.1	637.2	554.5	785.4	730.8	562.8	1.17604	0.219986
P48506	Glutamate--cysteine ligase catalytic subunit	GCLC	72.7	2	6.27943	2	170.6	165.1	150.2	200.6	199.2	171.1	1.17493	0.0674702
Q15363	Transmembrane emp24 domain-containing protein 2	TMED2	22.7	5	21.8905	8	1468.3	1562.9	1884.5	1935.7	1851.6	1980.3	1.1733	0.0969358
Q9UGP8	Translocation protein SEC63 homolog	SEC63	87.9	9	15.3947	11	1101.2	1128.2	1279.4	1346.1	1398.9	1370.4	1.17288	0.0245425
Q8WVM7	Cohesin subunit SA-1	STAG1	144.3	2	3.10016	2	95.8	96.9	110.5	117.8	121.1	116.7	1.17282	0.0236222
Q9NZ56	Formin-2	FMN2	180	1	1.10337	1	15.7	16.8	13.8	19.1	15.6	19.6	1.17279	0.156998
Q9UBP9	PTB domain-containing engulfment adapter protein 1	GULP1	34.5	3	10.1974	3	68.5	70.9	70.9	77.9	84.6	84	1.17214	0.00616649
Q5HYI7	Metaxin-3	MTX3	35.1	1	3.20513	1	117.8	121.4	130.4	140.6	152.6	139.9	1.17181	0.0191046
Q8NDI1	EH domain-binding protein 1	EHBP1	139.9	1	1.46223	1	29.8	35.1	30.9	39.8	36.8	35.5	1.17015	0.0574526
Q6PID8	Kelch domain-containing protein 10	KLHDC10	49.1	1	2.48869	1	30.5	31.2	27.8	38.8	30.7	35.2	1.16983	0.119138
O15484	Calpain-5	CAPN5	73.1	1	2.8125	2	57.8	49.7	59.8	66.5	62.2	66.9	1.16916	0.0515645
Q16563	Synaptophysin-like protein 1	SYPL1	28.5	1	4.2471	1	188.9	190.2	212.6	236.2	221.9	233.5	1.16884	0.0197667
Q9Y6N1	Cytochrome c oxidase assembly protein COX11, mitochondrial	COX11	31.4	2	12.3188	2	123.6	152.1	165.6	189.6	158.1	168.1	1.16882	0.183919
Q9H0V1	Transmembrane protein 168	TMEM168	79.7	2	3.29986	2	51.6	50.6	53.1	60.1	54.6	66.8	1.16871	0.0723797
Q8IUR7	Armadillo repeat-containing protein 8	ARMC8	75.5	1	2.82318	2	41.1	37.8	34.7	49.2	41.4	42.1	1.16813	0.109385
Q96CN5	Leucine-rich repeat-containing protein 45	LRRC45	75.9	2	4.02985	3	17.7	20.7	21.3	21	23.6	25.1	1.1675	0.111162
Q9HA65	TBC1 domain family member 17	TBC1D17	72.7	1	1.23457	1	132.3	119	131	149.6	144	152.6	1.16715	0.0124141
P51531	Probable global transcription activator SNF2L2	SMARCA2	181.2	13	9.87421	18	700.6	694.4	744.6	870.6	778.7	847	1.16671	0.0200661
Q9H1E5	Thioredoxin-related transmembrane protein 4	TMX4	38.9	1	3.4384	1	132.3	139.9	177.5	178.4	168.6	177.6	1.16656	0.156249
Q13888	General transcription factor IIH subunit 2	GTF2H2	44.4	2	9.36709	2	175.6	174.9	201	225	213.2	205.1	1.16646	0.0416828
Q02878	60S ribosomal protein L6	RPL6	32.7	12	24.6528	28	4631.4	5590.1	6302.2	6506	6400.6	6366.7	1.1664	0.132309
Q9BRL6	Serine/arginine-rich splicing factor 8	SRSF8	32.3	3	11.3475	3	47.5	50.1	46.4	58	60.3	49.6	1.16597	0.0810146
O14735	CDP-diacylglycerol--inositol 3-phosphatidyltransferase	CDIPT	23.5	2	9.85915	2	281.4	266.6	313.3	331.2	331.7	341.3	1.16591	0.0282366
Q96FJ2	Dynein light chain 2, cytoplasmic	DYNLL2	10.3	2	37.0787	3	87.6	77.8	117.3	100	113.1	116.5	1.1659	0.292136
O43913	Origin recognition complex subunit 5	ORC5	50.3	4	8.96552	6	240.8	241.2	269.5	294.4	294.5	286.7	1.16514	0.0136793
O75600	2-amino-3-ketobutyrate coenzyme A ligase, mitochondrial	GCAT	45.3	3	18.8544	3	67.7	87.8	89.4	102.9	102.9	79.4	1.16456	0.26968
Q6PIW4	Fidgetin-like protein 1	FIGNL1	74	2	6.97329	2	19.1	26.8	21.7	22.6	27.1	29	1.1642	0.278357
Q96BN2	Transcriptional adapter 1	TADA1	37.4	1	4.47761	1	39	46.4	49.6	51.3	54.2	51.6	1.1637	0.0874572
Q9H0A8	COMM domain-containing protein 4	COMMD4	21.8	3	24.6231	3	83.9	85.2	100.4	101.3	109	103.2	1.16327	0.0641763
Q9UHW5	GPN-loop GTPase 3	GPN3	32.7	1	6.33803	4	35.4	42.8	50.5	55.2	53.2	41.2	1.16239	0.32223
O15439	Multidrug resistance-associated protein 4	ABCC4	149.4	7	6.86792	10	718.4	793	796.3	817.1	944.5	919.9	1.16198	0.0555058
Q6Q0C0	E3 ubiquitin-protein ligase TRAF7	TRAF7	74.6	2	3.58209	2	129.7	126.3	126.6	140.2	144.8	159.4	1.16153	0.0249386
Q92613	Protein Jade-3	PHF16	93.7	2	2.79465	3	115.2	116.7	122.5	136.4	139.5	135.7	1.1614	0.00161983
Q5VT06	Centrosome-associated protein 350	CEP350	350.7	1	0.513314	1	26.4	23.9	26	30.6	33.1	24.9	1.16121	0.182786
O96017	Serine/threonine-protein kinase Chk2	CHEK2	60.9	3	10.4972	3	223.3	211.8	249	265.3	260.5	268.2	1.16065	0.0309624
Q5VT25	Serine/threonine-protein kinase MRCK alpha	CDC42BPA	197.2	6	3.40647	6	372.2	377.4	427.3	460.6	442.1	463.2	1.16059	0.0284384
Q9Y303	N-acetylglucosamine-6-phosphate deacetylase	AMDHD2	43.7	1	5.13447	1	23.2	23.2	26	22.7	33	28.3	1.16022	0.282975
Q96D46	60S ribosomal export protein NMD3	NMD3	57.6	2	4.97018	2	37.6	35.8	35.9	43.8	42.2	40.8	1.16011	0.00505186
O75953	DnaJ homolog subfamily B member 5	DNAJB5	39.1	1	5.17241	1	23.9	26.7	26.9	32.6	30.1	27.2	1.16	0.0875648
Q9NQX4	Unconventional myosin-Vc	MYO5C	202.7	2	1.54994	2	70	70.3	77.9	89.7	86.2	77.1	1.15949	0.0636721
P02749	Beta-2-glycoprotein 1	APOH	38.3	1	2.6087	2	235.5	261.2	279.9	335.1	268.6	296.2	1.15877	0.151012
O75084	Frizzled-7	FZD7	63.6	2	2.78746	2	82.9	98.3	84.4	99.6	102.1	105.8	1.15776	0.0555646
Q6NSJ5	Volume-regulated anion channel subunit LRRC8E	LRRC8E	90.2	4	7.41206	5	205.7	233.2	258.9	267.9	281.5	258.2	1.15735	0.0946366
Q7Z2W9	39S ribosomal protein L21, mitochondrial	MRPL21	22.8	3	25.3659	5	134.3	133.4	157.4	170.7	160.5	160.7	1.15714	0.0596941
Q9BUT1	3-hydroxybutyrate dehydrogenase type 2	BDH2	26.7	3	14.2857	3	248.9	259.9	244.1	271.7	311.6	287.8	1.15699	0.0344262
Q2T9J0	Peroxisomal leader peptide-processing protease	TYSND1	59.3	2	5.12367	2	111.4	109	117.3	130	134.2	126.5	1.15694	0.00601321
Q14562	ATP-dependent RNA helicase DHX8	DHX8	139.2	7	6.39344	8	391.3	363	419.2	450.7	452.7	454.1	1.1568	0.019545
Q8N442	Translation factor GUF1, mitochondrial	GUF1	74.3	2	4.78326	2	83.1	80.3	82.4	98.5	96.6	89.2	1.15663	0.0122811
P18074	General transcription and DNA repair factor IIH helicase subunit XPD	ERCC2	86.9	5	6.05263	6	190.9	188.6	206.4	224.8	234.4	218.4	1.15651	0.01365
Q3SXM5	Inactive hydroxysteroid dehydrogenase-like protein 1	HSDL1	37	5	16.3636	5	790.2	786.3	887.3	918.3	962	968.6	1.1563	0.0247584
Q9H9H4	Vacuolar protein sorting-associated protein 37B	VPS37B	31.3	2	12.2807	3	33.2	33.1	28.4	36.4	33.6	39.5	1.15628	0.101252
Q8NBQ5	Estradiol 17-beta-dehydrogenase 11	HSD17B11	32.9	2	7.66667	3	56.6	50.7	60.5	67.3	69.9	56.8	1.15614	0.150177
Q9BXF3	Cat eye syndrome critical region protein 2	CECR2	164.1	2	2.29111	2	17.8	19.6	13.2	18.3	17.7	22.5	1.15613	0.339686
Q9UHR6	Zinc finger HIT domain-containing protein 2	ZNHIT2	42.9	1	6.69975	1	47.4	51.5	50.6	67.1	50.9	54.8	1.15585	0.197998
Q99523	Sortilin	SORT1	92	8	11.432	12	1135.2	1260.1	1342.9	1427.5	1445.3	1445.8	1.15526	0.0332469
P40616	ADP-ribosylation factor-like protein 1	ARL1	20.4	2	16.5746	5	321.7	313.1	417.4	392.9	417.7	404.9	1.1552	0.18652
Q9P281	BAH and coiled-coil domain-containing protein 1		279.8	1	0.454718	1	24	27.1	18.8	25.8	27.7	27.2	1.15451	0.221355
Q9NRW3	DNA dC->dU-editing enzyme APOBEC-3C	APOBEC3C	22.8	2	16.3158	4	45.2	53.4	69.9	58.6	70.2	65.7	1.1543	0.340115
O43422	52 kDa repressor of the inhibitor of the protein kinase	PRKRIR	87.6	2	7.35874	3	36.9	40	40.5	46.7	44.8	44	1.15417	0.0119977
Q96E29	Transcription termination factor 3, mitochondrial	MTERFD1	47.9	2	5.51559	2	146.7	155.9	168	171.1	201.7	170.3	1.15406	0.115085
P29084	Transcription initiation factor IIE subunit beta	GTF2E2	33	4	20.9622	7	318.5	310.8	361.2	391.6	377.8	373.6	1.15396	0.0375164
Q5H8A4	GPI ethanolamine phosphate transferase 2	PIGG	108.1	1	1.42421	1	75.2	82.2	71.4	86.8	92.3	84.9	1.15385	0.0385208
Q92796	Disks large homolog 3	DLG3	90.3	3	4.28397	3	109.9	123.2	121.5	134.1	133.5	141.2	1.15285	0.0204617
P46937	Transcriptional coactivator YAP1	YAP1	54.4	2	6.94444	2	67.2	74.1	72.9	79.6	96.2	71.1	1.15266	0.228407
Q6P1A2	Lysophospholipid acyltransferase 5	LPCAT3	56	1	2.05339	1	155.4	158.2	152.9	184.3	169.4	184	1.15263	0.00996881
P08236	Beta-glucuronidase	GUSB	74.7	3	3.99386	3	269.9	296.4	246.3	288.3	317.1	330.7	1.15198	0.0976636
Q99720	Sigma non-opioid intracellular receptor 1	SIGMAR1	25.1	3	23.3184	4	268.3	276	308.2	335.5	326.3	320	1.15167	0.0296667
Q9BRX8	Peroxiredoxin-like 2A	FAM213A	25.7	7	23.5808	8	879.2	916.7	1000.3	1067.2	1079.7	1073	1.15153	0.017162
Q96HB5	Coiled-coil domain-containing protein 120	CCDC120	67.5	1	1.90476	1	68.8	59.5	71.7	84.6	74.3	71.3	1.151	0.138753
P61803	Dolichyl-diphosphooligosaccharide--protein glycosyltransferase subunit DAD1	DAD1	12.5	1	10.6195	1	172.5	189.1	212.4	210.2	213.3	237.1	1.15087	0.114712
Q93100	Phosphorylase b kinase regulatory subunit beta	PHKB	124.8	2	2.19579	2	160.6	161.1	199.6	199.8	202.4	197.5	1.15039	0.11466
P10114	Ras-related protein Rap-2a	RAP2A	20.6	5	28.9617	7	45.2	43.9	58.1	59	51.6	58.7	1.15014	0.224867
O14795	Protein unc-13 homolog B	UNC13B	180.6	1	0.817096	1	19.8	24.3	34	30.4	27.2	32.2	1.14981	0.429106
Q01850	Cerebellar degeneration-related protein 2	CDR2	51.8	2	9.69163	2	53.5	62.2	58.3	71.8	72.5	55.6	1.14885	0.2278
Q13445	Transmembrane emp24 domain-containing protein 1	TMED1	25.2	1	7.48899	1	68.9	87	80.7	92.2	91.5	88.1	1.14877	0.0978293
O14524	Nuclear envelope integral membrane protein 1	TMEM194A	50.6	5	10.5856	6	459.9	503.4	565.2	591.5	583.1	580.9	1.14851	0.0694613
Q2M1P5	Kinesin-like protein KIF7	KIF7	150.5	3	4.09531	4	423.9	426.9	547.8	556.8	508.9	540	1.14808	0.184915
Q8IZ07	Ankyrin repeat domain-containing protein 13A	ANKRD13A	67.6	2	4.23729	2	24.2	22.8	28.8	27.8	33.1	26.1	1.14776	0.250419
Q9NV31	U3 small nucleolar ribonucleoprotein protein IMP3	IMP3	21.8	3	26.6304	6	287.4	311.6	294.8	341	356.4	328.4	1.14768	0.0152088
Q96GJ1	tRNA (uracil(54)-C(5))-methyltransferase homolog	TRMT2B	56.4	1	2.97619	2	49.2	50.2	55.8	57.7	58.2	62.2	1.14755	0.0378643
P07996	Thrombospondin-1	THBS1	129.3	6	5.47009	8	406.4	398.2	410.1	460.5	488.4	444.5	1.14711	0.0110017
Q99829	Copine-1	CPNE1	59	12	18.622	13	1405.8	1230.7	1491.3	1590.5	1558.7	1584.9	1.14688	0.0591831
Q8TBC5	Zinc finger and SCAN domain-containing protein 18	ZSCAN18	54.8	1	1.37255	3	772.2	800.5	1039.6	967.1	1039.8	989	1.14684	0.217734
Q9P003	Protein cornichon homolog 4	CNIH4	16.1	1	14.3885	2	110.1	120.3	102.1	133.9	124.8	122.6	1.14677	0.0612208
Q6RW13	Type-1 angiotensin II receptor-associated protein	AGTRAP	17.4	1	13.8365	5	183.7	189.1	208.5	203.3	215.6	247.7	1.14674	0.135257
Q9H6Y2	WD repeat-containing protein 55	WDR55	42	3	16.188	3	59.5	54.7	67.4	72.9	73.7	61.6	1.14648	0.174838
Q9UPT6	C-Jun-amino-terminal kinase-interacting protein 3	MAPK8IP3	147.4	4	3.06886	4	92.4	92.5	97	110.9	106.4	105.8	1.14615	0.00342196
P84090	Enhancer of rudimentary homolog	ERH	12.3	5	38.4615	11	1477.4	1583.4	1772.4	1898.5	1738.9	1900	1.1457	0.0817771
P08582	Melanotransferrin	MFI2	80.2	3	3.79404	3	48.2	52.8	56	61.2	61.7	56.9	1.14522	0.0495516
O43924	Retinal rod rhodopsin-sensitive cGMP 3',5'-cyclic phosphodiesterase subunit delta	PDE6D	17.4	1	12.6667	1	45.7	48.2	57	61.5	60.2	51.1	1.14513	0.198215
Q9BS16	Centromere protein K	CENPK	31.6	2	15.6134	2	67	87.1	85.1	84.9	97.2	91.8	1.14507	0.189078
Q96S52	GPI transamidase component PIG-S	PIGS	61.6	6	16.9369	7	332.3	342.1	383.5	400.8	408.6	401.9	1.145	0.0322728
Q9BZE4	Nucleolar GTP-binding protein 1	GTPBP4	73.9	14	22.2397	16	2256.8	1908.7	1825.8	2269.2	2475.1	2114.8	1.14484	0.160787
Q9NVH6	Trimethyllysine dioxygenase, mitochondrial	TMLHE	49.5	4	9.50119	5	231.7	235.2	263.1	256.3	300.5	278.9	1.14479	0.0948856
Q9BQE4	Selenoprotein S	VIMP	21.2	2	6.87831	2	214.4	210.9	223.9	240.5	244.7	257.7	1.14433	0.00848678
Q8ND82	Zinc finger protein 280C	ZNF280C	83	3	8.41248	5	72.2	71.4	75.4	80.5	91.2	78.9	1.14429	0.0599892
P12429	Annexin A3	ANXA3	36.4	14	48.6068	21	3280.4	2902.8	3669.2	3749.7	3739.8	3783.9	1.14423	0.0994236
Q96GC9	Vacuole membrane protein 1	VMP1	46.2	2	9.1133	6	199.2	199.1	244.1	237.5	245.2	252.3	1.14415	0.118658
Q5SGD2	Protein phosphatase 1L	PPM1L	41	2	6.11111	2	113.4	106.5	117.6	124.9	136.3	124.9	1.144	0.0314992
P30536	Translocator protein	TSPO	18.8	1	4.73373	2	281.7	308.7	307.1	371.9	350.1	304.2	1.1434	0.120266
Q96SZ6	CDK5 regulatory subunit-associated protein 1	CDK5RAP1	67.6	2	4.99168	3	82.5	100.9	86.9	106.3	110.9	91.8	1.14317	0.181869
Q9NXC5	GATOR complex protein MIOS	MIOS	98.5	3	3.77143	3	50.4	46.1	43.9	54.8	57.2	48.5	1.14316	0.105993
Q9NQX7	Integral membrane protein 2C	ITM2C	30.2	2	10.4869	2	42.8	40.6	44.3	51.8	48.4	45.7	1.14252	0.0425479
Q9NWM8	Peptidyl-prolyl cis-trans isomerase FKBP14	FKBP14	24.2	2	11.3744	2	68.3	88.4	82.5	92.6	90.1	90.5	1.14214	0.132647
Q6NUK4	Receptor expression-enhancing protein 3	REEP3	29.2	4	21.9608	4	372.4	375.1	409.5	437.5	425	458.8	1.14201	0.024113
Q9BVS4	Serine/threonine-protein kinase RIO2	RIOK2	63.2	2	5.43478	2	52.5	50.9	60.8	57.6	62.4	67.5	1.1419	0.13765
Q9NY47	Voltage-dependent calcium channel subunit alpha-2/delta-2	CACNA2D2	129.7	1	1.04348	1	111.5	119.8	111.2	119.7	145.7	125.7	1.1419	0.124353
Q15013	MAD2L1-binding protein	MAD2L1BP	31	1	9.48905	2	44.9	40.3	42.4	47.8	50.1	47.8	1.14185	0.0170876
Q9P031	Thyroid transcription factor 1-associated protein 26	CCDC59	28.7	1	7.46888	1	109.1	108.8	107.9	132.3	132.4	107.3	1.1418	0.139181
Q8WXF7	Atlastin-1	ATL1	63.5	2	5.01792	2	69.3	71.9	76	88.8	80.8	78.4	1.1418	0.050074
Q9ULD4	Bromodomain and PHD finger-containing protein 3	BRPF3	135.7	1	1.24481	2	63.6	81.9	76.3	84.9	85	83.3	1.14157	0.126767
Q9NQ55	Suppressor of SWI4 1 homolog	PPAN	53.2	6	20.7188	8	803	664.2	581.1	832.6	820.5	684.6	1.14129	0.295646
Q9NS69	Mitochondrial import receptor subunit TOM22 homolog	TOMM22	15.5	3	33.8028	7	455.4	482.6	545.3	598.4	544.3	549.8	1.14104	0.0925747
Q8NHZ8	Anaphase-promoting complex subunit CDC26	CDC26	9.8	2	24.7059	2	128	131.5	150.1	159.2	159.7	148.4	1.14087	0.0689292
Q9H0J9	Protein mono-ADP-ribosyltransferase PARP12	PARP12	79	1	2.56776	1	42.2	40.7	48.6	49.3	50.9	49.8	1.14068	0.0668643
Q9UIV1	CCR4-NOT transcription complex subunit 7	CNOT7	32.7	1	4.91228	2	26.2	30.9	25.4	31.5	34.7	27.9	1.14061	0.212302
P29558	RNA-binding motif, single-stranded-interacting protein 1	RBMS1	44.5	3	7.63547	5	160.3	197	227.4	200	228.8	238.1	1.14058	0.290879
P43007	Neutral amino acid transporter A	SLC1A4	55.7	1	2.06767	1	88.6	89.1	102.1	105.2	103.6	110.3	1.14046	0.0543142
Q92903	Phosphatidate cytidylyltransferase 1	CDS1	53.3	1	6.07375	2	42.7	36.4	45.6	49	48.8	44.4	1.14034	0.133284
Q5TCQ9	Membrane-associated guanylate kinase, WW and PDZ domain-containing protein 3		162.8	1	1.2154	1	40.1	45.6	48.4	55.1	52.3	45.5	1.14019	0.170082
P30048	Thioredoxin-dependent peroxide reductase, mitochondrial	PRDX3	27.7	9	39.0625	19	3663.7	3891.2	4306.3	4664.5	4290.9	4566.5	1.14001	0.0647056
Q8IZR5	CKLF-like MARVEL transmembrane domain-containing protein 4	CMTM4	25.8	2	8.11966	2	128.4	133.5	131.9	131.6	155.9	161.4	1.13992	0.118869
P50416	Carnitine O-palmitoyltransferase 1, liver isoform	CPT1A	88.3	3	3.49288	3	297.6	291.4	327.2	350.5	364.3	329.5	1.13982	0.0463658
Q8TDN6	Ribosome biogenesis protein BRX1 homolog	BRIX1	41.4	3	11.6147	3	660.6	592.9	513	790.4	569.5	653.1	1.13954	0.347386
Q460N5	Protein mono-ADP-ribosyltransferase PARP14	PARP14	202.7	2	2.16546	2	32.3	32.6	48.4	41.9	44.8	42.4	1.13945	0.384011
P60033	CD81 antigen	CD81	25.8	1	8.47458	4	384.7	356.7	386.2	450.8	434.4	399.6	1.13941	0.0428235
Q9Y296	Trafficking protein particle complex subunit 4	TRAPPC4	24.3	1	6.39269	1	76.9	74.9	85.3	84.4	88	97.7	1.13918	0.0968487
Q96ME1	F-box/LRR-repeat protein 18	FBXL18	88.3	1	2.36025	1	42.5	45.5	43.5	52.7	54.9	42.2	1.13916	0.203446
O14657	Torsin-1B	TOR1B	38	5	10.119	5	821.5	792.3	865.9	930.2	962.9	930.2	1.13857	0.00884287
P12236	ADP/ATP translocase 3	SLC25A6	32.8	14	36.5772	28	1958.8	2078.7	2201.9	2313.4	2401.4	2388.4	1.13844	0.0187555
P57772	Selenocysteine-specific elongation factor	EEFSEC	65.3	3	7.38255	4	137.4	141.5	161.8	169.5	175.6	156.6	1.13842	0.0964333
P07711	Cathepsin L1	CTSL	37.5	4	11.1111	4	494	489.9	547.7	565.9	584.8	592.6	1.13822	0.0251945
O00483	Cytochrome c oxidase subunit NDUFA4	NDUFA4	9.4	4	45.679	7	2210.4	2140.7	2610.6	2628	2539.1	2756.8	1.13821	0.114624
Q9UFG5	UPF0449 protein C19orf25	C19orf25	12.9	2	26.2712	3	150	155.7	165.3	176.5	170	189.5	1.138	0.0406572
Q9HCU4	Cadherin EGF LAG seven-pass G-type receptor 2	CELSR2	317.3	4	2.49743	6	238.6	310.4	274.7	328.1	301.3	307.9	1.13791	0.163842
Q13042	Cell division cycle protein 16 homolog	CDC16	71.6	7	13.0645	7	598.1	602.4	638.3	671.6	727.7	692.3	1.13748	0.0153424
Q8IWB7	WD repeat and FYVE domain-containing protein 1	WDFY1	46.3	5	17.3171	7	348.5	364.3	365.6	398.9	417.3	410.3	1.13733	0.00300972
Q6NXR4	TELO2-interacting protein 2	TTI2	56.9	1	3.14961	1	34.2	31.4	37.8	39.2	39.1	39.3	1.13733	0.0630305
Q6UVJ0	Spindle assembly abnormal protein 6 homolog	SASS6	74.4	1	2.43531	1	69	69.1	73.1	79.6	86.1	74.5	1.13731	0.0557071
O14975	Very long-chain acyl-CoA synthetase	SLC27A2	70.3	2	5.32258	3	78.4	90.9	98.5	95.7	108	100.8	1.13704	0.149128
Q96GP6	Scavenger receptor class F member 2		92.3	2	2.52583	2	61.7	74.9	79.5	78.4	86.9	80.4	1.13697	0.170883
O00505	Importin subunit alpha-4	KPNA3	57.8	6	10.3647	6	127.2	138.3	169.5	175.1	153.3	166	1.13655	0.234365
Q92544	Transmembrane 9 superfamily member 4	TM9SF4	74.5	5	9.50156	6	907.3	1001.1	1104.3	1138.5	1157.6	1127.4	1.13636	0.0761093
Q96JJ7	Protein disulfide-isomerase TMX3	TMX3	51.8	8	28.6344	15	1162.9	1199	1314	1385.3	1414.5	1377.2	1.13632	0.023627
Q8TCJ2	Dolichyl-diphosphooligosaccharide--protein glycosyltransferase subunit STT3B	STT3B	93.6	14	16.4649	16	2463	2497.1	2771.7	2893.9	2949.9	2941.5	1.13626	0.0240578
P04350	Tubulin beta-4A chain	TUBB4A	49.6	18	58.3333	129	132.7	152.6	166.5	163.5	172.1	177.7	1.13612	0.126353
Q14149	MORC family CW-type zinc finger protein 3	MORC3	107	4	5.11182	4	569.9	644.2	620.1	712	693.9	677.9	1.13608	0.0256604
Q96EB1	Elongator complex protein 4	ELP4	46.6	1	4.24528	1	33.1	35.9	40.5	47.3	40.3	36.8	1.13607	0.257643
Q86Y56	Dynein assembly factor 5, axonemal	HEATR2	93.5	5	7.83626	5	87	91.9	88	104.6	104.7	93.9	1.13601	0.0356516
Q6NTF9	Rhomboid domain-containing protein 2	RHBDD2	39.2	1	2.47253	1	300.8	307.7	337.2	379.6	346.4	348.1	1.13577	0.0510435
Q9NWS8	Required for meiotic nuclear division protein 1 homolog	RMND1	51.6	2	4.00891	2	192.5	193.6	201.7	210.2	229.7	227.7	1.13576	0.017701
Q9Y221	60S ribosome subunit biogenesis protein NIP7 homolog	NIP7	20.4	3	20.5556	5	645.3	670.4	723.4	747.6	779.9	788.4	1.13575	0.0242977
Q9UJC5	SH3 domain-binding glutamic acid-rich-like protein 2	SH3BGRL2	12.3	1	11.215	1	89.7	90.6	131.4	118.6	115.4	120	1.13571	0.36528
Q8WVT3	Trafficking protein particle complex subunit 12	TRAPPC12	79.3	2	5.71429	2	142	145.4	151.3	172.2	170.1	155.9	1.13563	0.0267276
Q7Z7F0	KH homology domain-containing protein 4	KIAA0907	64.8	2	4.23453	2	563	556.1	588	667.6	618.2	652.8	1.13561	0.0117288
Q9NVA1	Ubiquinol-cytochrome-c reductase complex assembly factor 1	UQCC	34.6	3	12.0401	3	150.4	139.2	192.5	183.8	177.9	185.7	1.13545	0.254983
Q8N1I0	Dedicator of cytokinesis protein 4	DOCK4	225.1	1	0.915565	1	20.9	19	22.9	24.5	25.9	20.9	1.13535	0.203716
Q969X5	Endoplasmic reticulum-Golgi intermediate compartment protein 1	ERGIC1	32.6	3	10.3448	3	259.1	246.1	265.8	291.1	280.4	303.7	1.13515	0.0173477
P23634	Plasma membrane calcium-transporting ATPase 4	ATP2B4	137.8	18	17.4053	28	485.9	511.1	509.5	592.8	553.4	563.5	1.13488	0.00917447
Q9Y6M7	Sodium bicarbonate cotransporter 3	SLC4A7	136	4	5.76606	5	261.8	272.9	269.1	295	312.7	304	1.13424	0.00403912
O15440	Multidrug resistance-associated protein 5	ABCC5	160.6	1	1.39179	1	8	10	11.8	13	8.8	12	1.13423	0.470831
P19256	Lymphocyte function-associated antigen 3	CD58	28.1	1	4.8	1	94.1	94.4	92.7	104.5	100.1	114.3	1.13407	0.0410926
Q15649	Zinc finger HIT domain-containing protein 3	ZNHIT3	17.6	2	23.871	2	92.9	102.6	103.2	111.2	117	110.5	1.13391	0.0272933
Q01664	Transcription factor AP-4	TFAP4	38.7	1	4.73373	1	115.8	102.9	120.5	112.4	135.9	136.3	1.13384	0.186102
Q5VWZ2	Lysophospholipase-like protein 1	LYPLAL1	26.3	2	16.0338	2	96.7	89.1	102	106.9	119.2	100.2	1.13377	0.128192
Q5VZE5	N-alpha-acetyltransferase 35, NatC auxiliary subunit	NAA35	83.6	1	2.06897	1	59	45.8	42.5	53.8	65.9	47.3	1.13374	0.426363
O75582	Ribosomal protein S6 kinase alpha-5	RPS6KA5	89.8	2	5.3616	2	92.4	81.8	95	99.6	110.8	94.8	1.13373	0.126213
O43464	Serine protease HTRA2, mitochondrial	HTRA2	48.8	4	12.8821	7	386	387.4	401.4	447.7	449.8	434.4	1.13372	0.00160471
Q9Y6D6	Brefeldin A-inhibited guanine nucleotide-exchange protein 1	ARFGEF1	208.6	1	0.919416	1	21	19	28.9	23	25.9	29.2	1.13353	0.431981
Q4ZIN3	Membralin	C19orf6	67.8	1	2.09677	1	160.9	145.2	166.8	169.8	177.9	188.3	1.13343	0.0660501
Q4KMP7	TBC1 domain family member 10B	TBC1D10B	87.1	5	8.16832	6	466.7	412	447.2	516.4	510.9	474.9	1.13297	0.0464539
Q96PV6	Leukocyte receptor cluster member 8		88.1	5	12.875	7	415.9	382.4	399.1	454.8	449.6	452	1.13279	0.00563371
P17152	Transmembrane protein 11, mitochondrial	TMEM11	21.5	5	21.3542	7	779.2	777.7	860.5	873.4	933.8	931.1	1.13275	0.0337509
P51003	Poly(A) polymerase alpha	PAPOLA	82.8	4	8.18792	4	212.8	192.5	208.1	221.4	242.8	230.3	1.13221	0.036306
Q9H1I8	Activating signal cointegrator 1 complex subunit 2	ASCC2	86.3	7	12.1532	8	413.2	438.9	470.5	461.2	599	437.2	1.13216	0.333851
Q49A26	Putative oxidoreductase GLYR1	GLYR1	60.5	8	24.2315	9	564.2	590.6	620.6	678	660.2	671.8	1.13214	0.0102515
Q13641	Trophoblast glycoprotein	TPBG	46	4	8.80952	4	71.3	61	75.9	75.5	87.9	72.3	1.13208	0.230294
Q9NPH0	Lysophosphatidic acid phosphatase type 6	ACP6	48.9	1	4.90654	1	24.6	30.6	30.5	30.5	35.4	31.1	1.13186	0.208289
P51511	Matrix metalloproteinase-15	MMP15	75.8	10	18.6846	13	1185.1	1226.6	1296.1	1350.1	1438.3	1408.1	1.1318	0.0171052
Q07021	Complement component 1 Q subcomponent-binding protein, mitochondrial	C1QBP	31.3	11	62.766	120	4205.6	4677	5300	5421.6	5383.9	5246.2	1.13179	0.12458
P98155	Very low-density lipoprotein receptor	VLDLR	96	1	1.03093	1	227.4	254.8	245.6	272.2	273.1	278.2	1.13149	0.0181497
O76021	Ribosomal L1 domain-containing protein 1	RSL1D1	54.9	15	27.1429	26	4562.2	3837.3	3239.2	4725.9	4516.5	3921.8	1.13107	0.323536
P49761	Dual specificity protein kinase CLK3	CLK3	73.5	1	2.82132	1	49.6	50.7	64	59.1	66.1	60.6	1.13086	0.232154
Q6NUQ4	Transmembrane protein 214	TMEM214	77.1	5	7.69231	6	638.6	651.6	681.3	747.7	740.1	741.4	1.13071	0.00260606
P35869	Aryl hydrocarbon receptor	AHR	96.1	1	1.17925	1	42.6	57.2	53.3	62	60.9	50.2	1.13063	0.311725
O75694	Nuclear pore complex protein Nup155	NUP155	155.1	32	29.1157	44	4367.1	4460.2	4895.4	5107.6	5224.6	5182.7	1.1306	0.0229479
O95999	B-cell lymphoma/leukemia 10	BCL10	26.2	2	17.1674	2	44.1	45.3	43.9	51.5	51.5	47.7	1.13053	0.0123652
Q6PCE3	Glucose 1,6-bisphosphate synthase	PGM2L1	70.4	3	6.75241	3	123.9	120.3	145.1	141.7	155.9	142.1	1.12946	0.136521
P54098	DNA polymerase subunit gamma-1	POLG	139.5	5	6.77966	6	265.7	266.8	281.3	305.9	318.4	294.7	1.12927	0.014504
Q13137	Calcium-binding and coiled-coil domain-containing protein 2	CALCOCO2	52.2	1	2.46637	1	28.7	28	30	31.8	30.7	35.4	1.12918	0.0718771
Q5SQN1	Synaptosomal-associated protein 47	SNAP47	52.5	3	7.75862	3	333.1	335.5	366.9	377.5	399.2	392.2	1.12883	0.0244185
Q8IZ52	Chondroitin sulfate synthase 2	CHPF	85.4	1	2.70968	1	49.5	54.6	54.6	63	60.6	55.5	1.12854	0.0713685
P00740	Coagulation factor IX	F9	51.7	2	3.90456	2	87.2	89.7	84.5	93.8	104	97.2	1.12854	0.0288397
O94832	Unconventional myosin-Id	MYO1D	116.1	27	28.827	32	4950	4892.9	5247.6	5558.8	5761.6	5709.5	1.12852	0.00676827
Q9H583	HEAT repeat-containing protein 1	HEATR1	242.2	19	11.0075	22	1798.6	1886.1	2002.8	2097.4	2179.5	2141.1	1.12844	0.0187612
P45877	Peptidyl-prolyl cis-trans isomerase C	PPIC	22.7	1	4.71698	2	29.1	27.5	28.3	33.3	29.2	33.3	1.12839	0.065455
Q86TV6	Tetratricopeptide repeat protein 7B	TTC7B	94.1	3	4.27046	4	143.2	126	152.4	155.6	165.6	154.4	1.12808	0.101967
Q8N108	Mesoderm induction early response protein 1	MIER1	57.9	2	8.20312	2	74.4	76.6	77.8	92.3	91.2	74.6	1.12806	0.168135
Q9UIQ6	Leucyl-cystinyl aminopeptidase	LNPEP	117.3	2	2.14634	2	112	125.3	122.2	135.5	128.2	141.8	1.12796	0.0525271
Q9P2K3	REST corepressor 3	RCOR3	55.5	3	8.48485	4	100	100.8	108.2	119.8	115	113.6	1.12751	0.0150402
O43414	ERI1 exoribonuclease 3	ERI3	37.2	2	5.04451	2	197.6	191.6	207.3	220.5	235.2	216.8	1.12741	0.0249757
Q9NQT5	Exosome complex component RRP40	EXOSC3	29.6	4	23.6364	6	300.2	300.5	332.2	360.8	357.1	333.8	1.12734	0.0433203
Q9NXX6	Non-structural maintenance of chromosomes element 4 homolog A	NSMCE4A	44.3	4	12.2078	4	400	407.6	433.7	464.6	456.9	477.8	1.12729	0.0114288
P02042	Hemoglobin subunit delta	HBD	16	1	6.12245	3	119.2	126.6	149.8	147.4	153.3	145.2	1.12715	0.153317
Q9BXP2	Solute carrier family 12 member 9	SLC12A9	96	2	2.95405	2	18.3	15.9	14.6	17.3	15.7	22	1.12705	0.396646
Q9BTL3	RNA guanine-N7 methyltransferase activating subunit	FAM103A1	14.4	3	30.5085	3	184.5	191.7	188	219.3	215.6	200.9	1.12691	0.0163525
Q12965	Unconventional myosin-Ie	MYO1E	127	3	2.79783	3	202	172	193.2	199.5	226.9	212.7	1.12676	0.114509
Q8IZ81	ELMO domain-containing protein 2	ELMOD2	34.9	7	22.5256	8	655.3	643	675.5	713.2	760.7	750	1.12671	0.00840077
O43505	Beta-1,4-glucuronyltransferase 1	B3GNT1	47.1	7	22.1687	9	562.2	610.3	676.2	709.4	691.5	682	1.12668	0.0833272
Q9Y282	Endoplasmic reticulum-Golgi intermediate compartment protein 3	ERGIC3	43.2	4	10.9661	4	362.6	357.5	405.8	429.6	414.9	423.9	1.12657	0.0404953
Q9NRA8	Eukaryotic translation initiation factor 4E transporter	EIF4ENIF1	108.1	3	3.5533	3	313	307.3	340.5	360.4	348.7	373.1	1.12635	0.0312704
O75367	Core histone macro-H2A.1	H2AFY	39.6	7	18.5484	13	1737.4	1422	1198.6	1808.9	1584.8	1514.9	1.12634	0.364831
Q96ND0	Protein FAM210A	FAM210A	30.8	3	8.08824	3	855.7	846.5	971.7	972.4	1064.4	974.5	1.12618	0.0895684
Q9BVX2	Transmembrane protein 106C	TMEM106C	27.9	1	12.8	1	27.1	30.5	30.4	34.9	35	29.2	1.12614	0.170699
P20265	POU domain, class 3, transcription factor 2	POU3F2	46.9	4	9.02935	5	107.4	115.3	153.4	142.6	148.7	132.2	1.12603	0.351485
Q9Y2G0	Protein EFR3 homolog B	EFR3B	92.4	4	5.38556	4	233.3	270.9	280	286.6	315.2	281.2	1.12599	0.137375
P63096	Guanine nucleotide-binding protein G(i) subunit alpha-1	GNAI1	40.3	11	37.5706	15	605.5	625.5	679.9	731.9	709.2	710.5	1.12596	0.026623
P52803	Ephrin-A5	EFNA5	26.3	1	6.57895	1	67.3	63.1	65	69.4	71.9	78.7	1.1259	0.0538644
Q9Y6X4	Soluble lamin-associated protein of 75 kDa	FAM169A	74.9	4	12.8358	5	237.2	253.1	279.8	293.8	270.4	302.8	1.12583	0.10941
Q96DZ1	Endoplasmic reticulum lectin 1	ERLEC1	54.8	6	16.7702	6	356.4	371.2	374.5	400	417.7	422.8	1.12558	0.00651551
Q8TDD1	ATP-dependent RNA helicase DDX54	DDX54	98.5	6	9.98865	7	691.7	653.9	560.5	739.6	746.9	658.9	1.12554	0.17271
Q96HQ2	CDKN2AIP N-terminal-like protein	CDKN2AIPNL	13.2	2	8.62069	2	519.1	601.9	735.9	678.5	710.7	700.5	1.12537	0.291219
Q99417	c-Myc-binding protein	MYCBP	12	4	45.6311	5	381.9	373.4	405	435.4	442.4	427.8	1.12523	0.00941793
P62495	Eukaryotic peptide chain release factor subunit 1	ETF1	49	6	10.984	8	425.5	435.2	530	503.6	496.2	565	1.12519	0.218863
O00161	Synaptosomal-associated protein 23	SNAP23	23.3	9	49.763	14	1875.6	1875.5	2043.3	2223.9	2054.1	2240.9	1.12503	0.0417976
O75298	Reticulon-2	RTN2	59.2	1	1.46789	1	104.9	96.2	103.4	106.4	112.8	123.3	1.12479	0.0869042
Q06033	Inter-alpha-trypsin inhibitor heavy chain H3	ITIH3	99.8	2	1.79775	4	351.4	353.4	325.8	369.5	423.8	365.8	1.12468	0.107884
Q8TAA5	GrpE protein homolog 2, mitochondrial	GRPEL2	25.4	1	4.88889	1	57.8	65.5	67.8	69.4	72.2	73.3	1.12454	0.0704971
Q14534	Squalene monooxygenase	SQLE	63.9	2	6.62021	3	59.3	71	78.1	80.8	76.5	77	1.12428	0.201011
Q9UNA1	Rho GTPase-activating protein 26	ARHGAP26	92.2	1	1.4742	1	14.5	19.2	15.4	21	18.3	15.9	1.12424	0.379537
Q9Y2G5	GDP-fucose protein O-fucosyltransferase 2	POFUT2	49.9	1	1.6317	1	167.3	173.2	179.7	182.9	217	184.8	1.12399	0.13817
Q99758	ATP-binding cassette sub-family A member 3	ABCA3	191.2	1	0.938967	1	23.4	33	33.2	34.1	30.6	36	1.12388	0.362122
O43592	Exportin-T	XPOT	109.9	2	2.59875	3	75.3	74.6	76.4	79.4	91.2	83.7	1.12373	0.055443
Q9BTA9	WW domain-containing adapter protein with coiled-coil	WAC	70.7	2	4.48223	2	106.1	110.1	125.8	111.4	150.3	122.6	1.12368	0.340108
P62487	DNA-directed RNA polymerase II subunit RPB7	POLR2G	19.3	1	6.97674	1	111.6	132.9	121	142.1	138.3	130.3	1.12367	0.100302
P37268	Squalene synthase	FDFT1	48.1	12	34.7722	19	1639.8	1702.1	1795	1897.9	1949.4	1924.6	1.12362	0.0111777
Q9Y2W6	Tudor and KH domain-containing protein	TDRKH	62	5	13.369	5	433.6	459.8	513	537.9	491.2	551.1	1.12358	0.121886
P52434	DNA-directed RNA polymerases I, II, and III subunit RPABC3	POLR2H	17.1	3	22.6667	3	465.5	522.8	566.7	606	558.6	582	1.12322	0.119479
Q8N5L8	Ribonuclease P protein subunit p25-like protein	RPP25L	17.6	3	25.7669	4	80.9	84.5	97.7	91.7	106	97.8	1.12315	0.175863
Q96EH3	Mitochondrial assembly of ribosomal large subunit protein 1	MALSU1	26.2	1	14.9573	1	21.5	22.1	34.4	28	29.4	30.2	1.12308	0.493607
P12235	ADP/ATP translocase 1	SLC25A4	33	12	33.2215	26	65.2	76.6	81.8	86.9	88.4	75.8	1.12299	0.219978
Q9C099	Leucine-rich repeat and coiled-coil domain-containing protein 1	LRRCC1	119.5	1	0.872093	1	142	206.5	131.5	231.1	203.8	104.1	1.12292	0.685678
Q9BUM1	Glucose-6-phosphatase 3	G6PC3	38.7	1	6.06936	2	263.6	258.4	266.4	281.8	315.9	287.6	1.12291	0.0402151
Q6IQ32	Activity-dependent neuroprotector homeobox protein 2	ADNP2	122.8	1	1.67993	1	58.6	59.4	48.8	61.4	62.4	63.5	1.1229	0.119597
Q17RY0	Cytoplasmic polyadenylation element-binding protein 4	CPEB4	80.1	1	2.74348	1	61.9	67.6	62.6	69.9	73	72.8	1.12285	0.0186593
Q8IZQ5	Selenoprotein H	C11orf31	13.4	3	21.3115	3	115.1	114.2	112.7	130.1	123.2	130.7	1.12281	0.0050356
P42677	40S ribosomal protein S27	RPS27	9.5	5	40.4762	10	651.8	634.2	757.4	734.6	808.9	750.7	1.12274	0.134146
Q8TAG9	Exocyst complex component 6	EXOC6	93.7	2	2.98507	2	24.7	25.2	30.8	28.5	33	29.1	1.12268	0.24293
Q6ZW49	PAX-interacting protein 1	PAXIP1	121.3	2	2.43218	3	130.5	146.3	141.5	156.9	160.1	152.6	1.12264	0.0294876
Q9NZ71	Regulator of telomere elongation helicase 1	RTEL1	133.6	1	1.47662	1	12.6	9.8	10.3	12.3	12.8	11.6	1.12232	0.224858
Q9HD45	Transmembrane 9 superfamily member 3	TM9SF3	67.8	5	12.3939	7	692.5	707	747.1	812.6	812.4	784.1	1.12229	0.00976447
Q15427	Splicing factor 3B subunit 4	SF3B4	44.4	4	16.2736	7	558.7	563.1	728.4	686.3	677.1	713	1.12226	0.255584
Q6IQ22	Ras-related protein Rab-12	RAB12	27.2	4	15.5738	6	344.1	327.7	379.2	378.5	413.3	387.5	1.12207	0.0810411
Q5TH69	Brefeldin A-inhibited guanine nucleotide-exchange protein 3	KIAA1244	240.5	1	0.551217	1	12.9	9.4	13	11.1	12.2	16.3	1.12181	0.508381
Q8NB49	Phospholipid-transporting ATPase IG	ATP11C	129.4	9	10.2473	10	636.8	672.3	708.2	742.2	776.8	743.8	1.1217	0.0252806
Q86X02	Cerebellar degeneration-related protein 2-like	CDR2L	53	2	5.80645	3	47.2	44.9	47.9	57.9	54.2	44.9	1.12143	0.226824
P62854	40S ribosomal protein S26	RPS26	13	3	26.9565	16	899.4	1062.2	1048.2	1106.5	1140.7	1128	1.1214	0.083262
P05026	Sodium/potassium-transporting ATPase subunit beta-1	ATP1B1	35	8	21.7822	11	3106	3263.2	3256.6	3481.6	3587.1	3725.4	1.12137	0.0111456
Q969N2	GPI transamidase component PIG-T	PIGT	65.7	6	11.2457	6	680.4	639.5	704.9	753.2	779.4	737.7	1.12125	0.0224248
O94813	Slit homolog 2 protein	SLIT2	169.8	18	14.9771	21	2457.2	2620.8	2608.5	2848.6	2903.8	2865.3	1.12115	0.00488057
Q9H0S4	Probable ATP-dependent RNA helicase DDX47	DDX47	50.6	7	18.2418	8	841	807	825.7	912.1	935.7	924.4	1.12067	0.00114125
Q96IG2	F-box/LRR-repeat protein 20	FBXL20	48.4	4	11.0092	4	599.5	616.9	641.7	681.2	691.9	709	1.12055	0.00704757
O95490	Adhesion G protein-coupled receptor L2	LPHN2	163.2	5	4.04387	6	363.3	406.3	385.3	449.7	437.2	406.8	1.12018	0.0599759
P13747	HLA class I histocompatibility antigen, alpha chain E		40	6	22.905	12	54.8	52.6	59.9	60.8	63.3	63.3	1.12014	0.044493
Q9BW72	HIG1 domain family member 2A, mitochondrial	HIGD2A	11.5	2	7.54717	2	295.9	310.5	362.4	373.5	323.1	388.5	1.12005	0.241986
Q92643	GPI-anchor transamidase	PIGK	45.2	4	13.1646	4	483.9	509.7	484.3	547.1	542.8	565.3	1.11997	0.00574396
O75592	E3 ubiquitin-protein ligase MYCBP2		513.3	6	2.15904	6	377.2	382.7	401.5	424.2	415.5	460.7	1.11968	0.0417591
Q86WQ0	Nuclear receptor 2C2-associated protein	NR2C2AP	15.9	1	17.2662	3	35.5	41.9	38.1	45.3	46	38	1.11948	0.219391
Q96CN4	EVI5-like protein	EVI5L	91.3	1	2.14106	1	32.3	32.1	25.3	40.8	33.6	26	1.11929	0.503134
Q676U5	Autophagy-related protein 16-1	ATG16L1	68.2	2	6.75453	4	87.5	77.4	89.5	97.6	93.1	94	1.1191	0.0645364
Q9P0J0	NADH dehydrogenase [ubiquinone] 1 alpha subcomplex subunit 13	NDUFA13	16.7	6	22.9167	10	1418.6	1478.8	1577.2	1681.7	1662	1663.7	1.11907	0.0189906
Q8NE01	Metal transporter CNNM3	CNNM3	76.1	7	10.8911	8	829.3	923.2	909.3	987.3	998.7	992.7	1.11905	0.0230121
Q99638	Cell cycle checkpoint control protein RAD9A	RAD9A	42.5	1	4.34783	2	34.4	32.8	40.5	38.6	35.5	46.4	1.11885	0.346462
Q8N465	D-2-hydroxyglutarate dehydrogenase, mitochondrial	D2HGDH	56.4	1	4.22265	2	68.9	67.2	73.5	78	79.5	77	1.1188	0.0146755
Q13164	Mitogen-activated protein kinase 7	MAPK7	88.3	1	2.81863	1	28	30	24.5	30.7	31.1	30.5	1.11879	0.113459
Q01814	Plasma membrane calcium-transporting ATPase 2	ATP2B2	136.8	9	7.88415	12	82.4	96.6	101.4	106.9	101.7	105.1	1.11876	0.133289
P53007	Tricarboxylate transport protein, mitochondrial	SLC25A1	34	8	21.5434	15	2767.1	2839.9	3125.9	3307.2	3155.7	3303.7	1.11837	0.0457857
Q08345	Epithelial discoidin domain-containing receptor 1	DDR1	101.1	1	1.09529	2	51.7	51.5	50.6	56	60.4	55.6	1.11834	0.0182527
O95479	GDH/6PGL endoplasmic bifunctional protein	H6PD	88.8	1	2.78129	1	70.9	97.7	74.8	88.9	104.1	79.2	1.11832	0.434484
O75182	Paired amphipathic helix protein Sin3b	SIN3B	133	3	3.78657	5	60.7	75.2	69.7	76.7	74.2	79	1.11819	0.142685
O60832	H/ACA ribonucleoprotein complex subunit DKC1	DKC1	57.6	12	21.7899	15	1891.2	1688.9	1517.8	1927.7	1971.4	1800.7	1.11807	0.16831
O43805	Sjoegren syndrome nuclear autoantigen 1	SSNA1	13.6	1	9.2437	1	147.8	135	140.5	160.7	167.7	144.8	1.11788	0.0975709
Q9Y4F1	FERM, ARHGEF and pleckstrin domain-containing protein 1	FARP1	118.6	6	6.69856	7	390.6	390.8	401.6	404.1	476.5	441.6	1.11767	0.0940256
P63167	Dynein light chain 1, cytoplasmic	DYNLL1	10.4	5	50.5618	15	2233.9	2281.7	2901.5	2833.2	2723.1	2733.5	1.11766	0.252704
Q8NBW4	Sodium-coupled neutral amino acid transporter 9	SLC38A9	63.7	2	5.88235	2	354.3	365.5	355.5	409.6	400	392.2	1.11764	0.00238095
Q9NR33	DNA polymerase epsilon subunit 4	POLE4	12.2	3	41.8803	5	77.3	86.5	80.5	88.1	95.5	89.4	1.11748	0.0536131
Q8N5K1	CDGSH iron-sulfur domain-containing protein 2	CISD2	15.3	4	34.8148	6	641	655.6	722.4	747.6	737.3	770.6	1.11714	0.0428857
Q8IU60	m7GpppN-mRNA hydrolase	DCP2	48.4	3	11.4286	3	228.1	232.9	225	275.5	230.1	260.7	1.11706	0.119706
Q9P270	SLAIN motif-containing protein 2	SLAIN2	62.5	2	5.85198	2	57.4	64.6	69.4	75.3	76.7	61.8	1.11703	0.273891
Q13563	Polycystin-2	PKD2	109.6	2	1.7562	2	261.6	386.6	240.7	432.9	360.6	199.4	1.117	0.696586
P36578	60S ribosomal protein L4	RPL4	47.7	24	37.0023	49	7094	10124	9624.5	10461.3	9899.3	9619.3	1.11688	0.341658
Q8N573	Oxidation resistance protein 1	OXR1	97.9	2	3.66133	2	32.5	33.6	33.3	37.1	38.4	35.5	1.1167	0.0127123
Q9BZE1	39S ribosomal protein L37, mitochondrial	MRPL37	48.1	13	37.1158	16	1668.8	1697.2	1905.6	1947.2	1952.8	1986.6	1.11666	0.0535639
Q9UKD2	mRNA turnover protein 4 homolog	MRTO4	27.5	9	44.3515	11	1242.3	1244.7	1319.6	1534.9	1347.1	1368.5	1.11661	0.0836555
Q08722	Leukocyte surface antigen CD47	CD47	35.2	2	6.19195	3	733.6	773.3	814.3	837.6	901	853.1	1.11653	0.0401737
P51648	Aldehyde dehydrogenase family 3 member A2	ALDH3A2	54.8	11	24.7423	17	1706.3	1767.7	1894.2	1958.7	2022.6	2011.9	1.11643	0.0238689
Q5SWX8	Protein odr-4 homolog	C1orf27	51.1	4	10.793	4	272.5	258.1	290.8	299.3	313.8	303.8	1.11626	0.0374858
Q8NEJ9	Neuroguidin	NGDN	35.9	4	14.9206	4	834	908.2	941.8	1019.1	999.8	977	1.11621	0.0380419
Q16706	Alpha-mannosidase 2	MAN2A1	131.1	5	5.68182	6	460.9	441.4	461.7	485.5	513.7	523.3	1.1162	0.0158653
P78560	Death domain-containing protein CRADD	CRADD	22.7	1	7.03518	2	41.3	45	47.1	49.2	50.5	49.2	1.11619	0.0418646
Q9Y388	RNA-binding motif protein, X-linked 2	RBMX2	37.3	1	2.48447	1	267.4	263.1	301.2	324.3	303.7	300.3	1.11615	0.0858046
P40429	60S ribosomal protein L13a	RPL13A	23.6	8	31.5271	16	3326.7	3430.2	3153.7	4021.9	3378.9	3658.3	1.11589	0.132194
Q7Z4L5	Tetratricopeptide repeat protein 21B	TTC21B	150.8	2	2.58359	2	71	68.7	77.9	82.3	85.1	75.4	1.11581	0.103261
Q9NNW5	WD repeat-containing protein 6	WDR6	121.6	3	3.83586	4	249.3	246.1	269.7	274	295.3	284.4	1.1158	0.0372336
Q01085	Nucleolysin TIAR	TIAL1	41.6	7	22.6667	9	64.4	75.2	111.9	86.2	95.4	99	1.11571	0.549836
Q96L91	E1A-binding protein p400	EP400	343.3	2	0.981323	2	144.5	122	150.1	151.1	162.3	151.4	1.1157	0.160648
O14647	Chromodomain-helicase-DNA-binding protein 2	CHD2	211.2	5	2.51641	5	105.1	94.4	96.1	124.6	111.2	94	1.1157	0.2945
Q8IWT6	Volume-regulated anion channel subunit LRRC8A	LRRC8A	94.1	6	9.50617	8	762.2	776.7	848.6	850.8	906.7	906.2	1.11569	0.0473045
O95755	Ras-related protein Rab-36	RAB36	36.3	1	4.8048	2	23	21.4	23.1	28.5	21.1	25.7	1.11556	0.307738
Q5PSV4	Breast cancer metastasis-suppressor 1-like protein	BRMS1L	37.6	2	6.81115	3	404.3	413.1	398	448.1	460.2	447.5	1.11552	0.00147981
Q5VZK9	F-actin-uncapping protein LRRC16A	LRRC16A	151.5	3	3.20934	3	171.5	207.1	178.3	215.8	210.2	195.1	1.11528	0.163122
O14965	Aurora kinase A	AURKA	45.8	4	16.3772	5	205.2	219.7	229.7	241.7	243.7	244.5	1.11503	0.0247791
Q9Y6W3	Calpain-7	CAPN7	92.6	1	3.56704	1	78.2	90.1	76.2	97.7	99.7	75.2	1.11493	0.355484
Q8TCT9	Minor histocompatibility antigen H13	HM13	41.5	5	14.3236	6	1051.6	1042.6	1192.5	1311.5	1111.8	1240.4	1.1147	0.173423
Q9BTV4	Transmembrane protein 43	TMEM43	44.8	11	36.25	17	1362.5	1409.3	1552.5	1619.2	1572.1	1629	1.1147	0.0505789
O75880	Protein SCO1 homolog, mitochondrial	SCO1	33.8	2	5.31561	3	321.8	358.6	389.3	420.3	381.8	390	1.11442	0.147438
Q9BUR5	MICOS complex subunit MIC26	APOO	22.3	6	31.8182	9	518.4	538.3	587.4	603.6	610.1	618.2	1.11423	0.0403291
O95167	NADH dehydrogenase [ubiquinone] 1 alpha subcomplex subunit 3	NDUFA3	9.3	1	41.6667	2	144.1	148	162.6	155.9	177.3	173.4	1.11414	0.116435
Q9NU23	LYR motif-containing protein 2	LYRM2	10.4	3	29.5455	3	303.9	284.4	305.5	343.8	327.8	324.2	1.11412	0.0199791
O15344	E3 ubiquitin-protein ligase Midline-1	MID1	75.2	7	13.0435	8	149.7	178.6	176.7	192.7	191.3	178.6	1.11406	0.137309
O15321	Transmembrane 9 superfamily member 1	TM9SF1	68.8	3	7.59076	3	176.1	184.7	191.6	204.1	214.3	197	1.11405	0.0355333
Q9H7L9	Sin3 histone deacetylase corepressor complex component SDS3	SUDS3	38.1	2	7.62195	2	205.8	217.2	235.7	244	249.5	240.3	1.11401	0.0515315
Q13557	Calcium/calmodulin-dependent protein kinase type II subunit delta	CAMK2D	56.3	9	29.0581	20	1172.4	1144.8	1293.3	1326.5	1411.6	1283.9	1.11397	0.0809302
Q68CQ4	Digestive organ expansion factor homolog	DIEXF	87	3	4.89418	3	226.6	201.5	221	241.3	238.8	242.9	1.11385	0.0329289
O95396	Adenylyltransferase and sulfurtransferase MOCS3	MOCS3	49.6	5	13.4783	5	437	430.3	434.2	462.5	516.1	471	1.11379	0.0420475
P20908	Collagen alpha-1(V) chain	COL5A1	183.4	2	1.84984	2	37.8	36.5	37.4	39.6	43.1	41.7	1.1137	0.0176392
O94927	HAUS augmin-like complex subunit 5	HAUS5	71.6	1	2.68562	1	12.5	14.3	19	16.4	16.2	18.4	1.11354	0.447679
Q5T0W9	Protein FAM83B	FAM83B	114.7	4	5.04451	5	234.5	248.6	244.3	269.7	278.1	262.1	1.11342	0.0115359
Q86WA6	Valacyclovir hydrolase	BPHL	32.5	4	7.90378	7	282.2	317.6	376.7	345	374.4	367.8	1.11336	0.271702
Q13614	Myotubularin-related protein 2	MTMR2	73.3	2	2.48834	2	51.8	45	47.1	52.4	56.7	51.1	1.11327	0.107502
P04004	Vitronectin	VTN	54.3	3	6.06695	6	450.9	461.5	433.8	533.2	500.3	464.9	1.11306	0.0759102
Q6ZU35	Cancer-related regulator of actin dynamics	KIAA1211	136.7	2	2.35199	2	11.2	17.4	17.5	21	14.8	15.5	1.1128	0.577292
Q8IZA0	Dyslexia-associated protein KIAA0319-like protein	KIAA0319L	115.6	2	2.19256	2	193.7	204.4	218.9	233	217.2	236.3	1.11264	0.0690429
P19474	E3 ubiquitin-protein ligase TRIM21	TRIM21	54.1	1	3.57895	1	119.3	134.6	139.4	159.2	150.3	128.1	1.11264	0.252619
Q96RQ1	Endoplasmic reticulum-Golgi intermediate compartment protein 2	ERGIC2	42.5	3	8.75332	3	268.3	261.5	285.3	292.8	294.4	319.6	1.1125	0.052475
O15264	Mitogen-activated protein kinase 13	MAPK13	42.1	1	3.0137	1	216.5	212.1	263.2	251	269.4	249.2	1.11246	0.214139
Q53GQ0	Very-long-chain 3-oxoacyl-CoA reductase	HSD17B12	34.3	8	29.8077	12	2272.7	2403.4	2462.4	2620.7	2644.7	2675.4	1.11239	0.0100939
Q9UBT7	Alpha-catulin	CTNNAL1	81.8	5	11.5804	10	227.2	235.9	239	260.9	262.1	258	1.11238	0.00214562
Q9UP95	Solute carrier family 12 member 4	SLC12A4	120.6	10	10.3226	11	653.3	682.3	762.1	781.3	783.1	768.8	1.11227	0.0751273
Q9UBC1	NF-kappa-B inhibitor-like protein 1	NFKBIL1	43.2	2	9.18635	2	28.8	32.6	31.3	28.2	40	34.9	1.11219	0.389398
Q8IVW6	AT-rich interactive domain-containing protein 3B	ARID3B	60.6	3	4.81283	3	1110	1100.3	1230.8	1261.1	1304.2	1261.5	1.11209	0.0441543
O00159	Unconventional myosin-Ic	MYO1C	121.6	30	31.3264	37	5874	5931.1	5968.1	6492.9	6712.9	6558.8	1.11205	0.000717033
P35443	Thrombospondin-4	THBS4	105.8	1	1.04058	1	198.1	196.6	224.7	232	221.7	235.1	1.11204	0.0814257
Q6NUQ1	RAD50-interacting protein 1	RINT1	90.6	3	6.43939	3	134.8	127.6	147.7	146.9	153	156.1	1.11192	0.0772904
P61225	Ras-related protein Rap-2b	RAP2B	20.5	6	35.5191	10	614.3	640.4	710.3	720.6	756.1	707.9	1.11176	0.0846402
Q9H4A5	Golgi phosphoprotein 3-like	GOLPH3L	32.7	1	2.45614	1	225	242.8	230.4	255.6	268.7	251.7	1.11143	0.0243928
Q9Y580	RNA-binding protein 7	RBM7	30.5	1	3.00752	1	51.5	54.7	61.1	68.9	62.4	54.6	1.11118	0.283177
P52747	Zinc finger protein 143	ZNF143	68.9	2	4.07524	2	141.7	148.8	144.3	148.7	176.2	158.1	1.11086	0.126065
Q8N9F7	Lysophospholipase D GDPD1	GDPD1	36.1	6	28.6624	7	426.8	481.5	480.1	507.8	528.9	505.6	1.11085	0.0579449
Q99519	Sialidase-1	NEU1	45.4	3	9.87952	4	505.2	499	525.1	580.5	570.3	547.9	1.11077	0.0104954
Q9NP92	39S ribosomal protein S30, mitochondrial	MRPS30	50.3	8	26.8793	10	739.1	738.7	752.2	822.4	831.9	822.3	1.11058	0.00011337
Q9H0V9	VIP36-like protein	LMAN2L	39.7	4	13.7931	5	506.6	523.5	577.1	590.5	604.9	589.3	1.11044	0.0535457
Q14684	Ribosomal RNA processing protein 1 homolog B	RRP1B	84.4	15	27.1768	22	3486.5	3673.1	3386.4	3938.6	4033.3	3735.7	1.11015	0.0333204
Q12800	Alpha-globin transcription factor CP2	TFCP2	57.2	4	12.1514	4	403.1	401	421.3	435	450.9	474.3	1.11	0.0265839
Q9Y6X5	Bis(5'-adenosyl)-triphosphatase ENPP4	ENPP4	51.6	3	6.62252	3	319	310	321.8	338.6	374.9	341.8	1.10991	0.0454705
Q7RTP6	[F-actin]-monooxygenase MICAL3	MICAL3	224.2	3	1.2987	3	343.6	360.5	385.2	411.3	397.3	400.3	1.1098	0.0357704
Q14165	Malectin	MLEC	32.2	9	38.3562	14	1592.4	1663.3	1817.3	1861	1846.5	1921.7	1.10964	0.057669
Q9HCE5	N6-adenosine-methyltransferase non-catalytic subunit	METTL14	52.1	2	7.23684	2	27.3	24.2	24.3	26.9	27.2	30	1.1095	0.122676
Q15629	Translocating chain-associated membrane protein 1	TRAM1	43	1	5.34759	1	88.9	90.2	89.4	116.2	78.2	103.5	1.1095	0.430032
Q96IY1	Kinetochore-associated protein NSL1 homolog	NSL1	32.1	4	25.2669	5	151.1	176.4	165.1	172.4	189.8	184.2	1.10922	0.115192
Q9NYU1	UDP-glucose:glycoprotein glucosyltransferase 2	UGGT2	174.6	4	3.62797	4	136.4	133.9	116.1	128.8	152.7	147.1	1.10921	0.218266
Q12770	Sterol regulatory element-binding protein cleavage-activating protein	SCAP	139.6	1	0.703675	1	41.9	37.7	41.4	46.7	47.8	39.7	1.10909	0.198968
Q9UK73	Protein fem-1 homolog B	FEM1B	70.2	1	2.55183	1	45.7	55.9	46.1	54.2	50.7	58.9	1.109	0.26018
Q9UHG3	Prenylcysteine oxidase 1	PCYOX1	56.6	9	21.3861	13	2021.2	2031.9	2173.7	2264.3	2310.1	2331.1	1.109	0.0129289
Q6YHK3	CD109 antigen	CD109	161.6	15	12.1107	18	1737	1860.6	1921.4	2017.8	2054.2	2047.8	1.10886	0.0224569
Q96Q15	Serine/threonine-protein kinase SMG1	SMG1	410.2	4	1.85742	4	21.1	25.5	22.4	25.1	31.8	19.6	1.1087	0.542615
P62304	Small nuclear ribonucleoprotein E	SNRPE	10.8	2	40.2174	8	78.6	81.9	82.6	91.7	87.9	89.9	1.1086	0.00596389
Q14442	Phosphatidylinositol N-acetylglucosaminyltransferase subunit H	PIGH	21.1	1	4.78723	1	169	173.4	178.9	183.8	208.5	185.6	1.10857	0.0893485
Q13796	Protein Shroom2	SHROOM2	176.3	1	1.23762	1	40.7	39.4	44.4	48.7	43.7	45.6	1.10843	0.0976017
Q15165	Serum paraoxonase/arylesterase 2		39.4	5	24.0113	6	408.9	472.2	496.8	475.5	522.5	529.3	1.10843	0.185352
O14980	Exportin-1	XPO1	123.3	17	19.6078	37	3774.8	3661.7	4279.9	4363.9	4318.7	4304.1	1.10842	0.0907965
Q9P0U4	CXXC-type zinc finger protein 1	CXXC1	75.7	5	7.31707	5	346.9	348.3	342.2	393.4	396.2	360.2	1.10835	0.0328969
Q96I59	Probable asparagine--tRNA ligase, mitochondrial	NARS2	54.1	2	8.1761	2	146.3	132.3	150.3	161.5	159.7	154.1	1.10818	0.0585517
Q92504	Zinc transporter SLC39A7	SLC39A7	50.1	3	6.82303	4	1219.9	1266.4	1251.7	1437.6	1264.5	1440.2	1.10816	0.0870603
O43427	Acidic fibroblast growth factor intracellular-binding protein	FIBP	41.9	4	9.34066	5	383.8	403.5	409.4	454.6	444	427.5	1.10813	0.0174827
Q86XK2	F-box only protein 11	FBXO11	103.5	1	1.07875	1	51.6	52.4	47	59.4	52.9	55	1.10795	0.10006
P08195	4F2 cell-surface antigen heavy chain	SLC3A2	68	11	19.2063	15	1670.3	1794.6	1843.6	1950.5	2007	1923.6	1.10786	0.0288163
P36969	Phospholipid hydroperoxide glutathione peroxidase	GPX4	22.2	4	16.2437	4	196.8	215.4	247.3	245.7	244.7	240.1	1.10766	0.186132
Q96QE5	Transcription elongation factor, mitochondrial	TEFM	41.6	2	4.44444	2	246.6	239.1	256.6	283.4	259.7	279	1.1075	0.0399804
Q8IWA4	Mitofusin-1	MFN1	84.1	4	8.77193	6	411.6	448.2	458.3	497.5	503.2	459.1	1.1075	0.0757786
Q9UK45	U6 snRNA-associated Sm-like protein LSm7	LSM7	11.6	4	46.6019	10	229.6	235.9	267.7	280.2	259.9	271.8	1.10734	0.117397
O60563	Cyclin-T1	CCNT1	80.6	4	9.36639	6	404	448.3	433.4	465.7	499	459	1.10733	0.0625047
Q9H0U3	Magnesium transporter protein 1	MAGT1	38	7	18.209	10	1262.4	1327.6	1452.4	1487.7	1508.4	1479.3	1.10711	0.0627195
O43347	RNA-binding protein Musashi homolog 1	MSI1	39.1	2	8.01105	2	36.8	36.1	36.4	47.1	37.9	36	1.10704	0.319451
Q8TBF5	Phosphatidylinositol-glycan biosynthesis class X protein	PIGX	28.8	1	6.58915	1	87.8	91	78.2	113	91.2	80.3	1.107	0.425981
O60911	Cathepsin L2	CTSL2	37.3	4	17.0659	4	276.2	282.5	314.3	315.4	337.8	313.2	1.10699	0.0929528
Q9BRR6	ADP-dependent glucokinase	ADPGK	54.1	4	12.2736	9	285.8	283.5	305.2	321	333	313.9	1.1068	0.0245506
Q5JSL3	Dedicator of cytokinesis protein 11	DOCK11	237.5	3	1.88133	4	43.3	47.7	55.2	56.4	52.4	53	1.1067	0.231604
Q13257	Mitotic spindle assembly checkpoint protein MAD2A	MAD2L1	23.5	4	16.0976	4	668.4	645.8	755.6	762.3	759.3	768.8	1.10658	0.0937984
Q9H081	Protein MIS12 homolog	MIS12	24.1	1	5.36585	1	150.2	140.7	154.4	164.6	157.4	170.7	1.10645	0.0474001
O60437	Periplakin	PPL	204.6	4	3.92938	4	161.2	166.8	163.2	187	188.7	167.7	1.10627	0.0660252
Q5PRF9	Protein Smaug homolog 2	SAMD4B	75.4	1	3.45821	1	77	90.6	68.6	105.2	78.3	77.8	1.10627	0.492603
Q6P161	39S ribosomal protein L54, mitochondrial	MRPL54	15.8	1	7.24638	2	266.7	268.6	286.6	304.6	308.4	296.2	1.10622	0.0162654
Q9Y394	Dehydrogenase/reductase SDR family member 7	DHRS7	38.3	4	12.0944	9	1230.8	1353.8	1425.1	1475	1445.2	1515.3	1.10619	0.0781018
Q9P015	39S ribosomal protein L15, mitochondrial	MRPL15	33.4	7	32.7703	13	1024	1139.6	1153.1	1219.2	1224.4	1224.9	1.10607	0.0459531
Q96AE7	Tetratricopeptide repeat protein 17	TTC17	129.5	2	2.36635	2	164.6	187.6	178.6	185.2	212.1	189.8	1.10607	0.153333
Q9P0L2	Serine/threonine-protein kinase MARK1	MARK1	88.9	3	4.77987	3	95.7	84	90.5	97.4	95.1	106.3	1.10585	0.118426
Q8WUF8	Cotranscriptional regulator FAM172A	FAM172A	47.9	2	4.56731	2	206.5	221	211.8	235.7	246.2	225	1.10574	0.0388771
Q08117	TLE family member 5	AES	22	2	17.7665	2	343.4	306.7	324.1	360	376.3	340.9	1.10573	0.0801855
P53350	Serine/threonine-protein kinase PLK1	PLK1	68.2	9	20.398	13	320.3	317.7	331.8	342.5	361	368.8	1.10569	0.0186212
Q9Y3D3	28S ribosomal protein S16, mitochondrial	MRPS16	15.3	4	34.3066	5	635.3	650.8	677.2	713.3	746.7	710.7	1.10564	0.0148208
Q14807	Kinesin-like protein KIF22	KIF22	73.2	14	29.7744	17	1095.2	1148.3	1178.1	1261.5	1293.7	1227.7	1.10559	0.0174583
Q96DB5	Regulator of microtubule dynamics protein 1	FAM82B	35.8	3	13.3758	5	489.4	501	658.3	639.4	557.3	625.9	1.10548	0.38947
Q14849	StAR-related lipid transfer protein 3	STARD3	50.5	3	8.98876	5	221.7	223.8	232.5	255.8	256.4	237.2	1.10531	0.0287243
Q9NZ45	CDGSH iron-sulfur domain-containing protein 1	CISD1	12.2	3	30.5556	6	438.6	418.8	500.4	495.4	508.3	496.9	1.10517	0.128607
Q7Z6R9	Transcription factor AP-2-delta	TFAP2D	49.5	1	1.99115	1	119.4	112.9	127.4	130.9	138.2	128.4	1.10509	0.0696643
Q96GD4	Aurora kinase B	AURKB	39.3	5	18.8953	5	524.2	584.8	515.4	592.9	593.9	608.2	1.10502	0.0638218
P08865	40S ribosomal protein SA	RPSA	32.8	8	43.3898	25	3610.9	3797.8	3999.6	4179.7	4131.1	4293.9	1.10487	0.0309533
P00533	Epidermal growth factor receptor	EGFR	134.2	3	4.46281	4	230	265.5	274.3	284.6	287.1	278.6	1.10457	0.12321
Q6ZSZ5	Rho guanine nucleotide exchange factor 18		151.5	1	1.10213	1	47	39.9	48	48.3	46.7	54	1.10452	0.236471
Q14112	Nidogen-2	NID2	151.2	2	2.83636	2	26.1	26.7	24.7	21.2	38.1	26.3	1.10452	0.620538
Q99570	Phosphoinositide 3-kinase regulatory subunit 4	PIK3R4	153	2	1.62003	3	364.4	350.6	404.9	387.3	419.1	430.4	1.10438	0.134082
P08047	Transcription factor Sp1	SP1	80.6	6	11.0828	7	749.7	821.4	879	862.7	967.7	875.4	1.10436	0.163033
O60524	Nuclear export mediator factor NEMF	NEMF	122.9	2	1.57993	2	134	144.9	155.6	168.4	163.5	147.9	1.10426	0.160571
P36873	Serine/threonine-protein phosphatase PP1-gamma catalytic subunit	PPP1CC	37	13	49.5356	35	535.5	508.9	527.7	553.3	589.4	592.4	1.10368	0.0215455
Q9NY35	Claudin domain-containing protein 1	CLDND1	28.6	2	8.69565	2	43.3	53.2	53.1	55.9	58.8	50.4	1.10361	0.27659
Q8NCA5	Protein FAM98A		55.2	3	9.65251	4	187.2	191.6	205.4	212.5	225.9	206.3	1.10356	0.0646291
P09417	Dihydropteridine reductase	QDPR	25.8	1	3.27869	1	25.4	23.8	22.3	27.2	26.3	25.4	1.1035	0.0757105
Q9BRP4	Proteasomal ATPase-associated factor 1	PAAF1	42.2	3	14.2857	4	220.7	197.4	205.3	221.9	226.8	239.1	1.1033	0.0658557
Q8N3U4	Cohesin subunit SA-2	STAG2	141.2	12	12.104	20	1563.9	1531	1676.6	1760.2	1726.1	1777.9	1.10326	0.0244087
P51970	NADH dehydrogenase [ubiquinone] 1 alpha subcomplex subunit 8	NDUFA8	20.1	7	39.5349	12	1412.2	1584.2	1801.7	1818.4	1736.7	1738.2	1.10321	0.227429
Q9UP83	Conserved oligomeric Golgi complex subunit 5	COG5	92.7	2	3.57569	3	113	111.3	117.3	124.6	139.6	112.6	1.10304	0.216907
Q9NSC5	Homer protein homolog 3	HOMER3	39.8	2	3.87812	2	252.8	277.2	271.9	278.4	308.9	297.2	1.10301	0.0759829
Q6P4A7	Sideroflexin-4	SFXN4	38	3	12.1662	4	418.5	382.8	448.7	452.3	482.8	443.6	1.10296	0.128609
O75844	CAAX prenyl protease 1 homolog	ZMPSTE24	54.8	6	10.9474	7	1513.6	1684.3	1774.5	1792.3	1741.7	1950.2	1.10293	0.159844
Q9UDX5	Mitochondrial fission process protein 1	MTFP1	18	2	14.4578	2	225.5	212.2	230.4	252.2	246.5	238.1	1.10283	0.0281934
O60488	Long-chain-fatty-acid--CoA ligase 4	ACSL4	79.1	16	27.7075	26	1293.3	1376.2	1416	1511.7	1455.5	1538.3	1.1028	0.0325813
Q92508	Piezo-type mechanosensitive ion channel component 1	PIEZO1	286.6	1	0.595002	1	65.1	76.4	66.9	77	78.3	74.5	1.10269	0.12449
O95139	NADH dehydrogenase [ubiquinone] 1 beta subcomplex subunit 6	NDUFB6	15.5	2	19.5312	6	154.4	180.9	169.5	180.9	200.2	175.5	1.10261	0.182822
Q07020	60S ribosomal protein L18	RPL18	21.6	4	22.8723	7	1151.5	981.1	826.2	1402.8	998.8	860.8	1.10261	0.618577
Q9H6D7	HAUS augmin-like complex subunit 4	HAUS4	42.4	1	2.75482	1	99.5	91.8	115.7	109.8	116.1	112.6	1.10261	0.22243
Q03518	Antigen peptide transporter 1	TAP1	87.2	8	16.0891	11	563.1	545	547.8	624.5	623.7	577.6	1.1026	0.0264325
Q9HD67	Unconventional myosin-X	MYO10	237.2	1	0.923226	2	47	36.5	47.3	48.9	48.9	46.4	1.10245	0.287922
Q9NVH0	Exonuclease 3'-5' domain-containing protein 2	EXD2	70.3	9	19.9678	12	352.1	355.2	363.2	412.8	386.8	380.5	1.10238	0.0247882
Q15853	Upstream stimulatory factor 2	USF2	36.9	5	16.763	6	461.8	456.5	470.2	501.4	507.2	522	1.10234	0.00293236
P26196	Probable ATP-dependent RNA helicase DDX6	DDX6	54.4	15	32.0911	21	3275.9	3162.7	3592.2	3710	3644.1	3702.9	1.1023	0.0583663
Q05209	Tyrosine-protein phosphatase non-receptor type 12	PTPN12	88.1	1	1.92308	1	70.1	86.6	71.3	101.9	85	64.4	1.10219	0.555075
Q8N7R7	Cyclin-Y-like protein 1	CCNYL1	40.7	4	8.91365	4	445.4	495.4	519.3	547.6	529.1	532.5	1.10212	0.0917611
P42025	Beta-centractin	ACTR1B	42.3	9	30.5851	14	455.7	408.1	478	502.4	510.2	466.2	1.1021	0.137832
Q4VCS5	Angiomotin	AMOT	118	24	26.6605	28	3877	3931.3	3875.1	4161.3	4456.8	4257.2	1.10202	0.0111108
O43172	U4/U6 small nuclear ribonucleoprotein Prp4	PRPF4	58.4	16	39.4636	21	1924.3	1917	2086.3	2125.9	2264.1	2142	1.10196	0.0458605
Q9UQR0	Sex comb on midleg-like protein 2	SCML2	77.2	11	19.2857	12	1099.3	1149	1267.2	1321.3	1253.1	1299.4	1.10192	0.0902015
P21741	Midkine	MDK	15.6	5	41.958	5	682.9	710	724.2	774.7	763.2	794.7	1.10179	0.00916067
Q2TAY7	WD40 repeat-containing protein SMU1	SMU1	57.5	12	26.1209	22	4512.6	4526	4635.4	4956.7	4994.5	5114.2	1.10176	0.00164272
Q9UI09	NADH dehydrogenase [ubiquinone] 1 alpha subcomplex subunit 12	NDUFA12	17.1	6	53.1034	9	619.8	661.8	708.5	725.7	751.7	715.1	1.1017	0.0724256
Q9NZV5	Selenoprotein N	SEPN1	65.8	2	3.55932	3	127.1	144	131	137.6	155.7	149.6	1.10147	0.138882
Q9Y613	FH1/FH2 domain-containing protein 1	FHOD1	126.5	4	5.24055	5	264.8	238.1	286.4	288.9	304.3	276.1	1.10136	0.17454
P82675	28S ribosomal protein S5, mitochondrial	MRPS5	48	7	25.5814	7	1522.3	1709.7	1652.6	1885.8	1761	1732.8	1.10134	0.0857669
Q9H2C0	Gigaxonin	GAN	67.6	4	8.0402	4	263.9	268.6	298.6	312.4	303.9	299	1.10131	0.0720095
Q92520	Protein FAM3C	FAM3C	24.7	7	33.0396	9	1122.8	1188.7	1239.8	1257.9	1312.4	1340.6	1.10126	0.0451537
Q6PJG2	ELM2 and SANT domain-containing protein 1	ELMSAN1	114.9	1	1.81818	1	51.9	47.2	50.1	53.3	54.6	56.4	1.10121	0.0371724
Q9HD33	39S ribosomal protein L47, mitochondrial	MRPL47	29.4	8	30	10	1913.4	1999.2	1943.6	2198.3	2157.3	2092.8	1.10112	0.00762331
Q9NXE4	Sphingomyelin phosphodiesterase 4		97.7	12	15.7044	15	1153.6	1168.1	1198.7	1290	1319.7	1266.6	1.1011	0.00428808
Q12797	Aspartyl/asparaginyl beta-hydroxylase	ASPH	85.8	21	28.1003	31	2248.2	2275.1	2375.8	2509.8	2550.5	2535.8	1.10103	0.00462198
Q6UWP7	Lysocardiolipin acyltransferase 1	LCLAT1	48.9	8	19.5652	8	709.6	782.1	811.3	831.5	845.2	858.6	1.10087	0.0682398
Q5TAP6	U3 small nucleolar RNA-associated protein 14 homolog C	UTP14C	87.1	8	12.7937	10	25.4	28.9	27	34.2	30.9	24.4	1.10086	0.421015
Q96EE3	Nucleoporin SEH1	SEH1L	39.6	10	39.4444	11	1060.6	1071.6	1179.7	1234.6	1186.7	1223.9	1.10064	0.0523767
O15514	DNA-directed RNA polymerase II subunit RPB4	POLR2D	16.3	10	73.9437	18	726.2	704.5	805.1	819.2	825.8	815.8	1.10064	0.071016
Q9Y4F5	Centrosomal protein of 170 kDa protein B	CEP170B	171.6	2	1.32159	2	19	19.3	25.4	22.6	25.5	22	1.10047	0.415061
P09669	Cytochrome c oxidase subunit 6C	COX6C	8.8	7	41.3333	10	2040.9	2115.8	2472.1	2333.2	2449.7	2510.4	1.10024	0.195863
Q9H7E2	Tudor domain-containing protein 3	TDRD3	73.1	2	7.8341	2	102.3	105.4	110.8	117.7	108.6	124.1	1.10016	0.107247
Q9NRY6	Phospholipid scramblase 3	PLSCR3	31.6	2	9.49153	3	82.4	87.6	102.7	94.7	103.3	102	1.10011	0.243022
Q9UBR2	Cathepsin Z	CTSZ	33.8	6	29.0429	10	1094.1	1029.2	1190.6	1219.2	1216.7	1209.4	1.1	0.0784033
Q9H5Z1	Probable ATP-dependent RNA helicase DHX35	DHX35	78.9	2	5.9744	2	91.5	91.2	108.3	116	104.9	99.2	1.1	0.265567
Q96SI9	Spermatid perinuclear RNA-binding protein	STRBP	73.6	10	18.006	14	936.1	994.6	1085.4	1128.5	1066.6	1122.6	1.1	0.10278
Q13190	Syntaxin-5	STX5	39.6	7	15.2113	8	850.5	880.4	937.9	984.6	1000.9	949.9	1.0999	0.0403734
O94901	SUN domain-containing protein 1	SUN1	90	17	27.5862	18	1707.5	1701.4	1784.4	1838.6	1974.5	1898.6	1.09982	0.0220552
Q8N1B4	Vacuolar protein sorting-associated protein 52 homolog	VPS52	82.2	5	9.68188	6	273.5	302.2	282.4	304.6	334.2	304.9	1.09976	0.0927219
P14923	Junction plakoglobin	JUP	81.7	15	31.5436	25	3106	3285.8	3315	3503	3606.6	3562.1	1.0994	0.0110492
P24468	COUP transcription factor 2	NR2F2	45.5	5	10.3865	5	1198.6	1149.6	1145.5	1281.6	1298.4	1260.8	1.09935	0.00462423
Q9UBZ4	DNA-(apurinic or apyrimidinic site) lyase 2	APEX2	57.4	1	3.0888	1	31.7	26.4	30.7	35.9	30.9	30.8	1.0991	0.278352
Q9ULK4	Mediator of RNA polymerase II transcription subunit 23	MED23	156.4	5	3.21637	5	216.7	216.5	249.1	254	255.7	240.1	1.09893	0.131807
Q86WX3	Active regulator of SIRT1	RPS19BP1	15.4	2	15.4412	2	196.9	185.5	170.9	200.4	216.2	191.4	1.09886	0.155889
Q9UJX2	Cell division cycle protein 23 homolog	CDC23	68.8	1	2.84757	1	74.5	87.3	83.1	89.5	92.5	87.1	1.09882	0.119069
O95248	Myotubularin-related protein 5		208.3	14	10.9208	16	1111.3	1098.9	1089.6	1128	1364.1	1133.7	1.09879	0.236105
Q9Y4C8	Probable RNA-binding protein 19	RBM19	107.3	2	3.4375	2	39.4	46.5	42.7	45.5	48.6	47.2	1.09876	0.131583
Q969S9	Ribosome-releasing factor 2, mitochondrial	GFM2	86.5	6	8.60077	7	396.5	371.7	396.9	418.9	433.7	427.4	1.09862	0.0150196
Q9BTY7	Protein HGH1 homolog	FAM203B	42.1	1	6.41026	1	291.8	262.2	321.5	317.1	324.4	320.3	1.09857	0.170682
P39656	Dolichyl-diphosphooligosaccharide--protein glycosyltransferase 48 kDa subunit	DDOST	50.8	11	32.0175	22	2559	2477.6	2716.7	2838.2	2905.7	2772	1.09836	0.0337391
Q8NFQ8	Torsin-1A-interacting protein 2	TOR1AIP2	51.2	9	28.2979	11	1132.2	1178.3	1254.6	1288.4	1293	1334.3	1.09834	0.0387481
Q96EL2	28S ribosomal protein S24, mitochondrial	MRPS24	19	2	16.1677	2	42.6	43.7	43.3	50.2	46.1	46	1.09799	0.0407307
P82664	28S ribosomal protein S10, mitochondrial	MRPS10	23	1	5.97015	2	215.7	216.7	225.9	227.8	258.9	236.1	1.09798	0.0944029
Q96I45	Transmembrane protein 141	TMEM141	11.9	1	7.40741	1	117.1	117	116.4	128.6	129.4	126.8	1.09786	0.000138768
Q9P2L0	WD repeat-containing protein 35	WDR35	133.5	2	3.81033	2	21.6	21.1	17.6	20.4	25.4	20.4	1.09784	0.399646
Q9NZJ5	Eukaryotic translation initiation factor 2-alpha kinase 3	EIF2AK3	125.1	2	3.49462	2	247.1	253.2	288.8	286.5	301.9	277.9	1.09783	0.156578
Q9Y2R4	Probable ATP-dependent RNA helicase DDX52	DDX52	67.5	7	14.0234	8	1204.8	1095.6	1015.2	1217.2	1242.7	1180	1.09781	0.135199
Q6XQN6	Nicotinate phosphoribosyltransferase	NAPRT1	57.5	2	10.0372	3	40.7	54.1	42.5	48.4	50.1	52.2	1.0976	0.36159
P09234	U1 small nuclear ribonucleoprotein C	SNRPC	17.4	4	30.1887	10	1632.4	1767.3	2029.6	2013.5	1911	2033.7	1.09742	0.223942
Q8TDW0	Volume-regulated anion channel subunit LRRC8C	LRRC8C	92.4	3	4.85679	4	169.5	178.6	185.7	184.7	200.5	200.6	1.09741	0.0701526
Q15208	Serine/threonine-protein kinase 38	STK38	54.2	3	9.03226	3	118.3	107.5	101.9	114	129.8	115.8	1.09735	0.200011
Q9Y6A9	Signal peptidase complex subunit 1	SPCS1	11.8	1	16.6667	2	266.5	330.2	339.6	368.4	333.3	325.6	1.09719	0.315727
Q96DX4	RING finger and SPRY domain-containing protein 1	RSPRY1	64.1	2	5.20833	2	74.6	73.1	69.4	76.3	83.6	78.3	1.09719	0.0579552
Q96EP0	E3 ubiquitin-protein ligase RNF31	RNF31	119.6	2	3.91791	2	104.8	84.4	93.8	94.1	104.5	111.9	1.09717	0.307028
A2RRP1	Neuroblastoma-amplified sequence	NBAS	268.4	10	6.62168	11	532.5	540.4	569.9	585.1	634.5	582.8	1.09715	0.059109
P46977	Dolichyl-diphosphooligosaccharide--protein glycosyltransferase subunit STT3A	STT3A	80.5	14	19.2908	26	3809.3	4009.4	4470.2	4391.2	4545.1	4545.8	1.0971	0.120732
Q9Y6K9	NF-kappa-B essential modulator	IKBKG	48.2	1	1.67064	1	145	143.2	168.2	170.7	159.7	170.3	1.09706	0.169368
Q9BYD1	39S ribosomal protein L13, mitochondrial	MRPL13	20.7	7	45.5056	11	1169.4	1245.1	1236.2	1312.5	1363.7	1328.7	1.09702	0.0139513
Q9UH99	SUN domain-containing protein 2	SUN2	80.3	24	46.1646	35	3394.3	3459.1	3552.8	3696.8	3861.9	3857.1	1.09702	0.00909705
Q9UJV9	Probable ATP-dependent RNA helicase DDX41	DDX41	69.8	13	28.6174	18	1141.5	1265.4	1288.3	1311.8	1410.8	1331.1	1.09702	0.0944545
O15260	Surfeit locus protein 4	SURF4	30.4	2	6.69145	4	342.1	304.2	386.3	352.2	387	393.5	1.09694	0.283633
Q4KMQ2	Anoctamin-6	ANO6	106.1	8	11.7582	9	730.3	802.2	839.8	865.5	877.9	858.8	1.09691	0.0784929
Q86WC4	Osteopetrosis-associated transmembrane protein 1	OSTM1	37.2	1	3.29341	1	100.6	106	104.2	112.7	118.2	110	1.09685	0.02549
Q3ZCQ8	Mitochondrial import inner membrane translocase subunit TIM50	TIMM50	39.6	12	36.8272	21	2380.4	2502.4	2715.7	2716.6	2781.1	2835.7	1.09672	0.0777636
Q9UBB6	Neurochondrin	NCDN	78.8	3	8.36763	3	80.6	85.3	85.7	89	95.2	91.7	1.09658	0.0289949
Q9UHI8	A disintegrin and metalloproteinase with thrombospondin motifs 1	ADAMTS1	105.3	4	4.55016	5	517.2	525.8	574.5	577.1	593.7	602.9	1.09657	0.0547853
Q9P0T4	Zinc finger protein 581	ZNF581	22	1	5.07614	1	154.2	154.3	170.4	200.6	159.8	164.7	1.09647	0.331333
Q99873	Protein arginine N-methyltransferase 1		42.4	11	33.9623	17	1871.9	1769.4	2212.6	2137	2109	2172.4	1.09643	0.236416
Q8NEW0	Zinc transporter 7	SLC30A7	41.6	2	6.64894	3	68.5	63.3	74.6	72.6	78.5	75.2	1.09641	0.146207
Q8N4V1	Membrane magnesium transporter 1	MMGT1	14.7	3	31.2977	5	355.6	381.5	392.1	410.1	397.8	430	1.09626	0.0648456
Q9HCM4	Band 4.1-like protein 5	EPB41L5	81.8	10	19.5089	12	850.6	875.9	873.3	957.6	933	959.3	1.0962	0.00204756
P10909	Clusterin	CLU	52.5	4	13.8085	7	453.7	469.2	486.8	502.6	543.4	499.3	1.09619	0.0574224
Q9NUQ2	1-acyl-sn-glycerol-3-phosphate acyltransferase epsilon	AGPAT5	42	2	4.94505	3	312.7	295.3	316.4	333.1	358.9	321.3	1.09617	0.0826693
O14949	Cytochrome b-c1 complex subunit 8	UQCRQ	9.9	5	47.561	7	1977	1963.8	2105	2223	2168.2	2235.1	1.09602	0.0174178
Q5SY16	Polynucleotide 5'-hydroxyl-kinase NOL9	NOL9	79.3	9	18.661	11	958.4	933.4	939.5	1018.4	1051.5	1032.8	1.09586	0.00175622
Q15397	Pumilio homolog 3	KIAA0020	73.5	8	13.8889	11	1363	1257.2	1085.7	1386.5	1385.5	1289.1	1.09585	0.245225
Q9BTT6	Leucine-rich repeat-containing protein 1	LRRC1	59.2	8	25.9542	15	694.7	756.5	758.8	783	830.4	808.4	1.09584	0.0479941
P22626	Heterogeneous nuclear ribonucleoproteins A2/B1	HNRNPA2B1	37.4	33	77.6204	365	23653	27314.5	29801.6	29384.5	28618.7	30504.6	1.09581	0.239395
Q5J8M3	ER membrane protein complex subunit 4	EMC4	20.1	4	20.765	6	345.2	335.1	358.9	379.5	373.6	385.6	1.09575	0.0126714
Q29983	MHC class I polypeptide-related sequence A	MICA	42.9	2	4.96084	2	117.6	113.5	122.5	132.4	123.8	131.2	1.09559	0.0395012
Q9Y462	Zinc finger protein 711	ZNF711	86.2	4	9.98686	4	483.9	563.2	572.9	581.9	637.9	554.7	1.09537	0.239959
P53701	Cytochrome c-type heme lyase	HCCS	30.6	10	39.9254	12	1512.2	1615.7	1693.3	1737.2	1772.4	1770.9	1.09527	0.0463501
Q86TJ2	Transcriptional adapter 2-beta	TADA2B	48.4	1	5.95238	1	58	77	53.2	73.3	72.7	60.1	1.09511	0.518857
Q9UKV5	E3 ubiquitin-protein ligase AMFR	AMFR	72.9	4	10.5754	5	65.1	67.7	71.3	67.6	76.1	79.8	1.09505	0.184202
Q8N0U8	Vitamin K epoxide reductase complex subunit 1-like protein 1	VKORC1L1	19.8	2	9.09091	2	839.6	860.6	892.3	925.3	948.1	965.5	1.09504	0.0129571
O15120	1-acyl-sn-glycerol-3-phosphate acyltransferase beta	AGPAT2	30.9	1	3.95683	1	187	192.4	205.2	198.5	215.8	225.7	1.09477	0.126955
Q9Y6X9	ATPase MORC2	MORC2	117.8	6	8.13953	6	724.7	719.5	762	808.5	799	807.7	1.09473	0.00710255
O95870	Phosphatidylserine lipase ABHD16A	ABHD16A	63.2	6	14.3369	6	657.8	693.3	746.6	750	773.7	772.7	1.09472	0.0698059
Q9H967	WD repeat-containing protein 76	WDR76	69.7	1	1.27796	1	161.8	167.7	159.4	175.2	177.4	182.6	1.0947	0.00947719
O00411	DNA-directed RNA polymerase, mitochondrial	POLRMT	138.5	15	16.5854	19	1337.8	1382.4	1476.3	1524.4	1544.7	1524.7	1.09467	0.032854
Q92572	AP-3 complex subunit sigma-1	AP3S1	21.7	4	22.2798	5	576.5	553	621.6	659.9	649.6	607.3	1.09463	0.098726
Q96BP2	Coiled-coil-helix-coiled-coil-helix domain-containing protein 1	CHCHD1	13.5	1	9.32203	1	115.6	115.8	104.9	122.1	129.2	116.8	1.09456	0.105523
Q9NX18	Succinate dehydrogenase assembly factor 2, mitochondrial	SDHAF2	19.6	2	9.63855	2	132.9	115.2	137.4	150.6	136.9	134.4	1.09442	0.224004
Q9BW27	Nuclear pore complex protein Nup85	NUP85	75	13	21.189	18	1371.9	1365.6	1445.7	1473.3	1577.1	1527.7	1.0944	0.029025
Q8IY18	Structural maintenance of chromosomes protein 5	SMC5	128.7	12	9.53678	12	1304.1	1407.1	1414	1542.8	1522.5	1449.2	1.09437	0.0463302
Q9Y2X3	Nucleolar protein 58	NOP58	59.5	16	31.1909	29	4640.5	4206.6	3888	4838.8	4685	4413.1	1.09437	0.185845
Q8NBP0	Tetratricopeptide repeat protein 13	TTC13	96.8	1	1.62791	1	49.6	57.4	58.4	64.2	54	62.8	1.09432	0.286738
Q93074	Mediator of RNA polymerase II transcription subunit 12	MED12	242.9	6	3.21543	6	565.4	597.9	608.6	648.2	652.1	638.6	1.09425	0.0149165
Q7L1V2	Vacuolar fusion protein MON1 homolog B	MON1B	59.2	1	3.29068	1	37.1	34.4	37.9	39.2	44.6	35.9	1.09415	0.279628
Q9Y6A4	Cilia- and flagella-associated protein 20	C16orf80	22.8	2	10.8808	4	367.7	334.3	387	409.2	375.6	406.7	1.09412	0.143452
Q8N4H5	Mitochondrial import receptor subunit TOM5 homolog	TOMM5	6	3	29.4118	5	900	950.3	1123.3	1094.2	1062.5	1096.6	1.09406	0.245205
O75165	DnaJ homolog subfamily C member 13	DNAJC13	254.3	3	2.05082	4	397.8	384	432.4	445.8	459.1	423.5	1.09405	0.0985892
Q9H7X7	Intraflagellar transport protein 22 homolog	RABL5	20.8	1	12.4324	1	81.4	79	91.6	88	102.7	85	1.09405	0.303421
P07910	Heterogeneous nuclear ribonucleoproteins C1/C2	HNRNPC	33.6	21	54.2484	109	17522.2	19010.9	19942.2	22427.4	18679.1	20678.4	1.09402	0.242584
Q96HP0	Dedicator of cytokinesis protein 6	DOCK6	229.4	8	4.00586	10	175.8	170.8	184.6	200.4	189.9	190.8	1.09394	0.0339119
Q8IUH4	Palmitoyltransferase ZDHHC13	ZDHHC13	70.8	2	4.50161	3	136.5	147	158.8	174.2	151.6	158	1.09383	0.211597
O15392	Baculoviral IAP repeat-containing protein 5	BIRC5	16.4	7	67.6056	11	796.1	895.6	885.7	948.8	935.7	934.5	1.09374	0.0654555
Q15717	ELAV-like protein 1	ELAVL1	36.1	15	49.6933	26	3538.2	3724.3	4340.5	4255.6	4148.3	4286.7	1.09373	0.214626
O15118	NPC intracellular cholesterol transporter 1	NPC1	142.1	6	6.18153	11	950.3	988.9	1070.7	1111.8	1099.1	1080.9	1.09366	0.0621939
O95562	Vesicle transport protein SFT2B	SFT2D2	17.8	1	6.25	1	142.4	122.8	150.1	150.4	154.9	148.8	1.09343	0.195434
Q86SX6	Glutaredoxin-related protein 5, mitochondrial	GLRX5	16.6	3	28.0255	5	357	370.6	359.2	385.6	416.4	386.3	1.09339	0.0370054
Q9P2B2	Prostaglandin F2 receptor negative regulator	PTGFRN	98.5	20	26.1661	27	2774.5	2960.6	2917.9	3135.8	3190.1	3134.5	1.09331	0.0104417
P04179	Superoxide dismutase [Mn], mitochondrial		24.7	7	32.8829	11	2120.9	1920	2202.2	2248.7	2326.5	2250.3	1.09329	0.09128
Q7L2Z9	Centromere protein Q	CENPQ	30.6	1	5.97015	1	152.7	157.8	134.8	154.5	176.4	155.8	1.09297	0.237639
Q9NW64	Pre-mRNA-splicing factor RBM22	RBM22	46.9	15	41.4286	20	2092.4	2220.6	2340.2	2352	2414.7	2504.9	1.09295	0.0705694
P42694	Probable helicase with zinc finger domain	HELZ	218.8	4	4.01648	6	78.6	83.7	85.3	83.7	99.1	87.8	1.09289	0.202023
P07199	Major centromere autoantigen B	CENPB	65.1	3	6.17696	3	236.8	257.3	244.9	272.9	268.8	265.9	1.09283	0.0221382
Q9BQ95	Evolutionarily conserved signaling intermediate in Toll pathway, mitochondrial	ECSIT	49.1	2	7.42459	2	41	47.7	42	50.4	45.6	46.8	1.09258	0.187031
Q9C040	Tripartite motif-containing protein 2	TRIM2	81.5	3	5.51075	3	45.9	37.4	45.3	46.7	48.8	45	1.09253	0.250076
Q9GZN1	Actin-related protein 6	ACTR6	45.8	1	4.29293	1	54.7	69.4	67.2	75.5	67.9	65.6	1.09252	0.34133
Q96H22	Centromere protein N	CENPN	39.5	1	5.89971	1	37.8	34	29.8	36.7	39	35.3	1.09252	0.286465
P05166	Propionyl-CoA carboxylase beta chain, mitochondrial	PCCB	58.2	3	6.67904	5	475.7	543.4	547.7	565	597.9	548.8	1.09248	0.153044
Q8N2K0	Lysophosphatidylserine lipase ABHD12	ABHD12	45.1	8	27.1357	10	892	918.5	963.9	999.2	1057	974.7	1.09245	0.0566025
O60313	Dynamin-like 120 kDa protein, mitochondrial	OPA1	111.6	23	30	31	3322.3	3539.4	3696.2	3849.2	3866.6	3817.3	1.09237	0.0410441
Q01844	RNA-binding protein EWS	EWSR1	68.4	7	14.3293	15	3307.8	3685.8	3917	4159.6	3721.6	4036.3	1.09229	0.202292
Q8N4C6	Ninein	NIN	243.1	5	2.91866	5	111.9	117	114.7	119.2	121.3	134.8	1.09226	0.107263
Q9P2X0	Dolichol-phosphate mannosyltransferase subunit 3	DPM3	10.1	2	23.913	3	416.9	461.3	480	486.8	505.2	491.4	1.09218	0.0992135
P55347	Homeobox protein PKNOX1	PKNOX1	47.6	3	9.17431	3	44.4	41.7	45.2	44	52.4	47	1.09216	0.206236
Q13683	Integrin alpha-7	ITGA7	128.9	1	1.01609	1	130.7	137.6	135.4	141.8	157.9	141.2	1.09215	0.100791
Q5SRE5	Nucleoporin NUP188 homolog	NUP188	195.9	9	5.94626	15	599.9	583	629	646.7	673.9	658	1.092	0.023444
O14967	Calmegin	CLGN	70	4	8.36066	4	187.5	198	197.2	217.3	212.1	206.9	1.09199	0.0167387
Q969V5	Mitochondrial ubiquitin ligase activator of NFKB 1	MUL1	39.8	2	8.23864	2	250.9	248.8	278.8	285.5	283.3	281.3	1.09197	0.0705083
Q9BZM5	UL16-binding protein 2	ULBP2	27.4	3	16.2602	3	247.2	261.1	249.7	263.6	273.1	290.9	1.09182	0.0628379
Q5JPH6	Probable glutamate--tRNA ligase, mitochondrial	EARS2	58.7	5	12.8107	6	555.6	593.5	594.1	622.4	666.2	614.6	1.09179	0.059906
P07919	Cytochrome b-c1 complex subunit 6, mitochondrial	UQCRH	10.7	5	67.033	12	1914.6	2067.2	2148.2	2222.1	2205.5	2265	1.09178	0.0569195
Q68D91	Metallo-beta-lactamase domain-containing protein 2	MBLAC2	31.4	2	7.8853	3	119.1	114.7	132.4	129.2	136.9	133.7	1.09175	0.124235
P41743	Protein kinase C iota type	PRKCI	68.2	6	16.6107	7	238.7	245.7	260.4	261.5	285.6	266	1.0917	0.0804106
P62820	Ras-related protein Rab-1A	RAB1A	22.7	13	71.7073	49	4394.4	4667	5239	5281.5	4918.4	5411.6	1.09168	0.205441
P04066	Tissue alpha-L-fucosidase	FUCA1	53.7	3	8.79828	5	60.6	57.4	55.5	69.4	64.2	55.8	1.09164	0.278691
Q8NEM7	Transcription factor SPT20 homolog	FAM48A	85.7	1	1.92555	1	41.9	46.1	38.6	45.4	46	46.8	1.09163	0.154771
Q92828	Coronin-2A	CORO2A	59.7	2	4.95238	2	215.5	235.3	227.6	257.1	253	230.4	1.09154	0.109892
Q9HD20	Manganese-transporting ATPase 13A1	ATP13A1	132.9	24	26.5781	29	3026	3168.6	3342.1	3464.5	3456.6	3487.1	1.09138	0.0340948
O95140	Mitofusin-2	MFN2	86.3	9	13.4742	10	2112.9	2153.2	2229.9	2313	2343.2	2433.1	1.09133	0.0165055
Q9C0I1	Myotubularin-related protein 12	MTMR12	86.1	2	5.35475	2	89.4	91.8	82.8	99.5	106.5	82.1	1.09129	0.357759
Q8IV63	Inactive serine/threonine-protein kinase VRK3	VRK3	52.8	2	5.06329	3	207.9	201.1	204.5	217.4	235.8	216.3	1.09128	0.0478878
Q12948	Forkhead box protein C1	FOXC1	56.8	2	7.9566	3	92.5	96.9	89.8	112.8	92.9	98.9	1.09097	0.246748
P26885	Peptidyl-prolyl cis-trans isomerase FKBP2	FKBP2	15.6	3	35.2113	5	317.9	298.3	324.9	347.9	347.8	331	1.09096	0.0428705
Q8N6R0	eEF1A lysine and N-terminal methyltransferase	METTL13	78.7	3	6.00858	4	89.4	92.2	94.4	106.2	95.1	99.8	1.09094	0.07665
Q13555	Calcium/calmodulin-dependent protein kinase type II subunit gamma		62.6	5	15.233	10	200.5	220.2	222.9	232.8	230.2	239.1	1.09089	0.0608842
Q8TEQ6	Gem-associated protein 5	GEMIN5	168.5	15	13.7931	22	1321.8	1306	1459.2	1463.6	1446.5	1548	1.0908	0.0994318
Q13505	Metaxin-1		51.4	7	18.8841	11	1078.8	1101.4	1169.2	1182.1	1232.1	1239.3	1.09079	0.0358184
Q86U42	Polyadenylate-binding protein 2	PABPN1	32.7	10	34.6405	26	1424.8	1528.4	1623.8	1731.2	1571.3	1690	1.09078	0.13785
Q8IWT3	Cullin-9	CUL9	281	3	1.94676	4	59.4	69	53.5	64.5	65	68.9	1.09071	0.309205
Q92604	Acyl-CoA:lysophosphatidylglycerol acyltransferase 1	LPGAT1	43.1	2	5.94595	3	365.2	384.4	361	400.8	410.4	400	1.09058	0.0134418
Q13472	DNA topoisomerase 3-alpha	TOP3A	112.3	4	4.995	5	500.7	504.8	518.1	552.3	553.4	555.6	1.09038	0.00100705
Q13586	Stromal interaction molecule 1	STIM1	77.4	12	22.9197	13	962.9	1017.6	1076.8	1081.9	1124.6	1127.1	1.09037	0.0628017
Q9UBI6	Guanine nucleotide-binding protein G(I)/G(S)/G(O) subunit gamma-12	GNG12	8	5	76.3889	6	388.2	403.7	424.7	468.2	415.2	443.1	1.09033	0.120313
O15287	Fanconi anemia group G protein	FANCG	68.5	1	2.2508	1	61.4	71.9	64.2	71.7	73.8	69.8	1.09013	0.15077
O75438	NADH dehydrogenase [ubiquinone] 1 beta subcomplex subunit 1	NDUFB1	7	1	18.9655	2	316	377.1	366.6	384.2	382.1	388.9	1.09012	0.168609
O43572	A-kinase anchor protein 10, mitochondrial	AKAP10	73.8	2	5.74018	3	173.8	173.5	173.3	203.2	189.9	174.4	1.09009	0.133546
Q86VN1	Vacuolar protein-sorting-associated protein 36	VPS36	43.8	2	7.25389	2	141.7	157	147.7	153.8	167.6	165.2	1.09005	0.0951934
P51991	Heterogeneous nuclear ribonucleoprotein A3	HNRNPA3	39.6	28	53.1746	102	9629.3	11806.8	13057.6	12505.1	11754.6	13335.7	1.08992	0.400797
Q9BVC6	Transmembrane protein 109	TMEM109	26.2	4	12.7572	8	1058.9	1030.5	1094.9	1148.1	1149.1	1173.3	1.08988	0.00943016
Q9NZ09	Ubiquitin-associated protein 1	UBAP1	55	3	10.1594	3	109.1	114	114.4	137.9	117.3	112.6	1.08978	0.273001
Q9BRR8	G patch domain-containing protein 1	GPATCH1	103.3	2	3.54458	2	209.6	208.4	199.7	211	242.1	220	1.08969	0.131194
Q12824	SWI/SNF-related matrix-associated actin-dependent regulator of chromatin subfamily B member 1	SMARCB1	44.1	12	43.8961	23	1775.5	1694.3	1777.9	1877.6	1940.3	1899.6	1.08952	0.00904748
P82650	28S ribosomal protein S22, mitochondrial	MRPS22	41.3	10	29.1667	14	1812.1	1864.4	1953.1	2014.1	2108.7	2010.7	1.08951	0.0323511
P78527	DNA-dependent protein kinase catalytic subunit	PRKDC	468.8	132	32.437	228	32250.9	31103.3	33872.3	34465.2	36367.8	35093.6	1.08948	0.0414611
O95478	Ribosome biogenesis protein NSA2 homolog	NSA2	30	6	25	6	476	570.4	503.6	599.5	596.2	492.9	1.08942	0.361014
Q9P0U3	Sentrin-specific protease 1	SENP1	73.4	3	4.19255	3	631.5	657.3	680.2	687.6	779.4	678	1.08939	0.171361
Q8TAF3	WD repeat-containing protein 48	WDR48	76.2	4	6.20384	5	528.3	533.3	557.1	598.6	585.7	579	1.08933	0.0103853
Q08211	ATP-dependent RNA helicase A	DHX9	140.9	52	44.7244	134	21105	22022.9	22462	23640.1	23732.9	24070.7	1.08925	0.00974299
P35226	Polycomb complex protein BMI-1	BMI1	36.9	7	17.7914	7	1597	1568.2	1581.8	1714.8	1711.6	1744	1.08919	0.000439392
Q9BY67	Cell adhesion molecule 1	CADM1	48.5	9	34.8416	25	2390.1	2505.4	2538.1	2701.1	2635	2760.5	1.08919	0.0186095
Q96I51	RCC1-like G exchanging factor-like protein	WBSCR16	50	5	18.1034	6	365.2	355.5	346.1	373.7	406.3	381.9	1.08915	0.0477704
Q07954	Prolow-density lipoprotein receptor-related protein 1	LRP1	504.3	8	2.1787	9	361.3	392.4	364	420.6	408.2	388.5	1.08911	0.0717939
Q8IY95	Transmembrane protein 192	TMEM192	30.9	3	16.6052	4	342.6	373	398.8	407.8	394.2	411.7	1.08911	0.124767
P05091	Aldehyde dehydrogenase, mitochondrial	ALDH2	56.3	13	24.7582	20	2358.1	2249.4	2427.6	2509.2	2682.1	2470.2	1.08904	0.0661682
Q8NI60	Atypical kinase COQ8A, mitochondrial	ADCK3	71.9	6	12.5193	8	1099.3	1127.7	1107.1	1172	1259	1199.9	1.08902	0.021527
Q9UHN6	Cell surface hyaluronidase	TMEM2	154.3	14	10.1229	15	2103.4	2227.4	2217.2	2373.2	2422.4	2335.2	1.089	0.0145384
Q6I9Y2	THO complex subunit 7 homolog	THOC7	23.7	5	29.902	5	773	778.1	876.2	886.2	891.1	866	1.08899	0.104829
Q96A33	Coiled-coil domain-containing protein 47	CCDC47	55.8	13	30.6418	19	2945.9	3133.7	3058.2	3164.6	3587.9	3198	1.08894	0.137965
Q147X3	N-alpha-acetyltransferase 30	NAA30	39.3	1	5.24862	1	25.7	28.1	28.3	28.3	28.6	32.5	1.08892	0.200641
P23396	40S ribosomal protein S3	RPS3	26.7	13	60.0823	29	3797.8	3833.7	4140.8	4297.6	4199.5	4321.6	1.08889	0.0387389
Q12873	Chromodomain-helicase-DNA-binding protein 3	CHD3	226.4	15	10	22	550.6	597.5	617.2	678.4	633.8	610	1.08888	0.136668
Q12933	TNF receptor-associated factor 2	TRAF2	55.8	3	6.78643	3	74.1	79.7	83.6	82.5	78.5	97.5	1.08888	0.333932
Q7Z3E2	Coiled-coil domain-containing protein 186	C10orf118	103.6	1	1.11359	1	52.9	40.6	45.1	49.1	49.8	52	1.08874	0.329697
P10253	Lysosomal alpha-glucosidase	GAA	105.3	13	16.8067	22	2127.9	1991.8	1970.4	2091.1	2335.8	2203.5	1.08872	0.104961
Q06265	Exosome complex component RRP45	EXOSC9	48.9	5	9.5672	6	1051.3	1048.5	1121	1184.5	1147.2	1174.6	1.08864	0.0221327
O60306	RNA helicase aquarius	AQR	171.2	16	11.4478	17	1730.9	1852	1755.8	1924.5	1991.2	1896.2	1.08864	0.0273592
Q15262	Receptor-type tyrosine-protein phosphatase kappa	PTPRK	162	7	5.6984	8	628.4	634.5	637.2	680.2	690.7	697.6	1.08863	0.000591883
Q96P11	Probable 28S rRNA (cytosine-C(5))-methyltransferase	NSUN5	46.7	3	10.2564	3	328.3	337.3	354.7	368.3	379	363.4	1.0886	0.028758
P00387	NADH-cytochrome b5 reductase 3	CYB5R3	34.2	12	37.5415	37	3660.7	3802	4207.3	4186.5	4297.2	4219.6	1.08854	0.108243
Q9BXW6	Oxysterol-binding protein-related protein 1	OSBPL1A	108.4	1	0.947368	1	36.3	35.3	36.9	38.1	39.8	40.2	1.08848	0.015805
Q13277	Syntaxin-3	STX3	33.1	5	20.7612	6	517.4	546.6	595	616.1	609.2	580.3	1.08837	0.1239
Q92769	Histone deacetylase 2	HDAC2	55.3	13	36.4754	21	1661.7	1576.7	1825.8	1886.3	1776.6	1848.2	1.08825	0.135584
Q9UNX4	WD repeat-containing protein 3	WDR3	106	11	17.0732	14	1207	1239.7	1230.5	1341.5	1310.9	1349.3	1.08825	0.00207872
Q6PI78	Transmembrane protein 65	TMEM65	25.5	2	10.4167	2	254.6	254.4	292.2	292.9	299.6	279.4	1.08824	0.165237
Q14687	Genetic suppressor element 1	GSE1	136.1	2	2.54725	3	105.7	122.7	116.3	128.4	125.4	121.3	1.08819	0.132058
Q9UG01	Intraflagellar transport protein 172 homolog	IFT172	197.5	2	3.08748	2	56.1	48.9	48.1	55.6	57	54	1.08818	0.169351
Q9Y4E5	E3 SUMO-protein ligase ZNF451	ZNF451	121.4	10	10.5561	12	683.9	719.4	751.3	764.7	795.1	784.6	1.08809	0.0417615
Q7L2H7	Eukaryotic translation initiation factor 3 subunit M	EIF3M	42.5	7	27.2727	10	970.2	905.9	995	1031.5	1045	1047.4	1.08805	0.0355219
O15270	Serine palmitoyltransferase 2	SPTLC2	62.9	8	19.9288	10	1185.8	1194.1	1187.2	1258.3	1305.7	1316.9	1.08797	0.00449117
P31260	Homeobox protein Hox-A10	HOXA10	42.4	2	5.36585	2	259.7	294.7	276.8	305.5	291.6	307.2	1.08795	0.0962048
Q8WTT2	Nucleolar complex protein 3 homolog	NOC3L	92.5	8	11	11	1797.6	1604.7	1488.3	1825.6	1826.8	1668.1	1.0879	0.242036
O14656	Torsin-1A	TOR1A	37.8	7	17.7711	8	734.5	753.7	814.6	825	883.1	796.9	1.08781	0.126686
Q5JS54	Proteasome assembly chaperone 4	PSMG4	13.8	1	20.3252	1	42.4	37.5	44.4	51.8	42	41.4	1.08769	0.409206
Q92759	General transcription factor IIH subunit 4	GTF2H4	52.2	1	2.81385	1	130.9	136.6	136.3	159.3	145.1	134.8	1.08767	0.183188
P38919	Eukaryotic initiation factor 4A-III	EIF4A3	46.8	25	57.4209	52	5565.7	5516.2	6032.7	6086.9	6234	6293.6	1.08764	0.0465508
Q9UG56	Phosphatidylserine decarboxylase proenzyme, mitochondrial	PISD	46.6	1	3.42298	1	47.5	45.1	46.7	50.9	52.5	48.1	1.08758	0.0501906
Q8N6S5	ADP-ribosylation factor-like protein 6-interacting protein 6	ARL6IP6	24.7	2	10.177	2	382.7	428.3	410.7	431.5	463.4	433.7	1.0875	0.101161
Q96GQ5	RUS1 family protein C16orf58	C16orf58	51	4	10.8974	5	139.1	140.1	131.2	141.6	142.9	161.8	1.08748	0.16758
Q53H12	Acylglycerol kinase, mitochondrial	AGK	47.1	9	25.5924	11	1431.6	1483.9	1662.1	1690.1	1612.9	1674.7	1.0874	0.144409
Q96CW5	Gamma-tubulin complex component 3	TUBGCP3	103.5	2	4.41014	2	82.7	93.9	97	95.2	110.8	91.5	1.08735	0.338642
Q9NXR7	BRISC and BRCA1-A complex member 2	BRE	43.5	2	4.69974	2	95	97.1	104.4	103.9	112.4	106.1	1.08735	0.08675
Q5JPE7	Nodal modulator 2	NOMO2	139.4	23	25.1776	42	5304.8	5567.5	5749.3	5957.5	6128.6	5986.7	1.08731	0.0255954
Q8NF37	Lysophosphatidylcholine acyltransferase 1	LPCAT1	59.1	8	14.4195	9	1102.3	1163.7	1134.1	1225.9	1233	1237.6	1.08717	0.0054234
Q9H6R4	Nucleolar protein 6	NOL6	127.5	16	14.5724	18	4094.7	4332.1	4280.1	4612.3	4558.2	4644.1	1.08717	0.00839947
Q9BXW9	Fanconi anemia group D2 protein	FANCD2	164	7	6.27154	7	516	512.7	519.2	588.9	563.4	530.5	1.08715	0.0573443
Q86Y82	Syntaxin-12	STX12	31.6	6	26.8116	10	986.5	1014.4	1150.4	1160.3	1101.6	1163.9	1.08711	0.168513
P04899	Guanine nucleotide-binding protein G(i) subunit alpha-2	GNAI2	40.4	14	41.4085	23	2281.3	2432.7	2633	2658.1	2707	2620.8	1.08696	0.112107
Q9NV56	MRG/MORF4L-binding protein	MRGBP	22.4	1	6.37255	2	47.4	43.3	53.1	50.6	53.7	52	1.08693	0.234539
P09661	U2 small nuclear ribonucleoprotein A'	SNRPA1	28.4	9	37.6471	16	2173.9	2173.6	2331.4	2442	2363.3	2453.7	1.08686	0.0317475
O00422	Histone deacetylase complex subunit SAP18	SAP18	17.6	10	52.9412	20	4494.1	4696.2	4765.4	4962.4	5118.9	5080.6	1.08643	0.0128916
P49821	NADH dehydrogenase [ubiquinone] flavoprotein 1, mitochondrial	NDUFV1	50.8	18	42.0259	32	2587.2	2595.4	2689.5	2823.5	2858.8	2870.1	1.08642	0.00314534
P52943	Cysteine-rich protein 2	CRIP2	22.5	1	9.13462	1	107.4	106	117.6	121.9	120.8	116.9	1.0864	0.0736632
Q9GZT8	NIF3-like protein 1	NIF3L1	41.9	2	7.69231	3	245.1	257.6	271.6	267.4	276.6	297.2	1.0864	0.128623
Q9ULX6	A-kinase anchor protein 8-like	AKAP8L	71.6	12	18.2663	16	1987.8	2045.3	2035.2	2180.4	2238.1	2174	1.08638	0.00294234
Q9H4I3	TraB domain-containing protein	TRABD	42.3	3	13.0319	3	243.7	246.8	218.6	265.3	250.9	254.1	1.08631	0.109362
Q8WXE0	Caskin-2	CASKIN2	126.7	1	1.24792	1	35.8	28.7	38.7	38.4	40.3	33.4	1.08624	0.457767
Q16718	NADH dehydrogenase [ubiquinone] 1 alpha subcomplex subunit 5	NDUFA5	13.4	8	68.9655	21	1253	1446.7	1401.5	1490.6	1488.3	1475.6	1.08615	0.115258
Q13637	Ras-related protein Rab-32	RAB32	25	2	10.2222	2	195.1	201.4	209.7	206.3	227.6	224.5	1.08611	0.0916746
Q92782	Zinc finger protein neuro-d4	DPF1	42.5	3	12.8947	3	118.6	132.1	144.9	146	145.7	137.9	1.08595	0.231581
Q71RG4	Transmembrane and ubiquitin-like domain-containing protein 2	TMUB2	33.8	2	10.9034	2	266.4	289.7	274.3	300.2	309.8	291.7	1.08586	0.0508366
Q14573	Inositol 1,4,5-trisphosphate receptor type 3	ITPR3	303.9	35	16.3235	39	3510.5	3676.5	3771.6	3974.1	3964.3	3960.7	1.08582	0.0148109
Q5EBM0	UMP-CMP kinase 2, mitochondrial	CMPK2	49.4	1	6.4588	1	22	25.3	20.3	27.9	20.2	25.3	1.0858	0.512964
Q8N5P1	Zinc finger CCCH domain-containing protein 8	ZC3H8	33.6	3	14.433	3	267.4	304.4	281.4	325	305.5	295.9	1.08579	0.151101
Q8WZ73	E3 ubiquitin-protein ligase rififylin	RFFL	40.5	1	4.95868	1	15.5	17.5	18.3	18.8	20.6	16.3	1.08577	0.383336
Q9NXR1	Nuclear distribution protein nudE homolog 1	NDE1	37.7	2	9.85075	3	120.3	130.8	121.4	141.1	140.2	123.1	1.08564	0.189642
O75915	PRA1 family protein 3	ARL6IP5	21.6	5	23.9362	10	1556.1	1542.3	1663.3	1695.4	1708.3	1765.7	1.08562	0.0364314
Q9NWY4	Histone PARylation factor 1	C4orf27	39.4	1	3.46821	1	71.6	49.9	42.1	56.2	63.2	58.2	1.08557	0.633926
Q9Y2D4	Exocyst complex component 6B	EXOC6B	94.1	2	2.46609	2	142	135.9	155.1	154.6	161.3	154.1	1.08545	0.114164
Q12769	Nuclear pore complex protein Nup160	NUP160	162	10	8.14763	12	1647.8	1698.1	1745.4	1816.2	1921.5	1788.6	1.08544	0.0424197
O75170	Serine/threonine-protein phosphatase 6 regulatory subunit 2	PPP6R2	104.9	5	8.90269	6	91.9	90.4	106.8	107.2	104.2	102.4	1.08544	0.203273
Q8N3R9	MAGUK p55 subfamily member 5	MPP5	77.2	7	15.7037	8	379.1	406.6	400.8	445.2	419.2	423.4	1.08538	0.043837
Q13546	Receptor-interacting serine/threonine-protein kinase 1	RIPK1	75.9	3	6.85544	3	291.2	284.4	304.5	315.8	317.9	321.4	1.08522	0.0150737
O95470	Sphingosine-1-phosphate lyase 1	SGPL1	63.5	14	28.6972	19	2805.8	2951.2	3271.3	3153.5	3319.1	3323	1.08499	0.159918
Q96QT6	PHD finger protein 12	PHF12	109.6	2	2.68924	2	154.5	182.1	163.6	174.5	185.5	182.7	1.08497	0.181346
P10619	Lysosomal protective protein	CTSA	54.4	4	10	5	1038.1	974.4	998.8	1096.6	1106.3	1063.9	1.08485	0.0195093
P54289	Voltage-dependent calcium channel subunit alpha-2/delta-1	CACNA2D1	124.5	13	16.3191	14	1068	1168.4	1106.3	1210.8	1226.3	1189.2	1.08484	0.0386679
Q92791	Endoplasmic reticulum protein SC65	LEPREL4	50.3	4	12.357	4	276	264.4	290.7	297.6	315	289	1.08483	0.094931
Q8TD26	Chromodomain-helicase-DNA-binding protein 6	CHD6	305.2	4	1.62063	4	284.5	289.9	324.4	326.7	342.3	306	1.08478	0.194859
Q6ZMG9	Ceramide synthase 6	CERS6	44.9	2	4.42708	2	653.6	691.7	698.4	737.3	736	743.5	1.0847	0.0150978
Q9NQC3	Reticulon-4	RTN4	129.9	7	9.56376	71	1395.5	1454.4	1670.2	1693.8	1589.2	1619.9	1.08469	0.22531
P16422	Epithelial cell adhesion molecule	EPCAM	34.9	9	31.8471	18	2496	2651.3	2693.3	2747.9	2837.7	2918.9	1.08467	0.046506
Q9H553	Alpha-1,3/1,6-mannosyltransferase ALG2	ALG2	47.1	4	12.0192	4	420.7	462.1	445.5	462.1	476.2	502.4	1.08462	0.0903282
O43819	Protein SCO2 homolog, mitochondrial	SCO2	29.8	7	30.0752	11	762.9	786.1	775.7	858.7	847	815.7	1.08461	0.0106013
Q8WUY8	N-acetyltransferase 14	NAT14	21.6	4	20.3883	5	1149.7	1140.9	1150.7	1220.3	1282.5	1229.2	1.08447	0.00789192
O00192	Armadillo repeat protein deleted in velo-cardio-facial syndrome	ARVCF	104.6	5	8.21206	6	264.2	255	280.1	282	305.5	279.2	1.08432	0.113064
Q96G21	U3 small nucleolar ribonucleoprotein protein IMP4	IMP4	33.7	5	18.2131	5	412.3	445.9	479.3	494.5	479.1	476.6	1.08426	0.135494
Q09161	Nuclear cap-binding protein subunit 1	NCBP1	91.8	17	20.5063	29	2414.8	2448.8	2569.8	2654.9	2732.5	2671.5	1.08415	0.016645
Q9BX63	Fanconi anemia group J protein		140.8	3	4.64371	3	170.1	193.1	166.2	194.2	195.6	184.1	1.08406	0.179969
Q99871	HAUS augmin-like complex subunit 7	HAUS7	40.8	4	10.8696	4	192.4	187.6	230.8	214.5	225.5	222.1	1.08399	0.290521
Q4VC05	B-cell CLL/lymphoma 7 protein family member A	BCL7A	22.8	3	11.9048	3	647	674.4	623.3	694.4	730.1	683.5	1.08397	0.0558803
Q01167	Forkhead box protein K2	FOXK2	69	4	5.45455	4	135.1	134.2	152.4	153	142.7	161.4	1.08395	0.215156
Q9BYK8	Helicase with zinc finger domain 2	HELZ2	294.5	2	1.057	2	87.4	91.2	83.6	92.5	92.1	99.6	1.08391	0.0889295
Q16795	NADH dehydrogenase [ubiquinone] 1 alpha subcomplex subunit 9, mitochondrial	NDUFA9	42.5	7	17.2414	10	1676	1661.8	1778.8	1832.8	1886.9	1826.2	1.0839	0.0262473
Q6DD88	Atlastin-3	ATL3	60.5	7	20.8872	10	724.1	735.6	813.9	837.6	786.5	840.1	1.08383	0.128043
Q96KA5	Cleft lip and palate transmembrane protein 1-like protein	CLPTM1L	62.2	4	8.92193	6	278.5	309.2	345.4	344.6	337.2	329.5	1.08381	0.258767
Q9NVR2	Integrator complex subunit 10	INTS10	82.2	1	1.26761	1	119.1	133.2	130.8	132.3	147.5	135.4	1.08379	0.167881
Q9P253	Vacuolar protein sorting-associated protein 18 homolog	VPS18	110.1	6	10.7914	6	87.1	91	101.3	101.6	107.9	93.3	1.08375	0.262415
Q9H061	Transmembrane protein 126A	TMEM126A	21.5	3	18.4615	3	663.1	702.1	792.2	790.7	768	779.3	1.08371	0.19559
Q5BJF6	Outer dense fiber protein 2	ODF2	95.3	3	4.34258	4	220.6	226.6	236.2	253.7	243.7	243.2	1.0837	0.0284876
Q9H2K0	Translation initiation factor IF-3, mitochondrial	MTIF3	31.7	3	17.2662	3	146.4	156.8	165.3	173.9	169.6	164.2	1.08367	0.100556
P33527	Multidrug resistance-associated protein 1	ABCC1	171.5	12	11.2998	16	1142.2	1176.6	1213.2	1212.6	1293.1	1321.8	1.08366	0.0630984
Q8N766	ER membrane protein complex subunit 1	EMC1	111.7	13	19.0332	22	1673.6	1703.9	1695.3	1817.9	1830.5	1848.6	1.08362	0.000367478
Q96AQ8	Mitochondrial calcium uniporter regulator 1	CCDC90A	39.7	2	6.68524	2	98.6	95.4	106.4	111.8	112.5	101.2	1.08356	0.163086
Q96RU3	Formin-binding protein 1	FNBP1	71.3	6	13.2901	7	435.8	435.3	486.7	494	500.9	476.3	1.08352	0.111338
Q15031	Probable leucine--tRNA ligase, mitochondrial	LARS2	101.9	8	14.3965	9	578.3	562.2	578	638	632.5	591.5	1.0835	0.037455
P28370	Probable global transcription activator SNF2L1	SMARCA1	122.5	24	20.9677	33	2381.9	2287.6	2422.1	2556	2516.8	2610.9	1.08349	0.0150283
O43143	Pre-mRNA-splicing factor ATP-dependent RNA helicase DHX15	DHX15	90.9	27	32.4528	44	5782.8	5563.5	5957.5	6110.8	6396	6241.5	1.08348	0.0267036
P54764	Ephrin type-A receptor 4	EPHA4	109.8	4	4.15822	4	190.1	198.1	192.9	215.9	219.7	194	1.08346	0.124756
Q9P0S2	Cytochrome c oxidase assembly protein COX16 homolog, mitochondrial	COX16	12.3	2	21.6981	2	282.7	284.2	313.3	333.7	315.5	304.4	1.08339	0.135636
Q9NZC3	Glycerophosphodiester phosphodiesterase 1	GDE1	37.7	2	7.55287	2	233.1	239.8	236.1	251.1	254.3	262.7	1.08336	0.00765778
Q8N9N2	Activating signal cointegrator 1 complex subunit 1	ASCC1	45.5	3	6	3	317.3	323	339.3	340.6	348.5	372.1	1.0833	0.0777784
Q96A59	MARVEL domain-containing protein 3	MARVELD3	44.9	3	9.22693	5	31.8	38.6	42.5	45	36.5	40.8	1.08326	0.474567
Q9NYB9	Abl interactor 2	ABI2	55.6	5	13.4503	5	277.6	277.5	269.2	298.6	314.4	279.9	1.08322	0.0917423
Q71SY5	Mediator of RNA polymerase II transcription subunit 25	MED25	78.1	1	2.81124	1	75.7	75.4	83.3	81.1	81.5	91.3	1.08319	0.198307
Q13425	Beta-2-syntrophin	SNTB2	57.9	13	25.3704	13	1280.6	1325.6	1353.7	1427.4	1445.5	1416.3	1.08316	0.00872653
Q9NYB0	Telomeric repeat-binding factor 2-interacting protein 1	TERF2IP	44.2	5	27.5689	8	346.4	378.8	376.7	393.7	410.6	389.2	1.08313	0.0684643
Q9Y4A5	Transformation/transcription domain-associated protein	TRRAP	437.3	15	5.46774	17	1155.1	1222.4	1294.2	1336.1	1319.7	1321	1.0831	0.0660015
O75570	Peptide chain release factor 1, mitochondrial	MTRF1	52.3	1	4.26966	1	40.3	56.2	46.9	44.1	60.2	51	1.08298	0.577952
O14523	Phospholipid transfer protein C2CD2L	C2CD2L	76.1	1	3.68272	1	51.2	57.2	53.1	57.6	61.5	55.8	1.08297	0.141402
Q5JVF3	PCI domain-containing protein 2	PCID2	46	4	12.5313	4	438.8	435.8	430.7	479.1	471.2	463.3	1.08297	0.00216091
Q9H900	Protein zwilch homolog	ZWILCH	67.2	1	1.52284	1	179.9	172.9	198.3	197.9	197.6	201.3	1.08293	0.117868
Q9Y2X0	Mediator of RNA polymerase II transcription subunit 16	MED16	96.7	2	3.1927	3	223	259.7	252	270.4	268.3	256.9	1.08289	0.164173
Q53H96	Pyrroline-5-carboxylate reductase 3	PYCRL	28.6	1	8.39416	1	59.4	68.4	64.2	75.5	65.7	66.7	1.08281	0.261402
Q9H8H0	Nucleolar protein 11	NOL11	81.1	8	14.8818	10	989.1	1032.4	1115.9	1122	1141	1134.2	1.08281	0.0827873
O15091	Mitochondrial ribonuclease P catalytic subunit	KIAA0391	67.3	2	7.7187	2	119.5	119.5	135.5	123.8	147.8	133.9	1.08278	0.303818
Q9C0J8	pre-mRNA 3' end processing protein WDR33	WDR33	145.8	17	15.3443	24	1726.7	1756.3	1812.6	1861.4	1956.5	1916	1.08277	0.0173465
P54132	Bloom syndrome protein	BLM	158.9	8	9.38603	10	885.3	882.1	895.9	948.6	986.7	948.3	1.08272	0.00542002
Q15751	Probable E3 ubiquitin-protein ligase HERC1	HERC1	531.9	1	0.185147	1	110.5	106	111.5	113.2	119.8	122.1	1.08262	0.0459254
P13473	Lysosome-associated membrane glycoprotein 2	LAMP2	44.9	3	8.29268	7	1079.1	1126	1136.9	1198.4	1192.8	1226.6	1.08253	0.0111109
P34059	N-acetylgalactosamine-6-sulfatase	GALNS	58	5	13.7931	7	470.2	451.3	518.3	507.9	540.9	509.8	1.08251	0.155063
Q9NQ84	G-protein coupled receptor family C group 5 member C	GPRC5C	48.2	2	4.98866	4	355.7	350.8	345.6	406.5	367.9	364.5	1.0825	0.103714
O95071	E3 ubiquitin-protein ligase UBR5	UBR5	309.2	10	5.25188	10	371.3	390.7	419.7	421.2	444.5	413.3	1.08234	0.127335
P29317	Ephrin type-A receptor 2	EPHA2	108.2	10	16.8033	10	471.9	495.2	484.2	508.1	548.3	514.3	1.08227	0.0485977
P18754	Regulator of chromosome condensation	RCC1	44.9	14	48.9311	30	2818	2930.7	2989.8	3088.4	3216.3	3152.2	1.08221	0.0185663
Q92466	DNA damage-binding protein 2	DDB2	47.8	11	27.1663	13	2502	2434.1	2502.2	2650.1	2706.9	2692.8	1.08221	0.00199017
Q8IXT5	RNA-binding protein 12B	RBM12B	118	16	19.1808	16	1776.2	1849.8	1828.6	1946.4	2028.6	1927.6	1.08213	0.017031
Q7L3T8	Probable proline--tRNA ligase, mitochondrial	PARS2	53.2	2	8.21053	3	81	82.1	70.8	84.1	90	79	1.08209	0.253307
P20340	Ras-related protein Rab-6A	RAB6A	23.6	9	36.5385	15	2418.1	2459.1	2546.9	2689.3	2665.6	2678.5	1.08207	0.00624942
P55201	Peregrin	BRPF1	137.4	2	2.55354	3	158.1	169	181.2	196.5	181.5	172	1.08204	0.22774
Q7LGA3	Heparan sulfate 2-O-sulfotransferase 1	HS2ST1	41.9	6	18.2584	7	1328.4	1367.5	1338.9	1490.8	1428	1447	1.08204	0.007363
P55795	Heterogeneous nuclear ribonucleoprotein H2	HNRNPH2	49.2	19	49.2205	143	1316.1	1381.6	1407.8	1416.6	1534.6	1491	1.08201	0.0630039
Q9H4L4	Sentrin-specific protease 3	SENP3	65	4	7.31707	4	1115.7	1093.7	1085.2	1176.2	1181.4	1207.1	1.08198	0.00240486
Q9BPX3	Condensin complex subunit 3	NCAPG	114.3	4	6.69951	4	140.9	137.3	152.4	153.7	176.9	135.3	1.08198	0.412237
Q7Z406	Myosin-14	MYH14	227.7	37	20.8521	48	2697.6	2684.4	3069.7	3004.8	3146.2	2993.4	1.08196	0.163613
Q9UBF6	RING-box protein 2	RNF7	12.7	1	10.6195	1	93.3	79.3	81.4	87.9	98.8	88.1	1.08189	0.287327
Q96G25	Mediator of RNA polymerase II transcription subunit 8	MED8	29.1	3	12.6866	3	317.7	348.3	305.4	395.7	351.9	303.3	1.08184	0.420915
Q9NYY8	FAST kinase domain-containing protein 2, mitochondrial	FASTKD2	81.4	7	12.2535	7	419.3	463.2	473.9	494.1	485.2	488.1	1.08183	0.0938828
Q13356	RING-type E3 ubiquitin-protein ligase PPIL2	PPIL2	58.8	3	6.15385	3	463.6	504.7	471.6	528.7	503.6	525.3	1.08174	0.0572991
O14925	Mitochondrial import inner membrane translocase subunit Tim23	TIMM23	21.9	4	22.0096	5	553.8	642.3	620.7	664	637.5	663.8	1.08174	0.152444
Q99640	Membrane-associated tyrosine- and threonine-specific cdc2-inhibitory kinase	PKMYT1	54.5	2	7.21443	3	231.9	232.9	237.7	243.3	271.2	245.4	1.08171	0.104632
Q96S82	Ubiquitin-like protein 7	UBL7	40.5	1	4.73684	2	47.2	49.4	50.3	49.8	55.8	53.3	1.08169	0.111976
Q15475	Homeobox protein SIX1	SIX1	32.2	2	9.50704	2	74.9	86.2	74	86.9	80.9	86.5	1.08167	0.217513
P98196	Probable phospholipid-transporting ATPase IH	ATP11A	129.7	3	3.96825	4	141.2	138.3	147.9	159.3	160.4	142.6	1.08166	0.144307
P49184	Deoxyribonuclease-1-like 1	DNASE1L1	33.9	1	2.98013	1	74.7	80.6	77.8	83.6	87.2	81.3	1.08151	0.0589067
P09619	Platelet-derived growth factor receptor beta	PDGFRB	123.9	2	2.35081	2	89.9	105.9	100	100.7	109.4	109.8	1.08147	0.220315
Q86VI3	Ras GTPase-activating-like protein IQGAP3	IQGAP3	184.6	7	7.23483	7	320	329.9	300.4	346	349.2	332.5	1.08145	0.0624321
Q99595	Mitochondrial import inner membrane translocase subunit Tim17-A	TIMM17A	18	2	24.5614	3	30.5	34.3	31	29.8	38.2	35.6	1.08142	0.398614
Q9Y2S7	Polymerase delta-interacting protein 2	POLDIP2	42	10	36.1413	14	903.7	965.4	1026.4	1071.9	1035.5	1023.8	1.0814	0.109303
Q9Y2P8	RNA 3'-terminal phosphate cyclase-like protein	RCL1	40.8	4	9.65147	5	545.8	568.2	539.9	588.7	597.7	602.1	1.08138	0.00908268
P16298	Serine/threonine-protein phosphatase 2B catalytic subunit beta isoform	PPP3CB	59	4	8.77863	6	23.8	28.8	27.3	29.7	34.5	22.2	1.08135	0.605761
O94887	FERM, ARHGEF and pleckstrin domain-containing protein 2	FARP2	119.8	4	4.36433	4	321.1	314.4	334.7	340.9	341.6	366.6	1.08132	0.063896
Q96EY7	Pentatricopeptide repeat domain-containing protein 3, mitochondrial	PTCD3	78.5	13	23.3672	21	1696.7	1680.6	1857.3	1828.5	1937.7	1893.8	1.08127	0.0935812
Q9BSH5	Haloacid dehalogenase-like hydrolase domain-containing protein 3	HDHD3	28	4	30.6773	4	281.1	303	286	318.6	324.9	297.3	1.08126	0.0916767
P38935	DNA-binding protein SMUBP-2	IGHMBP2	109.1	1	1.61128	1	57.2	59.7	60.4	56.5	75.6	59.6	1.08122	0.468335
Q9HDC9	Adipocyte plasma membrane-associated protein	APMAP	46.5	15	46.1538	28	4050.8	4295.6	4322.1	4525.6	4609.9	4561.4	1.08118	0.0187826
Q05397	Focal adhesion kinase 1	PTK2	119.2	2	2.47148	2	290.3	282.5	330.3	331.1	318.1	327.2	1.08116	0.185476
Q04446	1,4-alpha-glucan-branching enzyme	GBE1	80.4	1	1.56695	1	189.2	172.6	210.1	210.8	214.4	193.1	1.08113	0.289873
Q8IY81	pre-rRNA 2'-O-ribose RNA methyltransferase FTSJ3	FTSJ3	96.5	17	25.856	22	1614.7	1700.1	1520.3	1827.4	1741.6	1657.8	1.08101	0.141312
O94804	Serine/threonine-protein kinase 10	STK10	112.1	6	7.33471	6	84.7	81.9	80.3	91.5	94.1	81.3	1.081	0.180303
P20700	Lamin-B1	LMNB1	66.4	48	59.0444	167	16568.1	17648.4	17845.1	18291.8	19068.3	18918.6	1.081	0.038492
Q9HBH1	Peptide deformylase, mitochondrial	PDF	27	3	17.6955	4	189.9	190.8	196.3	201.5	210.4	211.7	1.08076	0.0147178
P08648	Integrin alpha-5	ITGA5	114.5	9	12.2974	12	1352.7	1487.3	1428.4	1532.4	1556.3	1524.4	1.08076	0.045741
P10586	Receptor-type tyrosine-protein phosphatase F	PTPRF	212.7	10	8.80965	11	562.1	562.7	558.1	598.2	628.2	592.4	1.08075	0.0154855
Q9NU22	Midasin	MDN1	632.4	66	14.1708	77	9479.7	9706.9	10072.2	10450	10544.3	10626.4	1.08072	0.0119202
Q8IUE6	Histone H2A type 2-B	HIST2H2AB	14	5	23.0769	116	679.1	660.2	585.1	696.2	696.1	687.2	1.0806	0.147721
Q9H7H0	Methyltransferase-like protein 17, mitochondrial	METTL17	50.7	1	2.85088	1	56.6	63.4	58.8	66.1	60.4	66.7	1.08054	0.16581
Q9BQA9	Cytochrome b-245 chaperone 1	C17orf62	20.8	2	8.55615	3	380.5	403.4	391.3	413.5	434.1	422.1	1.08041	0.0241354
Q9Y3Q3	Transmembrane emp24 domain-containing protein 3	TMED3	24.8	2	10.1382	2	194.6	209	234.9	216	251.6	222.2	1.08034	0.34836
Q9HAU5	Regulator of nonsense transcripts 2	UPF2	147.7	1	1.25786	1	93.3	80.3	90.4	101.4	92.9	90.9	1.0803	0.237171
P36542	ATP synthase subunit gamma, mitochondrial	ATP5C1	33	9	29.5302	17	4161.9	4156.1	4455.4	4594	4728.9	4475.3	1.08023	0.0499687
Q969Z0	FAST kinase domain-containing protein 4	TBRG4	70.7	11	18.7005	14	1829.7	1884.8	1956.2	2000.6	2111.3	2013.7	1.08022	0.040074
O95573	Long-chain-fatty-acid--CoA ligase 3	ACSL3	80.4	17	29.0278	35	3195.2	3423	3627.4	3719.7	3708	3639.4	1.08018	0.0978884
P16870	Carboxypeptidase E	CPE	53.1	1	1.47059	1	248.5	239.6	297.8	281	283.5	284.4	1.08016	0.311152
Q96RD7	Pannexin-1	PANX1	48	1	5.16432	1	27.2	30.6	28.3	26.6	34.3	32.1	1.08014	0.40952
Q15418	Ribosomal protein S6 kinase alpha-1	RPS6KA1	82.7	4	7.07483	4	242	262.4	247.2	282	276	253.8	1.0801	0.129566
O75964	ATP synthase subunit g, mitochondrial	ATP5L	11.4	3	30.0971	6	780.1	804	832.4	875	872.7	862.2	1.08003	0.0145311
Q86YB8	ERO1-like protein beta	ERO1LB	53.5	4	10.2784	4	174.6	185.9	172.7	192.8	204.6	178.4	1.07989	0.174974
Q15067	Peroxisomal acyl-coenzyme A oxidase 1	ACOX1	74.4	13	30.1515	23	1436.2	1429.2	1577.9	1573.5	1651.3	1573.1	1.07981	0.09799
Q7Z3B4	Nucleoporin p54	NUP54	55.4	13	28.4024	18	2162.8	2206.9	2411.5	2441.6	2471.1	2409.6	1.07979	0.0835444
Q9NX62	Inositol monophosphatase 3	IMPAD1	38.7	5	16.4345	7	407.1	446.6	478	479.4	477	481.5	1.07975	0.160099
Q9GZL7	Ribosome biogenesis protein WDR12	WDR12	47.7	10	33.5697	15	1059.9	1102	1149.3	1208.7	1201.2	1165.2	1.0797	0.0390666
P49406	39S ribosomal protein L19, mitochondrial	MRPL19	33.5	8	21.5753	8	1536.7	1595	1541.5	1737.5	1654.4	1653.7	1.07969	0.0207562
O94973	AP-2 complex subunit alpha-2	AP2A2	103.9	12	13.6315	17	1078.7	895.6	974.9	1018.4	1008.9	1156.6	1.07958	0.334356
Q7L8L6	FAST kinase domain-containing protein 5, mitochondrial	FASTKD5	86.5	5	7.32984	6	653	697.6	642.1	724.9	720.8	705.5	1.07954	0.0424165
Q9H7P6	Multivesicular body subunit 12B	FAM125B	35.6	1	4.38871	1	76.2	88.9	86.6	89.5	93.7	88.5	1.07946	0.189235
Q8N0X4	Citramalyl-CoA lyase, mitochondrial	CLYBL	37.3	1	5.88235	2	20.4	34	24.9	29.5	34	22.1	1.07945	0.711904
Q9Y4E6	WD repeat-containing protein 7	WDR7	163.7	1	0.805369	1	100.1	86.2	109.6	96.3	120.1	103	1.07942	0.469601
Q7L592	Protein arginine methyltransferase NDUFAF7, mitochondrial	NDUFAF7	49.2	7	19.2744	7	536.2	533.4	522.7	552.9	589.8	576	1.07938	0.0216509
Q9BXF6	Rab11 family-interacting protein 5	RAB11FIP5	70.4	2	3.21593	2	235	245.7	248.9	254.1	269.3	264.1	1.07936	0.0345373
Q9UEY8	Gamma-adducin	ADD3	79.1	7	16.1473	9	321.9	313.8	302.8	343.2	336.7	333	1.07928	0.0168908
Q8WXD5	Gem-associated protein 6	GEMIN6	18.8	2	13.7725	3	90.4	72.9	71.4	89.4	78.9	85	1.07925	0.414494
Q96DF8	Splicing factor ESS-2 homolog	DGCR14	52.5	5	15.5462	7	758.4	793	867.9	858.6	875.4	876.8	1.07916	0.123844
Q9NUQ7	Ufm1-specific protease 2	UFSP2	53.2	2	6.18337	2	208.8	207.4	246	229.3	242.1	243.2	1.07913	0.262493
Q9Y277	Voltage-dependent anion-selective channel protein 3	VDAC3	30.6	8	34.2756	46	1880.9	2051.6	2076.8	2202.3	2157.5	2124.9	1.07911	0.0727984
O60264	SWI/SNF-related matrix-associated actin-dependent regulator of chromatin subfamily A member 5	SMARCA5	121.8	41	37.3574	58	9649.9	9353.1	9349.5	10234.6	10209.1	10151	1.07908	0.00188501
Q03519	Antigen peptide transporter 2	TAP2	75.6	9	13.4111	10	989.7	1038.4	1116.8	1146.3	1112.5	1134.7	1.07905	0.0966673
Q96EY1	DnaJ homolog subfamily A member 3, mitochondrial	DNAJA3	52.5	5	14.1667	7	901.3	909.6	881.9	954.4	1019	932.2	1.07903	0.0601413
Q8WVV9	Heterogeneous nuclear ribonucleoprotein L-like	HNRNPLL	60	15	38.3764	19	2226.4	2276.3	2493.5	2430.3	2631.3	2487.3	1.079	0.143654
P83916	Chromobox protein homolog 1	CBX1	21.4	13	54.0541	23	2572.6	3105.5	3121.6	3288	2932.9	3273.7	1.07897	0.340937
Q8TCT8	Signal peptide peptidase-like 2A	SPPL2A	58.1	1	1.34615	1	142	157.7	170.3	176.5	160.8	169.8	1.07894	0.257132
Q9GZR7	ATP-dependent RNA helicase DDX24	DDX24	96.3	6	8.61467	6	1682.6	1482.2	1320	1631.3	1675.5	1531.9	1.07891	0.355965
Q9Y3A3	MOB-like protein phocein	MOB4	26	5	36.8889	10	316	332	372.6	384.9	337.2	379	1.07888	0.300145
P54619	5'-AMP-activated protein kinase subunit gamma-1	PRKAG1	37.6	2	6.64653	2	148.4	133.6	188.8	155.2	175.1	177.6	1.0788	0.528822
Q9BRT6	Protein LLP homolog	LLPH	15.2	2	18.6047	2	176	181.2	217.7	224.6	181.6	214	1.0788	0.458455
O95297	Myelin protein zero-like protein 1	MPZL1	29.1	3	14.4981	3	341.2	340.6	387.8	391.3	365.2	397.3	1.07872	0.203447
P29372	DNA-3-methyladenine glycosylase	MPG	32.8	4	13.7584	4	465	454.2	445	476.5	497.6	497.4	1.07865	0.01696
Q9NQG1	Protein MANBAL	MANBAL	9.5	1	14.1176	1	19.1	22.3	20.9	21.2	26.8	19.2	1.07865	0.542383
O00635	E3 ubiquitin-protein ligase TRIM38	TRIM38	53.4	1	2.58065	1	24.7	29.2	28.8	28	26.3	34.9	1.0786	0.509729
O00148	ATP-dependent RNA helicase DDX39A	DDX39A	49.1	19	41.452	50	1143	1120.8	1196.4	1233.5	1236.4	1262.2	1.07858	0.0200801
P33908	Mannosyl-oligosaccharide 1,2-alpha-mannosidase IA	MAN1A1	72.9	4	6.73813	4	380.3	373.4	375.3	392.5	404.7	420.5	1.07857	0.0241061
P05023	Sodium/potassium-transporting ATPase subunit alpha-1	ATP1A1	112.8	47	47.3118	187	16422.1	17289	17598.2	18058.3	18741.7	18539.6	1.07855	0.0297272
P42345	Serine/threonine-protein kinase mTOR	MTOR	288.7	12	6.90467	14	1382.9	1361.5	1410	1497.3	1524.7	1458.6	1.07852	0.0102129
P67812	Signal peptidase complex catalytic subunit SEC11A	SEC11A	20.6	11	35.1955	12	1435.6	1524.3	1487.1	1614.2	1573.9	1607.3	1.07834	0.0152849
P16035	Metalloproteinase inhibitor 2	TIMP2	24.4	3	12.7273	3	356	358	377.4	389.9	392.6	394.4	1.07834	0.0148344
Q9NVC6	Mediator of RNA polymerase II transcription subunit 17	MED17	72.8	6	12.2888	6	830.6	865.6	894.6	929	934.2	930.5	1.07832	0.0219117
Q9BVM2	Protein DPCD	DPCD	23.2	1	4.4335	1	108	98.2	118.2	119.2	122.9	107.7	1.0783	0.314523
P17706	Tyrosine-protein phosphatase non-receptor type 2	PTPN2	48.4	6	15.1807	6	199.8	228.7	229.1	247.8	248.5	212.7	1.07816	0.325201
Q9UPN9	E3 ubiquitin-protein ligase TRIM33	TRIM33	122.5	6	6.21118	7	385.5	405.6	427.1	424.5	452.6	436.3	1.07815	0.0940563
Q5HYI8	Rab-like protein 3	RABL3	26.4	7	43.2203	9	698.4	779.7	807.4	780.3	855.4	828.4	1.07814	0.205302
Q12789	General transcription factor 3C polypeptide 1	GTF3C1	238.7	33	21.2423	38	3073.9	3209.2	3156.9	3364.8	3415.2	3397.4	1.07811	0.00427692
Q9Y4W6	AFG3-like protein 2	AFG3L2	88.5	21	28.6073	29	4155.6	4484.1	4462.6	4651.5	4804.2	4669.1	1.07804	0.0430539
Q92547	DNA topoisomerase 2-binding protein 1	TOPBP1	170.6	6	5.84757	7	1099.9	1150.9	1253.9	1242.9	1254.9	1280.4	1.07804	0.122197
Q6P3X3	Tetratricopeptide repeat protein 27	TTC27	96.6	2	4.50771	3	68.9	45.9	67.2	63.2	73	60	1.07802	0.601917
Q9Y399	28S ribosomal protein S2, mitochondrial	MRPS2	33.2	9	39.8649	9	1865.6	1927.4	1900.6	2023.2	2022.9	2091.6	1.078	0.00697893
Q8NCH0	Carbohydrate sulfotransferase 14	CHST14	43	2	6.64894	3	266.4	269.1	276.7	299.1	284.5	291.9	1.07794	0.0155991
P50148	Guanine nucleotide-binding protein G(q) subunit alpha	GNAQ	42.1	10	35.0975	17	1191.9	1256.6	1256.9	1296.6	1361.7	1335.7	1.07789	0.0286006
P07099	Epoxide hydrolase 1	EPHX1	52.9	16	34.0659	20	3434.5	3416.1	3666	3753.3	3891.5	3690.2	1.07782	0.0525444
Q9BY89	Uncharacterized protein KIAA1671	KIAA1671	196.6	6	4.65116	8	525.1	523.6	479	536.9	548.6	561	1.07776	0.0760854
P08183	ATP-dependent translocase ABCB1	ABCB1	141.4	14	11.25	15	1196.8	1230.7	1253	1314.1	1354	1298.6	1.07776	0.0147533
P62314	Small nuclear ribonucleoprotein Sm D1	SNRPD1	13.3	3	20.1681	4	525.9	522.3	443.7	607.4	509.2	491.3	1.07775	0.438299
P04843	Dolichyl-diphosphooligosaccharide--protein glycosyltransferase subunit 1	RPN1	68.5	29	51.0708	133	8138.5	8457.1	8726.9	8852.8	9260.6	9177	1.07771	0.0357455
Q8IXI1	Mitochondrial Rho GTPase 2	RHOT2	68.1	10	28.9644	15	1132.2	1170.3	1227.5	1246.4	1290	1267.9	1.07771	0.0397196
P20020	Plasma membrane calcium-transporting ATPase 1		134.6	31	28.6066	43	6875.2	7244.4	7496.7	7565.3	7942.1	7787.4	1.07765	0.0568917
Q6R327	Rapamycin-insensitive companion of mTOR	RICTOR	192.1	2	2.04918	2	166.8	152.3	171.7	170.4	187.2	171.3	1.07763	0.18675
Q15072	Zinc finger protein OZF	ZNF146	33.3	2	6.50685	2	226.8	227.5	203.5	248.7	231.9	228.2	1.07753	0.167575
P57678	Gem-associated protein 4	GEMIN4	120	8	7.46692	11	916.3	978.7	1029.2	1072.5	1043.1	1035.2	1.07749	0.0942068
Q6PI48	Aspartate--tRNA ligase, mitochondrial	DARS2	73.5	14	25.5814	20	3566.6	3601.2	3721.9	3839.7	3973.3	3920.5	1.07749	0.00996704
Q8IYU8	Calcium uptake protein 2, mitochondrial	EFHA1	49.6	3	14.5161	3	335.9	326.2	332.6	352.2	367.8	351.7	1.07741	0.012896
Q15375	Ephrin type-A receptor 7	EPHA7	112	20	22.1443	26	3064.6	3212.3	3251.4	3441.2	3420.3	3404.3	1.0774	0.0131832
O60941	Dystrobrevin beta	DTNB	71.3	6	11.9617	8	67.6	65.8	59.2	70.3	71	66.2	1.07736	0.168655
Q9UBV2	Protein sel-1 homolog 1	SEL1L	88.7	7	13.4761	7	850.9	917	995.7	980.4	991	1005.8	1.07729	0.169156
Q5T440	Putative transferase CAF17, mitochondrial	IBA57	38.1	3	10.9551	4	606.6	656.4	648.7	692	713.7	653.7	1.07726	0.103106
Q9BVT8	Transmembrane and ubiquitin-like domain-containing protein 1	TMUB1	26.2	2	8.94309	2	216.4	241.9	238.1	240.2	252.1	257.9	1.07725	0.132064
Q9Y3B3	Transmembrane emp24 domain-containing protein 7	TMED7	25.2	5	30.3571	7	1223.7	1291.7	1400.7	1424.3	1380.5	1413.5	1.07717	0.13126
Q8IWJ2	GRIP and coiled-coil domain-containing protein 2	GCC2	195.8	11	10.4513	15	640.1	641.1	680.4	738.1	692.7	682	1.07708	0.0811069
P57721	Poly(rC)-binding protein 3	PCBP3	39.4	7	18.3288	18	335	394.4	448.6	426.1	390.6	452.1	1.07708	0.46302
Q9BUR4	Telomerase Cajal body protein 1	WRAP53	59.3	6	22.0803	6	275.6	258.6	270.5	297	293.9	275.8	1.07705	0.0677237
P42126	Enoyl-CoA delta isomerase 1, mitochondrial	ECI1	32.8	7	27.1523	14	3580.6	3328.8	3490.1	3689.4	3674.9	3835.8	1.07698	0.0410674
Q8N118	Cytochrome P450 4X1	CYP4X1	58.8	2	3.73281	2	324.9	368.9	366.4	370.9	396.7	374.2	1.07697	0.172757
Q13416	Origin recognition complex subunit 2	ORC2	65.9	10	23.7435	12	1015.9	960.2	1024	1061.2	1072.6	1097	1.0769	0.0274512
O00255	Menin	MEN1	68	3	9.5935	3	97.7	94.1	107.9	102.8	118.9	101	1.07674	0.33693
Q9BW92	Threonine--tRNA ligase, mitochondrial	TARS2	81	17	27.0195	21	2398.3	2445.8	2520.7	2632.8	2642.8	2654.2	1.07672	0.00647908
P78347	General transcription factor II-I	GTF2I	112.3	32	38.8778	45	5228.6	5003.1	5062	5566.2	5463.9	5436	1.07666	0.0075277
Q9UHQ9	NADH-cytochrome b5 reductase 1	CYB5R1	34.1	6	24.5902	6	1002.8	1045.9	1096.8	1127.6	1123.4	1135.6	1.07665	0.0426877
O15031	Plexin-B2	PLXNB2	205	37	27.6931	48	5323.7	5621.7	5597.2	5833.1	6007.8	5968.9	1.0766	0.0180273
Q5JTV8	Torsin-1A-interacting protein 1	TOR1AIP1	66.2	20	44.2539	30	4348.1	4623.8	4600.7	4757.1	4913.8	4941.3	1.0766	0.030191
Q16880	2-hydroxyacylsphingosine 1-beta-galactosyltransferase	UGT8	61.4	1	2.40296	1	85.6	100.9	82.5	89.3	100.1	100.2	1.07658	0.365914
Q9NW15	Anoctamin-10	ANO10	76.3	2	4.54545	2	31.3	38.3	37.5	38.7	36	40.6	1.07656	0.349717
P35240	Merlin	NF2	69.6	5	7.89916	5	559.1	564.9	578.8	624.4	592.8	615.9	1.07652	0.0173715
O43772	Mitochondrial carnitine/acylcarnitine carrier protein	SLC25A20	32.9	2	7.30897	2	396.3	373.2	417.5	422.9	420	434.9	1.0765	0.0897492
P68366	Tubulin alpha-4A chain	TUBA4A	49.9	15	41.9643	362	139.9	143	144.7	158.8	145.6	155.9	1.07647	0.062107
P61764	Syntaxin-binding protein 1	STXBP1	67.5	6	12.7946	8	602.8	644.6	642.5	713.3	669.7	651.4	1.07646	0.102689
Q03135	Caveolin-1	CAV1	20.5	8	48.8764	12	1499.2	1570.7	1629	1623.8	1714.6	1719.5	1.0764	0.0701075
Q9NY61	Protein AATF	AATF	63.1	9	20.7143	12	573.5	563.8	581.6	630.6	620.2	599.4	1.07639	0.014126
Q9BQQ3	Golgi reassembly-stacking protein 1	GORASP1	46.5	2	7.95455	2	43.2	43.8	46.6	46.8	51.8	45.2	1.07635	0.204794
P61769	Beta-2-microglobulin	B2M	13.7	4	37.8151	6	759.4	881	1024.4	852.5	1064.4	951.3	1.07633	0.527279
Q5H9R7	Serine/threonine-protein phosphatase 6 regulatory subunit 3	PPP6R3	97.6	6	8.13288	8	883.1	715.2	770.9	808	818.4	923.6	1.07631	0.383666
O60879	Protein diaphanous homolog 2	DIAPH2	125.5	1	1.45322	1	43.2	44.9	45.6	51.7	53.9	38.3	1.07629	0.528073
O43852	Calumenin	CALU	37.1	13	47.9365	21	2933.2	2835.4	3279.5	3207.1	3309.3	3221.2	1.0762	0.172285
Q8IVH2	Forkhead box protein P4	FOXP4	73.4	3	7.05882	3	278.6	306.2	281.3	315.4	310.5	306.2	1.0762	0.0745931
Q9NRG9	Aladin	AAAS	59.5	6	13.9194	8	868.8	889.9	962	937.6	987.4	1002.8	1.07612	0.115206
P32189	Glycerol kinase	GK	61.2	15	30.5903	17	2534.5	2637.7	2664.6	2776.5	2856.2	2800.4	1.07609	0.0125761
O95299	NADH dehydrogenase [ubiquinone] 1 alpha subcomplex subunit 10, mitochondrial	NDUFA10	40.7	10	30.7042	15	2367.7	2420.8	2507.2	2567.2	2610.8	2672.5	1.07604	0.0220244
Q14168	MAGUK p55 subfamily member 2	MPP2	64.5	8	23.2639	11	482.2	531.1	538	559.4	562.4	547.3	1.07594	0.0966388
Q10570	Cleavage and polyadenylation specificity factor subunit 1	CPSF1	160.8	24	20.8593	27	2304.5	2266.3	2406.1	2497.2	2524.3	2485.2	1.07594	0.0151055
Q9Y305	Acyl-coenzyme A thioesterase 9, mitochondrial	ACOT9	49.9	15	34.3964	22	2307.3	2390.1	2357	2503.2	2595.6	2490.9	1.07588	0.012011
Q9Y4C1	Lysine-specific demethylase 3A	KDM3A	147.2	4	4.61771	5	249.1	236.9	249.5	267.9	267.9	255.5	1.07587	0.0334916
Q9P086	Mediator of RNA polymerase II transcription subunit 11	MED11	13.1	2	22.2222	2	345	385	389.1	409.3	398.2	396.5	1.07586	0.125143
Q99805	Transmembrane 9 superfamily member 2	TM9SF2	75.7	7	13.8763	8	503.7	528.1	588.8	579.8	572.9	590.8	1.07584	0.187943
O15111	Inhibitor of nuclear factor kappa-B kinase subunit alpha	CHUK	84.6	1	2.01342	1	296.8	283.4	305.1	327	329.5	295.9	1.07579	0.148573
O15541	E3 ubiquitin-protein ligase RNF113A	RNF113A	38.8	2	13.4111	2	139.1	163.8	151.1	157.3	170.6	160.5	1.07577	0.23362
Q9Y657	Spindlin-1	SPIN1	29.6	6	33.5878	8	1023.4	1056.6	1117.9	1108.7	1180.9	1150.6	1.07577	0.0804808
P21912	Succinate dehydrogenase [ubiquinone] iron-sulfur subunit, mitochondrial	SDHB	31.6	15	50.7143	25	4307.9	4416	4643	4779.3	4777.7	4822.2	1.07573	0.0277692
P55769	NHP2-like protein 1	NHP2L1	14.2	5	42.9688	9	1720.3	1773.3	1841.3	1844	1969.2	1925.7	1.07573	0.0566977
Q969F1	General transcription factor 3C polypeptide 6	GTF3C6	24	1	7.04225	2	41	39.4	54.5	47.2	47.7	50.2	1.07561	0.524189
Q12955	Ankyrin-3	ANK3	480.1	10	2.58168	11	731	811.5	778.4	842.9	848	805.4	1.07557	0.0958353
Q9UHD2	Serine/threonine-protein kinase TBK1	TBK1	83.6	4	6.31001	4	413.9	417.3	464.9	451.1	490.1	452.8	1.07553	0.191885
Q56NI9	N-acetyltransferase ESCO2	ESCO2	68.3	1	3.49418	1	53.5	53.8	54.4	58.3	59	56.6	1.07545	0.00588543
Q9Y6G9	Cytoplasmic dynein 1 light intermediate chain 1	DYNC1LI1	56.5	10	23.5182	12	1405.8	1325.1	1577.4	1530.8	1625.7	1476.5	1.07537	0.277726
P07197	Neurofilament medium polypeptide	NEFM	102.4	30	33.0786	36	4576.9	4918.6	4832	5105.9	5125.2	5175.4	1.07531	0.0263544
Q9UJ14	Glutathione hydrolase 7	GGT7	70.4	3	9.06344	3	241.2	255.4	218	261	262.7	244.7	1.07529	0.21914
O43681	ATPase ASNA1	ASNA1	38.8	3	12.6437	5	308.3	296.8	350.3	344.1	346	337.2	1.07526	0.21949
Q9NXR8	Inhibitor of growth protein 3	ING3	46.7	1	5.02392	1	108	118.6	112.3	118.6	119.8	126	1.07524	0.0911636
Q9UKN8	General transcription factor 3C polypeptide 4	GTF3C4	91.9	18	31.1436	25	2370.9	2324.3	2517.4	2545.8	2573.8	2633.9	1.07499	0.047361
Q8TDP1	Ribonuclease H2 subunit C	RNASEH2C	17.8	2	26.2195	3	48.7	47.7	42.3	47.8	50.9	50.4	1.07498	0.191462
O43379	WD repeat-containing protein 62	WDR62	165.8	3	2.50329	3	152.3	157	163.1	177.4	169.7	160.7	1.07494	0.109419
P55268	Laminin subunit beta-2	LAMB2	195.9	12	8.0089	13	1376.6	1449.1	1466.1	1522.5	1543.5	1547.4	1.07493	0.0197756
O96019	Actin-like protein 6A	ACTL6A	47.4	17	46.62	30	3002.1	3154.5	3295	3454.3	3429.6	3275.7	1.07491	0.08041
Q92485	Acid sphingomyelinase-like phosphodiesterase 3b	SMPDL3B	50.8	3	7.47253	3	138.1	154.5	156.1	151	164.9	166.4	1.07488	0.212489
Q8WXW3	Progesterone-induced-blocking factor 1	PIBF1	89.8	2	3.43461	2	101.3	83.9	78.4	102.2	84.2	96.9	1.07473	0.493623
P27824	Calnexin	CANX	67.5	27	38.1757	52	10216.3	11240.9	11951.7	12065.6	11630.8	12209.1	1.07473	0.193366
Q8WUF5	RelA-associated inhibitor	PPP1R13L	89	2	4.22705	3	126.2	120.3	114	126.3	137.4	123.7	1.07462	0.17727
Q8WY22	BRI3-binding protein	BRI3BP	27.8	3	11.9522	3	359.3	392	357.9	376.1	418.2	397.6	1.07456	0.169847
Q9H270	Vacuolar protein sorting-associated protein 11 homolog	VPS11	107.8	3	5.63231	4	92.8	112.1	91.7	122.7	94.1	101.9	1.07451	0.532792
P18085	ADP-ribosylation factor 4	ARF4	20.5	4	25	9	661.3	633.5	846.2	757.9	745.8	796.8	1.0745	0.480999
Q96GM5	SWI/SNF-related matrix-associated actin-dependent regulator of chromatin subfamily D member 1	SMARCD1	58.2	3	7.76699	6	377.7	368.1	348.8	381.3	402.5	392.3	1.07446	0.0604318
Q6UW63	Protein O-glucosyltransferase 2	KDELC1	58	5	10.5578	5	778.7	814.7	814	834.5	890.6	861.5	1.07444	0.041016
Q8IYB8	ATP-dependent RNA helicase SUPV3L1, mitochondrial	SUPV3L1	87.9	5	8.39695	7	350	376.4	379.8	398.1	397.7	392.5	1.07422	0.0462119
Q8TCG2	Phosphatidylinositol 4-kinase type 2-beta	PI4K2B	54.7	1	2.079	1	79.2	59.4	79.8	68.5	78.2	87.9	1.07418	0.569864
Q86VR2	Reticulophagy regulator 3	FAM134C	51.4	6	23.6052	7	460.8	471.9	516.4	504.4	522.5	529.6	1.07411	0.126143
Q7Z5J4	Retinoic acid-induced protein 1	RAI1	203.2	4	3.51522	6	582.1	622.5	610.9	645.6	662	642.2	1.07397	0.0293232
Q8TED0	U3 small nucleolar RNA-associated protein 15 homolog	UTP15	58.4	7	20.8494	10	986.7	966.4	980.4	1042.3	1026.9	1081.2	1.07394	0.0137508
Q9NT62	Ubiquitin-like-conjugating enzyme ATG3	ATG3	35.8	1	3.50318	1	173.8	163	174.6	179.1	183.6	186.5	1.07391	0.0432629
P49748	Very long-chain specific acyl-CoA dehydrogenase, mitochondrial	ACADVL	70.3	22	44.2748	39	4384.4	4398.4	4606.1	4680.6	5004.5	4693.2	1.0739	0.0614232
A1L0T0	Acetolactate synthase-like protein	ILVBL	67.8	9	18.5127	13	941.5	977.1	984.1	1053.5	1047.2	1016.3	1.07383	0.0150609
Q9NR28	Diablo homolog, mitochondrial	DIABLO	27.1	8	35.1464	11	709.1	747.3	764.2	788.9	844.3	751.3	1.07381	0.158338
Q14997	Proteasome activator complex subunit 4	PSME4	211.2	5	4.01519	7	189.8	172.8	195	212.8	196.9	189	1.07371	0.230351
Q86V21	Acetoacetyl-CoA synthetase	AACS	75.1	3	4.31548	3	34.8	33.4	26.8	35.4	36.8	29.8	1.07368	0.514271
Q9UPN6	SR-related and CTD-associated factor 8	SCAF8	140.4	6	6.05822	8	612.2	608	637.6	672.7	679	642.9	1.07364	0.0344838
Q5VUD6	Divergent protein kinase domain 1B	FAM69B	48.6	2	7.42459	2	121.9	135.7	136.6	145	142.3	135.9	1.07357	0.151881
Q12788	Transducin beta-like protein 3	TBL3	89	21	37.005	30	3504.2	3533.1	3659.6	3788.6	3884.5	3810.7	1.07356	0.00932452
Q562F6	Shugoshin 2	SGOL2	144.6	1	1.34387	1	68.8	65	57.9	66.9	70.1	68.8	1.07355	0.230577
Q14108	Lysosome membrane protein 2	SCARB2	54.3	10	19.6653	14	2186.7	2257.6	2397.4	2389.5	2487.4	2467.3	1.07345	0.0714093
Q14999	Cullin-7	CUL7	191	5	5.18257	6	454.2	462.1	498.8	490.3	523.4	505.3	1.07342	0.107429
P63218	Guanine nucleotide-binding protein G(I)/G(S)/G(O) subunit gamma-5	GNG5	7.3	2	23.5294	3	708.1	741.2	758	792.8	787.3	789.2	1.07339	0.0215482
O14548	Cytochrome c oxidase subunit 7A-related protein, mitochondrial	COX7A2L	12.6	2	20.1754	2	184.7	177.9	189.4	192.2	201.4	198.9	1.07337	0.0354248
Q96SB8	Structural maintenance of chromosomes protein 6	SMC6	126.2	14	17.3236	16	1463.6	1610.7	1503.9	1601.6	1674.1	1638.2	1.07333	0.0828079
Q9ULC3	Ras-related protein Rab-23	RAB23	26.6	6	29.5359	9	788.2	800.4	862.7	906.1	807	917.7	1.07323	0.22762
P17544	Cyclic AMP-dependent transcription factor ATF-7	ATF7	52.9	2	6.47773	3	127.3	141.6	160.1	154.4	159.3	146.7	1.07319	0.361895
Q8NBM8	Prenylcysteine oxidase-like	PCYOX1L	54.6	1	2.02429	1	311.5	298.1	312.8	339.3	332.2	318.4	1.07318	0.0436133
O43169	Cytochrome b5 type B		16.7	4	39.3333	11	2046.2	2133.3	2116.2	2294	2267.7	2194.6	1.07316	0.0183748
Q15583	Homeobox protein TGIF1	TGIF1	43	1	1.74564	1	116.7	139.5	139	146.9	141.6	135.6	1.07313	0.305036
Q9UQB8	Brain-specific angiogenesis inhibitor 1-associated protein 2	BAIAP2	60.8	5	11.2319	5	145.9	146.4	158.9	161.8	161.5	160.8	1.07292	0.0618042
Q9NVZ3	Adaptin ear-binding coat-associated protein 2	NECAP2	28.3	2	15.5894	2	72.1	67.2	58.2	65.9	75	71	1.07291	0.378165
P05412	Transcription factor AP-1	JUN	35.7	6	25.9819	11	1295.5	1371.3	1412	1454.6	1479.6	1441.9	1.07289	0.0507748
Q8IYD1	Eukaryotic peptide chain release factor GTP-binding subunit ERF3B	GSPT2	68.8	8	12.1019	13	177.9	167.8	178.8	187.2	190.1	185.4	1.07283	0.0281428
Q9H269	Vacuolar protein sorting-associated protein 16 homolog	VPS16	94.6	8	13.1108	9	783.5	818.9	894.9	884.9	924.1	870.1	1.0728	0.173108
Q15293	Reticulocalbin-1	RCN1	38.9	18	63.142	34	6921.4	6589.9	7511.5	7442.9	7651.6	7458	1.07276	0.140288
Q99942	E3 ubiquitin-protein ligase RNF5	RNF5	19.9	4	21.1111	4	601.3	670.7	661.5	661.6	697.9	714.6	1.07272	0.15527
Q15392	Delta(24)-sterol reductase	DHCR24	60.1	3	5.62016	4	352	368.3	378.9	384.3	389.2	405.6	1.07269	0.0582906
Q6ZXV5	Protein O-mannosyl-transferase TMTC3	TMTC3	103.9	10	12.6776	12	1301	1434.2	1451.5	1498.6	1514.4	1477.4	1.07254	0.106381
Q06546	GA-binding protein alpha chain	GABPA	51.3	4	13.4361	5	133.1	137.9	141.2	145.6	152.7	143.8	1.07254	0.0501378
Q8WYP5	Protein ELYS	AHCTF1	252.3	11	8.42895	13	781.7	773.6	731.8	805	826.4	821.5	1.07249	0.0300112
P56182	Ribosomal RNA processing protein 1 homolog A	RRP1	52.8	11	25.3796	14	2140.4	1970.4	1578.8	2245.7	1950.2	1905.8	1.07243	0.525117
P51532	Transcription activator BRG1	SMARCA4	184.5	26	18.8221	37	4100.2	3817.8	3719.6	4214.6	4109.6	4156.2	1.07242	0.076012
Q9NVT9	Armadillo repeat-containing protein 1	ARMC1	31.3	4	18.0851	4	1089	1151.6	1132.3	1168.7	1177.4	1270.9	1.07237	0.096369
Q8IY31	Intraflagellar transport protein 20 homolog	IFT20	15.3	1	11.3636	1	76.4	81.6	77	89.3	94.5	68.2	1.07234	0.527894
Q15120	[Pyruvate dehydrogenase (acetyl-transferring)] kinase isozyme 3, mitochondrial	PDK3	46.9	5	16.7488	5	421.8	436.4	457.2	462.9	487.8	459.8	1.0723	0.0796611
O95822	Malonyl-CoA decarboxylase, mitochondrial	MLYCD	55	1	5.07099	1	16.9	16.2	16.7	14.7	21.4	17.3	1.07229	0.573711
Q14980	Nuclear mitotic apparatus protein 1	NUMA1	238.1	134	64.3026	210	29358.2	31044.6	30107.4	31861.6	33108.6	32072.2	1.07217	0.024843
Q8IYB3	Serine/arginine repetitive matrix protein 1	SRRM1	102.3	11	13.1637	12	2545.3	2791.1	2973.2	2944.7	3214	2749.9	1.07209	0.336463
O60244	Mediator of RNA polymerase II transcription subunit 14	MED14	160.5	7	5.91472	8	577	581.1	611.7	608.3	655.5	633.4	1.07199	0.0720863
Q9BWW4	Single-stranded DNA-binding protein 3	SSBP3	40.4	1	2.57732	1	25.2	35.5	29.6	31.4	32.7	32.7	1.07198	0.51213
Q86X53	Glutamate-rich protein 1	ERICH1	49	1	3.83747	2	15.8	12	15.3	15	17.2	14	1.07193	0.534263
Q9UBF2	Coatomer subunit gamma-2	COPG2	97.6	11	19.6326	17	1293.5	1270.4	1408.9	1362.4	1498.4	1397.7	1.07191	0.182509
Q6P1R4	tRNA-dihydrouridine(16/17) synthase [NAD(P)(+)]-like	DUS1L	53.2	1	3.38266	1	17.5	12.1	17.7	17.7	18.6	14.4	1.07188	0.638748
P51809	Vesicle-associated membrane protein 7	VAMP7	24.9	4	15.9091	6	903.1	946.9	1077.2	1088.2	968	1081.4	1.07188	0.34275
P42704	Leucine-rich PPR motif-containing protein, mitochondrial	LRPPRC	157.8	58	43.472	99	15977	15922.9	17737.7	17767.9	17703.4	17734	1.07187	0.116918
Q9NVI1	Fanconi anemia group I protein	FANCI	149.2	11	9.33735	13	1260.8	1218.4	1301.6	1359.2	1349.4	1343.4	1.07173	0.0209024
Q9H9B1	Histone-lysine N-methyltransferase EHMT1	EHMT1	141.4	13	13.2512	15	1245.9	1400.9	1271.9	1449.3	1464.3	1286	1.07168	0.277451
Q00325	Phosphate carrier protein, mitochondrial	SLC25A3	40.1	8	16.8508	18	4918.8	4971.7	5848	5637.1	5514.6	5714.9	1.07168	0.287678
Q15005	Signal peptidase complex subunit 2	SPCS2	25	8	37.6106	13	1256.5	1318.7	1325.3	1331.9	1416.8	1431.3	1.07166	0.0701427
P46934	E3 ubiquitin-protein ligase NEDD4	NEDD4	149	2	2.12282	2	22.9	25	27.5	31.1	25.7	24	1.07162	0.514472
Q9HB40	Retinoid-inducible serine carboxypeptidase	SCPEP1	50.8	4	9.73451	4	330.2	313.2	344.2	344.6	349.7	364	1.07159	0.0919575
Q9NXN4	Ganglioside-induced differentiation-associated protein 2	GDAP2	56.2	2	6.43863	3	164	161.7	168.8	178	180.7	171.2	1.07159	0.0284077
Q8NHH9	Atlastin-2	ATL2	66.2	9	19.8971	12	1143.1	1195.2	1215.1	1249.6	1260.5	1297.6	1.07157	0.0307815
P56937	3-keto-steroid reductase	HSD17B7	38.2	4	13.1965	4	341.2	338	335.8	346.1	371.9	369.6	1.07153	0.0448336
O75489	NADH dehydrogenase [ubiquinone] iron-sulfur protein 3, mitochondrial	NDUFS3	30.2	14	51.8939	26	3054.6	3187.4	3323.6	3381.8	3425.8	3442.1	1.07152	0.0459039
Q5MNZ6	WD repeat domain phosphoinositide-interacting protein 3	WDR45B	38.1	1	4.06977	1	111.1	134.5	115.3	139.7	144.9	102.1	1.07149	0.603763
P63244	Receptor of activated protein C kinase 1	GNB2L1	35.1	16	63.0915	50	4434.8	4291.2	5105.6	4951.1	4916	4952.6	1.07144	0.260106
O95714	E3 ubiquitin-protein ligase HERC2	HERC2	526.9	4	1.24121	6	504.8	509.3	501	543.8	554.4	525	1.07135	0.0156371
Q6ZN04	RNA-binding protein MEX3B	MEX3B	58.8	1	2.6362	1	98.1	84.1	92.6	102.7	94.4	97.3	1.07132	0.240434
Q6IAN0	Dehydrogenase/reductase SDR family member 7B	DHRS7B	35.1	6	17.5385	6	910.3	939.3	951.7	994.9	988	1017.9	1.07122	0.0120226
Q5T3F8	CSC1-like protein 2	TMEM63B	94.9	1	0.961538	1	130.4	140.1	138.3	135.8	147.7	154.4	1.07118	0.192817
O15446	DNA-directed RNA polymerase I subunit RPA34	CD3EAP	55	4	22.9412	6	293.5	283.5	311.9	315.4	320.5	316.2	1.0711	0.0676112
Q9Y6Y8	SEC23-interacting protein	SEC23IP	111	6	10.9	7	361.9	329.2	376.6	357.9	413.9	371.8	1.07109	0.312318
Q13153	Serine/threonine-protein kinase PAK 1	PAK1	60.6	5	14.8624	6	209.7	202.9	215	216.3	221.6	234.3	1.07106	0.080436
P62318	Small nuclear ribonucleoprotein Sm D3	SNRPD3	13.9	3	40.4762	7	408.9	389.6	410.8	438.8	454	402.4	1.07103	0.162351
Q01484	Ankyrin-2	ANK2	433.4	3	1.11195	3	64.3	65	65	62.5	77.4	68.2	1.07102	0.349625
P11117	Lysosomal acid phosphatase	ACP2	48.3	4	12.2931	5	466.9	471.9	510.4	529.6	515.2	507.3	1.071	0.0872139
P62136	Serine/threonine-protein phosphatase PP1-alpha catalytic subunit	PPP1CA	37.5	14	53.9394	37	1046.8	1078.2	1048.8	1136.3	1119.7	1142.9	1.07092	0.00362501
Q6IBW4	Condensin-2 complex subunit H2	NCAPH2	68.2	4	12.8926	4	298.2	318.6	307	338.3	313.7	337.3	1.0709	0.0938343
Q92896	Golgi apparatus protein 1	GLG1	134.5	29	29.2621	42	5447.8	5632.7	5749.3	6024.9	6008.1	5988.9	1.07083	0.0108594
Q6ZT12	E3 ubiquitin-protein ligase UBR3	UBR3	212.3	3	2.48941	3	502	544.2	542.1	569.7	562.3	568.8	1.07083	0.0545053
Q9H0R6	Glutamyl-tRNA(Gln) amidotransferase subunit A, mitochondrial	QRSL1	57.4	7	18.75	8	837.5	808.6	819.1	866.5	904.5	868.7	1.07079	0.0176176
Q8NDZ4	Divergent protein kinase domain 2A	C3orf58	49.4	2	6.27907	2	133.9	152.6	145.9	149.3	157.6	156.1	1.07077	0.16636
Q86TB9	Protein PAT1 homolog 1	PATL1	86.8	4	7.66234	4	524.2	520.5	553.5	555	585	571.3	1.07077	0.0499099
P29992	Guanine nucleotide-binding protein subunit alpha-11	GNA11	42.1	12	40.6685	17	1971.3	2072.5	2105.2	2118.1	2283.5	2182.5	1.07076	0.082018
Q96JM7	Lethal(3)malignant brain tumor-like protein 3	L3MBTL3	88.3	3	6.41026	3	107.5	95.8	100.7	103.9	109.2	112.4	1.07072	0.16324
Q9UPY3	Endoribonuclease Dicer	DICER1	218.5	4	3.27784	5	139	133.5	140.9	143	154.3	145.3	1.07063	0.0764949
P98194	Calcium-transporting ATPase type 2C member 1	ATP2C1	100.5	3	3.37323	3	432.3	451.4	455.9	483.6	490.4	460.1	1.07054	0.0543599
Q9UQ13	Leucine-rich repeat protein SHOC-2	SHOC2	64.8	3	10.4811	4	431.5	434.7	457.6	489.2	462.3	465.6	1.07048	0.0578783
Q99986	Serine/threonine-protein kinase VRK1	VRK1	45.4	11	34.596	15	1701.9	1641.1	1527.8	1737	1809.8	1667.1	1.07044	0.156079
O95197	Reticulon-3	RTN3	112.5	3	2.03488	3	423.2	436.3	423.5	463	477.3	433	1.07038	0.0937668
P21796	Voltage-dependent anion-selective channel protein 1	VDAC1	30.8	12	54.417	266	9014.6	9224.3	9585.2	10213.3	9778.7	9788.1	1.0703	0.0412907
P25054	Adenomatous polyposis coli protein	APC	311.5	2	0.984875	2	51.8	47.2	50.4	58.6	57.5	43.8	1.07028	0.518653
Q9Y4J8	Dystrobrevin alpha	DTNA	83.8	6	7.80619	8	1457.8	1580.1	1636.2	1639.7	1728.5	1634.4	1.07028	0.146438
Q13439	Golgin subfamily A member 4	GOLGA4	261	14	6.36771	16	720.1	732.8	762.7	790.9	776.9	803.4	1.07023	0.0246139
P60468	Protein transport protein Sec61 subunit beta	SEC61B	10	2	21.875	2	102.5	95.7	105.1	108.1	111.9	104.6	1.07023	0.112889
Q4J6C6	Prolyl endopeptidase-like	PREPL	83.9	2	3.85144	2	137.4	129	124.6	151.8	137.2	129.4	1.07008	0.293696
Q6PCB8	Embigin	EMB	36.9	2	11.6208	4	77.1	89.5	89.1	95	101.5	77.1	1.07	0.514508
A8MXV4	Nucleoside diphosphate-linked moiety X motif 19	NUDT19	42.2	7	33.8667	12	638.2	660.4	740.9	706.5	759.3	716.4	1.06997	0.247464
Q53EL6	Programmed cell death protein 4	PDCD4	51.7	9	27.9318	11	1357.5	1280	1377	1460.6	1434.8	1399.6	1.06987	0.0535176
Q9H4B0	Probable tRNA N6-adenosine threonylcarbamoyltransferase, mitochondrial	OSGEPL1	45.1	1	4.10628	1	147	120.6	126	141.2	143.4	136.5	1.06987	0.331658
P62873	Guanine nucleotide-binding protein G(I)/G(S)/G(T) subunit beta-1	GNB1	37.4	10	49.4118	55	1200.4	1350.1	1372.4	1359.1	1414.7	1422.7	1.06974	0.188433
Q9NQT4	Exosome complex component RRP46	EXOSC5	25.2	5	39.5745	6	543	591	567	603.7	597.2	618.7	1.06972	0.0605215
P19367	Hexokinase-1	HK1	102.4	35	40.8942	49	7121.7	7202.4	7417.7	7595.7	7660.3	8001.1	1.0697	0.030313
Q8NG68	Tubulin--tyrosine ligase	TTL	43.2	1	7.42706	1	29.5	31.7	35	31.8	34.6	36.5	1.06965	0.347877
Q03701	CCAAT/enhancer-binding protein zeta	CEBPZ	120.9	15	20.9677	23	2259.9	2429.4	2504.4	2566.3	2517.7	2610.7	1.06964	0.0963673
Q9HCS7	Pre-mRNA-splicing factor SYF1	XAB2	99.9	20	25.3801	25	3469	3599.3	3513.1	3800.3	3865.6	3652.4	1.06964	0.0291086
P82914	28S ribosomal protein S15, mitochondrial	MRPS15	29.8	2	6.61479	2	225.6	221.8	173	245	201.1	217.5	1.06963	0.534856
Q9NRZ7	1-acyl-sn-glycerol-3-phosphate acyltransferase gamma	AGPAT3	43.4	2	9.30851	3	410.8	398.5	382.7	399	468.1	407.9	1.06963	0.298534
Q8N1F7	Nuclear pore complex protein Nup93	NUP93	93.4	30	39.1941	46	6391.8	6418.8	6949.2	7015.8	7173.1	6945.3	1.06956	0.0770789
Q7Z434	Mitochondrial antiviral-signaling protein	MAVS	56.5	4	10.1852	6	273.2	281.9	289.7	325.1	257.4	321	1.06948	0.432208
Q86Y37	CDK2-associated and cullin domain-containing protein 1	CACUL1	41	1	6.23306	1	27.3	26.7	31	27.9	31.5	31.5	1.06941	0.336476
O43795	Unconventional myosin-Ib	MYO1B	131.9	27	25.7042	31	4358.7	4132	4248.6	4498.4	4617.4	4507.1	1.06936	0.0177817
Q14CS0	UBX domain-containing protein 2B	UBXN2B	37.1	1	4.53172	1	42.2	33.8	39.4	43.6	40.3	39.5	1.06932	0.390198
Q6P1K1	Heme transporter HRG1	SLC48A1	16.4	1	8.21918	1	12.5	9.9	10.8	14.2	9.2	12.1	1.06928	0.664066
O15269	Serine palmitoyltransferase 1	SPTLC1	52.7	12	30.8668	17	2055.5	2148.9	2096.6	2251.7	2245.2	2240	1.06918	0.0059473
Q9Y4I1	Unconventional myosin-Va	MYO5A	215.3	9	5.8221	9	806.9	856.8	902	905.8	941.5	895.6	1.06906	0.127494
O95684	FGFR1 oncogene partner	FGFR1OP	43	3	11.5288	5	192.9	204	210.5	215	222.5	211.8	1.06898	0.0817456
O75208	Ubiquinone biosynthesis protein COQ9, mitochondrial	COQ9	35.5	2	9.1195	2	249.1	261.6	246.4	268	268.6	272.7	1.06895	0.0239225
Q9Y5P4	Collagen type IV alpha-3-binding protein	COL4A3BP	70.8	2	4.96795	2	303.6	297.2	273.6	291.4	340.9	302.3	1.06885	0.317145
P46019	Phosphorylase b kinase regulatory subunit alpha, liver isoform	PHKA2	138.3	3	2.91498	3	278	295	275.9	304.9	317.7	284.7	1.06879	0.16149
Q9HCE1	Helicase MOV-10	MOV10	113.6	18	23.5294	21	2973.2	3044.7	3260	3242.2	3357.5	3316.2	1.06877	0.0831466
P46108	Adapter molecule crk	CRK	33.8	4	18.75	6	148.7	146.7	142	163.1	152.1	152.2	1.06859	0.0738298
Q96MX6	WD repeat-containing protein 92	WDR92	39.7	5	17.0868	6	319.3	323.5	360.7	363.5	354.6	354.2	1.06856	0.164633
P42356	Phosphatidylinositol 4-kinase alpha	PI4KA	236.7	13	6.66032	13	1316.6	1387.8	1406	1420	1523.4	1448.7	1.06853	0.0846394
O75487	Glypican-4	GPC4	62.4	7	15.8273	8	1338.6	1418.3	1492.2	1486.5	1494.6	1559	1.06849	0.123994
Q92616	eIF-2-alpha kinase activator GCN1	GCN1L1	292.6	41	16.6604	55	6579.2	6338.2	7085.9	6845.8	7501.6	7025	1.06844	0.196397
Q8IWP9	Coiled-coil domain-containing protein 28A	CCDC28A	30.3	2	11.3139	5	242.3	227.1	239.1	265.3	256.3	235.3	1.06831	0.182668
A0PJW6	Transmembrane protein 223	TMEM223	22	1	4.9505	1	100.1	98.8	113.2	116.7	101.5	115.2	1.06825	0.347332
P51571	Translocon-associated protein subunit delta	SSR4	19	6	39.8844	15	2321.6	2481.4	2623.4	2555.3	2745.3	2632.2	1.06819	0.177148
Q53G59	Kelch-like protein 12	KLHL12	63.2	1	2.28873	1	63.9	62	59	59.5	71.4	66.6	1.06814	0.324202
Q96ST3	Paired amphipathic helix protein Sin3a	SIN3A	145.1	10	11.5475	15	1439.2	1523.3	1440.7	1656.3	1571.3	1475.5	1.06811	0.166314
Q8TEM1	Nuclear pore membrane glycoprotein 210	NUP210	205	32	18.9719	49	6041.1	6367.3	6504.4	6536.7	6876.5	6786.8	1.06806	0.0660445
Q9Y2L5	Trafficking protein particle complex subunit 8	TRAPPC8	160.9	5	5.36585	5	559.2	571.1	597.6	598.9	640.8	605.7	1.068	0.0856002
Q9NXF1	Testis-expressed protein 10	TEX10	105.6	9	11.733	11	922.3	910.3	926.4	1006.1	952.7	987.8	1.068	0.0188734
Q15024	Exosome complex component RRP42	EXOSC7	31.8	5	27.8351	8	689.9	633.9	737.3	762.6	686.6	751.8	1.06788	0.288831
Q9BZG1	Ras-related protein Rab-34	RAB34	29	4	16.2162	4	299.4	298.3	284.9	310.2	325	307.3	1.06787	0.0500652
Q9BV38	WD repeat-containing protein 18	WDR18	47.4	10	27.7778	18	1896.2	1993.9	2044.2	2020.9	2170.1	2145.8	1.06783	0.101909
Q9NX47	E3 ubiquitin-protein ligase MARCH5	2019-03-05	31.2	3	16.9065	3	160.8	180.5	177.8	198.9	172.2	183.2	1.06781	0.301614
Q7Z2T5	TRMT1-like protein	TRMT1L	81.7	8	16.2347	10	1310.6	1323.2	1356.5	1364.3	1447.1	1449.4	1.06779	0.0444013
P02545	Prelamin-A/C	LMNA	74.1	50	56.1747	87	13443.2	14557.8	14678.1	15077.6	15366.3	15126	1.06773	0.0751426
Q9H8M5	Metal transporter CNNM2	CNNM2	96.6	1	1.6	1	36.7	45.6	43.2	44.7	46.2	43.1	1.06773	0.36961
Q14207	Protein NPAT	NPAT	154.2	3	2.38262	3	212.6	231.9	202.2	245.8	225.4	219.3	1.06773	0.28464
Q9H2D6	TRIO and F-actin-binding protein	TRIOBP	261.2	10	4.5666	11	1318.6	1320.2	1390.4	1400.3	1445.1	1456.4	1.06766	0.0358781
Q9UJS0	Calcium-binding mitochondrial carrier protein Aralar2	SLC25A13	74.1	16	26.2222	22	3436.2	3583	3604.6	3718.8	3919.5	3703.7	1.0676	0.0519285
Q7Z2K6	Endoplasmic reticulum metallopeptidase 1	ERMP1	100.2	9	12.8319	13	1478.5	1564.3	1640.5	1663.7	1668.1	1668.1	1.0676	0.0872358
Q96BZ9	TBC1 domain family member 20	TBC1D20	45.8	1	2.48139	1	58.5	60.6	70.4	67.3	74.6	60.4	1.06755	0.481241
P49757	Protein numb homolog	NUMB	70.8	3	6.75883	4	196.1	194.1	196.2	215.8	212.5	197.7	1.06753	0.0781681
O75503	Ceroid-lipofuscinosis neuronal protein 5	CLN5	41.5	3	12.5698	5	319.8	335	356.7	351.3	376.4	352.1	1.06752	0.167203
P17252	Protein kinase C alpha type	PRKCA	76.7	12	24.7024	13	1711.4	1793.3	1850.7	1895.3	1827	1994.7	1.06752	0.12952
P58107	Epiplakin		555.3	103	50	233	16241.3	17529	17196.1	17745.9	18588.3	18069.4	1.06744	0.0663795
O75110	Probable phospholipid-transporting ATPase IIA	ATP9A	118.5	1	1.05062	1	154.3	161.7	156.1	160.2	174.8	168.9	1.06736	0.0913335
Q9NP81	Serine--tRNA ligase, mitochondrial	SARS2	58.2	19	46.139	26	1768	1819.8	1804	1886.1	1962	1906.6	1.06731	0.0115064
Q8IZL8	Proline-, glutamic acid- and leucine-rich protein 1	PELP1	119.6	10	12.4779	13	2372.8	2368.2	2598.8	2565	2607.8	2660.8	1.06728	0.111938
Q6WKZ4	Rab11 family-interacting protein 1	RAB11FIP1	137.1	4	4.20889	6	595.8	595.9	576.3	633.1	629.1	624.7	1.06725	0.00468262
Q6PL18	ATPase family AAA domain-containing protein 2	ATAD2	158.5	5	3.45324	5	917.7	998.1	980.1	1034	1011.3	1045.3	1.06723	0.0693429
Q2TBE0	CWF19-like protein 2	CWF19L2	103.7	3	5.14541	3	76.9	86.8	87.8	78.4	96.6	93.4	1.0672	0.441521
P08754	Guanine nucleotide-binding protein G(i) subunit alpha	GNAI3	40.5	10	41.8079	16	412.2	445	485.4	466.8	494.6	471.4	1.06718	0.258583
Q8TD19	Serine/threonine-protein kinase Nek9	NEK9	107.1	6	5.82227	6	307.4	291.3	311.1	324.4	329.9	316.6	1.06716	0.0473928
Q3B726	DNA-directed RNA polymerase I subunit RPA43	TWISTNB	37.4	2	8.28402	2	245.9	249.6	251.8	263.4	291.7	242.3	1.06704	0.311083
P15336	Cyclic AMP-dependent transcription factor ATF-2	ATF2	54.5	2	6.33663	2	42.4	39	43.9	48.9	49.3	35.5	1.06704	0.588046
O75683	Surfeit locus protein 6	SURF6	41.4	14	45.9834	20	1741.9	2238.2	2100.7	2158.6	2145.7	2183.8	1.06698	0.411916
Q29RF7	Sister chromatid cohesion protein PDS5 homolog A	PDS5A	150.7	26	23.635	31	4168.9	4046.4	4300.7	4472.2	4305.9	4575	1.06688	0.0601931
P08069	Insulin-like growth factor 1 receptor	IGF1R	154.7	11	7.31529	11	2177.2	2294.6	2382.2	2416.9	2402.1	2493.1	1.06684	0.0808845
P82673	28S ribosomal protein S35, mitochondrial	MRPS35	36.8	7	27.8638	8	1198.5	1256.7	1360.3	1389.8	1337.1	1343.6	1.06683	0.165276
Q9NWS0	PIH1 domain-containing protein 1	PIH1D1	32.3	4	17.931	5	334.1	340.9	374.7	371.5	380.8	367.5	1.06678	0.150411
Q9BY12	S phase cyclin A-associated protein in the endoplasmic reticulum	SCAPER	158.2	1	1.28571	1	38.1	50.2	33	43.7	46.2	39.5	1.06678	0.647005
Q16740	ATP-dependent Clp protease proteolytic subunit, mitochondrial	CLPP	30.2	9	37.5451	24	2124.8	2065.8	2136.2	2166.4	2365.5	2217.3	1.06676	0.0911626
P11171	Protein 4.1	EPB41	97	18	20.6019	22	2463.8	2432.7	2572.6	2606.9	2664.8	2695.5	1.06669	0.0288771
O75787	Renin receptor	ATP6AP2	39	6	23.1429	7	840.7	866.7	853.2	886.7	939.8	904.6	1.06659	0.0304082
P24311	Cytochrome c oxidase subunit 7B, mitochondrial	COX7B	9.2	1	8.75	2	484.7	524.7	567.6	555.6	561.1	565.3	1.06658	0.220072
Q8NFH4	Nucleoporin Nup37	NUP37	36.7	3	12.8834	3	277	263.4	257.5	273.1	301.2	276.7	1.06655	0.168654
Q14254	Flotillin-2	FLOT2	47	21	42.9907	34	6758.6	7060.5	7362.2	7352.9	7678.3	7554.9	1.06632	0.0776292
P50851	Lipopolysaccharide-responsive and beige-like anchor protein	LRBA	318.9	8	3.94691	9	1175.6	1168.7	1240	1197	1362.5	1262.4	1.06629	0.21087
P02787	Serotransferrin	TF	77	1	2.00573	1	211.3	223.8	257.8	262.2	228.3	248.3	1.06624	0.419615
Q86YQ8	Copine-8	CPNE8	63.1	3	6.20567	3	64.2	65.5	62.2	66.8	74.2	63.6	1.06618	0.266675
Q8WUA7	TBC1 domain family member 22A	TBC1D22A	59.1	2	5.22244	2	162.4	153.2	177.2	172.5	184.5	168.4	1.06615	0.270112
Q16698	2,4-dienoyl-CoA reductase, mitochondrial	DECR1	36	7	22.0896	8	656.4	669.3	667.8	701.5	740.8	683	1.06611	0.0662436
Q01968	Inositol polyphosphate 5-phosphatase OCRL	OCRL	104.1	16	20.7547	17	2865.3	2840.6	3112.3	3145.1	3091.7	3163.9	1.06606	0.0956043
P16435	NADPH--cytochrome P450 reductase	POR	76.6	23	43.1315	46	3822.3	4025.2	4118.4	4188.4	4213.3	4354.2	1.06602	0.0604252
Q9C0E2	Exportin-4	XPO4	130.1	1	0.608167	1	235.1	262.5	269.3	264.5	274.3	278.7	1.06598	0.208631
Q16531	DNA damage-binding protein 1	DDB1	126.9	31	35.7895	46	6851.5	6575.4	7528.2	7429.6	7410.4	7497.2	1.06596	0.180397
Q9NX14	NADH dehydrogenase [ubiquinone] 1 beta subcomplex subunit 11, mitochondrial	NDUFB11	17.3	4	22.8758	7	777.5	846.4	799.1	859.6	879.6	843.6	1.06595	0.0802043
P35613	Basigin	BSG	42.2	8	22.8571	14	1927.9	2033.6	2110.9	2145.2	2226.8	2100.6	1.0659	0.107996
Q9P0N9	TBC1 domain family member 7	TBC1D7	34	1	6.14334	1	64.4	66.9	82.8	70.6	78.8	78.8	1.06586	0.502031
O75146	Huntingtin-interacting protein 1-related protein	HIP1R	119.3	12	12.8277	15	898.7	954.2	976.6	1004.8	1036.2	974.7	1.06581	0.100529
Q7Z7E8	Ubiquitin-conjugating enzyme E2 Q1	UBE2Q1	46.1	4	13.0332	4	123.5	117.5	129.8	133	136.9	125.3	1.0658	0.173776
P07948	Tyrosine-protein kinase Lyn	LYN	58.5	11	26.7578	12	661.3	722.2	792.7	785.7	755.2	778.5	1.0658	0.288835
O75147	Obscurin-like protein 1	OBSL1	206.8	6	4.58861	6	327.9	318.1	325.2	314	370.2	350.9	1.06579	0.272253
Q9NSE4	Isoleucine--tRNA ligase, mitochondrial	IARS2	113.7	20	25.0988	32	3634.4	3600.8	3847.6	3857.4	4063.4	3890.7	1.06575	0.0725122
Q13724	Mannosyl-oligosaccharide glucosidase	MOGS	91.9	16	21.9833	20	3190.9	3223	3156.5	3385.1	3580.5	3234	1.06574	0.109217
Q13625	Apoptosis-stimulating of p53 protein 2	TP53BP2	125.5	3	5.05319	4	172.2	175.2	174.4	170.7	204.1	181.3	1.06573	0.312202
Q9Y676	28S ribosomal protein S18b, mitochondrial	MRPS18B	29.4	7	34.4961	10	711.9	764.8	756.2	787.9	778.8	812.9	1.0657	0.0644207
Q9NZC7	WW domain-containing oxidoreductase	WWOX	46.6	2	5.07246	2	212.2	215.4	221.6	230.5	240	221.3	1.06562	0.0791893
Q09472	Histone acetyltransferase p300	EP300	264	14	8.86495	16	1364.3	1419	1478.5	1470.4	1563.7	1506.9	1.06551	0.0948563
O75528	Transcriptional adapter 3	TADA3	48.9	4	18.0556	6	233.2	248.8	234	263.9	257.8	241.2	1.0655	0.138647
P54802	Alpha-N-acetylglucosaminidase	NAGLU	82.2	4	7.40242	5	393.4	406.9	384.7	440.5	429.3	392.8	1.06549	0.176574
O14578	Citron Rho-interacting kinase	CIT	231.3	12	8.23878	13	857.4	912.9	884.4	959.7	925.6	943.1	1.06543	0.0369758
Q86UE8	Serine/threonine-protein kinase tousled-like 2	TLK2	87.6	4	4.01554	4	380.3	392.6	390.8	395.5	416.4	427.9	1.06539	0.0682305
P54136	Arginine--tRNA ligase, cytoplasmic	RARS	75.3	23	32.7273	37	5170.7	5015	5336.3	5345	5746.3	5445.6	1.06538	0.0902075
O60216	Double-strand-break repair protein rad21 homolog	RAD21	71.6	14	34.3899	20	1191.2	1193.4	1206.8	1255.7	1303.5	1267	1.06538	0.00678852
Q16566	Calcium/calmodulin-dependent protein kinase type IV	CAMK4	51.9	1	3.17125	2	12.6	15.8	14.5	16	14.9	14.8	1.06527	0.405847
Q9NTJ5	Phosphatidylinositide phosphatase SAC1	SACM1L	66.9	11	19.7615	13	2150.8	2220.3	2372.9	2337.7	2405.7	2440.5	1.06523	0.112117
P54760	Ephrin type-B receptor 4	EPHB4	108.2	6	8.51064	7	153.8	154	156.9	168.5	163.1	163.4	1.0652	0.0074675
O75525	KH domain-containing, RNA-binding, signal transduction-associated protein 3	KHDRBS3	38.8	7	20.2312	12	619.9	606.6	603.3	634	680.3	634.8	1.0652	0.0691861
P69905	Hemoglobin subunit alpha	HBA2	15.2	2	15.493	4	289.5	289.8	318	325.6	305.9	324.3	1.0652	0.162107
P42685	Tyrosine-protein kinase FRK	FRK	58.2	2	3.16832	3	80.6	82.6	94.5	91.2	88	95.3	1.06519	0.310398
P51617	Interleukin-1 receptor-associated kinase 1	IRAK1	76.5	3	6.60112	3	304.2	311.1	302.1	314.2	331.8	331.2	1.06518	0.0353385
Q9H0U6	39S ribosomal protein L18, mitochondrial	MRPL18	20.6	4	23.3333	4	699.7	758.4	771.5	783.8	789.8	801.3	1.06517	0.0994363
Q6W2J9	BCL-6 corepressor	BCOR	192.1	5	3.36182	6	351	382.8	411.1	403.4	410.3	405.8	1.06516	0.227859
Q9BYI3	Hyccin	FAM126A	57.6	2	7.4856	4	94.1	90.9	85.3	96.6	93.1	98.2	1.06511	0.120362
Q02880	DNA topoisomerase 2-beta	TOP2B	183.2	27	19.8647	39	3634.6	3358	3224.8	3720.1	3618.5	3543.8	1.06509	0.166027
P11388	DNA topoisomerase 2-alpha	TOP2A	174.3	58	37.3612	96	19076.4	16363	15279.3	18242.9	18251.5	17517.7	1.06493	0.395754
O75648	Mitochondrial tRNA-specific 2-thiouridylase 1	TRMU	47.7	3	8.55107	4	371.3	349.3	360.6	372	390.6	388.8	1.06493	0.0544089
O95644	Nuclear factor of activated T-cells, cytoplasmic 1	NFATC1	101.2	2	2.01485	2	110.5	132.1	133.4	132.5	125.1	142.8	1.06489	0.418538
Q9Y4W2	Ribosomal biogenesis protein LAS1L	LAS1L	83	16	26.703	21	1450.7	1512.9	1533.7	1566.5	1620.1	1602.5	1.06488	0.0300267
Q15021	Condensin complex subunit 1	NCAPD2	157.1	15	14.9893	19	2129.5	2072.8	2189.5	2222.1	2377.7	2206.3	1.06482	0.0979943
Q9BZQ8	Protein Niban 1	FAM129A	103.1	3	3.98707	3	336.7	351.5	364.1	362.5	375.2	382.8	1.06481	0.0830105
Q9H2U1	ATP-dependent DNA/RNA helicase DHX36	DHX36	114.7	13	16.6667	17	1347.1	1320.8	1367.2	1443.2	1425.3	1428	1.06478	0.00390372
O96000	NADH dehydrogenase [ubiquinone] 1 beta subcomplex subunit 10	NDUFB10	20.8	5	27.3256	9	1377.2	1461.3	1560.7	1573.8	1569	1541.3	1.06476	0.153412
Q9NS18	Glutaredoxin-2, mitochondrial	GLRX2	18	1	11.5854	1	39.7	35.9	44.9	41.6	45.6	41.1	1.06473	0.431037
Q9NRZ5	1-acyl-sn-glycerol-3-phosphate acyltransferase delta	AGPAT4	44	2	7.67196	2	57.7	53.2	56	58.3	62.2	57.2	1.06471	0.147088
Q9UBG0	C-type mannose receptor 2	MRC2	166.6	5	4.39486	5	674	742.1	721.2	764	748.2	763.4	1.06471	0.0909205
Q8TBC3	SH3KBP1-binding protein 1	SHKBP1	76.3	1	0.990099	1	100.6	134	101.7	136.1	129.9	92	1.06453	0.702249
P18031	Tyrosine-protein phosphatase non-receptor type 1	PTPN1	49.9	10	26.4368	13	924.6	968.2	1012.5	1049.8	1007.1	1035.7	1.06447	0.0921314
Q92793	CREB-binding protein	CREBBP	265.2	9	4.87305	10	146.5	162.4	167.4	174	160.9	172.1	1.06446	0.244688
Q9Y586	Protein mab-21-like 2	MAB21L2	40.9	1	4.17827	1	135.5	130.1	131.6	148.7	141.9	132.2	1.06445	0.166394
Q969Y2	tRNA modification GTPase GTPBP3, mitochondrial	GTPBP3	52	5	12.8049	9	90.8	99.4	104	102.6	112.4	98.1	1.06424	0.332979
Q96HS1	Serine/threonine-protein phosphatase PGAM5, mitochondrial	PGAM5	32	14	53.9792	23	4902.2	5190.6	5198.6	5440.4	5534	5297.8	1.06414	0.0518234
Q9BV44	THUMP domain-containing protein 3	THUMPD3	57	2	3.74753	2	221.4	209.6	217.1	223.8	253.1	212.7	1.06403	0.331668
O15020	Spectrin beta chain, non-erythrocytic 2	SPTBN2	271.2	51	25.3138	65	5601.2	6034.5	6026.8	6164	6337.6	6290.6	1.06396	0.0687163
Q9NWT1	p21-activated protein kinase-interacting protein 1	PAK1IP1	43.9	4	11.9898	5	411.9	447.3	430.9	479.6	434.1	458.9	1.06395	0.174183
Q12905	Interleukin enhancer-binding factor 2	ILF2	43	14	43.8462	57	5631	5766.7	6088	6358.9	5881.8	6362.5	1.06391	0.149865
Q14344	Guanine nucleotide-binding protein subunit alpha-13	GNA13	44	12	35.0133	17	2408.5	2486.4	2520.8	2556.6	2706.1	2626.4	1.06384	0.0442888
Q8TEV9	Guanine nucleotide exchange protein SMCR8	SMCR8	105	3	4.90928	3	234.5	240.2	241.3	236.1	257.1	268.5	1.06383	0.192137
Q8IV08	Phospholipase D3	PLD3	54.7	6	14.2857	6	1158.8	1042.7	1137.5	1180.7	1219.3	1151.9	1.06376	0.155985
O14662	Syntaxin-16	STX16	37	3	16	3	514.3	535.8	512.4	526.6	572.5	563	1.06374	0.104649
Q9UKJ3	G patch domain-containing protein 8	GPATCH8	164.1	7	5.92543	7	104.3	116.6	130.6	121.3	119.3	133.3	1.06373	0.442302
Q9Y3D9	28S ribosomal protein S23, mitochondrial	MRPS23	21.8	6	28.9474	8	876.1	896.7	931.8	945.2	999.1	932.5	1.06367	0.0927239
Q9UQE7	Structural maintenance of chromosomes protein 3	SMC3	141.5	58	47.7403	95	14837.6	14861.1	15753.1	15828.6	16204.3	16311.6	1.06364	0.0450982
P10155	60 kDa SS-A/Ro ribonucleoprotein	TROVE2	60.6	17	32.8996	22	3216.9	3143.4	3500.3	3479.3	3507.4	3501.3	1.06363	0.12783
Q14103	Heterogeneous nuclear ribonucleoprotein D0	HNRNPD	38.4	18	36.0563	42	6882.8	8160.3	9827.7	9217.3	7754.1	9481.5	1.06361	0.628403
O43929	Origin recognition complex subunit 4	ORC4	50.3	3	8.48624	3	266.6	294.8	297.3	325.7	309.2	278.4	1.06358	0.344661
Q8WYA6	Beta-catenin-like protein 1	CTNNBL1	65.1	8	14.9201	10	1162.3	1176.7	1248.5	1238.8	1316.9	1259.8	1.06355	0.0985191
Q6UVY6	DBH-like monooxygenase protein 1	MOXD1	69.6	8	11.5824	8	858.4	866.8	895.1	908.3	923.7	954.8	1.06354	0.0344879
Q9UPU5	Ubiquitin carboxyl-terminal hydrolase 24	USP24	294.2	1	0.305344	1	87.5	95	81.1	95.2	87.2	97.9	1.06335	0.340015
P55081	Microfibrillar-associated protein 1	MFAP1	51.9	14	35.0797	15	2285.5	2437.8	2432.4	2511.6	2522.4	2574.6	1.06329	0.0478653
Q9H0A0	RNA cytidine acetyltransferase	NAT10	115.7	27	30.9268	39	3819.5	3773.9	3632.5	3979.5	4042.3	3914.5	1.06328	0.0244896
Q8TCG1	Protein CIP2A	KIAA1524	102.1	5	4.64088	5	790.9	765.2	836.8	851.4	825.1	867.8	1.06327	0.106982
Q13325	Interferon-induced protein with tetratricopeptide repeats 5	IFIT5	55.8	2	5.60166	3	745.4	751	793.5	846.6	778.3	809.8	1.06323	0.124633
Q05048	Cleavage stimulation factor subunit 1	CSTF1	48.3	12	34.1067	16	1181.8	1153.5	1124.5	1202.7	1242.4	1233.4	1.06321	0.0234706
O43181	NADH dehydrogenase [ubiquinone] iron-sulfur protein 4, mitochondrial	NDUFS4	20.1	7	39.4286	8	1980.2	2104.6	2154.1	2243.9	2198	2191.3	1.0632	0.0727458
Q9H871	E3 ubiquitin-protein transferase RMND5A	RMND5A	44	2	8.95141	2	137.3	140.5	146.3	145.1	162.4	143.4	1.06319	0.248318
Q96RL1	BRCA1-A complex subunit RAP80	UIMC1	79.7	6	11.6829	7	304.3	373.6	354.8	348.7	384.4	364.8	1.06314	0.400482
Q15311	RalA-binding protein 1	RALBP1	76	4	7.48092	5	325.7	313.3	366.8	353.4	362.4	353.5	1.06313	0.267382
P16220	Cyclic AMP-responsive element-binding protein 1	CREB1	36.7	4	17.3021	7	242.1	244.8	254.8	274.7	263.1	250.7	1.0631	0.12067
P49459	Ubiquitin-conjugating enzyme E2 A	UBE2A	17.3	3	43.4211	3	282.5	277.8	316.3	301.1	321.6	309.2	1.06308	0.244217
Q86SQ0	Pleckstrin homology-like domain family B member 2	PHLDB2	142.1	1	0.877893	1	81.2	68.9	68.7	77.3	76	79.3	1.06307	0.339349
Q02978	Mitochondrial 2-oxoglutarate/malate carrier protein	SLC25A11	34	7	13.3758	7	1042.8	1024.4	1056	1127	1127.8	1065.2	1.06301	0.044393
P36268	Inactive glutathione hydrolase 2	GGT2	61.7	1	2.10896	1	91.1	118.2	94	118.8	103.2	100.4	1.06297	0.570781
Q7KYR7	Butyrophilin subfamily 2 member A1	BTN2A1	59.6	5	14.9905	7	920.8	988.6	986.6	1022.5	1026	1029.7	1.06291	0.0532705
Q9UNQ2	Probable dimethyladenosine transferase	DIMT1	35.2	5	20.7668	7	531.7	534.6	464.7	510.5	577.8	539	1.0629	0.345291
O43189	PHD finger protein 1	PHF1	62.1	1	1.94004	1	72.7	71.6	68.8	75.3	78.6	72.6	1.06288	0.0991222
P41252	Isoleucine--tRNA ligase, cytoplasmic	IARS	144.4	39	34.1521	61	6424.2	6324.3	6922.5	6817.3	7317.1	6771.6	1.06278	0.181027
Q8N5G0	Small integral membrane protein 20	C4orf52	7.7	2	32.8358	3	224.5	248.8	219.6	265.1	244.6	226.7	1.06278	0.368028
Q92621	Nuclear pore complex protein Nup205	NUP205	227.8	30	16.2028	45	6869.1	6935.1	7115.2	7419.9	7360	7452.5	1.06276	0.00504299
O15061	Synemin	SYNM	172.7	5	5.43131	7	330.2	342.1	345.8	339.3	386.6	356.1	1.06276	0.218919
Q9BXR0	Queuine tRNA-ribosyltransferase catalytic subunit 1	QTRT1	44	1	3.22581	1	158.6	146	148.4	164.4	145.2	171.8	1.06269	0.343452
P53814	Smoothelin	SMTN	99	1	2.07197	1	16.9	15.2	22.2	19.3	20.9	17.5	1.06262	0.651508
Q6P2Q9	Pre-mRNA-processing-splicing factor 8	PRPF8	273.4	78	35.3319	123	13577.1	13039.9	13924.7	14337	14538.8	14203.3	1.06259	0.0371781
P08758	Annexin A5	ANXA5	35.9	14	41.875	22	2974.3	2586	3425.7	3215.7	3008.8	3323.8	1.06258	0.51029
P53621	Coatomer subunit alpha	COPA	138.3	39	40.6046	54	7085.3	6702.8	7550.3	7379.1	7839.8	7454.1	1.06254	0.191773
Q5XKP0	MICOS complex subunit MIC13	C19orf70	13.1	3	15.2542	5	1191.8	1264.4	1303.4	1341.7	1329	1323.7	1.06245	0.0774739
Q9BTE7	DCN1-like protein 5	DCUN1D5	27.5	3	18.5654	3	201.4	190.3	205.6	203.1	191.3	240.2	1.06245	0.465358
Q8TDM6	Disks large homolog 5	DLG5	213.7	1	1.04221	2	121.8	118.9	119.7	119.8	124.6	138.5	1.06243	0.256722
P04626	Receptor tyrosine-protein kinase erbB-2	ERBB2	137.8	3	1.99203	3	247.8	268.1	256.3	261	286.4	273	1.06242	0.162775
Q6PML9	Zinc transporter 9	SLC30A9	63.5	4	7.92254	5	249.8	219.6	237.4	246.5	270.4	234	1.06239	0.347251
Q29980	MHC class I polypeptide-related sequence B	MICB	42.6	4	9.66057	4	354.3	350.5	339.4	358.1	382.8	368.4	1.06234	0.0619727
Q9Y6J0	Calcineurin-binding protein cabin-1	CABIN1	246.2	3	1.62162	3	393.9	421.9	412.9	432.9	446	426.4	1.06234	0.0642216
Q96Q89	Kinesin-like protein KIF20B	KIF20B	210.5	8	5.98901	8	1096	1126	1173.1	1190.8	1209.4	1206.5	1.06233	0.0382482
Q14204	Cytoplasmic dynein 1 heavy chain 1	DYNC1H1	532.1	132	31.7047	201	25696.9	24594.5	27650.4	27225.8	28653.8	26915.1	1.06226	0.195375
P11498	Pyruvate carboxylase, mitochondrial	PC	129.6	14	15.2801	16	1750.5	1784.6	1779.6	1837.1	1976.4	1831.8	1.0622	0.0856138
Q9BZH6	WD repeat-containing protein 11	WDR11	136.6	7	7.27124	9	652.8	647.9	700.3	705.5	717.8	702.1	1.06217	0.0754723
P14859	POU domain, class 2, transcription factor 1	POU2F1	76.4	4	9.42127	5	312.3	300.4	326.7	329.4	340.3	328.1	1.06217	0.0846112
Q14571	Inositol 1,4,5-trisphosphate receptor type 2	ITPR2	307.9	20	8.07108	21	2354.1	2476.4	2471.3	2590.4	2619.1	2545.7	1.06209	0.0289248
Q9BRK4	Leucine zipper putative tumor suppressor 2	LZTS2	72.7	6	11.3602	7	362.6	409.9	376.8	389.8	439.3	391.4	1.06195	0.330592
P42785	Lysosomal Pro-X carboxypeptidase	PRCP	55.8	4	9.87903	5	976.8	844.2	906.6	924.3	993.6	978.6	1.06192	0.267139
P14373	Zinc finger protein RFP	TRIM27	58.5	1	2.33918	1	106.4	100.4	106.6	113	115.3	104.5	1.0619	0.169475
P22413	Ectonucleotide pyrophosphatase/phosphodiesterase family member 1	ENPP1	104.9	17	26.2703	22	2365.8	2452.4	2324.2	2468.9	2596.8	2518.8	1.0619	0.049843
P57740	Nuclear pore complex protein Nup107	NUP107	106.3	20	32.4324	29	3122.5	3105.7	3274.4	3314.9	3446.7	3329.1	1.06189	0.0448738
P82663	28S ribosomal protein S25, mitochondrial	MRPS25	20.1	4	32.948	6	415.7	434.7	489.3	468.4	491.8	462.4	1.06188	0.310413
Q9NPI1	Bromodomain-containing protein 7	BRD7	74.1	5	10.2919	7	642.9	674.6	678.1	732.1	687.3	699.5	1.06179	0.0779482
P48730	Casein kinase I isoform delta	CSNK1D	47.3	6	14.6988	9	1420.5	1327.4	1363.1	1504.4	1414.3	1446.2	1.06176	0.0888964
Q3MIP1	Inositol 1,4,5-trisphosphate receptor-interacting protein-like 2	ITPRIPL2	58.4	1	1.30841	1	237.1	232.3	261.2	254	255.8	265.9	1.06173	0.195298
L0R6Q1	SLC35A4 upstream open reading frame protein	SLC35A4	11.1	2	30.0971	3	454.5	478.6	495.8	494.6	527.4	495.1	1.06173	0.143028
O75688	Protein phosphatase 1B	PPM1B	52.6	4	7.72443	4	282.2	300.4	339	340.1	327	311.3	1.06163	0.368596
Q7L2E3	ATP-dependent RNA helicase DHX30	DHX30	133.9	22	20.1843	28	3362.9	3389.6	3346.4	3578.7	3636	3506.4	1.06161	0.00632401
Q15434	RNA-binding motif, single-stranded-interacting protein 2	RBMS2	43.9	3	7.61671	3	261.7	275.1	315.8	300.1	295.6	309.4	1.06158	0.355526
Q8TBA6	Golgin subfamily A member 5	GOLGA5	83	2	3.41997	3	272.9	260.5	270.5	292.8	273.9	286.7	1.06157	0.0706012
Q6ZPD9	Probable C-mannosyltransferase DPY19L3	DPY19L3	83.1	2	2.65363	3	580.4	534.7	519.2	568.5	593.1	573.3	1.06156	0.166469
Q9UHX1	Poly(U)-binding-splicing factor PUF60	PUF60	59.8	19	40.2504	25	3608.2	3640.5	4004.3	4014	3845.2	4086.2	1.06153	0.188333
P43243	Matrin-3	MATR3	94.6	45	44.8642	78	17421.8	18068.6	18306.8	18893.7	18902.6	19308.1	1.06148	0.0207649
Q14004	Cyclin-dependent kinase 13	CDK13	164.8	2	1.12434	2	149.6	154.1	153.4	158.9	169.1	157.2	1.06147	0.0777254
O43663	Protein regulator of cytokinesis 1	PRC1	71.6	23	46.6129	34	3717.9	3799.8	3915.5	4000	4023.6	4112.1	1.06144	0.0246629
Q969Q5	Ras-related protein Rab-24	RAB24	23.1	4	17.2414	5	391.8	389.9	373.9	400	423.2	403.4	1.06144	0.061726
P26006	Integrin alpha-3	ITGA3	116.5	2	2.37869	3	35.4	33.7	36.7	41.1	37	34.2	1.06144	0.377278
Q8TEX9	Importin-4	IPO4	118.6	4	5.2729	7	563.6	588.6	568.6	605.2	635.3	585.9	1.06137	0.0966097
O95169	NADH dehydrogenase [ubiquinone] 1 beta subcomplex subunit 8, mitochondrial	NDUFB8	21.8	7	38.172	11	1846.5	2005.8	2018.5	2034.3	2110.5	2086.2	1.06135	0.114767
O60506	Heterogeneous nuclear ribonucleoprotein Q	SYNCRIP	69.6	31	51.5249	71	5936.5	6409.7	6969.7	7152.1	6371.6	6976.6	1.06132	0.358477
O14654	Insulin receptor substrate 4	IRS4	133.7	37	38.8226	70	8346.8	8453.3	8673.3	8947.5	9016.1	9071	1.06129	0.00710883
O94906	Pre-mRNA-processing factor 6	PRPF6	106.9	36	36.0255	41	5911.5	5783.7	5865.9	6079.7	6335.7	6221.7	1.06127	0.0124114
Q15398	Disks large-associated protein 5	DLGAP5	95.1	4	8.74704	5	315.9	322.6	344.4	356.4	341.4	345.3	1.06125	0.107547
Q99569	Plakophilin-4	PKP4	131.8	5	4.94966	5	865.3	907.8	856.5	890.3	949.7	950.4	1.06115	0.102918
P23443	Ribosomal protein S6 kinase beta-1	RPS6KB1	59.1	2	5.33333	2	227.9	236.3	250.9	251.5	255.3	252	1.06111	0.0997018
P27986	Phosphatidylinositol 3-kinase regulatory subunit alpha	PIK3R1	83.5	4	9.66851	5	183.8	193.5	200.5	206.3	211.6	195.2	1.06109	0.160518
Q7Z5K2	Wings apart-like protein homolog	WAPAL	132.9	10	12.3529	10	922.1	969.2	1000.3	1027.1	1048	992.8	1.06097	0.102477
Q8IZ69	tRNA (uracil-5-)-methyltransferase homolog A	TRMT2A	68.7	6	12.8	8	724.6	773.6	824.1	837.4	802.9	823.5	1.06093	0.195983
Q99807	5-demethoxyubiquinone hydroxylase, mitochondrial	COQ7	24.3	5	26.2673	5	370.1	375.3	401.3	396.4	412.1	408	1.06087	0.096094
P37198	Nuclear pore glycoprotein p62	NUP62	53.2	9	22.6054	17	1556.5	1558.2	1622.6	1654.3	1675.1	1696.2	1.06086	0.0181365
Q9ULL5	Proline-rich protein 12		210.9	2	2.25933	2	163.3	163.3	163.5	184.5	170.9	164.5	1.0608	0.167389
Q9UPY8	Microtubule-associated protein RP/EB family member 3	MAPRE3	32	4	16.3701	4	316.6	309.9	377.2	362.9	346.9	354.9	1.06078	0.405662
P00167	Cytochrome b5	CYB5A	15.3	5	47.0149	8	1231.8	1254.4	1304.2	1363.8	1297.5	1359.3	1.06073	0.064192
O95260	Arginyl-tRNA--protein transferase 1	ATE1	59.1	1	3.28185	1	96.2	95.6	98.1	98.4	107.2	101.9	1.06071	0.0926527
Q96HE7	ERO1-like protein alpha	ERO1L	54.4	13	39.1026	20	2167.9	1998.8	2051.3	2118.1	2306.7	2169.8	1.06057	0.170606
O75970	Multiple PDZ domain protein	MPDZ	221.5	7	5.31401	9	481.4	512.3	535.5	547.9	543.5	530.4	1.06055	0.135214
Q9UM00	Calcium load-activated calcium channel		27.1	2	9.62343	3	690.7	681.1	694.3	708.2	767.3	715.7	1.06055	0.0930748
Q96FV9	THO complex subunit 1	THOC1	75.6	16	33.0289	20	1771.8	1858.6	1931.5	1983.1	1947.3	1967.9	1.06048	0.0768094
Q03111	Protein ENL	MLLT1	62	1	2.32558	1	69.1	63.8	82.3	75.5	75.6	77.1	1.06041	0.476677
Q93009	Ubiquitin carboxyl-terminal hydrolase 7	USP7	128.2	24	30.3993	33	3027.7	2964.8	3234	3201.4	3229.3	3352.9	1.06038	0.118514
Q8N183	NADH dehydrogenase [ubiquinone] 1 alpha subcomplex assembly factor 2	NDUFAF2	19.8	10	63.9053	12	1387.1	1422.3	1455	1537.2	1518.4	1466	1.06031	0.0415018
O75616	GTPase Era, mitochondrial	ERAL1	48.3	6	22.6545	8	726.5	716.2	747.5	750.9	795	776.2	1.06022	0.0492348
O75882	Attractin	ATRN	158.4	2	1.81945	2	343.9	362.4	403.7	373.5	390.9	412.4	1.06018	0.347812
Q9GZX9	Twisted gastrulation protein homolog 1	TWSG1	25	3	19.7309	4	565.1	547.8	584.8	581.8	621	597	1.06014	0.0950878
P61106	Ras-related protein Rab-14	RAB14	23.9	14	64.6512	23	4017.6	4098.9	4414.1	4433.9	4393.2	4456.4	1.06008	0.109481
Q86SF2	N-acetylgalactosaminyltransferase 7	GALNT7	75.3	7	14.3075	8	783.4	783.1	810	833.5	863.6	822	1.06	0.0358109
P42858	Huntingtin	HTT	347.4	1	0.222788	1	114.1	114.1	118.7	127.4	133.6	106.7	1.05996	0.449302
P56199	Integrin alpha-1	ITGA1	130.8	18	15.4368	19	2231.7	2389.1	2347.5	2412.3	2491.6	2482	1.05993	0.0593463
Q14697	Neutral alpha-glucosidase AB	GANAB	106.8	42	47.4576	113	13840.6	13553.9	13953.1	14032.3	15590.9	14201.3	1.0599	0.179353
Q15390	Mitochondrial fission regulator 1	MTFR1	37	2	7.20721	2	97.6	85	89.6	90.6	100.6	97.3	1.05988	0.313116
Q9UBL3	Set1/Ash2 histone methyltransferase complex subunit ASH2	ASH2L	68.7	7	18.7898	7	738.9	767.6	768.7	765.1	807.2	839.1	1.05986	0.126078
O75027	ATP-binding cassette sub-family B member 7, mitochondrial	ABCB7	82.6	11	17.5532	14	1882.3	1982.4	2123.9	2144.4	2104.6	2097.6	1.05978	0.170833
Q9P2P6	StAR-related lipid transfer protein 9	STARD9	516	2	0.276596	2	148.1	148.9	126.3	149.5	153.5	145.6	1.05977	0.337523
Q96KQ7	Histone-lysine N-methyltransferase EHMT2	EHMT2	132.3	13	13.9669	13	1307.9	1343.6	1321.5	1389.6	1418.1	1402.7	1.05975	0.00396891
Q03164	Histone-lysine N-methyltransferase 2A	KMT2A	431.5	4	1.53691	4	58	58	44.8	55.9	63.8	50.7	1.0597	0.611648
Q8TDB6	E3 ubiquitin-protein ligase DTX3L	DTX3L	83.5	2	4.45946	2	62	64.1	63.2	67.1	70.8	62.7	1.05969	0.194421
P30519	Heme oxygenase 2	HMOX2	36	8	41.7722	17	1014.8	1064.6	1063.4	1117.9	1078	1134.4	1.05966	0.0560076
Q969X6	U3 small nucleolar RNA-associated protein 4 homolog	CIRH1A	76.8	8	13.9942	13	1764.6	1843.7	1808.9	1864.6	1961	1914.5	1.05961	0.040467
Q96A65	Exocyst complex component 4	EXOC4	110.4	6	7.59754	8	928.5	946	980.9	1003.1	1034.5	988	1.05961	0.0512349
P45880	Voltage-dependent anion-selective channel protein 2	VDAC2	31.5	11	47.9592	233	4742.7	5084.6	5232.6	5418.5	5217.7	5321.3	1.0596	0.127976
Q9P275	Ubiquitin carboxyl-terminal hydrolase 36		122.8	5	5.78807	5	388.7	401.8	430	423.4	444.9	424.9	1.05957	0.158917
Q8IXS6	Paralemmin-2	PALM2	42.2	2	5.27704	2	336.6	359.9	360.9	374.9	387.4	358	1.05949	0.146136
Q2NKX8	DNA excision repair protein ERCC-6-like	ERCC6L	141	4	6.32	4	355.6	337.7	375.6	370.1	400.1	362.2	1.05941	0.254138
Q9BQB6	Vitamin K epoxide reductase complex subunit 1	VKORC1	18.2	1	7.97546	3	201.1	222.3	223.6	222.6	222.3	240.5	1.05935	0.247241
Q8NBJ4	Golgi membrane protein 1	GOLM1	45.3	9	20.1995	9	1228.3	1238.5	1317.2	1363.2	1312.9	1332	1.05922	0.077859
P52429	Diacylglycerol kinase epsilon	DGKE	63.9	6	17.6367	7	288.9	306.9	307.8	317.5	325.9	313.7	1.05921	0.0667607
P50336	Protoporphyrinogen oxidase	PPOX	50.7	7	24.5283	8	652.8	636	632	688.5	691	654.9	1.05914	0.0462216
Q96SL1	Solute carrier family 49 member 4	DIRC2	52.1	1	5.02092	1	120.6	116.3	113.4	124.8	116.3	129.9	1.05909	0.198706
P62993	Growth factor receptor-bound protein 2	GRB2	25.2	15	67.7419	20	2583.9	2563.7	2930.5	2848.3	2799	2907.6	1.05902	0.266277
Q9Y3B4	Splicing factor 3B subunit 6	SF3B14	14.6	7	52.8	11	1752.3	1745.1	1909.6	1917.2	1855.9	1953	1.05902	0.1546
Q9UJX3	Anaphase-promoting complex subunit 7	ANAPC7	66.8	9	20.2003	9	1065.3	1077.9	1094.2	1068.7	1206.7	1152.7	1.05891	0.196085
Q9GZM5	Protein YIPF3	YIPF3	38.2	1	7.71429	1	26.7	36.9	31.5	34.1	32	34.6	1.05889	0.573838
Q12907	Vesicular integral-membrane protein VIP36	LMAN2	40.2	11	36.7978	15	1436.5	1485.3	1600.2	1557.4	1604.5	1626.3	1.05887	0.166957
Q9UNM6	26S proteasome non-ATPase regulatory subunit 13	PSMD13	42.9	13	39.6277	17	1433.6	1318.8	1553	1506.6	1564.8	1487.3	1.05883	0.303137
Q96RL7	Vacuolar protein sorting-associated protein 13A	VPS13A	360	5	2.33144	7	1034.2	883.7	819.4	933.8	969.8	994.7	1.05882	0.462143
P31943	Heterogeneous nuclear ribonucleoprotein H	HNRNPH1	49.2	21	49.8886	340	11843.6	12493.9	12944.1	12922.9	13528.7	13020	1.05874	0.120182
Q5EBL8	PDZ domain-containing protein 11	PDZD11	16.1	2	35.7143	3	76.1	82.8	83	84.9	93.8	77.4	1.0587	0.418613
P46939	Utrophin	UTRN	394.2	65	23.711	79	8760.9	9369.5	9368	9590	9892	9630.3	1.05869	0.0739156
Q9BW19	Kinesin-like protein KIFC1	KIFC1	73.7	18	31.6493	19	1771.6	1812.8	1922.6	1942.9	1930.3	1956.9	1.05867	0.0780092
O60518	Ran-binding protein 6	RANBP6	124.6	2	2.44344	2	102.9	106.3	108	104.2	109.6	122	1.05864	0.320997
Q9NXW9	Alpha-ketoglutarate-dependent dioxygenase alkB homolog 4	ALKBH4	33.8	1	9.27152	1	13.8	17.4	14.9	14.2	18.4	16.2	1.05857	0.606872
Q9H6S0	3'-5' RNA helicase YTHDC2	YTHDC2	160.1	13	13.9161	17	955.8	973.8	1050.4	1056.3	1061	1037	1.05849	0.124093
P52597	Heterogeneous nuclear ribonucleoprotein F	HNRNPF	45.6	17	57.1084	111	4248.8	4730	4569.3	4802.1	4709.8	4827.9	1.05844	0.144781
Q9H7Z7	Prostaglandin E synthase 2	PTGES2	41.9	9	21.4854	12	1768.4	1851	1963.1	1938.5	2043.4	1926.8	1.05843	0.182544
Q9UJX6	Anaphase-promoting complex subunit 2	ANAPC2	93.8	1	0.851582	1	162.1	162.3	184.1	178.3	177.7	182.2	1.05841	0.25384
Q7Z7H5	Transmembrane emp24 domain-containing protein 4	TMED4	25.9	9	34.3612	15	1459.3	1424.8	1530.5	1504.1	1585.8	1582.4	1.05837	0.104191
O14686	Histone-lysine N-methyltransferase 2D	KMT2D	593	3	0.776594	3	231.1	239.2	245.9	273.1	242.7	242.2	1.05836	0.27688
Q7L7L0	Histone H2A type 3	HIST3H2A	14.1	8	31.5385	238	24303.3	22994.1	20563.1	24889.9	24525.2	22403.9	1.05833	0.381217
P48729	Casein kinase I isoform alpha	CSNK1A1	38.9	2	4.74777	2	178.1	163.5	181.3	186.1	183.7	183.6	1.05833	0.140337
P22695	Cytochrome b-c1 complex subunit 2, mitochondrial	UQCRC2	48.4	18	51.6556	44	5032.8	5189.8	5196.3	5419.7	5520.7	5377.6	1.05831	0.0117786
Q96NB2	Sideroflexin-2	SFXN2	36.2	2	7.14286	2	113.5	133.2	120.3	115.8	141.6	131	1.05831	0.492641
O75817	Ribonuclease P protein subunit p20	POP7	15.6	3	16.4286	4	158.6	165.8	167.8	172.4	176.2	172.3	1.05831	0.0358139
Q99996	A-kinase anchor protein 9		452.7	13	5.75889	15	1271	1338.8	1388.5	1458.3	1389.7	1383.2	1.05825	0.13595
Q6P2H3	Centrosomal protein of 85 kDa	CEP85	85.6	3	5.38058	3	113.5	117.9	134.5	117.8	135.8	133.6	1.05821	0.452766
Q8WWQ0	PH-interacting protein	PHIP	206.6	26	17.7924	30	4028.7	4063.5	3671.5	4113.5	4259.3	4074.8	1.05814	0.17215
Q99878	Histone H2A type 1-J	HIST1H2AJ	13.9	8	32.0312	284	8246.5	8229.6	6456.9	8140.4	8146.6	7978.9	1.05812	0.497592
O43708	Maleylacetoacetate isomerase	GSTZ1	24.2	1	4.62963	1	102.7	84.7	84.5	101.1	99.4	87.2	1.05811	0.518847
Q69YH5	Cell division cycle-associated protein 2	CDCA2	112.6	3	7.23363	4	111.2	117.8	110.1	128.2	125.8	104.8	1.05809	0.447869
Q9UKZ1	CCR4-NOT transcription complex subunit 11	C2orf29	55.2	2	5.68627	2	360.1	366.1	395.9	390.7	395.6	400.9	1.05802	0.131082
Q9Y639	Neuroplastin	NPTN	44.4	6	14.3216	11	2113.8	2311.5	2339.1	2328.4	2445.7	2382.3	1.05795	0.171895
Q9UK61	Protein TASOR	FAM208A	188.9	14	9.7006	15	1682.6	1684	1667.1	1752.9	1804.2	1768.3	1.05795	0.00382001
Q96TC7	Regulator of microtubule dynamics protein 3	FAM82A2	52.1	6	14.2553	7	670.7	711.1	627.1	686.9	732.2	706.2	1.05794	0.232192
P08574	Cytochrome c1, heme protein, mitochondrial	CYC1	35.4	6	30.7692	10	432	490.7	485.7	504.7	509.3	476	1.05794	0.274206
Q8ND76	Cyclin-Y	CCNY	39.3	3	8.79765	3	392.2	365.1	364.6	387.5	364.7	434.7	1.05794	0.39084
Q8IWA5	Choline transporter-like protein 2	SLC44A2	80.1	2	2.12465	2	305	291.2	225.4	305.4	289.2	274.5	1.05781	0.577248
Q9Y6C9	Mitochondrial carrier homolog 2	MTCH2	33.3	6	19.1419	10	2314.4	2478.5	2611.9	2576.6	2648.1	2608.1	1.0578	0.182188
Q9UFW8	CGG triplet repeat-binding protein 1	CGGBP1	18.8	7	50.8982	7	505.3	496.5	536.4	507.7	552.2	567.2	1.05779	0.241631
Q7Z2W4	Zinc finger CCCH-type antiviral protein 1	ZC3HAV1	101.4	23	34.4789	31	3020.7	3157.8	3231	3341.9	3325.9	3285.5	1.05779	0.0469794
Q9H1A4	Anaphase-promoting complex subunit 1	ANAPC1	216.4	9	6.79012	13	643.7	647.4	668.1	683.8	742.5	646.1	1.05778	0.263887
P30260	Cell division cycle protein 27 homolog	CDC27	91.8	10	14.5631	10	1577.8	1553.2	1576.8	1681.5	1670.3	1627.3	1.05763	0.00791529
P06493	Cyclin-dependent kinase 1	CDK1	34.1	11	38.3838	17	1173.6	1121.1	1209.4	1182.1	1306.1	1217.8	1.05762	0.208243
Q86UT6	NLR family member X1	NLRX1	107.5	3	5.12821	3	152.3	151.6	157.8	151.5	176	160.8	1.05761	0.297249
Q8WXH0	Nesprin-2	SYNE2	795.9	74	13.4786	86	8675.2	9130.3	8976.5	9364.2	9446.1	9514	1.05759	0.0215965
Q5VZ89	DENN domain-containing protein 4C	DENND4C	212.6	4	3.87638	4	301.2	295	286.5	320.9	307.1	305.5	1.05755	0.0593422
O75448	Mediator of RNA polymerase II transcription subunit 24	MED24	110.2	7	11.0212	7	542.2	579.6	558.4	580.8	625.3	570.7	1.05749	0.18206
Q9UIG0	Tyrosine-protein kinase BAZ1B	BAZ1B	170.8	28	18.2063	31	4760.5	4383.9	3784.6	4568	5078.3	4025.7	1.05747	0.583703
O00481	Butyrophilin subfamily 3 member A1	BTN3A1	57.6	1	2.92398	1	91.6	99.2	86	94.3	109.6	88.8	1.05744	0.508259
Q96KB5	Lymphokine-activated killer T-cell-originated protein kinase	PBK	36.1	6	14.2857	6	804.3	735.4	839.4	812.4	896.8	806.3	1.05733	0.342545
Q5VW36	Focadhesin	FOCAD	199.9	2	2.05441	2	15.4	15.2	16.5	13.7	18.9	17.2	1.05732	0.600121
Q8IWV7	E3 ubiquitin-protein ligase UBR1	UBR1	200.1	3	2.63007	3	176.5	180.8	194.2	186.8	205.1	191.2	1.0573	0.24158
P24539	ATP synthase F(0) complex subunit B1, mitochondrial	ATP5F1	28.9	12	30.4688	22	5142.4	5068.6	5637.3	5551.7	5650	5554.5	1.05729	0.170655
P18583	Protein SON	SON	263.7	33	18.5903	41	7392.6	7935.7	7720.9	7992.9	8264.5	8111.6	1.05726	0.0672007
O43674	NADH dehydrogenase [ubiquinone] 1 beta subcomplex subunit 5, mitochondrial	NDUFB5	21.7	5	29.1005	9	1009.6	1047.6	1064.8	1076	1127	1097.7	1.05724	0.0537171
Q9BXJ8	Transmembrane protein 120A	TMEM120A	40.6	1	3.207	1	106.9	112.7	101.9	112.3	126.5	101.1	1.05723	0.48523
Q14185	Dedicator of cytokinesis protein 1	DOCK1	215.2	2	1.87668	2	154.4	156.8	158.4	156.9	174.1	165.4	1.05707	0.154694
Q12802	A-kinase anchor protein 13	AKAP13	307.4	12	5.68788	14	955.7	948.7	950.1	1009.6	1010	997.8	1.05707	0.000279367
P14735	Insulin-degrading enzyme	IDE	117.9	12	13.6408	14	1280.9	1194.7	1362.4	1362.2	1350.3	1344.1	1.05696	0.208984
Q9NRL2	Bromodomain adjacent to zinc finger domain protein 1A	BAZ1A	178.6	17	11.5681	18	2379.1	2313.5	2087.1	2419.5	2483.2	2263.1	1.05695	0.306944
Q16836	Hydroxyacyl-coenzyme A dehydrogenase, mitochondrial	HADH	34.3	8	21.6561	14	3124.7	2784.4	2957	3054.3	3237.4	3079	1.05691	0.21334
O00165	HCLS1-associated protein X-1	HAX1	31.6	9	38.3513	11	711.6	739.5	754.3	776	797.4	757.5	1.05691	0.0698267
Q9Y680	Peptidyl-prolyl cis-trans isomerase FKBP7		25.8	3	12.6126	3	88	93.9	90.7	94.8	100.2	93.1	1.05686	0.132055
Q9BWS9	Chitinase domain-containing protein 1	CHID1	44.9	13	33.5878	17	2220.2	2335.9	2218.6	2466.1	2345.3	2348.2	1.05681	0.082263
P16615	Sarcoplasmic/endoplasmic reticulum calcium ATPase 2	ATP2A2	114.7	29	29.5585	70	9911.4	10745.9	10672	10928.2	11056.9	11123.1	1.05678	0.095399
O95453	Poly(A)-specific ribonuclease PARN	PARN	73.4	11	16.7449	12	808.1	818.3	810	826.1	886.4	862.1	1.05672	0.0607528
Q96AQ6	Pre-B-cell leukemia transcription factor-interacting protein 1	PBXIP1	80.6	8	11.9015	9	217.6	217.1	223.1	220.4	233.9	240.8	1.0567	0.119323
P43304	Glycerol-3-phosphate dehydrogenase, mitochondrial	GPD2	80.8	31	38.3769	37	6778.7	7004.4	7355.1	7442.8	7369.1	7524.6	1.05669	0.0828596
Q86YS7	C2 domain-containing protein 5	C2CD5	110.4	4	3.7	5	534.8	552.5	554	577.3	586.5	570.4	1.0566	0.0160515
Q8IUX4	DNA dC->dU-editing enzyme APOBEC-3F	APOBEC3F	45	3	6.97051	4	123.5	126.4	124.8	129.4	135.1	131.4	1.05658	0.0194006
Q9BVQ7	Spermatogenesis-associated protein 5-like protein 1	SPATA5L1	80.7	3	9.03054	4	13.4	14.8	10.7	16.6	10.7	13.8	1.05656	0.742905
P23786	Carnitine O-palmitoyltransferase 2, mitochondrial	CPT2	73.7	25	39.2097	31	4283.7	4324	4354	4481.5	4670.3	4542.9	1.05655	0.0145375
P53609	Geranylgeranyl transferase type-1 subunit beta	PGGT1B	42.3	1	2.38727	1	82.9	77.9	85.1	87.9	89.4	82.5	1.05653	0.195917
Q9H3R5	Centromere protein H	CENPH	28.5	2	10.5263	2	58.8	66.6	81.6	74.7	69.8	74.2	1.05652	0.600545
P02462	Collagen alpha-1(IV) chain	COL4A1	160.5	3	2.33673	4	603.5	624.9	639.9	670.1	656	647.7	1.05647	0.0472939
Q9H9J2	39S ribosomal protein L44, mitochondrial	MRPL44	37.5	8	33.7349	10	863.9	873	876.3	910.2	943.2	907.3	1.05644	0.0152898
P43005	Excitatory amino acid transporter 3	SLC1A1	57.1	1	3.43511	2	58.3	65	57.6	61.5	71.2	58.4	1.05638	0.493729
Q9Y3C1	Nucleolar protein 16	NOP16	21.2	8	38.2022	10	1326.7	1449.5	1351.7	1467.6	1492.5	1400.5	1.05637	0.170345
P19447	General transcription and DNA repair factor IIH helicase subunit XPB	ERCC3	89.2	3	7.16113	4	173.7	173	173.2	180.3	202.7	166.2	1.05636	0.410163
Q9ULA0	Aspartyl aminopeptidase	DNPEP	52.4	3	8.84211	3	89.7	88.5	102.2	100.3	92.8	103.1	1.05635	0.380788
Q9NZB8	Molybdenum cofactor biosynthesis protein 1	MOCS1	70.1	1	1.25786	1	94.5	113.1	89	115.9	104.9	92.5	1.0563	0.605425
Q6DKK2	Tetratricopeptide repeat protein 19, mitochondrial	TTC19	42.4	5	16.0526	7	687.6	710	737.9	738.3	764.6	752.8	1.05629	0.0711677
P20248	Cyclin-A2	CCNA2	48.5	4	13.4259	4	235.3	252.6	243.1	263.8	265	243.3	1.05622	0.187906
P35222	Catenin beta-1	CTNNB1	85.4	18	39.9488	31	3762.4	4075.6	4083.8	4127.4	4244.7	4219.6	1.05619	0.116097
P54707	Potassium-transporting ATPase alpha chain 2	ATP12A	115.4	3	2.30991	5	154.1	154.2	144	156.9	163.5	157.3	1.05616	0.101816
P04439	HLA class I histocompatibility antigen, A-3 alpha chain	HLA-A	40.8	18	51.7808	32	1496.4	1532.4	1591.9	1618.3	1659.5	1602.3	1.05614	0.0570564
P09543	2',3'-cyclic-nucleotide 3'-phosphodiesterase	CNP	47.5	24	42.5178	30	4764.4	4662.4	4927.2	4902.2	5156	5101.5	1.05613	0.0695166
Q9HBR0	Putative sodium-coupled neutral amino acid transporter 10	SLC38A10	119.7	4	5.54066	4	453.2	428.8	438.5	468.6	456.2	469.8	1.05612	0.0411806
P53618	Coatomer subunit beta	COPB1	107.1	18	23.9244	19	2316.9	2169.2	2492.4	2365.5	2574.4	2430	1.05609	0.308738
Q8NFD5	AT-rich interactive domain-containing protein 1B	ARID1B	236	5	2.77281	7	494.8	487.6	526	537.4	521.9	533.7	1.05609	0.0901718
Q9UKL0	REST corepressor 1	RCOR1	53.3	4	12.1649	6	1014.8	1017.6	975.9	1054.9	1047.5	1074.6	1.05608	0.0231349
P43121	Cell surface glycoprotein MUC18	MCAM	71.6	8	19.5046	10	1197.7	1301.4	1268.1	1337	1286.5	1354.9	1.05606	0.128247
O14672	Disintegrin and metalloproteinase domain-containing protein 10	ADAM10	84.1	8	12.4332	8	908.9	936.3	902.7	975	970.2	956.7	1.05604	0.0117594
Q9NQE9	Histidine triad nucleotide-binding protein 3	HINT3	20.3	4	29.1209	6	725.3	745.1	764.9	788.3	796.4	775.8	1.05601	0.0318702
Q9NRR4	Ribonuclease 3	DROSHA	159.2	1	0.873362	1	142.7	124.8	132.5	141.1	153.5	127.8	1.056	0.455796
Q01970	1-phosphatidylinositol 4,5-bisphosphate phosphodiesterase beta-3	PLCB3	138.7	8	9.23825	8	303.9	331.3	327.4	349.1	344.7	322.7	1.05599	0.203407
Q8IX18	Probable ATP-dependent RNA helicase DHX40	DHX40	88.5	3	5.26316	3	226.6	239.6	237.8	241.1	246.9	255.4	1.05597	0.0867156
Q99707	Methionine synthase	MTR	140.4	3	3.24111	4	147.3	135.7	146.1	163.6	151.4	138.1	1.05593	0.386234
Q66K14	TBC1 domain family member 9B	TBC1D9B	140.4	1	1.6	2	84.2	78.4	91.3	80.1	99	89	1.05593	0.513626
Q9BZF1	Oxysterol-binding protein-related protein 8	OSBPL8	101.1	14	19.1226	19	2640.9	2746.9	2919.7	2958.9	2849.6	2963.6	1.05593	0.158177
Q6P4E1	Protein CASC4		49.5	2	6.19266	2	261.7	283	303.2	296.9	310.1	288.3	1.0559	0.308542
A6NHR9	Structural maintenance of chromosomes flexible hinge domain-containing protein 1	SMCHD1	226.2	50	28.1796	76	9231.9	9246.8	9594.3	9658.5	10069.9	9913.9	1.0559	0.0360723
P14868	Aspartate--tRNA ligase, cytoplasmic	DARS	57.1	25	47.505	40	7186.3	6792.3	7727.9	7499.5	7934.7	7484.6	1.05585	0.260752
O75323	Protein NipSnap homolog 2	GBAS	33.7	10	28.3217	15	4250.5	4168.5	4353.1	4368.3	4601.4	4515.6	1.05584	0.0514836
P11177	Pyruvate dehydrogenase E1 component subunit beta, mitochondrial	PDHB	39.2	12	49.8607	34	3471.2	3459.9	3552.5	3607.3	3906.3	3555.2	1.05582	0.159979
Q10472	Polypeptide N-acetylgalactosaminyltransferase 1	GALNT1	64.2	2	3.75671	2	196.6	204.1	233.6	229.9	222.9	216.9	1.05581	0.377568
Q9BQS8	FYVE and coiled-coil domain-containing protein 1	FYCO1	166.9	2	2.36806	2	121.8	123.1	129.6	121.5	140.9	133	1.05581	0.319037
Q8NBX0	Saccharopine dehydrogenase-like oxidoreductase	SCCPDH	47.1	6	21.2121	6	617.6	678.9	671.6	686.7	695.3	695.9	1.05579	0.134634
P12694	2-oxoisovalerate dehydrogenase subunit alpha, mitochondrial	BCKDHA	50.4	10	30.3371	13	1069.1	1112.2	1169.2	1162	1229.5	1145.8	1.05575	0.182862
P08579	U2 small nuclear ribonucleoprotein B''	SNRPB2	25.5	4	16.4444	6	1589.6	1550.3	1525.7	1709.8	1543.6	1672.3	1.05575	0.181444
Q86U86	Protein polybromo-1	PBRM1	192.8	27	20.1303	31	3890.1	3993.9	3784.6	4115.5	4068.9	4134.3	1.05571	0.0269238
Q9C0D5	Protein TANC1	TANC1	202.1	4	1.77324	4	284.6	306	273	307.4	308	296.3	1.0557	0.197559
P15924	Desmoplakin	DSP	331.6	162	56.1477	243	41673.6	44475.6	44554	45235.2	46725.1	46022.4	1.05569	0.0800709
P08727	Keratin, type I cytoskeletal 19	KRT19	44.1	28	71.5	56	10067.2	10586.9	10681.7	10629.9	11331.1	11117.9	1.05563	0.10845
Q8N8A6	ATP-dependent RNA helicase DDX51	DDX51	72.4	8	20.4204	14	733.1	780.1	754.2	806.5	816.3	770.5	1.05553	0.0972332
Q02127	Dihydroorotate dehydrogenase (quinone), mitochondrial	DHODH	42.8	4	14.6835	4	446	427.8	445.5	466.4	476	450.1	1.05548	0.0646244
Q9BWM7	Sideroflexin-3	SFXN3	35.5	4	17.134	4	281.3	252.1	276.2	292.4	296.4	265.6	1.05534	0.32156
Q8IXQ5	Kelch-like protein 7	KLHL7	65.9	1	2.73038	1	88	102.9	107.3	120	106.2	88.5	1.05533	0.638178
Q5VSY0	G kinase-anchoring protein 1	GKAP1	42.1	1	2.18579	1	110.4	113.9	93.9	129.4	103.7	102.7	1.05531	0.612497
P35270	Sepiapterin reductase	SPR	28	5	22.6054	5	792.5	683.8	712.5	749.3	803	757.4	1.05524	0.332271
Q9H078	Caseinolytic peptidase B protein homolog	CLPB	78.7	17	28.2885	23	2958.8	3128.6	3138.9	3184	3307.5	3244.4	1.05523	0.068006
Q9H1A3	Methyltransferase-like protein 9	METTL9	36.5	2	6.28931	2	313.6	328.6	335.5	338.1	359.5	334.1	1.05523	0.152262
P49770	Translation initiation factor eIF-2B subunit beta	EIF2B2	39	3	11.9658	3	267.4	284.3	328.6	293.6	327.2	308.1	1.05521	0.477188
Q96JX3	Protein SERAC1	SERAC1	74.1	1	1.98777	1	56.1	60.5	62.8	60	63.1	66.2	1.05518	0.282287
Q8TC12	Retinol dehydrogenase 11	RDH11	35.4	8	23.5849	10	1655.4	1698.2	1633.2	1722.7	1775	1764.2	1.05517	0.021042
Q12846	Syntaxin-4	STX4	34.2	8	39.0572	10	839.5	879.7	860.8	894.9	908.2	919.2	1.05516	0.0250074
P11233	Ras-related protein Ral-A	RALA	23.6	8	43.6893	12	1728.3	1885.4	1740.6	1913.5	1911.9	1824.2	1.05515	0.16738
Q9BU23	Lipase maturation factor 2	LMF2	79.6	3	5.51627	3	1330.8	1354.6	1421.5	1396.2	1473.3	1463.8	1.05513	0.106959
Q96A35	39S ribosomal protein L24, mitochondrial	MRPL24	24.9	14	52.3148	18	1658.8	1680	1715	1778.1	1811.7	1742.3	1.05507	0.0230869
Q4V328	GRIP1-associated protein 1		95.9	6	9.27467	9	740.2	725.5	771.5	795	811.2	754.1	1.05502	0.13214
O75396	Vesicle-trafficking protein SEC22b	SEC22B	24.6	10	36.2791	19	3743.8	3895.7	4066.7	4104.6	4041.1	4204.6	1.05502	0.10963
Q15393	Splicing factor 3B subunit 3	SF3B3	135.5	28	29.0058	55	6873.5	6959.9	7412	7395.1	7560.7	7458.2	1.055	0.0885043
Q16134	Electron transfer flavoprotein-ubiquinone oxidoreductase, mitochondrial	ETFDH	68.5	13	23.987	14	1471.4	1481.4	1468.2	1515.7	1599.3	1549.1	1.05499	0.0301702
Q9H8M2	Bromodomain-containing protein 9	BRD9	67	1	5.69514	1	13.2	18.4	15.7	16.7	16.8	16.4	1.05497	0.59586
Q12767	Transmembrane protein 94	KIAA0195	151.1	1	1.03245	1	39.9	43.1	29.8	42.2	41.3	35.5	1.05496	0.671539
Q12931	Heat shock protein 75 kDa, mitochondrial	TRAP1	80.1	29	48.0114	55	8533.3	8263.8	8399.8	8602.2	9376.4	8602.9	1.05495	0.161868
P0CG08	Golgi pH regulator B	GPR89A	52.9	2	8.79121	6	262.5	282.3	262.9	282	291.7	278.3	1.05485	0.126105
Q16352	Alpha-internexin	INA	55.4	18	37.4749	26	2259.5	2493.9	2395.8	2449.6	2585.6	2506.1	1.05485	0.171601
O60341	Lysine-specific histone demethylase 1A	KDM1A	92.8	16	30.5164	17	825.3	830.3	841	867	919.5	846.9	1.05479	0.10841
Q9H0P0	Cytosolic 5'-nucleotidase 3A	NT5C3	37.9	3	12.5	3	599.9	594.1	613.1	622	655.7	628.4	1.05478	0.0485488
P63010	AP-2 complex subunit beta	AP2B1	104.5	19	18.9968	22	4643.1	4523.4	5104.3	5053.9	4962.6	5035.8	1.05476	0.219858
Q8IX01	SURP and G-patch domain-containing protein 2	SUGP2	120.1	28	35.8595	35	4521.4	4656.1	4403.8	4828.8	4743	4752.4	1.0547	0.0334245
Q15819	Ubiquitin-conjugating enzyme E2 variant 2	UBE2V2	16.4	5	33.1034	7	178.6	171.1	167.7	190	180.6	175.1	1.0547	0.156289
Q9NZE8	39S ribosomal protein L35, mitochondrial	MRPL35	21.5	2	9.57447	3	210.6	259.9	279.4	262.5	267.8	260.6	1.05467	0.543067
O15164	Transcription intermediary factor 1-alpha	TRIM24	116.8	6	8	7	669.6	710.1	641	714.6	704.6	711.9	1.05463	0.143584
Q9H2V7	Protein spinster homolog 1	SPNS1	56.6	2	3.78788	2	347.2	345	405	398.1	371.2	387.8	1.05459	0.398575
P33981	Dual specificity protein kinase TTK	TTK	97	4	6.18436	6	514.6	535.3	525.4	587.6	577.9	495.8	1.05459	0.389467
O75251	NADH dehydrogenase [ubiquinone] iron-sulfur protein 7, mitochondrial	NDUFS7	23.5	6	22.0657	8	3801.6	3929.7	3887.6	4183.2	3916	4154	1.05459	0.0845648
Q9Y2Y1	DNA-directed RNA polymerase III subunit RPC10	POLR3K	12.3	1	24.0741	1	56.5	62.4	53.4	61.8	67.3	52.6	1.05456	0.567487
P21246	Pleiotrophin	PTN	18.9	1	5.35714	1	148	163.3	147.2	171.5	156.1	155.9	1.05453	0.320684
Q6ZRS2	Helicase SRCAP	SRCAP	343.3	10	3.74613	12	703.3	711.9	714.3	739.6	779	727	1.05452	0.0730236
Q96RU2	Ubiquitin carboxyl-terminal hydrolase 28	USP28	122.4	2	1.94986	2	213.2	193.4	186.3	209.8	213.3	202.1	1.05448	0.283658
Q9HCD5	Nuclear receptor coactivator 5	NCOA5	65.5	20	41.2781	21	2569	2769.1	2697.9	2754.5	2852.4	2866	1.05437	0.099894
Q15286	Ras-related protein Rab-35	RAB35	23	9	40.2985	11	2486.5	2534.8	2778.8	2823.8	2498.2	2902	1.05435	0.408571
Q14151	Scaffold attachment factor B2	SAFB2	107.4	34	39.4544	60	3253.8	3400.8	3308.2	3554.9	3385.9	3563.3	1.05433	0.0662754
Q9Y3A6	Transmembrane emp24 domain-containing protein 5	TMED5	26	3	11.3537	6	577.9	638.8	677.2	668.4	693.3	635	1.05428	0.363952
Q9UI43	rRNA methyltransferase 2, mitochondrial	FTSJ2	27.4	1	2.84553	1	153.5	177	149.6	162.8	174.9	168.4	1.05416	0.401574
P04637	Cellular tumor antigen p53	TP53	43.6	21	48.6005	36	5855.1	6281.2	6482.5	6615.3	6380.9	6630.7	1.05414	0.17127
P40938	Replication factor C subunit 3	RFC3	40.5	5	17.9775	8	732.4	746.8	805.7	776.9	812.4	819.3	1.05414	0.18776
Q5VT66	Mitochondrial amidoxime-reducing component 1	2019-03-01	37.5	5	19.8813	9	655.9	700.2	673.6	718.2	716.8	704.5	1.0541	0.054477
Q9BZL6	Serine/threonine-protein kinase D2	PRKD2	96.7	5	5.92255	5	411.3	424.5	436.5	448.7	447.3	445.1	1.05408	0.0355554
Q8NDD1	Uncharacterized protein C1orf131		32.6	3	9.55631	3	514	582.4	542.2	571.2	589.5	566.5	1.05407	0.233269
O00469	Procollagen-lysine,2-oxoglutarate 5-dioxygenase 2	PLOD2	84.6	11	18.8602	17	1613.9	1692.2	1768.1	1776.9	1812.7	1758.7	1.05402	0.125325
Q9BSH4	Translational activator of cytochrome c oxidase 1	TACO1	32.5	7	38.3838	8	656.7	685.3	753.9	718.5	757.5	733.1	1.05401	0.290465
Q4LE39	AT-rich interactive domain-containing protein 4B	ARID4B	147.7	5	5.64024	5	497.5	511.2	517.5	549.2	518.8	540.6	1.05399	0.0638132
Q96DI7	U5 small nuclear ribonucleoprotein 40 kDa protein	SNRNP40	39.3	15	54.902	18	2469.5	2480.8	2535	2566.1	2705.3	2617.6	1.05393	0.0413476
Q9HAU0	Pleckstrin homology domain-containing family A member 5	PLEKHA5	127.4	8	6.81004	8	255.7	263.6	252.6	262.6	278.5	272.4	1.05389	0.0708428
O60826	Coiled-coil domain-containing protein 22	CCDC22	70.7	7	16.1085	8	517.4	537.3	532	550.9	565.8	555.5	1.05389	0.0183071
P18846	Cyclic AMP-dependent transcription factor ATF-1	ATF1	29.2	4	11.8081	6	1559.9	1520.3	1513.7	1586.9	1596	1658.5	1.05388	0.0367057
P21964	Catechol O-methyltransferase	COMT	30	11	49.8155	15	1802.9	1896.7	1887.4	1942.6	1994	1951.3	1.05386	0.0412547
O15121	Sphingolipid delta(4)-desaturase DES1	DEGS1	37.8	6	20.4334	11	964.5	1043.9	1029.7	1050.3	1112.6	1038.5	1.05375	0.18009
O60333	Kinesin-like protein KIF1B	KIF1B	204.3	7	5.67181	9	119.7	117.8	127.2	118.1	136.8	129.4	1.05374	0.347828
Q9NRB3	Carbohydrate sulfotransferase 12	CHST12	48.4	1	4.34783	1	93.5	87.9	94	101.1	99.1	90	1.05374	0.278315
Q96C92	Endosome-associated-trafficking regulator 1	SDCCAG3	47.9	4	17.7011	4	574.6	616.3	618.4	615.8	652.2	638.4	1.05367	0.142747
Q96SK2	Transmembrane protein 209	TMEM209	62.9	9	19.0731	10	1193.8	1254.7	1192.5	1264.4	1305.5	1266.3	1.05361	0.0566702
Q1KMD3	Heterogeneous nuclear ribonucleoprotein U-like protein 2	HNRNPUL2	85.1	36	49.7992	62	9638.2	10733.7	10361.6	10866.3	10551.6	10963.2	1.05361	0.186403
P22830	Ferrochelatase, mitochondrial	FECH	47.8	13	32.6241	17	1790.4	1771.5	1820.4	1884.8	1948.8	1837.2	1.0536	0.05287
Q9ULV0	Unconventional myosin-Vb	MYO5B	213.5	4	2.21861	4	152.8	160.9	167.7	171	172.9	163.3	1.05359	0.174263
P54709	Sodium/potassium-transporting ATPase subunit beta-3	ATP1B3	31.5	6	23.6559	15	2102.1	2204.2	2144.4	2162.2	2326.7	2307.5	1.05359	0.126171
Q8NBU5	ATPase family AAA domain-containing protein 1	ATAD1	40.7	8	34.903	13	1067.9	1102.1	1182.1	1184.5	1164.4	1182.8	1.05358	0.157202
O00180	Potassium channel subfamily K member 1	KCNK1	38.1	1	5.65476	1	33.7	31.1	30.4	35.1	37.2	28	1.05357	0.59638
Q8TEU7	Rap guanine nucleotide exchange factor 6	RAPGEF6	179.3	2	1.87383	3	165.3	166.4	190.3	180	192.2	177.7	1.05345	0.374587
Q15291	Retinoblastoma-binding protein 5	RBBP5	59.1	14	35.316	16	1516.2	1455.8	1515.2	1602.9	1574.9	1549.1	1.05342	0.0342463
P05165	Propionyl-CoA carboxylase alpha chain, mitochondrial	PCCA	80	5	10.8516	5	382.8	369.6	368.7	379.3	419.3	382.3	1.05334	0.217879
Q13825	Methylglutaconyl-CoA hydratase, mitochondrial	AUH	35.6	4	14.4543	4	737	809.7	738.8	789.9	826.5	791	1.05334	0.203896
Q6NXE6	Armadillo repeat-containing protein 6	ARMC6	54.1	10	20.1597	11	1549	1495.5	1662	1603.1	1753.9	1600.2	1.05327	0.302101
Q9NV96	Cell cycle control protein 50A	TMEM30A	40.7	3	9.14127	3	287	298.1	306.7	290.7	331.5	317.1	1.05326	0.297715
Q10471	Polypeptide N-acetylgalactosaminyltransferase 2	GALNT2	64.7	18	37.6532	24	2344.9	2545.2	2684.5	2727.1	2656.5	2594.4	1.05326	0.272445
Q9BRD0	BUD13 homolog	BUD13	70.5	2	3.23102	2	91.4	80.9	79.4	84.2	86.3	94.6	1.05324	0.416397
Q15645	Pachytene checkpoint protein 2 homolog	TRIP13	48.5	7	22.4537	9	1074.4	1002.1	1153.1	1113.7	1123.8	1164	1.05323	0.28293
Q9Y624	Junctional adhesion molecule A	F11R	32.6	8	29.097	10	1695	1872.1	1819.2	1898.8	1837.8	1936.1	1.05317	0.185614
O43291	Kunitz-type protease inhibitor 2	SPINT2	28.2	4	16.2698	4	343.6	376.9	395.8	378.7	388.3	408.6	1.05312	0.324756
Q8NFH5	Nucleoporin NUP35	NUP35	34.8	8	35.2761	10	1451.5	1611.2	1543.7	1602.2	1627.7	1621	1.05308	0.157321
Q93008	Probable ubiquitin carboxyl-terminal hydrolase FAF-X	USP9X	292.1	48	22.607	59	6909.5	6764.6	7629.4	7546.5	7457.3	7430.3	1.05307	0.234839
Q9UJY4	ADP-ribosylation factor-binding protein GGA2	GGA2	67.1	1	4.89396	2	13.2	14.3	12.1	13.7	15.2	12.8	1.05303	0.500046
Q8IWA0	WD repeat-containing protein 75	WDR75	94.4	8	13.9759	9	722.6	790.1	851.2	802.1	844.8	842.2	1.05296	0.351683
P34741	Syndecan-2	SDC2	22.1	2	11.4428	2	259.6	268.2	259.8	259.8	280.4	289.1	1.05295	0.20288
O94964	Protein SOGA1	SOGA1	159.7	4	4.77864	4	279.4	285.6	298.9	303.4	306.2	300	1.0529	0.0647792
Q5SXM8	DNL-type zinc finger protein	DNLZ	19.2	1	5.05618	1	92.4	90.1	87.9	96.4	94	94.3	1.05288	0.0337833
Q13503	Mediator of RNA polymerase II transcription subunit 21	MED21	15.6	4	56.25	7	150.5	152.1	157.1	168.8	158.9	156.3	1.05286	0.132414
Q13206	Probable ATP-dependent RNA helicase DDX10	DDX10	100.8	9	12.6857	9	981.6	974.2	885.9	996.4	1016.5	979	1.05286	0.19933
Q92552	28S ribosomal protein S27, mitochondrial	MRPS27	47.6	11	28.744	15	2062.8	2123.6	2186.5	2216.9	2264.1	2228.6	1.05283	0.0432144
Q01196	Runt-related transcription factor 1	RUNX1	48.7	4	12.1413	4	340.9	345.9	346.9	357.5	364.6	366.2	1.05282	0.0050176
O95235	Kinesin-like protein KIF20A	KIF20A	100.2	10	14.382	10	524.4	562.2	553	577	583.5	565.7	1.05282	0.0823042
Q8WYA0	Intraflagellar transport protein 81 homolog	IFT81	79.7	1	2.07101	2	187.9	206.8	196.3	191.5	215.4	215.3	1.05279	0.341749
P07196	Neurofilament light polypeptide	NEFL	61.5	22	39.4107	27	3575.4	3854.1	3731.3	3803.4	4032.6	3913.2	1.05272	0.133275
O75530	Polycomb protein EED	EED	50.2	5	11.5646	6	373.1	366.5	378	386.5	396.6	393.4	1.0527	0.0117633
Q9NYU2	UDP-glucose:glycoprotein glucosyltransferase 1	UGGT1	177.1	34	30.2894	58	7280.8	7195	7452.5	7618.8	7916.3	7548.7	1.05269	0.0469936
Q9HC52	Chromobox protein homolog 8	CBX8	43.4	6	21.0797	8	795.4	809	750.8	861.2	797	821.1	1.05269	0.182524
P26599	Polypyrimidine tract-binding protein 1	PTBP1	57.2	15	33.8983	40	5028	5400.8	5442.9	5561	5442.5	5704.3	1.05268	0.140696
Q9UNW9	RNA-binding protein Nova-2	NOVA2	49	1	1.62602	2	712.6	784.7	733	854.9	694.2	798.6	1.05264	0.49152
Q96S66	Chloride channel CLIC-like protein 1	CLCC1	62	2	3.99274	2	223.8	262	261	283	251.9	251.2	1.05262	0.468376
Q9Y2J2	Band 4.1-like protein 3	EPB41L3	120.6	34	41.8583	48	8480	8194.4	7682.6	8269.4	9141	8227	1.05257	0.322339
P35250	Replication factor C subunit 2	RFC2	39.1	9	33.8983	16	1819.8	1896.7	1931.2	1973.6	2009.1	1961.8	1.05255	0.0509197
Q6UB35	Monofunctional C1-tetrahydrofolate synthase, mitochondrial	MTHFD1L	105.7	15	18.8139	25	2741.2	2774	2829.8	2890.5	3013.3	2879.7	1.05255	0.0432184
Q9NWU2	Glucose-induced degradation protein 8 homolog	GID8	26.7	4	14.0351	5	381.5	387.6	429.7	416.2	444.7	400.8	1.05247	0.350938
P09651	Heterogeneous nuclear ribonucleoprotein A1	HNRNPA1	38.7	28	68.2796	191	14742.4	17583.4	19783.8	17898.2	17167.6	19776.3	1.05244	0.610991
P15151	Poliovirus receptor	PVR	45.3	3	7.91367	4	369	409.6	408.3	416.7	423.2	409.2	1.05241	0.210672
Q9Y2X9	Zinc finger protein 281	ZNF281	96.9	2	1.89944	2	261.5	253.7	275.1	267.9	289.7	274.1	1.05239	0.200317
P00747	Plasminogen	PLG	90.5	2	2.71605	4	393.8	416	393.7	401.7	433.3	431.5	1.05235	0.172211
Q96BJ3	Axin interactor, dorsalization-associated protein	AIDA	35	4	26.1438	5	101.8	114.4	97.2	114.1	109.8	105.9	1.05233	0.388839
Q96CP6	Protein Aster-A	GRAMD1A	80.6	11	23.4807	14	1423.3	1484.7	1499.1	1593.2	1533.8	1510.7	1.05232	0.0854766
Q5VWQ0	Lysine-specific demethylase 9	RSBN1	90	4	4.86284	5	513.6	530.3	503.1	563	531.6	533.3	1.05229	0.104966
P20337	Ras-related protein Rab-3B	RAB3B	24.7	2	8.6758	3	155.4	155.5	188.2	186	166.3	172.9	1.05229	0.520217
O75340	Programmed cell death protein 6	PDCD6	21.9	5	38.2199	7	448.6	450.1	480.8	473	504.1	474.5	1.05227	0.174657
Q9UIF9	Bromodomain adjacent to zinc finger domain protein 2A	BAZ2A	211.1	6	4.56693	6	555.2	541.2	501.7	555.2	579.5	546.8	1.05219	0.212913
Q92599	Septin-8	2019-09-08	55.7	7	18.8406	8	73.3	72.8	70.5	70.4	76.3	81.2	1.05217	0.309514
Q13148	TAR DNA-binding protein 43	TARDBP	44.7	11	35.7488	28	3658.5	3850.9	3997.1	3973.7	3956.9	4175.8	1.05214	0.172822
Q9BWT3	Poly(A) polymerase gamma	PAPOLG	82.8	1	1.49457	1	71.5	70.5	71.2	75	73.5	75.8	1.05206	0.00736075
O75586	Mediator of RNA polymerase II transcription subunit 6	MED6	28.4	2	6.91057	2	203.3	202.3	195.8	211.7	204.5	216.5	1.05205	0.0681549
Q8N5N7	39S ribosomal protein L50, mitochondrial	MRPL50	18.3	4	37.3418	8	824.5	818.3	977.3	964.1	871.2	920.8	1.05191	0.481749
Q8N8R7	ARL14 effector protein	ARL14EP	29.3	2	10.3846	2	180.1	189.2	185.6	177.1	213.4	193.2	1.0519	0.425442
Q16363	Laminin subunit alpha-4	LAMA4	202.4	6	5.65003	7	360.9	374.5	370.9	370.7	428.1	364.9	1.05188	0.405063
Q9C0E8	Endoplasmic reticulum junction formation protein lunapark	KIAA1715	47.7	6	14.7196	7	922.3	950.8	953.5	992.9	985	995	1.05176	0.00949268
Q13444	Disintegrin and metalloproteinase domain-containing protein 15	ADAM15	92.9	2	2.66512	2	91.4	106.5	88.1	99	102.2	99.6	1.05175	0.439168
P19404	NADH dehydrogenase [ubiquinone] flavoprotein 2, mitochondrial	NDUFV2	27.4	9	45.3815	21	2332.9	2400.7	2593.3	2610.4	2550.3	2545.3	1.05174	0.192662
Q14240	Eukaryotic initiation factor 4A-II	EIF4A2	46.4	18	51.3514	64	195.3	177.7	172.6	182.5	194.5	196.8	1.05169	0.314609
P31483	Nucleolysin TIA-1 isoform p40	TIA1	42.9	10	29.5337	14	2294.1	2425.2	2563.4	2544.3	2509.7	2605.1	1.05168	0.203383
O75643	U5 small nuclear ribonucleoprotein 200 kDa helicase	SNRNP200	244.4	63	31.0393	103	18381.5	18020.8	18949	19091.1	19626.7	19493.8	1.05168	0.0387212
Q9NX08	COMM domain-containing protein 8	COMMD8	21.1	1	13.1148	2	104.7	98.3	126	111.5	118.1	116.4	1.05167	0.546111
P63027	Vesicle-associated membrane protein 2	VAMP2	12.7	5	42.2414	12	129.1	141.3	139.9	147.9	137.6	146	1.05167	0.229454
P24941	Cyclin-dependent kinase 2	CDK2	33.9	5	17.4497	9	419.4	387.5	466	452.4	457.1	429.1	1.05161	0.41985
Q2M389	WASH complex subunit 4	KIAA1033	136.3	3	3.58056	5	288.8	266.2	301.2	300.2	304.3	295.8	1.05151	0.23541
P51553	Isocitrate dehydrogenase [NAD] subunit gamma, mitochondrial	IDH3G	42.8	7	23.1552	8	898.2	896.8	923.7	919.1	1013.2	926.4	1.0515	0.21216
O96005	Cleft lip and palate transmembrane protein 1	CLPTM1	76	10	16.4425	15	1291	1326.2	1389.4	1345.3	1407.2	1460.4	1.05149	0.193004
P62879	Guanine nucleotide-binding protein G(I)/G(S)/G(T) subunit beta-2	GNB2	37.3	10	42.3529	53	3328.3	3534.9	3577.4	3649.3	3656.7	3672	1.05147	0.081168
P84098	60S ribosomal protein L19	RPL19	23.5	11	32.6531	15	4828.5	5983	5279.5	5558.8	5954.6	5405.7	1.05146	0.501022
Q9NQX3	Gephyrin	GPHN	79.7	5	6.52174	5	144.9	135.3	137.7	143.9	152.3	143.2	1.05145	0.15593
P40939	Trifunctional enzyme subunit alpha, mitochondrial	HADHA	82.9	27	37.0904	52	11797.1	11808.9	12237.2	12529.4	12608.8	12547.5	1.0514	0.013862
Q8NHP8	Putative phospholipase B-like 2	PLBD2	65.4	4	6.96095	6	367.3	343.3	359.6	359.5	376.4	389.3	1.05139	0.175716
Q9H6R0	ATP-dependent RNA helicase DHX33	DHX33	78.8	4	5.37482	4	621.2	628.6	637	656.2	652.7	674.8	1.05136	0.0172356
Q14155	Rho guanine nucleotide exchange factor 7	ARHGEF7	90	7	9.21544	8	772.4	824.8	732.5	909.6	852.4	687.3	1.05134	0.608331
Q9H3P2	Negative elongation factor A	NELFA	57.2	5	12.3106	7	1030	954.9	1023	1050.9	1083.3	1028	1.0513	0.148962
O76031	ATP-dependent Clp protease ATP-binding subunit clpX-like, mitochondrial	CLPX	69.2	16	40.9163	24	2663.7	2678.6	2759.6	2769.4	2926.4	2821.2	1.05123	0.0655383
Q8IX90	Spindle and kinetochore-associated protein 3	SKA3	46.3	4	14.5631	4	219.9	239.6	239.3	246.2	250.8	237.6	1.05123	0.190476
Q9UFC0	Leucine-rich repeat and WD repeat-containing protein 1	LRWD1	70.8	9	19.4745	16	1471.6	1513.3	1615.9	1594	1602.1	1640.4	1.05123	0.157163
P56377	AP-1 complex subunit sigma-2	AP1S2	18.6	2	15.9236	4	213.2	257.3	201	266.8	239.3	199.8	1.05123	0.68078
Q9H330	Transmembrane protein 245		97.3	3	3.52673	3	634.7	704.7	642.3	678.1	693	712.1	1.05122	0.235605
Q9Y467	Sal-like protein 2	SALL2	105.2	3	4.0715	3	311.7	328.2	366.3	369.9	336.6	351.2	1.05118	0.413335
Q9Y3S2	Zinc finger protein 330	ZNF330	36.2	2	5	3	334.1	363.9	345.8	345.8	385.3	366.1	1.05116	0.281879
O75382	Tripartite motif-containing protein 3	TRIM3	80.8	3	4.43548	3	370.1	381.4	416.7	400	435.3	392.6	1.0511	0.359627
Q9P1Q0	Vacuolar protein sorting-associated protein 54	VPS54	110.5	2	3.88946	2	116.9	124.5	114.8	127.5	132.5	114.4	1.05109	0.379655
Q9Y483	Metal-response element-binding transcription factor 2	MTF2	67	4	7.58853	4	281.8	267.8	288.3	287.6	302.3	290.8	1.05108	0.13055
Q99879	Histone H2B type 1-M	HIST1H2BM	14	10	58.7302	443	13751.1	14352.8	13279.7	14739	14500.1	14257.9	1.05107	0.107125
Q9UDR5	Alpha-aminoadipic semialdehyde synthase, mitochondrial	AASS	102.1	23	29.5896	28	2759.7	2866.5	2783.4	2853.4	3096	2889.3	1.05103	0.156982
Q9P2K5	Myelin expression factor 2	MYEF2	64.1	19	36.3333	28	4976.9	5256.4	5254.4	5231.1	5507.6	5539.1	1.05101	0.122579
Q9BT17	Mitochondrial ribosome-associated GTPase 1	MTG1	37.2	3	11.6766	3	365.9	346.5	348.1	360.8	391.7	362.1	1.05101	0.202771
Q7Z589	BRCA2-interacting transcriptional repressor EMSY	C11orf30	141.4	1	0.832073	1	35.1	25.9	33.1	32.6	38.7	27.6	1.05101	0.725993
Q16630	Cleavage and polyadenylation specificity factor subunit 6	CPSF6	59.2	12	22.1416	20	3320.9	3515.5	3592.6	3675.9	3600.4	3684.4	1.05098	0.105808
Q12888	TP53-binding protein 1	TP53BP1	213.4	27	21.7039	33	3224.4	3470.4	3501.3	3608.4	3514.4	3592.9	1.05096	0.133857
P06213	Insulin receptor	INSR	156.2	9	5.93343	10	2210.7	2446.4	2352.6	2354	2516.7	2495.6	1.05087	0.236623
O00116	Alkyldihydroxyacetonephosphate synthase, peroxisomal	AGPS	72.9	24	44.3769	33	3768	3832.1	4021.1	4056.8	4057.4	4097.8	1.05084	0.0631825
Q14683	Structural maintenance of chromosomes protein 1A	SMC1A	143.1	80	60.2595	115	19206.6	19533.9	19871.8	20292.8	20379.4	20915.3	1.05076	0.0222249
Q9P0I2	ER membrane protein complex subunit 3	EMC3	29.9	3	17.6245	6	145.5	144.2	155.9	149.9	165.2	153.1	1.05072	0.274266
O14936	Peripheral plasma membrane protein CASK	CASK	105.1	17	21.3823	19	3909.4	3862.9	3985.4	4141.8	4058	4154.1	1.05071	0.0131553
Q9H5V9	UPF0428 protein CXorf56	CXorf56	25.6	3	13.964	4	381.3	378.8	393.9	392.9	415.4	404.2	1.05069	0.0714333
Q8IXM2	Chromatin complexes subunit BAP18	C17orf49	17.9	4	21.5116	7	1021.3	1028.7	1087.2	1104.6	1076.6	1114.8	1.05062	0.0898861
Q96FZ7	Charged multivesicular body protein 6	CHMP6	23.5	1	6.46766	2	162.2	173.4	156.5	179.5	176.1	161.4	1.0506	0.327613
O95239	Chromosome-associated kinesin KIF4A	KIF4A	139.8	26	23.8636	33	2517.6	2642.6	2711.2	2740	2788.3	2741.2	1.05058	0.0872158
Q96RR1	Twinkle protein, mitochondrial	C10orf2	77.1	2	6.43275	2	34.1	41.1	43.5	43.4	40.9	40.4	1.05055	0.537409
Q03188	Centromere protein C	CENPC	106.8	1	2.22694	1	23.4	28.8	29	32.3	24.1	28.9	1.05049	0.672714
Q9Y2T2	AP-3 complex subunit mu-1	AP3M1	46.9	4	15.0718	4	239.2	214.9	237.1	219.1	265.9	241.1	1.05049	0.497111
Q9NPD3	Exosome complex component RRP41	EXOSC4	26.4	7	28.1633	7	601.8	578.2	590.8	625.4	603.9	630.9	1.05049	0.0494732
Q96DH6	RNA-binding protein Musashi homolog 2	MSI2	35.2	3	11.8902	4	162.2	165.2	189.7	177.7	180.5	185	1.05047	0.386809
Q9BXJ9	N-alpha-acetyltransferase 15, NatA auxiliary subunit	NAA15	101.2	19	27.0208	22	4002.7	3654.2	4156.1	4029.1	4249.2	4130.4	1.05043	0.286354
O15294	UDP-N-acetylglucosamine--peptide N-acetylglucosaminyltransferase 110 kDa subunit	OGT	116.8	9	10.8987	10	1598	1610.3	1691.5	1666.2	1784.8	1695.7	1.05039	0.149209
Q92823	Neuronal cell adhesion molecule	NRCAM	143.8	2	2.91411	2	164.3	180.6	163.4	179.9	174	180	1.05036	0.223606
O96028	Histone-lysine N-methyltransferase NSD2	WHSC1	152.2	5	4.98168	5	311	341.1	304.1	335.1	358.6	310.6	1.0503	0.421468
Q15054	DNA polymerase delta subunit 3	POLD3	51.4	3	8.58369	4	304.6	288.3	299.9	325.3	299.6	312.8	1.05029	0.166479
Q9NVV4	Poly(A) RNA polymerase, mitochondrial	MTPAP	66.1	6	13.2302	8	1354.4	1382.7	1383.9	1439.1	1453.6	1435.5	1.05028	0.00341257
Q92993	Histone acetyltransferase KAT5	KAT5	58.5	2	4.87329	4	60	65.5	61.5	70.3	60.1	66	1.05027	0.406594
Q9H4A4	Aminopeptidase B	RNPEP	72.5	13	29.2308	17	1415.1	1267.4	1453.8	1369.4	1505.2	1469.2	1.05017	0.377958
P31930	Cytochrome b-c1 complex subunit 1, mitochondrial	UQCRC1	52.6	20	54.5833	50	6767.3	7047.9	7114.2	7251.6	7430	7297.4	1.05015	0.0424064
Q14653	Interferon regulatory factor 3	IRF3	47.2	3	12.178	4	27.5	26.4	27.9	33	28	24.9	1.05012	0.59978
O00268	Transcription initiation factor TFIID subunit 4	TAF4	110	5	6.35945	5	515	529.8	530.1	566.6	554.2	533	1.0501	0.0751518
P84022	Mothers against decapentaplegic homolog 3	SMAD3	48	4	9.88235	5	105.5	108.4	107.8	115.4	114.2	108.2	1.05005	0.0886429
P56192	Methionine--tRNA ligase, cytoplasmic	MARS	101.1	25	32	43	6279.1	6075.1	6623.7	6480.8	6977.5	6469.1	1.05003	0.243767
Q8WUM0	Nuclear pore complex protein Nup133	NUP133	128.9	21	28.8062	29	2004.1	2128.5	2101.7	2153.1	2237.4	2155.7	1.05003	0.0906959
Q9Y2L1	Exosome complex exonuclease RRP44	DIS3	108.9	13	15.9708	18	1633.7	1665.7	1710.8	1707.5	1806.7	1746.3	1.04996	0.0843134
Q9Y512	Sorting and assembly machinery component 50 homolog	SAMM50	51.9	14	34.5416	19	3646.8	3752.2	3814.1	3909.4	3966.3	3897.4	1.04994	0.0247875
Q9H0R1	AP-5 complex subunit mu-1	AP5M1	54.7	1	3.67347	1	92.3	93.9	98.2	104.8	95.9	97.9	1.04993	0.215561
P30626	Sorcin	SRI	21.7	9	39.899	22	2694.8	2655.2	2900.7	2892	2812.6	2958	1.04992	0.1894
Q99567	Nuclear pore complex protein Nup88	NUP88	83.5	17	31.309	28	3395.3	3514.7	3635.7	3675.3	3749.6	3647.1	1.04991	0.0817249
Q14690	Protein RRP5 homolog	PDCD11	208.6	39	23.4099	43	6093.1	5914.5	5607.7	6244.3	6091.6	6157.9	1.04987	0.11986
Q92973	Transportin-1	TNPO1	102.3	17	23.1626	32	3430.1	3466.5	3753	3631.5	3739	3810.1	1.04986	0.197186
Q96F07	Cytoplasmic FMR1-interacting protein 2	CYFIP2	148.3	13	10.3286	16	893.9	894.8	937.1	953.1	979.9	928.7	1.04986	0.0920516
P17844	Probable ATP-dependent RNA helicase DDX5	DDX5	69.1	44	54.2345	94	12948.4	14072.5	13518.9	13856.9	14444.7	14258.7	1.04984	0.141168
Q9BSJ2	Gamma-tubulin complex component 2	TUBGCP2	102.5	8	10.643	8	784.5	766.6	847	824	855.5	838.1	1.04983	0.200521
O75376	Nuclear receptor corepressor 1	NCOR1	270	12	5.32787	13	1807.1	1943.1	1912.2	1960.5	1984.7	1999.1	1.04978	0.0924517
P62380	TATA box-binding protein-like protein 1	TBPL1	20.9	1	9.13978	1	52.6	42.6	45.6	47.5	49.6	50.7	1.04972	0.494538
O75691	Small subunit processome component 20 homolog	UTP20	318.2	11	4.8833	13	1085.1	1037.2	1042.6	1056	1142.3	1123.9	1.0497	0.158603
Q9HB20	Pleckstrin homology domain-containing family A member 3	PLEKHA3	33.8	1	4	1	25.2	28.4	27	26.9	28.6	29.1	1.04963	0.307348
Q15070	Mitochondrial inner membrane protein OXA1L	OXA1L	48.5	6	12.8736	8	1417.3	1516.7	1469.7	1501.4	1558.7	1562.1	1.04962	0.104576
P04062	Lysosomal acid glucosylceramidase	GBA	59.7	7	15.1119	8	1102.9	1115.8	1158.5	1144.9	1202.4	1197.3	1.04957	0.0885164
Q8N584	Tetratricopeptide repeat protein 39C	TTC39C	65.8	1	1.20069	1	87.5	81.8	84.9	91.5	90.3	85	1.04957	0.180052
P19021	Peptidyl-glycine alpha-amidating monooxygenase	PAM	108.3	1	1.84995	1	137.4	146.1	126.1	141.2	151.2	137.5	1.04956	0.393913
P23284	Peptidyl-prolyl cis-trans isomerase B	PPIB	23.7	10	37.5	25	6669.1	6641.3	6896.7	7062.4	7105.3	7040.2	1.04953	0.0159536
Q13232	Nucleoside diphosphate kinase 3	NME3	19	6	42.6036	9	696	690.2	724.8	714.4	734.8	766.3	1.0495	0.132879
Q02252	Methylmalonate-semialdehyde dehydrogenase [acylating], mitochondrial	ALDH6A1	57.8	10	24.2991	11	699.2	683	686.9	726.4	710.2	734.8	1.04944	0.0173524
Q5T653	39S ribosomal protein L2, mitochondrial	MRPL2	33.3	9	36.3934	10	1461.2	1535.5	1433.8	1578.2	1563.4	1507.8	1.04941	0.121194
Q9BUZ4	TNF receptor-associated factor 4	TRAF4	53.5	2	5.53191	3	115.8	140.7	116	120.7	143.8	126.4	1.0494	0.600418
Q9Y6M1	Insulin-like growth factor 2 mRNA-binding protein 2	IGF2BP2	66.1	19	36.8948	28	4527.3	4936.6	5043.5	5029.2	5098.3	5095.8	1.04935	0.207622
P07355	Annexin A2	ANXA2	38.6	32	67.5516	123	13309.7	14420.3	14662.1	14603.1	14986.7	14891.9	1.04929	0.182243
Q96BR5	Cytochrome c oxidase assembly factor 7	SELRC1	25.7	8	44.5887	8	807.8	861.1	853.9	848.2	901.3	897.6	1.04927	0.158167
O95777	U6 snRNA-associated Sm-like protein LSm8	NAA38	10.4	4	61.4583	13	619.5	617.6	614.4	626.4	673.7	642.6	1.04926	0.0949585
Q8WWV3	Reticulon-4-interacting protein 1, mitochondrial	RTN4IP1	43.6	4	14.899	5	236.3	241.6	251.2	236.5	273.3	255.2	1.04924	0.356226
Q9Y5S9	RNA-binding protein 8A	RBM8A	19.9	7	47.7011	12	663	718.8	688.3	715.5	723.3	733.2	1.04922	0.115204
P28289	Tropomodulin-1	TMOD1	40.5	11	38.4401	18	2013	2140.9	2144.1	2213.7	2192.5	2201.7	1.04921	0.0769307
Q8N3Z3	GTP-binding protein 8	GTPBP8	32.1	2	7.39437	2	134.3	134.7	131.5	143.1	135.2	141.9	1.04919	0.0687716
Q8NHV4	Protein NEDD1	NEDD1	71.9	4	6.9697	5	309.1	318.2	314.5	343.8	320.9	323.4	1.04916	0.116195
Q8N0W3	L-fucose kinase	FUK	117.5	2	3.87454	2	39	34.2	30.6	34.9	36.9	37.1	1.04913	0.538813
O95202	Mitochondrial proton/calcium exchanger protein	LETM1	83.3	18	27.3342	33	3155.1	3388.4	3276.6	3377.7	3518.1	3405.1	1.04896	0.115357
Q9ULR0	Pre-mRNA-splicing factor ISY1 homolog	ISY1	33	11	40.3509	13	2338.7	2574.2	2482.1	2494.7	2680.4	2581.9	1.04895	0.237812
P15848	Arylsulfatase B	ARSB	59.6	1	2.62664	1	117.3	112	128.5	123.6	122.9	128.8	1.04891	0.325348
Q5VUJ6	Leucine-rich repeat and calponin homology domain-containing protein 2	LRCH2	84.5	5	8.75817	6	684.1	715.8	737.3	737.7	736.3	767.6	1.04885	0.133409
P39880	Homeobox protein cut-like 1	CUX1	164.1	24	16.7442	26	2794	2964.5	2863.6	3019.7	3028.5	2994.9	1.04883	0.0498945
Q04695	Keratin, type I cytoskeletal 17	KRT17	48.1	34	67.3611	65	12035.3	13085.3	13412.8	13302.3	13462.6	13647.7	1.04877	0.216541
P98175	RNA-binding protein 10	RBM10	103.5	30	41.2903	37	3322	3631.5	3710.2	3764.6	3666.6	3751.6	1.04868	0.230354
Q9Y2H6	Fibronectin type-III domain-containing protein 3A	FNDC3A	131.8	2	1.83639	2	215.8	237.4	228.9	227	239.1	249.2	1.04867	0.285318
Q9BX10	GTP-binding protein 2	GTPBP2	65.7	2	4.98339	3	137.3	146.9	155.6	158.8	156	146.4	1.04866	0.332955
O43405	Cochlin	COCH	59.4	1	2.54545	2	60.3	55.5	65.1	62.4	63.3	64	1.04865	0.355424
P10176	Cytochrome c oxidase subunit 8A, mitochondrial	COX8A	7.6	1	13.0435	2	464.1	482.7	521.5	503.7	528.5	507.4	1.04856	0.270211
Q9H5N1	Rab GTPase-binding effector protein 2	RABEP2	63.5	2	5.09666	2	160.9	161.5	176.1	167	182.2	173.5	1.04855	0.291208
Q6P1M0	Long-chain fatty acid transport protein 4	SLC27A4	72	8	18.0404	9	810.4	802.6	793.7	810.4	893.7	819.3	1.04849	0.220918
Q9P2J5	Leucine--tRNA ligase, cytoplasmic	LARS	134.4	34	38.9456	49	7114.4	6884.3	7445	7437.1	7682.9	7363.1	1.04847	0.141133
O94826	Mitochondrial import receptor subunit TOM70	TOMM70A	67.4	22	44.5724	36	5527.2	5777.7	5982.6	6196.7	5894	6034.7	1.04847	0.151996
P49411	Elongation factor Tu, mitochondrial	TUFM	49.5	23	57.3009	96	10673.2	10591.9	10928.7	10911	11826.7	11011.4	1.04831	0.166753
Q03001	Dystonin	DST	860.1	32	4.99339	34	2471.5	2570.5	2627.3	2677.2	2708.7	2653.3	1.04823	0.0629991
Q9BRP1	Programmed cell death protein 2-like	PDCD2L	39.4	5	20.6704	5	663.7	662	685.9	658.7	739.4	710.4	1.04817	0.263112
Q9H019	Mitochondrial fission regulator 1-like	FAM54B	31.9	3	17.4658	7	222.2	242.9	253.8	251.4	259.8	242.3	1.04813	0.335941
Q5VV42	Threonylcarbamoyladenosine tRNA methylthiotransferase	CDKAL1	65.1	13	30.3972	14	1123.4	1217.8	1158.8	1248.8	1204.3	1215.2	1.04809	0.140851
Q8N9N8	Probable RNA-binding protein EIF1AD	EIF1AD	19	1	8.48485	2	62.5	70.1	81.8	80.2	67.8	76.7	1.04804	0.63622
Q9H3C7	Gametogenetin-binding protein 2	GGNBP2	79	1	1.57819	1	101.7	90.1	89.3	99.9	94.7	100	1.04803	0.36154
P16219	Short-chain specific acyl-CoA dehydrogenase, mitochondrial	ACADS	44.3	3	9.70874	3	585.9	547.4	565.8	559.1	633.7	587.9	1.04803	0.327424
Q7L576	Cytoplasmic FMR1-interacting protein 1	CYFIP1	145.1	14	12.0511	17	1817.8	1732.2	1855.8	1845.2	1929.1	1891.1	1.04802	0.119811
Q9UBU9	Nuclear RNA export factor 1	NXF1	70.1	19	36.1874	25	1806.6	1849.2	1866.1	1891.1	1974.4	1921.1	1.04794	0.0428035
Q9Y6V7	Probable ATP-dependent RNA helicase DDX49	DDX49	54.2	3	10.766	3	346.8	390	359.2	381.8	401	365.7	1.0479	0.346119
Q6ZNB6	NF-X1-type zinc finger protein NFXL1	NFXL1	101.3	2	3.40285	2	152.2	145.9	157.8	150.3	164.3	163.1	1.04782	0.267559
Q9UJZ1	Stomatin-like protein 2, mitochondrial	STOML2	38.5	17	45.2247	38	5447.5	5989.5	6016.6	6055.1	6134.4	6098.5	1.04781	0.21066
P48449	Lanosterol synthase	LSS	83.3	16	24.7268	18	2163.7	2184.1	2244.8	2272.4	2358.3	2276.9	1.04778	0.0471372
Q9UG63	ATP-binding cassette sub-family F member 2	ABCF2	71.2	14	19.5827	16	2052.6	2071.4	2208.5	2295.6	2104.1	2234.8	1.04769	0.249967
Q8IWZ8	SURP and G-patch domain-containing protein 1	SUGP1	72.4	10	24.4961	11	1120	1165.5	1152.4	1196.3	1196.2	1209.3	1.04767	0.0183655
Q8N2G8	GH3 domain-containing protein	GHDC	57.5	8	20.1887	9	488	530	534.3	543.2	546.5	536.6	1.04767	0.176627
Q5JTH9	RRP12-like protein	RRP12	143.6	22	17.5019	25	2957.1	2885	2625.2	2949.5	3054.1	2867	1.04763	0.305153
Q9Y3T9	Nucleolar complex protein 2 homolog	NOC2L	84.9	17	22.4299	23	2477.9	2581.2	2610	2619.2	2744	2671.1	1.04762	0.0873218
Q13158	FAS-associated death domain protein	FADD	23.3	2	25.9615	3	68.4	70.8	66.6	76.5	68.6	70.5	1.04762	0.288844
P49454	Centromere protein F		357.3	38	14.194	42	3073.2	3308.3	3272.9	3343.2	3441.7	3328.7	1.04756	0.132997
Q96D53	Atypical kinase COQ8B, mitochondrial	ADCK4	60	6	14.8897	7	601.9	616.2	609.1	624.5	652.7	636.9	1.04756	0.0339402
Q6P179	Endoplasmic reticulum aminopeptidase 2	ERAP2	110.4	2	2.39583	2	357.6	333.5	330.2	353.3	369.6	346.9	1.04749	0.214412
Q9H6X2	Anthrax toxin receptor 1	ANTXR1	62.7	1	1.77305	1	137.7	140.9	151.7	151.7	147.9	151.1	1.04741	0.19684
P17931	Galectin-3	LGALS3	26.1	1	4.4	1	92.6	99.8	88.2	97.9	91.4	104.6	1.0474	0.433274
P24752	Acetyl-CoA acetyltransferase, mitochondrial	ACAT1	45.2	20	47.541	39	6669.4	6972.2	7240.8	7226.3	7445.8	7197.1	1.04726	0.146269
P80303	Nucleobindin-2	NUCB2	50.2	17	41.1905	26	3207.8	3473.4	3761.1	3715.2	3615.5	3604	1.04715	0.372559
O15230	Laminin subunit alpha-5	LAMA5	399.5	6	1.97564	6	313.8	316	324.6	326.6	342.3	330.5	1.04715	0.0596735
Q9BT22	Chitobiosyldiphosphodolichol beta-mannosyltransferase	ALG1	52.5	4	9.26724	5	1981.8	2018.2	1967.8	2012.7	2065.9	2170.5	1.04714	0.126625
Q9Y5M8	Signal recognition particle receptor subunit beta	SRPRB	29.7	8	26.5683	11	1937.3	2064.8	2206.8	2160.6	2148.7	2192.2	1.04713	0.284079
Q9NYP9	Protein Mis18-alpha	MIS18A	25.8	3	24.8927	3	342.8	360.1	358.2	354.7	387	369.4	1.04712	0.198481
Q8TEQ8	GPI ethanolamine phosphate transferase 3	PIGO	118.6	4	5.87695	4	202.5	197.1	211.7	207.9	229.3	202.9	1.04711	0.353284
O76074	cGMP-specific 3',5'-cyclic phosphodiesterase	PDE5A	99.9	1	1.94286	1	68.9	70.9	76.8	75.6	76.2	75	1.04709	0.228976
Q15361	Transcription termination factor 1	TTF1	103	1	1.43646	1	102.7	109.5	117.4	115.3	114	115.8	1.04703	0.293989
P48723	Heat shock 70 kDa protein 13	HSPA13	51.9	6	14.4374	7	523.8	515.3	520.3	505	580.9	546.8	1.04701	0.330661
Q5VST6	Alpha/beta hydrolase domain-containing protein 17B	ABHD17B	32.2	3	20.8333	4	247.1	241	235.7	253.9	250.3	253.6	1.04697	0.0314445
Q9UJ83	2-hydroxyacyl-CoA lyase 1	HACL1	63.7	4	7.78547	4	405.9	422.7	413.2	414.1	450	435.9	1.04687	0.167452
Q06330	Recombining binding protein suppressor of hairless	RBPJ	55.6	7	13.6	7	631.8	659.4	667.3	684.5	681.4	684.3	1.04682	0.047429
Q86UA1	Pre-mRNA-processing factor 39	PRPF39	78.4	1	1.19581	1	146.6	139.9	136.5	144.7	154.5	143.6	1.04681	0.221469
Q99959	Plakophilin-2	PKP2	97.4	23	34.7333	24	3011.4	3203.6	2984.2	3138	3256.4	3235.3	1.0468	0.139961
Q96GK7	Fumarylacetoacetate hydrolase domain-containing protein 2A	FAHD2A	34.6	6	22.9299	11	832.6	815.9	891.1	868.8	906	883.6	1.04678	0.191646
P58335	Anthrax toxin receptor 2	ANTXR2	53.6	1	2.86299	1	168	188.1	191.3	196.7	185.7	190.6	1.04677	0.343865
Q86U28	Iron-sulfur cluster assembly 2 homolog, mitochondrial	ISCA2	16.5	4	36.3636	4	570.4	588.6	580.2	600.7	610	609.8	1.04675	0.0112357
Q15459	Splicing factor 3A subunit 1	SF3A1	88.8	24	31.2736	44	7104.6	6614.8	6493.4	6842.5	7384.5	6930.2	1.04672	0.278435
Q5JRA6	Transport and Golgi organization protein 1 homolog	MIA3	213.6	33	20.1888	37	6373.9	6900.1	6806.7	7004.5	6851.9	7162.4	1.04672	0.166643
Q96DY7	Mdm2-binding protein	MTBP	102.1	1	1.76991	1	47.2	45.8	39.8	46.7	46.5	45.8	1.04669	0.417082
Q9H6T0	Epithelial splicing regulatory protein 2	ESRP2	78.4	1	1.51307	1	127	141.7	119.2	143.5	138.6	123.9	1.04666	0.53251
Q13596	Sorting nexin-1	SNX1	59	6	13.2184	6	718.5	685	723.2	716.2	745.7	764	1.04665	0.146719
Q9Y5Y0	Feline leukemia virus subgroup C receptor-related protein 1	FLVCR1	59.8	1	4.68468	1	57.3	69.1	56	66.2	61.9	62.8	1.0466	0.551903
Q8TED1	Probable glutathione peroxidase 8	GPX8	23.9	1	5.26316	1	475.1	558.6	503	554.7	513.9	539.6	1.04653	0.431613
Q9GZY4	Cytochrome c oxidase assembly factor 1 homolog	COA1	16.7	3	23.9726	4	481.4	501.8	484.9	509	536.7	490.7	1.04652	0.198322
O75976	Carboxypeptidase D	CPD	152.8	31	27.029	41	6420.8	6799.2	6819.9	6925.4	6980.5	7066.3	1.04652	0.0843855
Q969V3	Nicalin	NCLN	62.9	13	29.1297	19	2438	2422.5	2368.6	2388.1	2622.6	2554.7	1.04652	0.198291
Q14839	Chromodomain-helicase-DNA-binding protein 4	CHD4	217.9	42	26.3598	61	8644.4	8691.6	8799.4	9197.8	9123.7	9028.7	1.04648	0.00379605
Q9NXK8	F-box/LRR-repeat protein 12	FBXL12	37	1	4.90798	1	65.5	62.5	59.3	66.2	60.6	69.2	1.04645	0.401284
Q9Y697	Cysteine desulfurase, mitochondrial	NFS1	50.2	7	25.6018	7	250.6	268.6	258.1	274	278.1	261.3	1.04644	0.173135
O75157	TSC22 domain family protein 2	TSC22D2	79.2	3	3.97436	4	186.1	178.3	191.5	191.6	191.3	198.8	1.04641	0.131647
Q8NC56	LEM domain-containing protein 2	LEMD2	56.9	14	34.5924	16	2103.5	2180.5	2163.7	2181.4	2308.2	2257.3	1.0464	0.0842401
O14497	AT-rich interactive domain-containing protein 1A	ARID1A	241.9	24	14.0044	26	2905.1	2954.3	3062.7	3125.4	3124.3	3086.1	1.04637	0.0461933
Q9UL54	Serine/threonine-protein kinase TAO2	TAOK2	138.2	2	3.64372	2	14.2	16.8	14.3	16	16	15.4	1.04636	0.467906
O14646	Chromodomain-helicase-DNA-binding protein 1	CHD1	196.6	25	17.6608	26	2048	2172.9	2068.5	2159.6	2233.3	2187.9	1.04633	0.0930572
Q9NUQ8	ATP-binding cassette sub-family F member 3	ABCF3	79.7	1	1.69252	1	115.7	108.7	129.6	130.6	122.5	117.3	1.04633	0.493313
Q13423	NAD(P) transhydrogenase, mitochondrial	NNT	113.8	29	23.4807	50	10435.8	10988.2	11466.4	11153.9	11669.4	11590.8	1.04633	0.207558
Q9BV73	Centrosome-associated protein CEP250	CEP250	281	4	2.17035	6	76.8	66.5	79.2	68.5	93.4	70.9	1.04629	0.717378
Q7Z4Q2	HEAT repeat-containing protein 3	HEATR3	74.5	2	3.38235	2	396.6	406.6	367.9	389.6	434.6	401.1	1.04628	0.367433
Q6YP21	Kynurenine--oxoglutarate transaminase 3	CCBL2	51.4	5	13.8767	6	551.7	522.5	573	547.1	600.7	575.6	1.04626	0.299112
P18847	Cyclic AMP-dependent transcription factor ATF-3	ATF3	20.6	3	18.232	4	363.4	358.9	365.5	359	390.9	388.2	1.04624	0.182117
O15258	Protein RER1	RER1	22.9	1	5.10204	1	282.4	270.4	282.9	280.9	310.8	282.6	1.04619	0.288492
P61962	DDB1- and CUL4-associated factor 7	DCAF7	38.9	7	28.0702	14	1053.6	1077.6	1078.7	1129	1134	1095.1	1.04617	0.0283475
Q13144	Translation initiation factor eIF-2B subunit epsilon	EIF2B5	80.3	7	14.4244	7	630.9	683.6	678	673.8	735	675.5	1.04607	0.307011
Q9H6E4	Coiled-coil domain-containing protein 134	CCDC134	26.5	4	21.8341	5	314.7	292.9	307.5	301.5	330.7	325	1.04601	0.271055
Q8WUY1	Protein THEM6	THEM6	23.8	4	26.9231	4	220.3	226.6	212.3	238.8	222.3	228.4	1.04596	0.186917
Q5JRX3	Presequence protease, mitochondrial	PITRM1	117.3	36	43.0087	54	7992.9	7893.9	8064	8272.6	8541.2	8237.5	1.04595	0.0272506
Q13111	Chromatin assembly factor 1 subunit A		106.8	16	18.3054	20	2342.9	2409.2	2432.1	2546.4	2424.2	2543.5	1.04592	0.0852406
Q9NV70	Exocyst complex component 1	EXOC1	101.9	3	4.9217	3	512.7	480.4	516.6	516.3	541.8	520.9	1.0459	0.171844
O14880	Microsomal glutathione S-transferase 3	MGST3	16.5	3	21.0526	5	861.8	879.1	952	929.9	928.6	957.7	1.04579	0.232321
O15379	Histone deacetylase 3	HDAC3	48.8	2	7.00935	2	169.6	170.9	168.4	170.2	178.9	183.1	1.04579	0.11498
O95926	Pre-mRNA-splicing factor SYF2	SYF2	28.7	4	14.8148	4	604.9	638.2	672.1	662.8	674.3	665.7	1.04574	0.212491
Q96S59	Ran-binding protein 9	RANBP9	77.8	4	8.5048	8	233.9	256.2	260.1	260.8	258.6	265.1	1.04572	0.244248
Q15061	WD repeat-containing protein 43	WDR43	74.8	12	20.0886	16	2944.6	2976.5	3116.9	3201.5	3046.9	3202.8	1.04572	0.136286
O94874	E3 UFM1-protein ligase 1	UFL1	89.5	26	35.0126	34	3316.7	3471.4	3520.7	3700.3	3516.6	3562.7	1.04567	0.13022
Q9H492	Microtubule-associated proteins 1A/1B light chain 3A	MAP1LC3A	14.3	1	5.78512	1	107	106.3	124.6	125	106.7	121.6	1.04558	0.565755
O75521	Enoyl-CoA delta isomerase 2, mitochondrial	ECI2	43.6	13	47.7157	24	2167.2	2305	2305	2318	2355.5	2412.5	1.04556	0.126805
O43159	Ribosomal RNA-processing protein 8	RRP8	50.7	5	13.1579	5	455.7	486.8	478.1	485.1	535.5	464.7	1.04554	0.401308
Q53T59	HCLS1-binding protein 3	HS1BP3	42.8	2	9.18367	5	75.8	81.8	86.3	88.6	83.9	82.5	1.04551	0.357004
Q99442	Translocation protein SEC62	SEC62	45.8	5	12.0301	5	739.2	786.9	713	785.8	760.4	794.8	1.04551	0.22925
Q8NI36	WD repeat-containing protein 36	WDR36	105.3	11	14.6162	12	1648.4	1669.2	1662.6	1740.2	1720	1746.4	1.04546	0.00168879
Q6SJ93	Protein FAM111B	FAM111B	84.6	3	2.99728	3	493.6	511.1	522.8	531.2	532	533.7	1.04543	0.0531903
Q9BYG3	MKI67 FHA domain-interacting nucleolar phosphoprotein	MKI67IP	34.2	6	27.3038	7	491.4	475.2	491.1	519.2	511.3	493.4	1.04541	0.0770339
Q9NWV8	BRISC and BRCA1-A complex member 1	BABAM1	36.5	4	18.845	4	525.3	531.6	551.4	525.9	585.2	570.2	1.04539	0.279313
Q8IUR0	Trafficking protein particle complex subunit 5	TRAPPC5	20.8	3	14.3617	3	114.6	102.3	126.9	117.5	123.3	118.6	1.04538	0.516731
Q9BQP7	Mitochondrial genome maintenance exonuclease 1	C20orf72	39.4	6	25.8721	10	607	616.6	621.6	662.8	645.1	621	1.04536	0.0956596
Q8IWD4	Coiled-coil domain-containing protein 117	CCDC117	30.5	1	5.01792	1	36.3	38.9	43.9	40.7	44.6	39.2	1.04534	0.548508
Q9UMR5	Lysosomal thioesterase PPT2	PPT2	34.2	4	19.5364	4	958.1	847.6	977	946.9	996.3	965.6	1.04532	0.382124
Q92783	Signal transducing adapter molecule 1	STAM	59.1	3	6.2963	4	400.7	334.6	392.4	379.7	395.1	404	1.04531	0.481388
O75446	Histone deacetylase complex subunit SAP30	SAP30	23.3	2	7.27273	3	395.7	414.4	360.2	432	385.4	405.9	1.04529	0.444419
Q96C24	Synaptotagmin-like protein 4	SYTL4	76	2	4.47094	2	163.9	180.4	143.1	173.8	163.1	172.5	1.04514	0.551927
Q96N67	Dedicator of cytokinesis protein 7	DOCK7	242.4	21	10.4673	24	3255.2	3291.8	3503.1	3439.9	3572.1	3491.7	1.04513	0.154658
P49257	Protein ERGIC-53	LMAN1	57.5	19	42.3529	35	5912.1	6064.4	6138.6	6241	6374.5	6317	1.04512	0.0241118
Q6P2E9	Enhancer of mRNA-decapping protein 4	EDC4	151.6	29	32.2627	40	3698.2	4021.8	4068.3	4076.8	4061.5	4181.9	1.04512	0.221017
O95613	Pericentrin	PCNT	377.8	17	6.98441	18	1267.9	1397.2	1284.9	1358.1	1410.3	1359.1	1.04494	0.250583
Q13049	E3 ubiquitin-protein ligase TRIM32	TRIM32	71.9	1	3.98162	2	65.5	72.5	66.9	70.9	73	70.2	1.0449	0.252953
Q6RFH5	WD repeat-containing protein 74	WDR74	42.4	8	32.2078	10	870.2	940.5	911.9	945.9	965.6	933.3	1.04488	0.144094
O00139	Kinesin-like protein KIF2A	KIF2A	79.9	12	17.4221	16	2425.8	2498.1	2573.8	2591.3	2616.1	2626.7	1.04487	0.0633933
Q03252	Lamin-B2	LMNB2	69.9	59	66.4516	92	15113.4	16059.4	15350	16012.3	16264.1	16333.6	1.04486	0.0815737
Q9BSM1	Polycomb group RING finger protein 1	PCGF1	30.3	1	9.65251	1	35	40.7	44.9	47.5	37.8	40.7	1.04478	0.680524
Q09666	Neuroblast differentiation-associated protein AHNAK	AHNAK	628.7	155	48.472	254	29432.3	31728.9	32903	34256.6	29724.1	34294.3	1.04477	0.485342
Q4G0N4	NAD kinase 2, mitochondrial	NADK2	49.4	10	22.8507	10	920.9	914.9	971.4	953.9	1020.4	958.4	1.04471	0.208852
Q9BTX1	Nucleoporin NDC1	NDC1	76.3	4	10.6825	7	647.7	721.3	702.7	700.5	736.8	727	1.0447	0.278092
Q12979	Active breakpoint cluster region-related protein	ABR	97.5	6	6.98487	9	238.1	231	251.5	239.2	263.8	249.8	1.04468	0.313647
Q9UNL4	Inhibitor of growth protein 4	ING4	28.5	2	6.4257	2	523.6	537.8	523.3	567.9	566.7	520.9	1.04468	0.218745
Q9BRQ6	MICOS complex subunit MIC25	CHCHD6	26.4	6	29.7872	6	620	654.3	610.4	646.8	674.4	647.6	1.04462	0.156984
P17301	Integrin alpha-2	ITGA2	129.2	10	12.9551	14	1287.4	1329.2	1292	1368.3	1377.9	1336.8	1.04462	0.0327772
Q14186	Transcription factor Dp-1	TFDP1	45	4	15.8537	5	145.9	159.7	167.3	159.1	166	168.9	1.04462	0.365995
P50151	Guanine nucleotide-binding protein G(I)/G(S)/G(O) subunit gamma-10	GNG10	7.2	1	26.4706	2	195	196.2	191.6	201.1	206.4	201.3	1.04461	0.0173501
Q8IXB1	DnaJ homolog subfamily C member 10	DNAJC10	91	14	19.6721	16	2775.1	2900.1	2876.5	2940.5	3004.3	2988	1.04456	0.0413762
Q13033	Striatin-3	STRN3	87.2	5	11.1669	7	287.6	286.9	295.4	312.7	298.2	297.7	1.04449	0.0834662
O60566	Mitotic checkpoint serine/threonine-protein kinase BUB1 beta	BUB1B	119.5	6	7.80952	7	539.2	528.5	578.5	584.1	586.9	548.4	1.04447	0.281381
O43676	NADH dehydrogenase [ubiquinone] 1 beta subcomplex subunit 3	NDUFB3	11.4	3	26.5306	5	352	384.4	368.1	373.2	393.8	386.6	1.04445	0.215433
P85037	Forkhead box protein K1	FOXK1	75.4	5	6.13915	6	1037.8	1027.7	1040	1122.1	1132.8	988.6	1.04444	0.378917
Q9UGY1	Nucleolar protein 12	NOL12	24.6	2	13.1455	2	103.4	131.3	92.1	124	112.7	104.6	1.04437	0.727648
P35813	Protein phosphatase 1A	PPM1A	42.4	6	18.5864	6	344.8	333.7	367.8	362.5	379.6	350.6	1.04435	0.303219
Q8WUK0	Phosphatidylglycerophosphatase and protein-tyrosine phosphatase 1	PTPMT1	22.8	1	4.47761	1	215.5	225.4	228.9	235.8	228.6	235.1	1.04434	0.0988325
Q9P2I0	Cleavage and polyadenylation specificity factor subunit 2	CPSF2	88.4	20	30.6905	27	2474.2	2578.7	2571.8	2635	2704.9	2622.6	1.0443	0.0565176
Q9NYK5	39S ribosomal protein L39, mitochondrial	MRPL39	38.7	13	33.432	16	1629.8	1710.8	1798.2	1831.7	1790.9	1743.8	1.04429	0.238858
P62070	Ras-related protein R-Ras2	RRAS2	23.4	6	30.3922	7	1442.3	1480.9	1408.8	1533.2	1444.2	1546.4	1.04428	0.170048
Q9BVK6	Transmembrane emp24 domain-containing protein 9	TMED9	27.3	13	45.1064	30	2377.5	2345.6	2549.7	2497.3	2573.3	2523.7	1.04421	0.185945
Q9HAF1	Chromatin modification-related protein MEAF6	MEAF6	21.6	2	15.1832	2	407.8	426.8	401.6	457.4	422.1	411.3	1.04417	0.314879
Q96HW7	Integrator complex subunit 4	INTS4	108.1	3	3.32295	4	155	169.3	142.2	182.5	160.4	144.2	1.04416	0.639745
P53634	Dipeptidyl peptidase 1	CTSC	51.8	5	14.9028	9	521.3	510.4	496.9	528.7	534.6	532.7	1.04409	0.0365332
Q96T37	RNA-binding protein 15	RBM15	107.1	23	27.2262	31	3595.5	3625.5	3592.9	3729	3837.4	3724.2	1.04408	0.0144136
Q9BRT2	Ubiquinol-cytochrome-c reductase complex assembly factor 2	MNF1	14.9	5	35.7143	5	820.1	845.4	855.6	882	869.8	880.4	1.04407	0.029959
Q15149	Plectin	PLEC	531.5	147	32.6644	186	20629	21995.3	21528	22009.6	22599.3	22364.3	1.04397	0.0972672
Q9H8H2	Probable ATP-dependent RNA helicase DDX31	DDX31	94	4	5.87544	5	451.8	427.2	383	433.7	460.1	423.6	1.0439	0.464872
Q58FF7	Putative heat shock protein HSP 90-beta-3	HSP90AB3P	68.3	20	22.7806	160	32.5	42.5	32.1	34.1	43.3	34.4	1.04388	0.74782
Q9H0E9	Bromodomain-containing protein 8	BRD8	135.3	7	6.23482	7	710.9	756.8	732.4	797.6	752.3	746.7	1.04386	0.19807
Q7L804	Rab11 family-interacting protein 2	RAB11FIP2	58.2	2	4.88281	4	112.1	121.9	124	117.7	137	119	1.04385	0.509091
Q9Y446	Plakophilin-3	PKP3	87	11	16.4366	12	1019.8	1055.9	1039.4	1050.5	1126.9	1074.3	1.04385	0.14104
Q92692	Nectin-2	PVRL2	57.7	7	13.5688	9	664.5	770.8	740.4	725.9	772.4	772.8	1.04385	0.417815
Q13884	Beta-1-syntrophin	SNTB1	58	5	11.8959	5	151.7	144.5	135.4	157.3	149.8	143.4	1.04379	0.366672
Q15058	Kinesin-like protein KIF14	KIF14	186.4	21	14.9272	24	2756.1	2841	2838.1	2915	2911.3	2978.2	1.04378	0.0251755
O15155	BET1 homolog	BET1	13.3	3	29.661	4	502.1	559	602	579	583.1	573.8	1.04377	0.450609
O75934	Pre-mRNA-splicing factor SPF27	BCAS2	26.1	17	75.1111	30	2982.2	2948.3	3012.8	3093.5	3120.9	3120.3	1.04376	0.00324113
P14406	Cytochrome c oxidase subunit 7A2, mitochondrial	COX7A2	9.4	3	25.3012	6	1554.9	1429.7	1513.1	1658.6	1487.2	1548.5	1.04371	0.351494
O95295	SNARE-associated protein Snapin	SNAPIN	14.9	3	21.3235	3	129.2	128.9	138	141.5	136.2	135.7	1.04368	0.17617
Q63HN8	E3 ubiquitin-protein ligase RNF213	RNF213	591	11	2.45823	12	1257	1208.1	1311.2	1313.2	1307.8	1320.2	1.04367	0.140775
Q13740	CD166 antigen	ALCAM	65.1	13	32.7616	20	2862.8	3261.7	3069.7	3183.4	3201.6	3210.6	1.04366	0.310978
Q8WVC6	Dephospho-CoA kinase domain-containing protein	DCAKD	26.5	3	10.3896	4	822.3	830.9	873.9	902.4	880.4	854.6	1.04365	0.156505
Q96G03	Phosphoglucomutase-2	PGM2	68.2	6	12.9085	7	1209.4	1052.4	1260.7	1202	1237.2	1237	1.04363	0.466581
Q9BWF3	RNA-binding protein 4	RBM4	40.3	23	55.7692	40	5309.2	5977	6115.8	5983.6	5942.4	6235	1.04362	0.394173
Q99755	Phosphatidylinositol 4-phosphate 5-kinase type-1 alpha	PIP5K1A	62.6	4	9.60854	4	54	57.5	53.8	58.6	55.9	58	1.04356	0.174099
P06865	Beta-hexosaminidase subunit alpha	HEXA	60.7	11	26.465	16	1689.4	1576.8	1613.9	1667.3	1749.4	1675.9	1.04354	0.168118
P20264	POU domain, class 3, transcription factor 3	POU3F3	50.3	4	8	4	832	847.4	832.2	870.8	865.7	884.4	1.04352	0.0085298
P07858	Cathepsin B	CTSB	37.8	7	27.1386	11	2130.7	1964.4	2031.4	2110.5	2174.8	2107.3	1.04343	0.170001
P49069	Calcium signal-modulating cyclophilin ligand	CAMLG	32.9	2	11.4865	2	153.8	160.2	158.5	162.2	168.1	162.7	1.04339	0.0639029
O75665	Oral-facial-digital syndrome 1 protein	OFD1	116.6	2	2.27273	2	110.8	135.8	129.3	130.1	140.6	121.5	1.04336	0.590623
P07686	Beta-hexosaminidase subunit beta	HEXB	63.1	20	34.3525	32	5467.3	4662.5	5001.3	5075	5452.3	5259.7	1.04335	0.443621
Q8N3C0	Activating signal cointegrator 1 complex subunit 3	ASCC3	251.3	14	10.1272	16	950.8	937.3	1040.8	990.3	1045.4	1020.1	1.04333	0.307232
O43491	Band 4.1-like protein 2	EPB41L2	112.5	42	48.6567	66	10564.8	10217.5	10431.3	10633.3	11018.9	10913.1	1.0433	0.0423241
P56589	Peroxisomal biogenesis factor 3	PEX3	42.1	2	9.65147	2	145.7	147.3	138.9	149.4	155.9	145.3	1.0433	0.195874
Q71UM5	40S ribosomal protein S27-like	RPS27L	9.5	4	40.4762	7	254.1	283.7	356.2	286.7	340.6	305.4	1.04329	0.725172
Q13084	39S ribosomal protein L28, mitochondrial	MRPL28	30.1	7	36.3281	10	999.3	1037.7	1053.8	1059.9	1108.6	1056	1.04326	0.129579
Q9NRP2	COX assembly mitochondrial protein 2 homolog	CMC2	9.5	3	32.9114	3	344.7	354.9	340.8	363.8	372.6	349	1.04325	0.136506
Q8NEB9	Phosphatidylinositol 3-kinase catalytic subunit type 3	PIK3C3	101.5	4	5.74972	5	274	260.3	268.1	276.7	290.7	269.7	1.04325	0.190111
Q9BZ95	Histone-lysine N-methyltransferase NSD3	WHSC1L1	161.5	2	1.25261	3	96.5	94.5	81.9	92.8	93.9	98	1.04324	0.461669
Q96HV5	Transmembrane protein 41A	TMEM41A	29.6	3	8.71212	3	199.7	215.9	220.8	212	234.9	217	1.04321	0.386169
O95159	Zinc finger protein-like 1	ZFPL1	34.1	5	17.7419	5	438	465.3	481.5	481.4	480.7	482.5	1.04318	0.191707
Q15526	Surfeit locus protein 1	SURF1	33.3	5	15.3333	5	461.4	473.5	498.3	501.4	495	498.6	1.04312	0.134862
O43823	A-kinase anchor protein 8	AKAP8	76.1	15	27.1676	22	2382.2	2508.7	2502.7	2556.5	2595.8	2560.1	1.04312	0.0691468
O14763	Tumor necrosis factor receptor superfamily member 10B	TNFRSF10B	47.8	3	11.8182	7	165.6	187.4	164.6	172.7	179.9	187.3	1.04308	0.433688
Q9C037	E3 ubiquitin-protein ligase TRIM4	TRIM4	57.4	5	13.2	7	1119.7	1182.8	1140.1	1267.9	1214.6	1108.4	1.04308	0.382485
P61619	Protein transport protein Sec61 subunit alpha isoform 1	SEC61A1	52.2	7	9.45378	10	1347.4	1254.8	1399.5	1369	1408.7	1396.3	1.04306	0.260965
Q96JK2	DDB1- and CUL4-associated factor 5	DCAF5	103.9	1	0.955414	1	38	38.3	35.2	42.7	37.2	36.4	1.04305	0.50962
Q99590	Protein SCAF11	SCAF11	164.6	17	15.1059	22	3397.7	3634.3	3522.3	3720.8	3548.9	3738.8	1.04303	0.172537
Q9NPF5	DNA methyltransferase 1-associated protein 1	DMAP1	53	7	18.6296	10	565.1	540.4	491.1	561.5	534.6	569.2	1.04303	0.396674
Q99611	Selenide, water dikinase 2	SEPHS2	47.3	1	1.78571	1	151.7	154.8	179.3	159.8	174.8	172.1	1.04302	0.519416
Q96EL3	39S ribosomal protein L53, mitochondrial	MRPL53	12.1	4	49.1071	9	2009.2	2178.4	2171	2127.8	2269.7	2234.6	1.04301	0.26142
Q969G3	SWI/SNF-related matrix-associated actin-dependent regulator of chromatin subfamily E member 1	SMARCE1	46.6	9	28.4672	14	1442.3	1433.5	1495.2	1541.2	1530.6	1487.1	1.04299	0.0692626
P28331	NADH-ubiquinone oxidoreductase 75 kDa subunit, mitochondrial	NDUFS1	79.4	27	48.6933	50	7027.9	7299.9	7246.4	7389.7	7639.7	7465.9	1.04269	0.0509619
Q658P3	Metalloreductase STEAP3	STEAP3	54.6	3	9.42623	3	180.4	172.9	178.6	189	190.9	174.7	1.04268	0.247314
Q5T3U5	Multidrug resistance-associated protein 7	ABCC10	161.5	1	1.54155	1	20.2	15.2	16.2	15.2	19.5	19.1	1.04264	0.738979
P59998	Actin-related protein 2/3 complex subunit 4	ARPC4	19.7	5	32.1429	5	813.9	741.2	858.1	837.4	826.2	852.4	1.0426	0.381932
Q96HA7	Tonsoku-like protein	TONSL	150.8	2	3.12046	2	69	71.8	65.8	72.6	69	73.8	1.04259	0.263176
Q9NUP9	Protein lin-7 homolog C	LIN7C	21.8	7	40.6091	17	2537.1	2776.9	2647.2	2808.1	2648.5	2843.7	1.04259	0.285109
P21127	Cyclin-dependent kinase 11B		92.6	13	15.7233	14	2013.5	2074.6	2103.9	2112.8	2150.6	2192.3	1.04259	0.0667657
P78540	Arginase-2, mitochondrial	ARG2	38.6	1	4.23729	1	47.1	51.8	56.1	57.8	57.2	46.6	1.04258	0.648425
Q9NQS7	Inner centromere protein	INCENP	105.4	12	13.0719	12	1460.6	1494.6	1334.2	1496.8	1497.5	1477.7	1.04257	0.283926
O00308	NEDD4-like E3 ubiquitin-protein ligase WWP2	WWP2	98.8	1	1.6092	2	15.1	14.8	12.4	13.8	14.8	15.5	1.04255	0.575919
Q96MF7	E3 SUMO-protein ligase NSE2	NSMCE2	27.9	6	24.2915	6	1057.3	1046.3	1095.1	1122.9	1082.4	1129.5	1.04255	0.0953098
Q96ER9	Coiled-coil domain-containing protein 51	CCDC51	45.8	4	13.8686	4	372.5	355	398.4	395.9	392.9	384.9	1.04245	0.288419
P62316	Small nuclear ribonucleoprotein Sm D2	SNRPD2	13.5	9	55.9322	34	4272.4	4411.7	4339.7	4638	4554.6	4384	1.04245	0.0957224
Q96CM8	Medium-chain acyl-CoA ligase ACSF2, mitochondrial	ACSF2	68.1	7	17.3984	7	588.9	574.4	602.2	606	619.7	614.7	1.04242	0.0496512
O43290	U4/U6.U5 tri-snRNP-associated protein 1	SART1	90.2	27	43.875	38	5320	5569.3	5455	5763	5592.6	5681.9	1.04241	0.0570823
Q8N2F6	Armadillo repeat-containing protein 10	ARMC10	37.5	3	10.4956	4	311.5	336.8	307.4	317.1	355.1	324	1.04238	0.415296
Q96G28	Cilia- and flagella-associated protein 36	CCDC104	39.4	3	16.9591	3	148.8	149.1	165.2	160.5	164.7	157.5	1.04232	0.323412
Q9Y673	Dolichyl-phosphate beta-glucosyltransferase	ALG5	36.9	6	25.3086	7	1558.2	1638.6	1533.5	1573.2	1715.3	1641.8	1.04228	0.268036
P13645	Keratin, type I cytoskeletal 10	KRT10	58.8	5	7.53425	6	384.9	209.4	290.3	346.9	308.4	266.7	1.04228	0.834015
Q96PK6	RNA-binding protein 14	RBM14	69.4	26	44.5441	55	6021.5	6669.9	6445.3	6654.5	6721.5	6569.4	1.04226	0.239278
Q5T200	Zinc finger CCCH domain-containing protein 13	ZC3H13	196.5	14	7.79376	15	531.3	576.1	567.7	582.3	575.4	588.1	1.04221	0.173048
Q15527	Surfeit locus protein 2	SURF2	29.6	3	12.8906	3	136.5	143.5	141.9	141.4	145.6	152.7	1.04219	0.204594
P21266	Glutathione S-transferase Mu 3	GSTM3	26.5	4	16	4	463	438.5	486.2	489.6	487.5	469.1	1.04216	0.269711
P09622	Dihydrolipoyl dehydrogenase, mitochondrial	DLD	54.1	18	42.6326	47	8824.1	8958.8	8903.3	9150.7	9529	9130.6	1.04212	0.0504106
P30837	Aldehyde dehydrogenase X, mitochondrial	ALDH1B1	57.2	16	29.9807	22	3119.2	3236.3	3205.3	3277	3440.2	3246.3	1.04212	0.126118
A0FGR8	Extended synaptotagmin-2	ESYT2	102.3	15	18.3496	23	1732	1794.1	1843.5	1767.1	1923.7	1904.9	1.04211	0.27036
Q2KHR3	Glutamine and serine-rich protein 1	QSER1	189.9	1	0.461095	1	152.4	162.2	162.8	167.3	168.9	161.3	1.0421	0.176607
Q14156	Protein EFR3 homolog A	EFR3A	92.9	3	4.14129	3	62.6	75	73.8	81.2	68.7	70.4	1.0421	0.6219
Q00610	Clathrin heavy chain 1	CLTC	191.5	55	36.597	128	21506.3	21544.4	23544.7	22726.7	23897.3	22774.1	1.04209	0.294084
Q9NP66	High mobility group protein 20A	HMG20A	40.1	10	34.0058	12	2186.7	2353.2	2267.8	2396.8	2362.4	2334.9	1.04207	0.13623
P62745	Rho-related GTP-binding protein RhoB	RHOB	22.1	6	40.3061	14	926.1	917.2	935.3	942.9	957.1	995.3	1.042	0.0778195
Q86SK9	Stearoyl-CoA desaturase 5	SCD5	37.6	3	11.8182	3	224.5	232.2	250.7	248	250.7	238.4	1.04198	0.314972
Q9H6U8	Alpha-1,2-mannosyltransferase ALG9	ALG9	69.8	4	8.83797	4	679.2	686.9	703.8	716.9	710.5	729.4	1.04198	0.0339094
Q8IVL6	Prolyl 3-hydroxylase 3	LEPREL2	81.8	2	4.07609	2	65.6	58.7	61.7	62.4	71.9	59.5	1.04194	0.573256
Q5T0F9	Coiled-coil and C2 domain-containing protein 1B	CC2D1B	94.2	1	1.04895	1	86.2	89.5	84.3	98.5	92	80.4	1.04192	0.545482
Q9BSV6	tRNA-splicing endonuclease subunit Sen34	TSEN34	33.6	2	8.70968	2	269.7	271.8	253.5	267.2	287.5	273.6	1.04189	0.253368
Q9H2Z4	Homeobox protein Nkx-2.4	NKX2-4	36.2	1	3.67232	1	164.1	155.7	153.2	157.1	167.3	168.4	1.04186	0.247585
P46109	Crk-like protein	CRKL	33.8	5	15.8416	6	550.1	522.9	681.1	602.8	610.8	613.8	1.04179	0.64385
Q9HC56	Protocadherin-9	PCDH9	136	1	1.13177	1	78.4	86.8	81.6	83.4	87.6	86.1	1.04173	0.278264
Q9H8Y5	Ankyrin repeat and zinc finger domain-containing protein 1	ANKZF1	80.9	4	7.16253	5	425.6	444.6	441.2	451	472.7	442.4	1.04171	0.165003
Q08380	Galectin-3-binding protein	LGALS3BP	65.3	10	25.641	17	2120.4	2109.1	2144.7	2160.2	2268.2	2211.6	1.0417	0.0545333
O60906	Sphingomyelin phosphodiesterase 2	SMPD2	47.6	2	6.61939	2	104	115.2	107.7	121.5	112.1	106.9	1.0416	0.448054
Q9UPT5	Exocyst complex component 7	EXOC7	83.3	8	13.1973	8	763.6	773.3	815.4	811.3	857.3	781.3	1.04149	0.298104
P01889	HLA class I histocompatibility antigen, B-7 alpha chain	HLA-B	40.4	14	44.7514	21	1931	2011.3	2002.4	2009.1	2102.1	2079.9	1.04145	0.0957797
Q07065	Cytoskeleton-associated protein 4	CKAP4	66	46	66.2791	86	17494.8	19068.6	19249	19145.7	19205.5	19774.5	1.04145	0.262697
Q13907	Isopentenyl-diphosphate Delta-isomerase 1	IDI1	26.3	6	41.8502	9	818.4	762.9	808.1	823.1	841.6	823.7	1.04143	0.142229
Q9HAV7	GrpE protein homolog 1, mitochondrial	GRPEL1	24.3	9	43.7788	13	1475	1505.4	1533.5	1594.8	1601.9	1504	1.04138	0.156594
P13987	CD59 glycoprotein	CD59	14.2	5	28.125	10	2030.7	2218.1	2078	2170.7	2220.4	2197.5	1.04138	0.207313
P63172	Dynein light chain Tctex-type 1	DYNLT1	12.4	1	14.1593	1	220.5	189.1	252.7	223	237.4	229.3	1.04137	0.652968
P05198	Eukaryotic translation initiation factor 2 subunit 1	EIF2S1	36.1	18	62.8571	24	4341.1	4419.6	4722.9	4589.1	4744.8	4707.5	1.04137	0.212635
Q14139	Ubiquitin conjugation factor E4 A	UBE4A	122.5	9	12.5704	9	873.7	948.2	977.3	962.3	948.8	1003.7	1.0413	0.332621
Q9P2D1	Chromodomain-helicase-DNA-binding protein 7	CHD7	335.7	7	3.16984	7	339.2	324.6	324.2	316.5	362	350.3	1.0413	0.401574
Q9UL42	Paraneoplastic antigen Ma2	PNMA2	41.5	3	17.5824	6	240.3	267.2	274.7	273.2	272.5	268.8	1.04129	0.364457
Q9H3S7	Tyrosine-protein phosphatase non-receptor type 23	PTPN23	178.9	4	4.27873	4	228.5	203.9	238.6	231.9	246.9	219.9	1.04128	0.514617
O75496	Geminin	GMNN	23.6	3	17.7033	3	526.6	504.8	558.5	582	538.4	535.1	1.04126	0.370919
P48651	Phosphatidylserine synthase 1	PTDSS1	55.5	2	6.13108	3	290	320.7	301.8	319	306	325.1	1.04121	0.301233
Q9BQC3	2-(3-amino-3-carboxypropyl)histidine synthase subunit 2	DPH2	52	1	4.49898	2	22.8	27.5	20.1	27.5	23.4	22.4	1.04119	0.735281
Q9NYL2	Mitogen-activated protein kinase kinase kinase 20	ZAK	91.1	1	2.5	1	60.8	57.4	61.6	65	69.1	53.1	1.04116	0.645582
Q9Y2D0	Carbonic anhydrase 5B, mitochondrial	CA5B	36.4	2	7.57098	2	422.5	395	408.6	405.2	461	410.3	1.04111	0.437527
O75695	Protein XRP2	RP2	39.6	5	10.5714	5	1645	1721.2	1751.5	1799.5	1706	1822	1.04099	0.215657
Q96G46	tRNA-dihydrouridine(47) synthase [NAD(P)(+)]-like	DUS3L	72.5	4	9.07692	4	176.7	168.6	196.7	185	189.2	190	1.04096	0.432783
O43426	Synaptojanin-1	SYNJ1	173	1	1.08074	1	56.9	53.8	57.8	61.3	57.3	56.8	1.04095	0.28603
O95758	Polypyrimidine tract-binding protein 3	PTBP3	59.7	9	16.4855	14	794.5	838.9	836	843.7	868.4	858.4	1.04094	0.103461
Q16656	Nuclear respiratory factor 1	NRF1	53.5	2	3.97614	2	301.7	303.7	327.8	318.7	337.7	315	1.04093	0.309312
Q13485	Mothers against decapentaplegic homolog 4	SMAD4	60.4	3	5.25362	3	707	697.8	719.1	724.3	740.2	746.3	1.04092	0.0323518
Q12996	Cleavage stimulation factor subunit 3	CSTF3	82.9	12	18.689	15	2123.4	2053.5	2168.5	2173	2221.9	2210	1.0409	0.0771067
Q15911	Zinc finger homeobox protein 3	ZFHX3	404.2	1	0.432082	2	24.4	28.9	27.4	28.9	30.5	24.6	1.04089	0.643773
[truncated: 3,333 more rows]
