# Supplementary material for: Excessive Inorganic Phosphate Burden Perturbed Intracellular Signaling: Quantitative Proteomics and Phosphoproteomics Analyses
Source: Front Nutr. 2022 Jan 14;8:765391. doi: 10.3389/fnut.2021.765391 (PMC8795896; doi:10.3389/fnut.2021.765391)
Supplement: Supplementary file 5 [file Table_5.XLSX]

## Sheet: Sheet1
Table S5. Comparison of protein phosphorylation fold change between 10mM and 1mM Pi treated cells
Sequence	Accessions	Descriptions	Gene ID	Modifications in Master Proteins	Theo. MH+ [Da]	Xcorr	# PSMs	1-1	1-2	1-3	10-1	10-2	10-3	Ratio 10/1	Ttest(p)
CDSSPDSAEDVRK	P02765	Alpha-2-HS-glycoprotein	AHSG	P02765 1×Phospho [S138(100)]	2003.91	5.06	4	160.2	140	152.7	281.1	385.6	447.7	2.46059	0.0107966
CDSSPDSAEDVR	P02765	Alpha-2-HS-glycoprotein	AHSG	P02765 1×Phospho [S138(100)]	1646.66	3.91	2	32.5	22.8	20.2	47	52.5	67.3	2.20927	0.01293
NNSPPTVGAFGHTR	Q86XL3	Ankyrin repeat and LEM domain-containing protein 2	ANKLE2	Q86XL3 1×Phospho [S662(100)]	1763.84	3.39	1	47.4	41.9	55.5	60.7	125.3	65.4	1.73619	0.168495
RLSPQPQIR	Q49A88	Coiled-coil domain-containing protein 14	CCDC14	Q49A88 1×Phospho [S798(100)]	1403.77	2.59	1	100.5	106.7	95.5	117.2	269.1	117.6	1.66468	0.25622
LEEPPELNRQSPNPR	Q7Z5L9	Interferon regulatory factor 2-binding protein 2	IRF2BP2	Q7Z5L9 1×Phospho [S175(100)]	2085.03	4.24	2	147.8	125.1	196.6	204.2	372.8	188	1.62939	0.191496
HSSISPSTLTLK	Q14004	Cyclin-dependent kinase 13	CDK13	Q14004 2×Phospho [S437(99.4); S439(100)]	1888.96	1.84	2	67.1	50	83	68.1	197.2	55.3	1.6022	0.434674
DRASPESLDLTR	Q92786	Prospero homeobox protein 1	PROX1	Q92786 1×Phospho [S511(100)]	1668.82	3.17	1	79.9	79.7	91.5	107.5	171.8	101.9	1.51812	0.129453
HPSSPSALR	O60504	Vinexin	SORBS3	O60504 1×Phospho [S545(100)]	1260.63	2.28	2	191.1	174.3	172.2	204.4	385.9	220.7	1.50856	0.192941
AVSTVVVTTAPSPK	Q6P4R8	Nuclear factor related to kappa-B-binding protein	NFRKB	Q6P4R8 1×Phospho [S1291(100)]	1895.07	2.13	1	19.4	30.4	32	27.2	59.1	35.5	1.489	0.266874
CRSPGMLEPLGSSR	Q9UQ35	Serine/arginine repetitive matrix protein 2	SRRM2	Q9UQ35 1×Phospho [S2132(100)]	1855.88	3.25	1	46.9	58.4	73.2	103.2	91.3	71.1	1.48796	0.0739474
VISPSEDR	P17252	Protein kinase C alpha type	PRKCA	P17252 1×Phospho [S319(100)]	1211.59	1.77	1	82.8	72.1	95.7	110.2	149.3	111.5	1.48045	0.0506838
GHVTPNLSR	Q96CP6	Protein Aster-A	GRAMD1A	Q96CP6 1×Phospho [T277(100)]	1289.66	3.5	1	96.4	93.2	101.4	114	187.8	128.5	1.47869	0.110256
RGSLEMSSDGEPLSR	Q6ZN18	Zinc finger protein AEBP2	AEBP2	Q6ZN18 1×Phospho [S206(100)]	1945.89	1.52	1	25.1	39.6	43.3	56.7	40	59.8	1.44907	0.122791
SPEAVGPELEAEEK	Q96N64	PWWP domain-containing protein 2A	PWWP2A	Q96N64 1×Phospho [S81(100)]	2023	3.32	1	29.2	36.7	48.7	50.4	75.7	39.1	1.44154	0.239625
LFPSPGLPTRTSPVRGSK	Q8IY17	Neuropathy target esterase	PNPLA6	Q8IY17 1×Phospho [S362(100)]	2435.36	2.93	1	25.5	32	36.7	44.5	46.1	44.7	1.43631	0.0140378
AQSPGAVEEILDRENKR	Q9NYM9	BET1-like protein	BET1L	Q9NYM9 1×Phospho [S9(100)]	2450.28	2.75	1	23.9	38.2	38.3	43.2	59.4	41.6	1.43625	0.120861
EEDEPEERSGDETPGSEVPGDKAAEEQGDDQDSEK	Q1KMD3	Heterogeneous nuclear ribonucleoprotein U-like protein 2	HNRNPUL2		4558	3.06	1	14.8	26.3	43	45.7	25.1	49.4	1.42925	0.340945
ALEEGDGSVSGSSPR	Q8N3X1	Formin-binding protein 4	FNBP4		1756.8	3.08	2	11.1	19.6	9.9	14.6	18.2	25.2	1.42857	0.254162
VYSPYNHR	Q9NS56	E3 ubiquitin-protein ligase Topors	TOPORS	Q9NS56 1×Phospho [S585(100)]	1344.63	2.6	2	69.2	59	71.5	77.8	135.6	70.8	1.42313	0.248826
APSASPLALHASR	Q8N3F8	MICAL-like protein 1	MICALL1	Q8N3F8 1×Phospho [S486(100)]	1586.83	4.57	1	106.7	84.4	76.2	97.8	187.6	93.9	1.419	0.307261
SRSPPPVSK	Q01130	Serine/arginine-rich splicing factor 2	SRSF2	Q01130 1×Phospho [S191(100)]	1492.83	2.53	1	214.5	180.4	250.7	198.8	501.8	212.4	1.41419	0.426819
RLSLPGLLSQVSPR	Q96Q42	Alsin	ALS2	Q96Q42 1×Phospho [S492(99.6)]	1832.04	3.52	1	32.5	37.4	49.4	45.9	93.9	28.2	1.40821	0.467852
KASPEPPDSAEGALK	Q9H1B7	Probable E3 ubiquitin-protein ligase IRF2BPL	IRF2BPL	Q9H1B7 1×Phospho [S547(100)]	2264.21	6.06	2	28.8	27.5	39	32.4	72.9	28.7	1.40609	0.42732
LNLGTDSDSSPQK	Q16512	Serine/threonine-protein kinase N1	PKN1		1899.95	2.22	1	23.5	24.2	27	36.2	42.8	25.2	1.39491	0.134002
ASSLGEIDESSELR	Q16513	Serine/threonine-protein kinase N2	PKN2	Q16513 1×Phospho [S583(99.6)]	1801.84	2.92	1	49	45.8	52.5	70.6	61.3	72.7	1.389	0.00882058
EGALSRVSDESLSK	Q08357	Sodium-dependent phosphate transporter 2	SLC20A2	Q08357 1×Phospho [S256(100)]	2016.04	1.86	2	90.6	107.3	105.4	135.6	153.7	131	1.38576	0.0110107
SGEGEVSGLMR	Q13263	Transcription intermediary factor 1-beta	TRIM28	Q13263 1×Phospho [S473(100)]	1430.65	3.22	1	74.1	97.4	87	115.6	131.3	110.8	1.38375	0.0224853
SREDLSAQPVQTK	Q07157	Tight junction protein ZO-1	TJP1		1997.05	2.74	1	45.7	50.5	83	54.6	132.7	60.2	1.38114	0.458002
TFLEGDWTSPSK	Q8NDT2	Putative RNA-binding protein 15B	RBM15B	Q8NDT2 1×Phospho [S552(100)]	1905.94	2.44	2	14.8	32.8	38.8	37.6	46	35.3	1.37616	0.242693
RRSPSPAPPPR	Q8IYB3	Serine/arginine repetitive matrix protein 1	SRRM1	Q8IYB3 1×Phospho [S560(99.6)]	1526.82	3.19	2	169.7	215.5	199	284.7	272.7	245.9	1.37504	0.0143525
LVEQANSPK	O95391	Pre-mRNA-splicing factor SLU7	SLU7	O95391 1×Phospho [S215(100)]	1523.82	3.19	2	102.5	108.3	115	157.2	173.4	116.5	1.37231	0.0797006
RGDKEAPPPVLLTPK	P48634	Protein PRRC2A	PRRC2A	P48634 1×Phospho [T1347(100)]	2385.39	1.92	1	43.2	30.3	37.2	35.5	68.1	48	1.36947	0.252347
APSPPVEHPR	Q86WR7	Proline and serine-rich protein 2	PROSER2	Q86WR7 1×Phospho [S179(100)]	1395.7	2.28	1	82.8	70.5	60.7	83.2	140.3	69.4	1.36869	0.309673
NNRPAFFSPSLKR	Q6ICG6	Uncharacterized protein KIAA0930	KIAA0930	Q6ICG6 1×Phospho [S304(100)]	2072.12	1.74	1	51.5	42.4	47.7	62.5	77.2	54.1	1.36864	0.0743026
INPPSSGGTSSSPIK	P14859	POU domain, class 2, transcription factor 1	POU2F1	P14859 1×Phospho [S448(100)]	1967.03	2.74	1	34.6	41.2	34.8	52.2	56.4	42.1	1.36257	0.0485558
SASPHDVDLCLVSPCEFEHR	Q66K74	Microtubule-associated protein 1S	MAP1S		2664.18	2.98	1	18.1	14.6	17.6	21.1	30	17.4	1.36183	0.194388
HGLQLGAQSPGR	Q8N1G0	Zinc finger protein 687	ZNF687	Q8N1G0 1×Phospho [S1057(100)]	1529.78	4.2	1	98.8	101	103.7	104.3	184.5	123.8	1.35947	0.207174
IDISPSTFRK	Q9Y2W1	Thyroid hormone receptor-associated protein 3	THRAP3	Q9Y2W1 1×Phospho [S682(100)]	1701.93	2.32	1	205.5	210.8	172.9	171.4	468	160.7	1.35794	0.526247
ERRPDSPTRPTLR	Q7RTP6	[F-actin]-monooxygenase MICAL3	MICAL3	Q7RTP6 1×Phospho [S1649(98.8)]	1889.99	2.63	1	87.3	132	107	112.9	210.8	118.6	1.3555	0.322177
RTASPPALPK	Q13029	PR domain zinc finger protein 2	PRDM2	Q13029 1×Phospho [S643(100)]	1575.9	3.43	1	98	108.6	107.5	121.2	189.7	113.9	1.35244	0.204633
RPPESPPIVEEWNSR	Q9BTL3	RNA guanine-N7 methyltransferase activating subunit	RAMAC	Q9BTL3 1×Phospho [S36(100)]	2102.03	4.76	1	52.3	67.6	75.7	70.8	110.1	83.5	1.35174	0.163598
LDIPTGTTPQRK	P52732	Kinesin-like protein KIF11	KIF11		1865.03	1.77	1	37.5	44.3	67.3	73.1	64.9	63.5	1.35144	0.139839
YTGEEDGAGGHSPAPPQTEECLR	O94762	ATP-dependent DNA helicase Q5	RECQL5	O94762 1×Phospho [S815(100)]	2767.19	5.08	1	23.5	33.7	29.6	38.5	34.6	44	1.34908	0.0661871
DSSFERR	Q5T200	Zinc finger CCCH domain-containing protein 13	ZC3H13	Q5T200 1×Phospho [S621(100)]	1205.55	1.82	1	34.2	46.3	38.8	49.7	57.3	53.9	1.3487	0.0289111
GILSLPHQASPVSR	O75925	E3 SUMO-protein ligase PIAS1	PIAS1	O75925 1×Phospho [S503(100)]	1770.95	4.29	1	39.5	42.6	56.9	67.9	53.8	65.4	1.34604	0.0807506
SFSISPSRR	P18583	Protein SON	SON	P18583 1×Phospho [S1952(100)]	1345.68	2.39	2	70.8	87	104.9	97.1	165.7	90.6	1.34526	0.308955
ESSPIPSPTSDRK	Q01082	Spectrin beta chain, non-erythrocytic 1	SPTBN1	Q01082 1×Phospho [S2164(99.6)]	1938.99	2.41	1	58.5	61.2	60.7	87.9	75.4	78.8	1.34202	0.00576672
SRSPVDLR	Q13523	Serine/threonine-protein kinase PRP4 homolog	PRPF4B	Q13523 2×Phospho [S292(100); S294(100)]	1318.61	1.83	2	145.8	117	139.5	138.5	256.8	144.2	1.34104	0.311345
ERFSPPR	Q9BXP5	Serrate RNA effector molecule homolog	SRRT	Q9BXP5 1×Phospho [S67(100)]	1197.6	1.93	1	79.1	71.8	102.6	100.3	144.2	95.3	1.34043	0.187209
RAPSPGAYK	P54259	Atrophin-1	ATN1	P54259 1×Phospho [S645(100)]	1484.8	2.61	1	202.2	175.5	178.5	179.5	303.9	260.9	1.33819	0.169324
ASAGTPSLSAGVSPK	Q8TEK3	Histone-lysine N-methyltransferase, H3 lysine-79 specific	DOT1L	Q8TEK3 1×Phospho [S1104(100)]	1867.99	3.51	2	30.1	31.2	41.4	39.4	61.3	36.7	1.33788	0.248896
GAAEEAELEDSDDEEKPVKQDDFPK	Q9UBB9	Tuftelin-interacting protein 11	TFIP11	Q9UBB9 1×Phospho [S98(100)]	3787.86	3.08	1	68.4	98.8	99.7	132.7	86.6	137.6	1.3372	0.193723
LDQPVSAPPSPR	Q16204	Coiled-coil domain-containing protein 6	CCDC6	Q16204 1×Phospho [S244(100)]	1572.8	3.23	2	44.1	45.4	65.2	63.2	80.3	63.1	1.33549	0.12397
ISYIPDEEVSSPSPPQR	Q9Y6M1	Insulin-like growth factor 2 mRNA-binding protein 2	IGF2BP2	Q9Y6M1 1×Phospho [S162(99)]	2210.06	3.01	2	147.8	105.5	122.5	141.4	223.3	136.9	1.33475	0.243105
NSSLGSPSNLCGSPPGSIR	Q9C0B0	RING finger protein unkempt homolog	UNK	Q9C0B0 1×Phospho [S385(100)]	2196.03	3.98	1	48.6	46.8	49.6	50.1	86.6	56.7	1.33379	0.225173
LIEGVHPGSLVEKLPDSPALAK	Q13586	Stromal interaction molecule 1	STIM1	Q13586 1×Phospho [S575(100)]	3037.73	5.57	2	163.5	138.3	159.9	206.7	230.9	178.1	1.33355	0.0403434
NAEAVLQSPGLSGK	Q13045	Protein flightless-1 homolog	FLII	Q13045 1×Phospho [S856(100)]	1909.02	3.45	1	21.4	27.7	22.3	34	31.3	29.2	1.32353	0.0329872
AAMYDIISSPSKDSTK	Q6KC79	Nipped-B-like protein	NIPBL	Q6KC79 1×Phospho [S350(100)]	2481.29	4.03	1	137.5	146	125.6	261.8	122.5	152.7	1.31264	0.374769
RTSPSSLPGR	Q5SNT2	Transmembrane protein 201	TMEM201	Q5SNT2 1×Phospho [S441(100)]	1366.7	2.95	2	131.4	155.2	144.4	162.4	233.6	169.4	1.31183	0.131446
SRSPSPAPEKK	Q8IYB3	Serine/arginine repetitive matrix protein 1	SRRM1		1951.1	1.9	1	81.9	80.8	99.5	86.4	154.7	102.8	1.31159	0.273213
GIITDSFGR	Q9BSQ5	Cerebral cavernous malformations 2 protein	CCM2	Q9BSQ5 1×Phospho [S384(100)]	1274.63	2.08	1	68.4	70.5	60.5	63.4	123.1	74.6	1.30943	0.33023
RRPGAQPLPPPPPSQSPEPTEPHPR	Q9UIS9	Methyl-CpG-binding domain protein 1	MBD1	Q9UIS9 1×Phospho [S297(100)]	3031.55	6.11	1	29.2	30.6	35.8	44.3	41.7	39.1	1.30858	0.0172108
LNHVAAGLVSPSLK	Q05519	Serine/arginine-rich splicing factor 11	SRSF11	Q05519 1×Phospho [S207(100)]	1944.11	5.41	1	39.5	33.6	39.8	63.9	43.9	39.5	1.30469	0.214276
NWTEDMEGGISSPVKK	P08651	Nuclear factor 1 C-type	NFIC	P08651 1×Phospho [S323(99.4)]	2561.29	2.93	1	33.8	29.7	44.2	40.5	52	47.8	1.30269	0.117865
TASETRSEGSEYEEIPK	P48634	Protein PRRC2A	PRRC2A		2451.17	2.15	1	24.3	29.2	26.6	34	38.2	32	1.30087	0.0254443
SDAEEDGGTVSQEEEDRKPK	P27824	Calnexin	CANX	P27824 1×Phospho [S564(100)]	2973.43	8.36	3	200.1	268.3	349.5	354.6	280.1	428.9	1.3004	0.249928
VKSSTPPRQSPSR	Q9UQ35	Serine/arginine repetitive matrix protein 2	SRRM2	Q9UQ35 3×Phospho [S901(99.5); T903(100); S]	2125	3.17	1	75.8	103.6	108.7	148	76.3	149.9	1.29885	0.336355
LPSSPVYEDAASFK	Q14247	Src substrate cortactin	CTTN	Q14247 1×Phospho [S418(99.6)]	2049.03	3.34	2	65.5	66.5	77.4	93.8	98.4	79.5	1.29752	0.0386964
SSPSPEVVKPK	Q15652	Probable JmjC domain-containing histone demethylation protein 2C	JMJD1C	Q15652 1×Phospho [S641(99.5)]	1922.1	1	1	45.3	48.9	45.6	60.9	63.7	56.7	1.29685	0.00408843
SRSRTPPVTR	Q9UQ35	Serine/arginine repetitive matrix protein 2	SRRM2	Q9UQ35 3×Phospho [S1923(100); S1925(100); T1927(100)]; 3×Phospho [S1946(100); S1948(100); T1950(100)]; 3×Phospho [S1958(100); S1960(100); T1962(100)]	1625.72	1.92	1	52.7	67.4	60.7	77.1	77.9	79.3	1.29591	0.0142628
TKGSPRTSPK	Q6P2E9	Enhancer of mRNA-decapping protein 4	EDC4	Q6P2E9 2×Phospho [S914(100); T/S]	1906.02	2.08	2	187.4	212.2	209.8	260.2	271.7	257.6	1.29554	0.00263298
SSFLSSPER	Q4AC94	C2 domain-containing protein 3	C2CD3	Q4AC94 1×Phospho [S2132(99.5)]	1318.62	1.55	1	48.6	54.7	51.7	63.4	74.1	63.3	1.29548	0.0187208
VPAKLSPMK	P35658	Nuclear pore complex protein Nup214	NUP214	P35658 1×Phospho [S940(100)]	1738.03	1.62	1	42.4	46.8	50.8	75.6	59.1	46.3	1.29286	0.196218
LASPELER	P05412	Transcription factor AP-1	JUN	P05412 1×Phospho [S73(100)]	1223.62	2.91	1	95.5	95.2	89.6	132.7	106.9	122.1	1.2904	0.0246597
FSPPRHELSPPQKR	Q9BXP5	Serrate RNA effector molecule homolog	SRRT	Q9BXP5 2×Phospho [S67(100); S74(100)]	2294.16	2.45	1	59.7	62.8	70.6	82.1	98.3	68.7	1.29001	0.11097
GPSPSPVGSPASVAQSR	O14497	AT-rich interactive domain-containing protein 1A	ARID1A	O14497 1×Phospho [S696(99.4)]	1889.93	3.51	2	41.6	54.4	54.3	70.4	71.7	51.5	1.28809	0.137511
ALSPAELR	Q14160	Protein scribble homolog	SCRIB	Q14160 1×Phospho [S1486(100)]	1165.62	2.69	1	119.8	98.8	98.3	124.6	173	110.3	1.28716	0.208524
SLYASSPGGVYATR	P08670	Vimentin	VIM	P08670 1×Phospho [S56(99.6)]	1737.84	2.85	1	40.8	39.1	46.1	39.8	84.6	37.6	1.28571	0.480908
HELSPPQKR	Q9BXP5	Serrate RNA effector molecule homolog	SRRT	Q9BXP5 1×Phospho [S74(100)]	1629.89	3.12	2	191.1	212.8	273.8	270.1	313.3	287.5	1.28508	0.0811075
AVFVSEGK	P31146	Coronin-1A	CORO1A	P31146 1×Phospho [S230(100)]	1374.74	1.34	1	35.8	53.6	64	62.3	57.3	77.4	1.28422	0.22779
KQSPPRHR	Q5T200	Zinc finger CCCH domain-containing protein 13	ZC3H13	Q5T200 1×Phospho [S387(100)]	1543.86	1.87	2	43.6	74.7	78.3	87.5	64.3	99.5	1.27823	0.293821
LGLPLLTDCAQPSRPHGSPSR	P55199	RNA polymerase II elongation factor ELL	ELL		2568.3	3.54	2	29.6	19.3	21.6	25.4	37.1	27.5	1.2766	0.244314
AAGGAPSPPPPVR	Q4KMP7	TBC1 domain family member 10B	TBC1D10B	Q4KMP7 1×Phospho [S678(100)]	1482.77	3.25	1	72.1	76	73.2	80.1	111.2	91	1.27564	0.0912265
YTLRTSPR	Q8IYH5	ZZ-type zinc finger-containing protein 3	ZZZ3	Q8IYH5 1×Phospho [S381(99.6)]	1302.68	1.97	1	93.5	69.6	68.2	81.4	131.7	81.6	1.2741	0.320213
RPMEEDGEEKSPSK	Q12906	Interleukin enhancer-binding factor 3	ILF3	Q12906 1×Phospho [S382(100)]	2386.19	5.24	2	329.8	336.5	299.7	711.5	227.2	291.5	1.2735	0.594038
LGLAVIHGEAQCTELDMDDGRHSPPMVK	Q14558	Phosphoribosyl pyrophosphate synthase-associated protein 1	PRPSAP1	Q14558 1×Phospho [S215(99)]	3630.75	5.59	2	166.4	153.2	139	210	230.5	143.3	1.273	0.203553
ELRAPSPPVEHPR	Q86WR7	Proline and serine-rich protein 2	PROSER2	Q86WR7 1×Phospho [S179(100)]	1793.93	3.25	1	80.3	91.7	88	90.2	120.4	120.2	1.27231	0.0895579
LVHDSLEDLQMTR	Q9H7F0	Probable cation-transporting ATPase 13A3	ATP13A3	Q9H7F0 1×Phospho [S817(100)]	1881.9	2.54	1	24.3	32	22.3	32.4	38.4	29.2	1.27226	0.149244
TRLSPPR	Q96PK6	RNA-binding protein 14	RBM14	Q96PK6 1×Phospho [S582(100)]	1135.62	2.43	3	315	315.7	412.1	385.4	529.5	410.3	1.27081	0.161751
ASSKTSPHWK	Q9BRD0	BUD13 homolog	BUD13		1896.03	1.93	1	62.2	80.5	71.5	80.3	109.6	82.1	1.26984	0.150531
QGPVSQSATQQPVTADKQQGHEPVSPR	Q9BTA9	WW domain-containing adapter protein with coiled-coil	WAC	Q9BTA9 1×Phospho [S511(100)]	3395.71	5.24	1	30.5	60.3	44.9	60.5	45.2	66.1	1.26603	0.320981
RNSLQHHQDDTK	Q6ZU80	Centrosomal protein of 128 kDa	CEP128	Q6ZU80 1×Phospho [S1008(100)]	2017	5.29	1	53.1	75.8	75.7	90.2	74.2	94.6	1.26588	0.136981
YRSPEPDPYLSYR	P49761	Dual specificity protein kinase CLK3	CLK3	P49761 1×Phospho [S157(100)]	1951.92	3.96	2	166.4	149.6	152.2	180.4	250.7	160.9	1.26442	0.211411
RPPEDDFRRPPEEDFRHSPEEDFR	Q8IXT5	RNA-binding protein 12B	RBM12B	Q8IXT5 1×Phospho [S710(100)]	3364.53	2.29	1	79.5	57.8	57.4	62.3	114.9	68.9	1.264	0.397039
YGYLSLPKPMK	Q9UBT7	Alpha-catulin	CTNNAL1	Q9UBT7 1×Phospho [S538(100)]	2080.15	1.24	1	49	36.7	29.9	51.7	47.8	46.6	1.26384	0.154361
LSMEDSKSPPPK	Q9NQG5	Regulation of nuclear pre-mRNA domain-containing protein 1B	RPRD1B		2099.11	1.72	1	51.5	79.2	97.6	92.7	72.8	122.8	1.26281	0.368866
RLEISPDSSPER	Q99959	Plakophilin-2	PKP2	Q99959 2×Phospho [S151(100); S]	1774.8	3.77	1	44.9	44.4	52.2	62.1	66.2	50.3	1.26219	0.0835152
TTTAAGSSHSRPGVPVEGSPGRNPGV	Q8NE01	Metal transporter CNNM3	CNNM3	Q8NE01 1×Phospho [S700(100)]	2784.36	4.97	1	37.9	39	36.5	60	39.1	44	1.2619	0.194098
HGSGPPSSGGGLYR	Q9HC52	Chromobox protein homolog 8	CBX8	Q9HC52 1×Phospho [S311(100)]	1637.76	3.55	1	70.4	90.9	64	97.4	89.4	97.4	1.26143	0.0830358
DQHHLGSPSR	Q9H8M2	Bromodomain-containing protein 9	BRD9	Q9H8M2 1×Phospho [S566(99.6)]	1442.67	3.6	1	25.5	62.3	41.6	64.1	45.4	53.6	1.26043	0.400316
HVSPVTPPR	Q13443	Disintegrin and metalloproteinase domain-containing protein 9	ADAM9	Q13443 1×Phospho [S758(100)]	1298.68	3.13	1	98.8	83.7	98.3	103.4	160.8	89.2	1.25855	0.341544
APSPTKPLRR	Q96FF9	Sororin	CDCA5		1660.97	1.89	2	306	322	305.1	347	470.8	356.4	1.25839	0.116025
KVEEEQEADEEDVSEEEAESK	Q9H3N1	Thioredoxin-related transmembrane protein 1	TMX1	Q9H3N1 1×Phospho [S247(100)]	3205.48	5.95	1	49.8	42.1	68.2	70.6	42.3	88.5	1.25796	0.425136
FLPLNIRNSPFTR	Q7Z6E9	E3 ubiquitin-protein ligase RBBP6	RBBP6	Q7Z6E9 1×Phospho [S873(100)]	1884.01	3.63	1	44.1	51.6	34.8	56.2	55	52.9	1.25747	0.0865945
RSYSPDGK	P43243	Matrin-3	MATR3	P43243 1×Phospho [S598(100)]	1447.73	2.72	2	70	76.1	66.3	107	67.1	92.5	1.25518	0.206806
RASFAEK	Q15149	Plectin	PLEC	Q15149 1×Phospho [S1721(100)]	1346.72	3.31	2	345.9	357.5	314.3	338.4	593.3	345.4	1.25489	0.365609
SPSLSPSPPSPLEK	P46821	Microtubule-associated protein 1B	MAP1B	P46821 1×Phospho [S1265(100)]	1961.04	2.97	1	27.6	31.2	33.6	47.7	33.3	34.8	1.25325	0.186052
KPSGLNGEASKSQEMVHLVNK	P16070	CD44 antigen	CD44		3249.78	3.02	1	18.1	33.7	35.3	41.8	29.1	38.1	1.25144	0.334422
RVKSPGGPGSHVR	O75382	Tripartite motif-containing protein 3	TRIM3	O75382 1×Phospho [S437(100)]	1872.04	2.33	1	58.5	69.1	56.9	68.8	103.2	58.8	1.25095	0.331587
SIDRGLER	Q5VTL8	Pre-mRNA-splicing factor 38B	PRPF38B	Q5VTL8 1×Phospho [S320(100)]	1254.64	2.39	2	243.8	224.3	257.1	252.5	408.3	245.4	1.24959	0.326471
AKNSDLLTSPDVGLLK	P05412	Transcription factor AP-1	JUN	P05412 1×Phospho [S63(99.6)]	2438.39	4.14	1	119	126.6	113.8	158.8	145.5	144.2	1.24791	0.00760077
AKSLDGVTNDR	Q9UBM7	7-dehydrocholesterol reductase	DHCR7	Q9UBM7 1×Phospho [S14(100)]	1713.89	3.09	1	161.8	142.1	164.2	175.4	215.7	192.9	1.2476	0.046899
ASVRGSSEEDEDARTPDR	Q8NC56	LEM domain-containing protein 2	LEMD2	Q8NC56 2×Phospho [S138(100); T147(99.2)]	2365.99	5.33	1	106.7	104.1	97.6	144.8	103.3	136.5	1.24708	0.121657
KPSSAAYQK	P34741	Syndecan-2	SDC2	P34741 1×Phospho [S188(99.7)]	1746.98	2.08	1	53.5	52.8	56.2	62.7	83.5	56.2	1.24554	0.184255
ESVSPEDSEK	P35251	Replication factor C subunit 1	RFC1	P35251 1×Phospho [S368(100)]	1644.78	2.37	1	97.6	96	96.4	115.4	114.5	131	1.24448	0.0117406
RPQRPRSPPLPAVIR	Q9Y6X9	ATPase MORC2	MORC2	Q9Y6X9 1×Phospho [S615(100)]	2049.18	4.51	1	64.6	80	75.3	84.1	102.5	87	1.2442	0.0704579
GHYEVTGSDDETGKLQGSGVSLASK	Q09666	Neuroblast differentiation-associated protein AHNAK	AHNAK	Q09666 1×Phospho [S5841(99.3)]	3289.66	4.24	1	63.4	105.2	77.9	102.3	81.8	122.1	1.24219	0.304193
SDQDSDSDQPSRK	Q6PD62	RNA polymerase-associated protein CTR9 homolog	CTR9	Q6PD62 1×Phospho [S1085(100)]	2002.91	1.74	1	25.1	48.5	27.3	46.6	36.6	41.9	1.23984	0.370342
DSENLASPSEYPENGER	P52948	Nuclear pore complex protein Nup98-Nup96	NUP98	P52948 1×Phospho [S623(100)]	2202.94	5.18	2	63.4	65.2	76.2	89.7	65.9	98.3	1.23975	0.193502
RRSPSYSR	Q14004	Cyclin-dependent kinase 13	CDK13		1317.66	1.83	1	34.6	65.1	50.1	63.6	42.7	79.3	1.23899	0.435371
TPVSGSLKSPVPR	Q8NI27	THO complex subunit 2	THOC2	Q8NI27 1×Phospho [S1393(100)]	1863.05	2.33	1	96.8	88.2	86.1	126.2	81.1	128.2	1.23755	0.243877
RASQEANLLTLAQK	Q6PJG2	ELM2 and SANT domain-containing protein 1	ELMSAN1	Q6PJG2 1×Phospho [S461(100)]	2081.15	4.37	1	49	38.7	45.2	49	62.7	52.7	1.23702	0.107508
METEADAPSPAPSLGER	Q12873	Chromodomain-helicase-DNA-binding protein 3	CHD3	Q12873 1×Phospho [S1601(100)]	2082.93	3.03	2	82.8	93.2	100.4	115.4	106	120.5	1.23698	0.0303131
DLPDGHAASPR	Q9P1Y5	Calmodulin-regulated spectrin-associated protein 3	CAMSAP3	Q9P1Y5 1×Phospho [S334(100)]	1444.68	3.88	1	96.8	100.8	103.5	109.1	135.2	127.5	1.23481	0.0418886
FLESPSR	Q9ULM3	YEATS domain-containing protein 2	YEATS2	Q9ULM3 1×Phospho [S118(100)]	1144.56	1.99	1	137.1	116.4	115.7	141.9	177.2	136.7	1.23456	0.1179
IISSSPNKK	Q8TCN5	Zinc finger protein 507	ZNF507		1741.02	1.79	1	280.8	237.1	256.9	270.1	391.2	294.8	1.234	0.196587
SMSPFRGPK	Q99640	Membrane-associated tyrosine- and threonine-specific cdc2-inhibitory kinase	PKMYT1	Q99640 1×Phospho [S143(100)]	1544.81	2.11	1	121.1	129.1	115.7	201.7	140.3	109.4	1.23367	0.357059
ITSPLMEPSSIEK	P28066	Proteasome subunit alpha type-5	PSMA5		1986.03	2.48	1	29.2	23.1	27	29.5	37.7	30.6	1.23329	0.119972
HVTLPSSPR	Q5T4S7	E3 ubiquitin-protein ligase UBR4	UBR4		1302.68	3.33	2	163.1	197.1	191	212.3	264.7	202.6	1.23295	0.122901
KLSRSPSPR	Q05519	Serine/arginine-rich splicing factor 11	SRSF11	Q05519 2×Phospho [S366(99.7); S]	1645.86	2.12	1	91.8	94.6	91	105	113.2	123.5	1.2318	0.0171894
MALPPQEDATASPPR	Q9UQ35	Serine/arginine repetitive matrix protein 2	SRRM2	Q9UQ35 1×Phospho [S1179(99.1)]	1889.9	2.1	1	61.8	44.3	50.1	55.5	86.1	50.6	1.23047	0.382456
FCESPTSDLEMR	Q9ULD9	Zinc finger protein 608	ZNF608		1796.74	1.55	1	88.1	121.2	111	141.9	88.8	163	1.22916	0.368237
SLSPSVR	Q96PE2	Rho guanine nucleotide exchange factor 17	ARHGEF17	Q96PE2 1×Phospho [S79(100)]	1054.55	2.14	1	119.8	108	121.6	122.8	165.6	140.9	1.22868	0.112155
SPIRGSPR	Q9HCD5	Nuclear receptor coactivator 5	NCOA5	Q9HCD5 1×Phospho [S34(100)]	1178.62	1.27	1	31.7	38.5	32	48.8	36.9	39.8	1.22798	0.139085
ETPAATEAPSSTPK	P80723	Brain acid soluble protein 1	BASP1	P80723 1×Phospho [T196(100)]	1924.97	3.57	1	81.9	87.2	69.2	81.4	117.6	93.2	1.22619	0.206283
DHSPTPSVFNSDEER	Q6UN15	Pre-mRNA 3'-end-processing factor FIP1	FIP1L1	Q6UN15 1×Phospho [S492(100)]	2025.88	3.88	1	37.5	67.4	47.3	70.8	55	60.7	1.22536	0.314104
SRSPLELEPEAK	Q92466	DNA damage-binding protein 2	DDB2	Q92466 2×Phospho [S24(100); S26(100)]	1973.98	4.63	1	44.5	60.3	61.4	67.7	71.2	64.7	1.22503	0.0969584
FPPEDFRHSPEDFRRPR	Q8IXT5	RNA-binding protein 12B	RBM12B	Q8IXT5 1×Phospho [S575(100)]	2494.2	3.25	1	40.8	38.5	33.4	36.9	58	43.1	1.22449	0.272422
SGVSLAALKK	P10412; P16403	Histone H1.4	HIST1H1E	P10412 1×Phospho [S58(100)]; P16403 1×Phospho [S58(100)]	1741.06	2.99	1	115.7	119.5	116	154	152.5	121.9	1.21982	0.0709138
KVPRVSLER	Q13263	Transcription intermediary factor 1-beta	TRIM28	Q13263 1×Phospho [S489(100)]	1621.96	2.13	1	92.7	90.7	88.9	88.6	135.9	107.5	1.21924	0.222465
TPQSPTLPPAK	P78310	Coxsackievirus and adenovirus receptor	CXADR	P78310 1×Phospho [S332(100)]	1674.92	2.31	4	235.9	240.9	245.1	286.7	295.3	297.8	1.21873	0.000252621
AAPQSPSVPK	O75694	Nuclear pore complex protein Nup155	NUP155	O75694 1×Phospho [S992(100)]	1519.83	2.8	2	199.7	171.5	196.4	232.8	207.8	251	1.21846	0.0546368
SLTNSHLEKK	Q9H2H9	Sodium-coupled neutral amino acid transporter 1	SLC38A1	Q9H2H9 1×Phospho [S52(100)]	1924.09	1.63	1	81.9	72.2	70.1	82.8	91	99.3	1.21811	0.0529532
SRSPLAIRR	Q9UQ35	Serine/arginine repetitive matrix protein 2	SRRM2	Q9UQ35 2×Phospho [S2044(100); S2046(100)]	1444.74	1.91	1	110.4	100.7	116.2	97.4	186.8	114.1	1.21693	0.442759
LVEPHSPSPSSK	O15014	Zinc finger protein 609	ZNF609	O15014 1×Phospho [S576(100)]	1802.95	3.83	1	119.8	108.7	124.2	123	196	110.1	1.21661	0.401171
SVDISLGDSPRR	Q6IQ23	Pleckstrin homology domain-containing family A member 7	PLEKHA7	Q6IQ23 1×Phospho [S612(100)]	1610.81	5.36	1	119	115.4	120.4	126.8	194.2	110.6	1.21646	0.374584
QRSPSPAPAPAPAAAAGPPTR	Q9H7N4	Splicing factor, arginine/serine-rich 19	SCAF1	Q9H7N4 2×Phospho [S498(100); S500(100)]	2357.14	5.97	1	46.5	62.1	56	71.1	50.3	78.8	1.21628	0.286042
EGSPGSQQHPPSQK	Q13796	Protein Shroom2	SHROOM2	Q13796 1×Phospho [S974(100)]	2001.98	3.94	1	29.6	35.9	35.3	40.9	41.9	39.8	1.21627	0.0256975
VLSPGVSHR	Q14676	Mediator of DNA damage checkpoint protein 1	MDC1	Q14676 1×Phospho [S108(100)]	1260.67	3.18	2	77	66.3	80.4	70.4	130.7	70.6	1.21457	0.47894
QITTSPITVR	O95835	Serine/threonine-protein kinase LATS1	LATS1		1424.77	1.45	1	46.5	71.9	64.2	74.4	65.4	81.9	1.21413	0.217125
IHDLEDDLEMSSDASDASGEEGGRVPK	P35269	General transcription factor IIF subunit 1	GTF2F1	P35269 1×Phospho [S224(100)]	3413.55	4.64	1	56	78.5	71.3	81.2	97.7	70.8	1.21331	0.227086
KSHHANSPTAGAAK	Q15555	Microtubule-associated protein RP/EB family member 2	MAPRE2	Q15555 1×Phospho [S200(100)]	2144.16	3.52	1	65.1	89.6	65.9	101.2	82.3	84	1.2126	0.19484
RASSPFR	Q14978	Nucleolar and coiled-body phosphoprotein 1	NOLC1	Q14978 1×Phospho [S622(99.5)]	1129.57	1.91	1	56.8	65.7	60.5	77.6	77.5	66.8	1.21257	0.0425568
DRTPPHLLYSDRDR	Q8NDT2	Putative RNA-binding protein 15B	RBM15B	Q8NDT2 1×Phospho [T532(100)]	2050.01	4.72	1	46.1	52.4	47.7	51.7	60.8	64.7	1.21204	0.0736833
NWGAVVRSPEGTPQK	Q86WB0	Nuclear-interacting partner of ALK	ZC3HC1	Q86WB0 1×Phospho [S24(100)]	2164.13	3.34	1	95.9	139.3	135.5	142.6	137.8	168.9	1.21203	0.196254
LAIQGPEDSPSR	Q15773	Myeloid leukemia factor 2	MLF2		1578.77	3.13	2	161.8	183.8	214	206.4	256.3	215.5	1.21194	0.140477
SSPSKCPSLDDR	P38398	Breast cancer type 1 susceptibility protein	BRCA1	P38398 1×Phospho [S1497(99.5)]	1886.91	2.11	1	90.6	88.5	112.7	133.8	106.1	113.6	1.21145	0.14363
RLAAAEETAVSPR	Q9BUH6	Protein PAXX	PAXX	Q9BUH6 1×Phospho [S148(100)]	1679.87	4.62	1	118.6	120.7	131.5	115.1	205.9	128	1.2109	0.414263
RHSDENDGGQPHK	Q09161	Nuclear cap-binding protein subunit 1	NCBP1	Q09161 1×Phospho [S7(100)]	2014.95	5.33	1	37.9	58.4	63.5	68.6	41.9	82.6	1.20839	0.480186
SISLRRSR	Q16629	Serine/arginine-rich splicing factor 7	SRSF7	Q16629 3×Phospho [S165(100); S167(100); S171(100)]	1443.65	2.11	1	140.4	157.1	121.4	163.3	180.7	161.9	1.20769	0.0723091
NGSTAVAESVASPQK	Q12888	TP53-binding protein 1	TP53BP1	Q12888 1×Phospho [S1028(100)]	1984.02	3.54	1	37.9	54.5	49.9	62.3	48.1	61.4	1.20731	0.218884
RRSPPADAIPK	P18754	Regulator of chromosome condensation	RCC1	P18754 1×Phospho [S11(100)]	1745.98	3.17	3	544	477.5	476.8	527.8	741.8	538.1	1.2065	0.231415
RDYDDMSPR	P61978	Heterogeneous nuclear ribonucleoprotein K	HNRNPK	P61978 1×Phospho [S284(100)]	1463.62	3.82	2	171.3	204	198.1	269.2	219.1	203.3	1.20614	0.15154
SPHRSSPSDTRPK	Q8IWS0	PHD finger protein 6	PHF6		1990.03	2.79	1	54.8	98.2	65.9	85.5	94.9	83.5	1.20557	0.328278
YSPTSPTYSPTSPK	P24928	DNA-directed RNA polymerase II subunit RPB1	POLR2A	P24928 2×Phospho [S1913(99.4); T1915(100)]; 2×Phospho [S1927(99.4); T1929(100)]	2130.98	2.57	2	23.9	36	30.3	45.2	28	35.5	1.2051	0.368033
DTPRPDHPPHDGHSPASR	Q9C0J8	pre-mRNA 3' end processing protein WDR33	WDR33	Q9C0J8 1×Phospho [S1210(100)]	2285.04	4.97	2	35	41.6	32.7	44.3	31.4	56	1.20494	0.380846
GPIHSPVELK	Q16649	Nuclear factor interleukin-3-regulated protein	NFIL3	Q16649 1×Phospho [S301(100)]	1614.9	3.59	1	63	54.7	73.9	74	105.8	50.8	1.20355	0.484257
FSSPIVK	P49790	Nuclear pore complex protein Nup153	NUP153	P49790 1×Phospho [S529(99.7)]	1315.74	1.79	1	77.4	78.5	86.3	99.2	92.7	99.5	1.20314	0.0101105
YNASSVTPESLRK	Q04656	Copper-transporting ATPase 1	ATP7A	Q04656 1×Phospho [T327(100)]	1990.04	3.05	1	68.4	76.3	72.4	85	83.3	92.9	1.20313	0.0170179
AASPYSQRPASPTAIR	Q99569	Plakophilin-4	PKP4	Q99569 1×Phospho [S281(99.5)]	1982.01	3.94	1	72.5	96.9	81.4	97.8	94.5	109.4	1.20295	0.114772
NQSPTEAEKPASSSLPSSPPPQLLTR	Q99567	Nuclear pore complex protein Nup88	NUP88	Q99567 1×Phospho [S35(99.1)]	3257.68	2.6	1	27.2	33.2	36.7	45	26.4	45.4	1.20288	0.392286
SATTTGSPGTEK	Q6GYQ0	Ral GTPase-activating protein subunit alpha-1	RALGAPA1	Q6GYQ0 1×Phospho [S740(99.7)]	1674.84	2.98	2	104.6	126.3	129.1	117.6	195.3	120	1.2025	0.413581
KAESSSDEEEESEKQK	Q8WWQ0	PH-interacting protein	PHIP	Q8WWQ0 3×Phospho [S879(100); S880(100); S881(100)]	2996.36	3.81	1	99.2	132.7	94.6	139.2	107.7	145.6	1.20214	0.259886
AGGPATPLSPTR	Q03252	Lamin-B2	LMNB2	Q03252 1×Phospho [S37(100)]	1433.74	3.14	2	110.8	123.8	117.6	148.2	116.8	158.3	1.20187	0.143451
DKLCSPLSEPGDPSK	Q5VUA4	Zinc finger protein 318	ZNF318	Q5VUA4 1×Phospho [S2189(99.6)]	2397.23	4.71	1	120.7	138.7	157.4	166	138.7	196.2	1.20178	0.227777
AQSPGSPLHAR	Q13796	Protein Shroom2	SHROOM2	Q13796 1×Phospho [S1039(100)]	1429.72	3.8	2	58.9	69.8	59	83	51.4	90.8	1.19979	0.376535
RTPSPPPR	Q8IYB3	Serine/arginine repetitive matrix protein 1	SRRM1	Q8IYB3 1×Phospho [S583(100)]	1216.64	2.39	1	80.3	61.7	60.2	68.4	68.7	105.4	1.19931	0.387966
ADVGRLSPEVK	P49815	Tuberin	TSC2	P49815 1×Phospho [S1411(100)]	1708.94	2.16	1	60.9	77.5	84.7	100.5	90	76.9	1.19857	0.206753
ESVPEFPLSPPK	P16949	Stathmin	STMN1	P16949 1×Phospho [S38(100)]	1864.99	2.68	1	20.2	21	29.9	26.3	27.4	31.5	1.19831	0.249101
LLLERPSPIRDRR	Q96T37	RNA-binding protein 15	RBM15	Q96T37 1×Phospho [S700(100)]	1930.09	3.47	1	123.1	127.5	132	116.7	218.9	122.8	1.19812	0.488982
HPNYSPPGSPIEK	Q9UHF7	Zinc finger transcription factor Trps1	TRPS1	Q9UHF7 2×Phospho [S1081(100); S1085(100)]	2040.96	2.91	1	49	61.7	53.4	53.3	74.3	68.9	1.19744	0.213858
RPPEEDFRHSPEEDFRQSPQEHFR	Q8IXT5	RNA-binding protein 12B	RBM12B	Q8IXT5 2×Phospho [S710(100); S718(100)]	3441.5	5.55	1	45.7	38.8	38.6	59.1	38.3	49.9	1.19659	0.279517
NSPPFLK	Q5VUA4	Zinc finger protein 318	ZNF318	Q5VUA4 1×Phospho [S709(100)]	1340.74	2.01	1	44.1	63.5	78.3	90.4	59.8	72	1.19527	0.414723
LESLSETPGPSSPRQPR	Q12774	Rho guanine nucleotide exchange factor 5	ARHGEF5		2147.07	1.82	1	81.1	80.3	81.1	81.9	109.6	98.1	1.19423	0.122538
MEITIRNSPYRR	P21127	Cyclin-dependent kinase 11B	CDK11B	P21127 1×Phospho [S65(100)]	1844.94	2.34	1	48.2	78.8	105.8	116	63.6	98.3	1.19373	0.543414
LGAGGGSPEKSPSAQELK	Q9UNE7	E3 ubiquitin-protein ligase CHIP	STUB1	Q9UNE7 2×Phospho [S19(100); S]	2560.3	3.41	1	145.8	125.4	132	158.5	136.8	185.6	1.19271	0.166653
SSPPLRTPDVLESSGPAVR	O75676	Ribosomal protein S6 kinase alpha-4	RPS6KA4	O75676 1×Phospho [S682(99.4)]	2274.17	4.01	1	82.4	92.4	108.9	110.9	128.3	99	1.1921	0.18909
FIQELSGSSPKR	Q01664	Transcription factor AP-4	TFAP4	Q01664 1×Phospho [S121(100)]	1887.01	2.09	1	51.9	46.8	57.9	64.8	76.9	44.9	1.19157	0.368055
EDVEVAESPLR	Q99567	Nuclear pore complex protein Nup88	NUP88	Q99567 1×Phospho [S517(100)]	1552.75	2.82	1	62.6	87.3	109.8	111.3	89.8	108.2	1.19099	0.33766
RVSPSPPR	Q5VUA4	Zinc finger protein 318	ZNF318	Q5VUA4 1×Phospho [S79(100)]	1204.64	3.09	1	108.7	145.3	130.5	164.4	144.9	148.2	1.18986	0.117256
EYGSPLK	P21127	Cyclin-dependent kinase 11B	CDK11B	P21127 1×Phospho [S589(100)]	1331.7	2.29	1	257.4	266.6	310.7	358.7	262.8	371.5	1.18965	0.237687
FLMECRNSPVTK	Q13541	Eukaryotic translation initiation factor 4E-binding protein 1	EIF4EBP1	Q13541 1×Phospho [S65(100)]	2020.02	2	1	50.6	52	53.4	56.7	74.6	54.1	1.18846	0.205799
YSHSYLSDSDTEAK	Q92614	Unconventional myosin-XVIIIa	MYO18A	Q92614 1×Phospho [S2041(100)]	2140.98	3.91	1	84	99.6	94.1	123.9	81.9	123.8	1.18689	0.3048
GPALTPIRDEEWGGHSPRSPR	Q86X29	Lipolysis-stimulated lipoprotein receptor	LSR	Q86X29 2×Phospho [S464(100); S467(100)]	2704.26	3.66	1	28.4	35.9	37.2	42.5	39.3	38.6	1.18621	0.103137
GIVVYTGDR	P05023	Sodium/potassium-transporting ATPase subunit alpha-1	ATP1A1	P05023 1×Phospho [Y260(99.6)]	1288.65	2.01	1	52.7	50	55.5	55.8	65.1	66.6	1.18521	0.0590035
KLNSPEETAFQTPK	Q9BTX1	Nucleoporin NDC1	NDC1	Q9BTX1 1×Phospho [S406(100)]	2357.27	5.69	1	119.4	142.5	149.1	178.3	131.5	177.2	1.18491	0.228971
SRSFDYNYR	O75494	Serine/arginine-rich splicing factor 10	SRSF10	O75494 1×Phospho [S133(100)]	1516.68	3.53	2	206.7	185	195.2	273.7	204.6	216.7	1.18419	0.180006
AAPPPPPPPPPLESSPR	Q5T4S7	E3 ubiquitin-protein ligase UBR4	UBR4		2013.04	3.17	1	42.4	34.3	45.6	45.9	47.8	51.1	1.18397	0.111886
STDSSSVSGSLQQETK	Q9H8G2	Caspase activity and apoptosis inhibitor 1	CAAP1		2179.05	3.02	1	70.4	77.5	76.2	90.6	99.7	75	1.18385	0.142449
GSRPPLILQSQSLPCSSPR	Q6KC79	Nipped-B-like protein	NIPBL		2389.23	5.99	1	95.9	105.8	137.1	141.4	123.4	136.2	1.18359	0.199912
QEPSPKPNNK	Q8N684	Cleavage and polyadenylation specificity factor subunit 7	CPSF7	Q8N684 1×Phospho [S60(100)]	1906.04	2.07	1	49.8	73.2	92.7	94.4	66.3	94.6	1.18359	0.444072
LRPVSPEEIRR	Q08AE8	Protein spire homolog 1	SPIRE1	Q08AE8 1×Phospho [S387(100)]	1660.91	2.5	1	145.8	154.9	136.4	182.6	162.4	172.2	1.18325	0.0278801
VEEEQEADEEDVSEEEAESK	Q9H3N1	Thioredoxin-related transmembrane protein 1	TMX1	Q9H3N1 1×Phospho [S247(100)]	2848.22	4.94	1	94.3	87.5	140.9	152	78.3	151.5	1.18314	0.543194
KASPEAASTPRDPIDVDLPEEAER	P29590	Protein PML	PML	P29590 1×Phospho [S403(100)]	3131.57	3.27	1	42.8	52.8	60.5	75.6	45.4	63.5	1.18193	0.404273
SPGLCSDSLEK	Q5VUA4	Zinc finger protein 318	ZNF318	Q5VUA4 1×Phospho [S136(100)]	1730.84	2.86	1	88.1	105.2	120.7	139	100.9	131	1.18121	0.273057
IPSPNILK	Q5VUA4	Zinc finger protein 318	ZNF318	Q5VUA4 1×Phospho [S2101(100)]	1419.84	2.64	2	137.5	143.2	193.8	206.9	169.5	184	1.18103	0.243379
DSYVGDEAQSKR	P60709; P68133	Actin, cytoplasmic 1	ACTB	P60709 1×Phospho [S60(100)]; P68133 1×Phospho [S62(100)]	1892.92	3.18	1	58.1	77.8	74.1	83.9	74.5	89.6	1.18095	0.165554
RIDFTPVSPAPSPTR	Q7Z309	Protein FAM122B	FAM122B		1950	4.35	1	24.7	38.4	43.5	47.2	34.4	44.2	1.18011	0.400853
AESPEEVACRK	Q7Z6Z7	E3 ubiquitin-protein ligase HUWE1	HUWE1	Q7Z6Z7 1×Phospho [S1395(100)]	1813.89	1.22	1	65.9	61.2	58.8	81.9	76.2	61.2	1.17967	0.162703
GKNSDEEAPK	Q9UNL4	Inhibitor of growth protein 4	ING4	Q9UNL4 1×Phospho [S150(100)]	1841.96	3.47	1	102.9	136.2	125.4	131.6	138.8	159.5	1.17942	0.166041
RLEISPDSSPER	Q99959	Plakophilin-2	PKP2	Q99959 1×Phospho [S155(99.8)]	1694.83	4.9	2	114.5	151	117.4	135.8	164.6	151	1.1789	0.187181
DTQRGEPEGGSQDQK	Q14676	Mediator of DNA damage checkpoint protein 1	MDC1	Q14676 1×Phospho [S955(100)]	2170.02	2.47	1	21.8	37.1	26.1	41.4	14.1	44.7	1.17882	0.660926
KPSDEEFASR	Q14155	Rho guanine nucleotide exchange factor 7	ARHGEF7	Q14155 1×Phospho [S694(100)]	1703.84	2.08	1	77	90.3	99.5	90.2	124.2	100	1.17841	0.257671
MDRTPPPPTLSPAAITVGR	Q8NDX5	Polyhomeotic-like protein 3	PHC3	Q8NDX5 1×Phospho [T609(100)]	2286.19	5.2	1	104.6	113.1	118.5	132.2	168	95.8	1.17787	0.400962
SPSPLTGK	Q9P2F8	Signal-induced proliferation-associated 1-like protein 2	SIPA1L2	Q9P2F8 1×Phospho [S1652(100)]	1324.73	2.11	1	106.2	131.7	155	181.3	124.7	156.7	1.17765	0.342272
TAQVPSPPR	Q9UKV3	Apoptotic chromatin condensation inducer in the nucleus	ACIN1	Q9UKV3 1×Phospho [S1004(100)]	1261.65	2.65	3	220.7	245.6	317.3	290.5	339.3	292.9	1.17751	0.233009
NFELVDSSPCKK	Q96GX5	Serine/threonine-protein kinase greatwall	MASTL	Q96GX5 1×Phospho [S453(99.6)]	2191.14	2.8	1	152.8	161.9	191.5	207.8	176	212	1.17701	0.140822
RCSDPSLNEK	Q13615	Myotubularin-related protein 3	MTMR3	Q13615 1×Phospho [S633(100)]	1743.85	2.98	1	135.1	130	180.2	145	200.1	179	1.17696	0.310296
KTPLALAGSPTPK	O95785	Protein Wiz	WIZ	O95785 1×Phospho [S996(100)]	2048.21	2.99	1	60.1	62.1	61.2	79.8	72.9	63.1	1.17666	0.0912829
KEQSEVSVSPR	Q7L4I2	Arginine/serine-rich coiled-coil protein 2	RSRC2	Q7L4I2 1×Phospho [S32(100)]	1783.94	3.47	1	362.4	216.1	194.5	223.3	178.5	507.7	1.17658	0.714393
GPAGEAGASPPVRR	Q13425	Beta-2-syntrophin	SNTB2	Q13425 1×Phospho [S110(100)]	1630.83	3.72	2	50.2	49.1	45.9	64.1	46.6	60	1.17562	0.193162
FAGHSEAGGGSGDRRR	O96013	Serine/threonine-protein kinase PAK 4	PAK4	O96013 1×Phospho [S148(100)]	1925.89	3.11	1	29.2	50.3	25.9	44.8	32.5	46.6	1.17552	0.523603
TASETRSEGSEYEEIPKR	P48634	Protein PRRC2A	PRRC2A	P48634 1×Phospho [S1089(100)]	2607.27	4.27	1	51.1	52.8	65.9	71.7	49.3	78.6	1.1755	0.37694
MLQAISPK	P49585	Choline-phosphate cytidylyltransferase A	PCYT1A	P49585 1×Phospho [S315(100)]	1425.79	2.38	1	79.5	94.6	94.3	146.6	89.4	79.5	1.17548	0.505689
TASPLPLRPDAPVEK	Q9HCK8	Chromodomain-helicase-DNA-binding protein 8	CHD8	Q9HCK8 1×Phospho [S1995(100)]	2129.18	3.56	1	94.3	75.3	127.7	126.4	117.1	105.9	1.17524	0.349919
KSPSDTEGLVK	O95297	Myelin protein zero-like protein 1	MPZL1	O95297 1×Phospho [S219(100)]	1928.07	3.19	1	77.8	85.9	91.5	107.5	83.9	108.5	1.17516	0.171971
AAGPASPPEEDPERTK	Q96KM6	Zinc finger protein 512B	ZNF512B	Q96KM6 1×Phospho [S409(100)]	2190.08	1.68	1	140	153.5	152	173.4	198.6	151.5	1.17508	0.142387
TQYNQVPSEDFERTPQSPTLPPAK	P78310	Coxsackievirus and adenovirus receptor	CXADR	P78310 1×Phospho [S332(98.9)]	3268.63	4.73	1	62.6	78	63	88.4	57.2	93.6	1.17485	0.394315
QEPESEEEEEEKQEKEEK	P49756	RNA-binding protein 25	RBM25	P49756 1×Phospho [S583(100)]	3259.59	2.63	1	107.1	144.8	210.3	200.8	119.8	222.3	1.1746	0.568872
DRTPPLLYR	Q96T37	RNA-binding protein 15	RBM15	Q96T37 1×Phospho [T568(100)]	1439.76	3.36	1	114.1	116.2	122.8	111.8	175.6	127.3	1.17445	0.349318
SGGSGHAVAEPASPEQELDQNK	P46013	Proliferation marker protein Ki-67	MKI67	P46013 1×Phospho [S308(100)]	2746.31	4.37	1	87.7	119.6	107.5	132.2	104.1	133.2	1.17376	0.242868
SGITSPVEKR	O14686	Histone-lysine N-methyltransferase 2D	KMT2D	O14686 1×Phospho [S2640(98.4)]	1611.89	2.19	1	166.8	154.1	143.2	159.4	190.5	194.6	1.17324	0.109017
KSGSSPKWTHDK	Q9NYF8	Bcl-2-associated transcription factor 1	BCLAF1	Q9NYF8 1×Phospho [S884(99)]	2354.3	3.05	1	107.5	206.9	193.8	161.5	174	260.7	1.17316	0.542379
ALSPGRESPK	Q13207	T-box transcription factor TBX2	TBX2	Q13207 2×Phospho [S705(100); S710(100)]	1659.83	2.18	1	113.7	132.4	101.6	133.8	136.3	137.6	1.17256	0.0910867
LQPERGSPKK	Q9UKV3	Apoptotic chromatin condensation inducer in the nucleus	ACIN1	Q9UKV3 1×Phospho [S729(100)]	1907.11	1.93	1	124.4	130	138.3	150.4	141	168.9	1.17214	0.0692164
CGSGPVHISGQHLVAVEEDAESEDEEEEDVK	P06748	Nucleophosmin	NPM1	P06748 1×Phospho [S125(100)]	3918.76	6.05	5	249.5	255.5	337.5	345.9	248	393.6	1.17211	0.400321
RKHSPSPPPPTPTESR	Q92922	SWI/SNF complex subunit SMARCC1	SMARCC1	Q92922 2×Phospho [S328(100); S330(100)]	2389.18	5.1	1	42.4	52.8	46.8	50.8	69.5	46.1	1.17183	0.353531
YTGSPDSLR	O75051	Plexin-A2	PLXNA2	O75051 1×Phospho [S1630(100)]	1304.61	2.29	1	54.8	74.4	58.8	77.6	66.6	76	1.17128	0.194472
SKSEDMDNVQSK	Q6VMQ6	Activating transcription factor 7-interacting protein 1	ATF7IP	Q6VMQ6 1×Phospho [S559(99.7)]	2135.07	3.47	1	68.8	72.1	73.6	108.6	62.1	80.5	1.1711	0.419066
ARTDEVPAGGSRSEAEDEDDEDYVPYVPLR	Q9UJV9	Probable ATP-dependent RNA helicase DDX41	DDX41		3646.64	3.73	2	65.1	51.6	48.2	61.2	47.2	84.7	1.17101	0.480508
RSSPSARPPDVPGQQPQAAK	Q96JP5	E3 ubiquitin-protein ligase ZFP91	ZFP91		2612.37	4.59	1	54.4	80	79.7	94	64.2	92.5	1.17095	0.397214
KLNLTLSPAK	Q9UKL3	CASP8-associated protein 2	CASP8AP2	Q9UKL3 1×Phospho [S567(100)]	1852.13	4.48	1	188.6	147.6	149.1	179.2	191.2	197.2	1.16959	0.130048
SGSLDSELSVSPK	Q12802	A-kinase anchor protein 13	AKAP13	Q12802 1×Phospho [S2728(100)]	1843.95	2.71	2	204.2	181.1	185.6	261.3	188.4	217.9	1.16938	0.222211
SEDESETEDEEEKSQEDQEQK	P25205	DNA replication licensing factor MCM3	MCM3	P25205 1×Phospho [S672(100)]	3295.45	5.41	1	138.8	186.4	176.9	190.9	172.3	223.7	1.16889	0.247848
VHRPRSPILEEK	Q12830	Nucleosome-remodeling factor subunit BPTF	BPTF	Q12830 1×Phospho [S216(100)]	1999.13	4.01	1	188.6	265.6	294.5	314.2	233.6	327.3	1.16883	0.383572
HDSPDLAPNVTYSLPR	Q9BRD0	BUD13 homolog	BUD13	Q9BRD0 1×Phospho [S271(100)]	2091.01	3.31	1	46.5	35.1	34.6	48.6	44.4	42.8	1.16867	0.199343
SLTRSPPAIR	Q9UQ35	Serine/arginine repetitive matrix protein 2	SRRM2	Q9UQ35 1×Phospho [S2071(100)]	1406.77	3.11	2	283.3	283.4	276.6	286.5	407.4	291.5	1.1685	0.297248
TKPPRPDSPATTPNISVK	P32519	ETS-related transcription factor Elf-1	ELF1	P32519 1×Phospho [S187(100)]	2673.49	4.07	1	72.9	71.6	71.7	86.4	78.4	87.8	1.16836	0.0148247
NADSEIKHSTPSPTR	P49792	E3 SUMO-protein ligase RanBP2	RANBP2	P49792 2×Phospho [S781(98.9); S/T]	2258.06	3.33	1	113.7	146.3	164.9	179.7	128	188.7	1.16827	0.378964
APSPTKPLR	Q96FF9	Sororin	CDCA5	Q96FF9 1×Phospho [S21(100)]	1504.87	1.89	1	130.9	111.4	108.4	134.5	139.2	136	1.16823	0.0521229
LEQNGSPLGR	Q01826	DNA-binding protein SATB1	SATB1	Q01826 1×Phospho [S38(100)]	1379.69	2.45	1	91	119.9	99.3	132.9	113	116	1.16667	0.179033
GTDTQTPAVLSPSKTQATLKPK	P46087	Probable 28S rRNA (cytosine(4447)-C(5))-methyltransferase	NOP2	P46087 1×Phospho [S732(100)]	3265.86	5.35	1	140	124.9	96.4	162.1	70.3	188.9	1.16607	0.627529
GSLASLDSLRK	O60716	Catenin delta-1	CTNND1	O60716 1×Phospho [S349(100)]	1684.94	2.63	1	152.8	140.6	149.8	189.3	150.7	176.7	1.16584	0.109503
LRSPPEALVQGR	Q9UHB6	LIM domain and actin-binding protein 1	LIMA1	Q9UHB6 1×Phospho [S132(100)]	1631.88	4.3	3	143.3	180.8	169.1	242	170	162.8	1.16545	0.380256
IGSPLSPK	Q659C4	La-related protein 1B	LARP1B	Q659C4 1×Phospho [S340(100)]	1336.76	1.94	1	67.9	63.4	61.2	73.1	72.9	78.3	1.16519	0.0160908
LIQSPVTNKK	Q7Z7B1	Phosphatidylinositol-glycan biosynthesis class W protein	PIGW	Q7Z7B1 1×Phospho [S416(100)]	1895.13	3.53	1	164.7	163.9	208.6	231.6	156	238.3	1.16512	0.383557
SGSQGRTDSVEK	Q5VTL8	Pre-mRNA-splicing factor 38B	PRPF38B	Q5VTL8 2×Phospho [S473(100); S475(100)]	1868.86	1.3	1	82.4	106.9	82.1	93.3	110.7	112.2	1.16507	0.217516
EVEDKESEGEEEDEDEDLSK	O95218	Zinc finger Ran-binding domain-containing protein 2	ZRANB2	O95218 1×Phospho [S153(100)]	3107.39	4.6	1	150.7	172.3	270.7	287.2	134.5	269.6	1.16439	0.620669
QVETEEAGVVTTATASVNLKVSPK	O75475	PC4 and SFRS1-interacting protein	PSIP1	O75475 1×Phospho [S177(100)]	3225.76	5.04	4	56.8	44.1	55.5	63.9	30.7	87.5	1.16432	0.640067
TLLSESSSQSSKSPSLSSK	Q9UPU5	Ubiquitin carboxyl-terminal hydrolase 24	USP24		2707.44	1.88	1	71.6	83.3	84.9	120.8	72.3	86.1	1.1643	0.431385
EGDVLRRSEEHSPPR	Q8IXT5	RNA-binding protein 12B	RBM12B	Q8IXT5 2×Phospho [S250(100); S254(100)]	2152.97	2.38	1	61.4	68.7	66.1	67.5	72.4	88.5	1.16412	0.184059
SVASLNRSPER	Q12923	Tyrosine-protein phosphatase non-receptor type 13	PTPN13	Q12923 1×Phospho [S1033(100)]	1524.77	3.1	2	172.1	223.4	212.9	234.5	250.6	222.8	1.16354	0.132591
RPQSPGASPSQAERLPSDSER	Q96T58	Msx2-interacting protein	SPEN	Q96T58 3×Phospho [S736(100); S740(100); S749(98.9)]	2721.16	3.26	1	33.4	46.4	40.7	62.7	28.1	49.4	1.16349	0.574515
VDVKSPK	Q09666	Neuroblast differentiation-associated protein AHNAK	AHNAK	Q09666 1×Phospho [S5077(100)]	1539.91	2.18	2	285.4	300	285.1	395.6	238.3	378.8	1.16335	0.397765
GEQVSQNGLPAEQGSPR	Q01082	Spectrin beta chain, non-erythrocytic 1	SPTBN1	Q01082 1×Phospho [S2138(100)]	2062.98	2.06	1	22.6	35.6	31.3	35.1	38.2	30.8	1.16313	0.329248
RDSLTGSSDLYKR	Q14671	Pumilio homolog 1	PUM1	Q14671 1×Phospho [S709(100)]	2036.06	1.66	1	53.1	75.3	46.1	58.7	70.8	73.4	1.16275	0.393053
ISPPIKEEETKGDSVEK	Q6PJT7	Zinc finger CCCH domain-containing protein 14	ZC3H14	Q6PJT7 1×Phospho [S409(100)]	2882.59	1.74	1	42.4	51.3	66.1	64.5	51.6	69.6	1.16208	0.379388
GFEEEHKDSDDDSSDDEQEKKPEAPK	Q13435	Splicing factor 3B subunit 2	SF3B2	Q13435 3×Phospho [S431(100); S435(100); S436(100)]	4376.97	6.92	4	571.5	697.7	689.2	710.4	624	940.4	1.16156	0.363026
ASFDHSPDSLPLR	Q8NB78	Lysine-specific histone demethylase 1B	KDM1B	Q8NB78 1×Phospho [S17(100)]	1750.84	2.5	1	47.8	48.9	51.3	51.3	69.3	51.3	1.16149	0.260819
QKSDAEEDGGTVSQEEEDRKPK	P27824	Calnexin	CANX	P27824 2×Phospho [S554(100); S564(99.2)]	3538.71	6.22	3	202.6	279.2	345.1	320.5	239.9	399.7	1.16108	0.512429
RPPEEDFRHSPEEDFR	Q8IXT5	RNA-binding protein 12B	RBM12B	Q8IXT5 1×Phospho [S710(100)]	2352.06	4.76	2	142.1	196.1	182.1	217.5	155.1	231.5	1.16106	0.38279
RGRSPSPKPR	Q9UQ35	Serine/arginine repetitive matrix protein 2	SRRM2	Q9UQ35 1×Phospho [S1762(100)]	1675.95	3.49	1	103.4	151.3	149.1	160.6	132.1	176	1.16072	0.345078
AGLGSPERPPK	Q9H6F5	Coiled-coil domain-containing protein 86	CCDC86	Q9H6F5 1×Phospho [S58(100)]	1646.9	2.86	2	297.7	350	365.1	410	299.3	464.4	1.15887	0.366308
TIAHSPTSFTESSSK	Q03164	Histone-lysine N-methyltransferase 2A	KMT2A	Q03164 1×Phospho [S2098(100)]	2118.05	4.39	2	168.4	187.4	186.3	242.9	176.9	208	1.15809	0.227021
TGKDSGNWDTSGSELSEGELEKR	O75400	Pre-mRNA-processing factor 40 homolog A	PRPF40A	O75400 1×Phospho [S938(100)]	3249.59	2.55	1	70.8	142.6	123.5	131.8	104.1	153.9	1.15702	0.532686
GLLSNHTGSPR	Q13111	Chromatin assembly factor 1 subunit A	CHAF1A	Q13111 1×Phospho [S772(99.6)]	1447.73	3.68	2	195.2	164.5	174.8	169.1	262.5	186.8	1.15697	0.404417
ESTSSKSPPR	P78347	General transcription factor II-I	GTF2I	P78347 1×Phospho [S823(100)]	1613.83	2.49	1	36.6	50	55.3	60	36.6	67.5	1.15645	0.532389
GILRTPDTIRR	Q00610	Clathrin heavy chain 1	CLTC	Q00610 1×Phospho [T394(100)]	1606.9	3.37	2	280	254.2	290.7	269.6	426.1	257.9	1.15602	0.48115
LSSPISKR	Q99728	BRCA1-associated RING domain protein 1	BARD1	Q99728 1×Phospho [S330(99.6)]	1425.82	1.69	1	130.9	111.1	93.4	148	107.7	132	1.15593	0.335941
TSSVPEYVYNLHLVENDFVGGRSPVPK	Q99959	Plakophilin-2	PKP2	Q99959 1×Phospho [S102(100)]	3541.81	5	2	155.2	152.1	139.2	172.9	180.1	163	1.15566	0.0292662
IEVKEESPQSK	P11171	Protein 4.1	EPB41	P11171 1×Phospho [S188(100)]	2041.12	2.01	1	74.5	87.5	81.1	93.3	98.2	89.4	1.15549	0.0498983
KQAVGSPR	Q149N8	E3 ubiquitin-protein ligase SHPRH	SHPRH	Q149N8 1×Phospho [S530(100)]	1380.78	2.2	1	100.1	106.3	112.4	128.9	115.9	123.5	1.15527	0.0333518
TASPPPPPKR	Q8IYB3	Serine/arginine repetitive matrix protein 1	SRRM1	Q8IYB3 2×Phospho [T614(100); S616(100)]	1665.85	3.37	1	188.6	249.6	217.8	263.6	228.4	265.6	1.15488	0.188015
NRGPSPEPLK	Q92674	Centromere protein I	CENPI	Q92674 1×Phospho [S284(100)]	1632.89	1.94	1	157.3	159.5	141.1	223.5	169.7	135.3	1.15418	0.421682
TIGSPKR	Q9UBZ9	DNA repair protein REV1	REV1	Q9UBZ9 1×Phospho [S1082(99.5)]	1296.74	1.54	1	109.9	104.4	96.4	127.7	116.9	113.9	1.15385	0.0499737
GSPRYSPR	Q07955	Serine/arginine-rich splicing factor 1	SRSF1	Q07955 2×Phospho [S234(100); S238(100)]	1308.57	2.34	1	151.1	162.2	173.6	187.3	189.8	184.7	1.15383	0.0199703
VPRPPEREDSDNDDDTHVR	O14654	Insulin receptor substrate 4	IRS4	O14654 1×Phospho [S1231(100)]	2558.15	5.72	1	29.2	49.1	39.3	45.9	34.6	55.1	1.15306	0.507588
GSRSSPEPK	Q9UQ35	Serine/arginine repetitive matrix protein 2	SRRM2	Q9UQ35 1×Phospho [S1675(99.6)]	1482.77	2.75	1	196	227.4	218.5	241.5	210.3	288.2	1.15283	0.252691
HLTPEPDIVASTK	Q5JSH3	WD repeat-containing protein 44	WDR44	Q5JSH3 1×Phospho [T219(100)]	1946.04	2.87	1	34.2	29.8	31.8	30.4	32.2	47.8	1.1524	0.439033
YTLENKEEGSLSDTEADAVSGQLPDPTTNPSAGK	Q8N1G4	Leucine-rich repeat-containing protein 47	LRRC47	Q8N1G4 1×Phospho [S520(100)]	4289.1	3.9	1	34.2	34.6	44.5	47.9	25.9	56.7	1.15181	0.588442
SCPELTSGPR	Q13111	Chromatin assembly factor 1 subunit A	CHAF1A	Q13111 1×Phospho [S206(100)]	1412.64	1.18	1	45.7	63.7	48.2	56	48.8	76.7	1.15165	0.473582
RDSDGVDGFEAEGK	Q96KR1	Zinc finger RNA-binding protein	ZFR	Q96KR1 1×Phospho [S1054(100)]	2019.94	4.74	1	79.9	77.4	61.9	103.4	59.1	89.9	1.15146	0.481245
RREEGPPPPSPDGASSDAEPEPPSGR	Q9NTJ3	Structural maintenance of chromosomes protein 4	SMC4	Q9NTJ3 1×Phospho [S22(100)]	2980.36	5.68	2	24.7	32.8	35	35.3	33.6	37.6	1.15135	0.234797
LLEQEALMEQQDPKSPSHK	Q96PY5	Formin-like protein 2	FMNL2	Q96PY5 1×Phospho [S1016(100)]	2991.55	4.23	1	67.5	87.6	100.2	74.9	113.1	105.9	1.15119	0.44217
NSDLLTSPDVGLLK	P05412	Transcription factor AP-1	JUN	P05412 1×Phospho [S63(99.7)]	2010.09	2.58	2	39.1	29.8	39	42.7	41.6	39.8	1.15014	0.166495
RSPSPPPTRR	Q8IYB3	Serine/arginine repetitive matrix protein 1	SRRM1	Q8IYB3 1×Phospho [S551(99.6)]	1459.77	2.05	1	34.2	64.9	41.6	57.1	40	64.7	1.14996	0.582808
DLSPQHMVVR	P49590	Probable histidine--tRNA ligase, mitochondrial	HARS2	P49590 1×Phospho [S67(100)]	1506.73	1.76	1	144.1	149.6	130.1	175.2	146.9	164.9	1.14913	0.105417
DAGGPRPESPVPAGR	Q9BVG9	Phosphatidylserine synthase 2	PTDSS2	Q9BVG9 1×Phospho [S16(100)]	1771.87	3.76	2	195.6	220.8	197.3	249.6	184.6	270.6	1.14844	0.325739
KRSYSPDGK	P43243	Matrin-3	MATR3	P43243 2×Phospho [S596(100); S598(100)]	1884.96	3.12	1	119	168.2	156.9	193.6	157.6	158.8	1.14839	0.311819
SNSDESNFSEK	O95999	B-cell lymphoma/leukemia 10	BCL10	O95999 1×Phospho [S138(100)]	1781.8	3.24	1	66.7	78.1	74.3	96.5	71.8	83.3	1.14833	0.241365
ENSSPSVTSANLDHTKPCWYWDKK	O75909	Cyclin-K	CCNK	O75909 1×Phospho [T20(90.3)]	3846.93	2.18	1	65.5	97.4	84	92.7	87.7	103	1.14783	0.302394
QPDISCILGTGGKSPR	P57740	Nuclear pore complex protein Nup107	NUP107	P57740 1×Phospho [S86(99.4)]	2224.16	2.58	1	90.6	75	66.3	82.3	98.6	85.2	1.14748	0.260371
EDKNGHDGDTHQEDDGEKSD	Q08117	TLE family member 5	TLE5	Q08117 1×Phospho [S196(100)]	2995.32	6.77	1	104.2	140	187.7	170.5	116.7	208.2	1.14702	0.587295
ENPPVEDSSDEDDKR	Q8TCJ2	Dolichyl-diphosphooligosaccharide--protein glycosyltransferase subunit STT3B	STT3B	Q8TCJ2 2×Phospho [S498(100); S499(100)]	2349.99	3.95	1	87.3	89.3	100	113.6	88.4	115	1.14606	0.229276
ASEGLDACASPTK	Q92618	Zinc finger protein 516	ZNF516	Q92618 1×Phospho [S116(100)]	1844.89	3.85	1	89.8	88.4	91.5	104.3	100.5	104.2	1.14572	0.00104335
RPSLEHR	Q8WU20	Fibroblast growth factor receptor substrate 2	FRS2	Q8WU20 1×Phospho [S428(100)]	1203.62	2.75	1	67.9	59.5	49.9	61.6	83.4	58.1	1.14552	0.41518
VLDDVSIRSPETK	Q12830	Nucleosome-remodeling factor subunit BPTF	BPTF	Q12830 1×Phospho [S1300(99.7)]	1997.07	3.72	1	123.9	114.6	127.3	152.2	107.4	159.3	1.14516	0.348545
TQLSQGRSSPQLDPLR	Q8ND56	Protein LSM14 homolog A	LSM14A		2092.07	2.49	1	63.4	80.8	84	93.3	75.7	92.2	1.14461	0.268393
GEAAAERPGEAAVASSPSK	P29966	Myristoylated alanine-rich C-kinase substrate	MARCKS		2323.17	2.72	1	89.8	78.9	76.2	110.2	54.8	115.3	1.14455	0.583537
IDEDGENTQIEDTEPMSPVLNSK	Q12888	TP53-binding protein 1	TP53BP1	Q12888 1×Phospho [S552(100)]	3115.44	4.51	1	43.6	46.4	55	66.8	38.8	60.2	1.14345	0.489478
MAPPVDDLSPK	Q92576	PHD finger protein 3	PHF3	Q92576 1×Phospho [S1133(100)]	1707.88	4.27	2	201.8	192.9	196.2	314.6	170.2	190.8	1.14334	0.565817
NEHDKTPEHSR	O75182	Paired amphipathic helix protein Sin3b	SIN3B	O75182 1×Phospho [T262(100)]	1887.91	3.62	1	16.9	23	25.2	27.4	20.4	26.6	1.14286	0.403964
RERPSGPESPVQGPR	Q9UMN6	Histone-lysine N-methyltransferase 2B	KMT2B	Q9UMN6 1×Phospho [S861(100)]	1957.98	2.79	1	21	27.7	24.2	40.3	20.8	22.1	1.14129	0.629641
AYTHQVVTR	P50613	Cyclin-dependent kinase 7	CDK7	P50613 1×Phospho [T170(100)]	1383.7	2.9	1	73.3	62	83.5	87.5	99.4	62.8	1.14122	0.4542
NGDECAYHHPISPCK	Q6PJT7	Zinc finger CCCH domain-containing protein 14	ZC3H14	Q6PJT7 1×Phospho [S620(100)]	2323.04	5.37	2	220.3	227.4	235	282.7	231	265.1	1.14076	0.111854
AAVLSDSEDEEKASAKK	Q96ST2	Protein IWS1 homolog	IWS1	Q96ST2 2×Phospho [S398(100); S400(100)]	2854.47	2.81	2	182.4	351.6	200.6	300	191.2	346.8	1.14076	0.65146
RGQSSPPPAPPICLR	O43379	WD repeat-containing protein 62	WDR62		1941.99	3.23	1	38.3	44.6	28	54.2	39.1	33.2	1.14067	0.546651
TSPDTLR	Q01130	Serine/arginine-rich splicing factor 2	SRSF2	Q01130 1×Phospho [S26(100)]	1098.54	2.58	1	208.8	234.9	299.9	363.2	214.4	270.6	1.14067	0.532823
GPALTPIRDEEWGGHSPRSPR	Q86X29	Lipolysis-stimulated lipoprotein receptor	LSR	Q86X29 1×Phospho [S467(100)]	2624.29	5.1	1	39.5	91.5	82.3	85.9	64.6	92.7	1.14018	0.611564
SSSDSDDEEKKHEK	O95391	Pre-mRNA-splicing factor SLU7	SLU7	O95391 2×Phospho [S515(99.3); S]	2697.28	1.79	1	32.5	51.7	48	58.2	37.3	55.1	1.13918	0.523063
TVFSPTLPAAR	Q7Z2W4	Zinc finger CCCH-type antiviral protein 1	ZC3HAV1	Q7Z2W4 1×Phospho [S378(100)]	1468.78	2.91	1	100.5	107.2	80.9	135.4	82.1	111	1.13825	0.485086
ADSGPTQPPLSLSPAPETK	O15027	Protein transport protein Sec16A	SEC16A	O15027 1×Phospho [S2083(100)]	2431.25	4.26	1	96.8	88.1	79.7	119	82.8	99.3	1.13794	0.352316
RQTEPVSPVLKR	Q8IYH5	ZZ-type zinc finger-containing protein 3	ZZZ3	Q8IYH5 1×Phospho [S113(100)]	1948.11	2.7	2	68.8	82.6	78.8	79.4	101.6	80.9	1.13771	0.270035
ESTSSKSPPRK	P78347	General transcription factor II-I	GTF2I	P78347 1×Phospho [S823(99.2)]	1971.09	1.83	2	274.7	274.5	323	362.5	260.1	369.6	1.13758	0.361725
RPASPSSPEHLPATPAESPAQR	Q9H7L9	Sin3 histone deacetylase corepressor complex component SDS3	SUDS3	Q9H7L9 2×Phospho [S234(100); S236(99.4)]	2672.24	5.06	2	79.9	89.5	76.7	94.2	85.2	100.5	1.13734	0.127545
AVVVSPK	O75909	Cyclin-K	CCNK	O75909 1×Phospho [S340(100)]	1237.73	1.96	1	116.1	140.1	134.5	159.7	159	125.6	1.13719	0.252837
EQDRVHSPCPTSGSEK	Q96LT9	RNA-binding region-containing protein 3	RNPC3	Q96LT9 1×Phospho [S108(100)]	2352.11	4.26	2	181.6	251	249.1	268.5	215	291.7	1.13716	0.38786
GINGGPSRMSPK	Q8WWM7	Ataxin-2-like protein	ATXN2L	Q8WWM7 1×Phospho [S409(100)]	1738.91	2.03	1	169.7	169	160.2	207.6	201.3	158.3	1.1369	0.222782
KGSPYHTGQLHPAVR	Q92729	Receptor-type tyrosine-protein phosphatase U	PTPRU	Q92729 1×Phospho [S863(100)]	2186.16	4.35	1	84.8	88.1	91.7	91.5	121.8	87.5	1.13681	0.334654
SLENPTPPFTPK	O15085	Rho guanine nucleotide exchange factor 11	ARHGEF11	O15085 1×Phospho [T668(100)]	1865.98	2.31	1	47.8	48.3	48.7	54.2	58.6	51.8	1.13674	0.0303068
TNSSSSSPVVLK	Q7Z589	BRCA2-interacting transcriptional repressor EMSY	EMSY	Q7Z589 1×Phospho [S209(99.7)]	1743.93	2.87	1	91	101.6	98.8	115.6	84.1	131.5	1.13658	0.405593
RDVYLSPR	P38159; Q96E39	RNA-binding motif protein, X chromosome	RBMX	P38159 1×Phospho [S208(100)]; Q96E39 1×Phospho [S208(100)]	1314.68	3.55	2	172.1	174.6	167.5	201.9	193.2	188.9	1.13574	0.0059032
YSPSQNSPIHHIPSR	Q9NYF8	Bcl-2-associated transcription factor 1	BCLAF1	Q9NYF8 1×Phospho [S290(100)]	2028.99	5.74	2	163.1	184.1	166.5	195	178.9	209.4	1.13549	0.101538
SAPASPTHPGLMSPR	P85037	Forkhead box protein K1	FOXK1	P85037 1×Phospho [S420(100)]	1814.88	4.49	1	71.6	83.7	73.6	104.3	75.7	79.8	1.13499	0.347377
LFPSPGLPTRTSPVR	Q8IY17	Neuropathy target esterase	PNPLA6	Q8IY17 1×Phospho [S362(99.1)]	1934.05	3.43	1	49.8	52.7	69.6	70.8	58.2	66.3	1.13481	0.342705
RSESPCLR	Q9UPW6	DNA-binding protein SATB2	SATB2	Q9UPW6 1×Phospho [S7(100)]	1313.62	2.62	1	116.9	130.8	134.5	142.6	137.1	153.9	1.13448	0.0785197
LSPSASPPR	Q8IYB3	Serine/arginine repetitive matrix protein 1	SRRM1	Q8IYB3 1×Phospho [S393(100)]	1220.62	2	1	83.2	98.6	108.2	125.7	103.8	99.5	1.13448	0.298941
DHSPTPSVFNSDEERYR	Q6UN15	Pre-mRNA 3'-end-processing factor FIP1	FIP1L1	Q6UN15 2×Phospho [S492(100); T494(99.9)]	2425.01	1.64	1	55.2	76.3	66.6	86.8	59.3	78.6	1.13428	0.432898
RPHTPTPGIYMGRPTYGSSR	P62995	Transformer-2 protein homolog beta	TRA2B	P62995 1×Phospho [T201(100)]	2540.24	5.6	2	148.2	178.8	155	271	122.6	152.9	1.13382	0.665944
MVEPENAVTITPLRPEDDYSPRER	Q14160	Protein scribble homolog	SCRIB	Q14160 1×Phospho [S835(100)]	3123.5	1.23	1	45.3	60.6	80.2	78	66.2	66.8	1.1338	0.485213
RSRSPLELEPEAK	Q92466	DNA damage-binding protein 2	DDB2	Q92466 1×Phospho [S26(99.6)]	2050.11	3.66	1	65.1	77.5	81.1	95.1	63.7	94.8	1.13366	0.434616
VSPAHRSPTVLCQK	Q5VUA4	Zinc finger protein 318	ZNF318	Q5VUA4 2×Phospho [S2030(100); S2035(100)]	2198.1	2.41	1	60.1	80.3	88.2	98.9	63.3	96.9	1.13342	0.515268
WNNNKKSPIK	Q5QJE6	Deoxynucleotidyltransferase terminal-interacting protein 2	DNTTIP2	Q5QJE6 1×Phospho [S381(100)]	2225.3	2.1	1	115.7	194.5	212.6	183.7	158.2	250.6	1.13332	0.597302
LSSESHHGGSPIHWVLPAGMSAK	Q96MU7	YTH domain-containing protein 1	YTHDC1	Q96MU7 1×Phospho [S424(100)]	2923.47	3.65	1	60.1	73.5	68.7	74.2	83.6	71.3	1.13248	0.173322
TATCHSSSSPPIDAASAEPYGFR	P46821	Microtubule-associated protein 1B	MAP1B		2718.21	5.83	1	105.4	95.5	97.4	118.1	110.1	109.4	1.13175	0.0335912
AITPPQQPYKK	Q9NYV4	Cyclin-dependent kinase 12	CDK12	Q9NYV4 1×Phospho [T692(100)]	2038.17	2.97	1	91.8	95.1	105.1	106.6	103.6	120.2	1.13151	0.119704
QESDKNGESASPERDR	Q14676	Mediator of DNA damage checkpoint protein 1	MDC1	Q14676 1×Phospho [S882(100)]	2343.1	2.81	2	56	64.3	87.3	78.9	64.7	91.3	1.1315	0.494241
SRTPLLPR	Q9UQ35	Serine/arginine repetitive matrix protein 2	SRRM2	Q9UQ35 2×Phospho [S2032(100); T2034(100)]	1328.67	2.39	2	144.5	202.1	195	212.7	184.4	215.7	1.13146	0.315363
LRLCDDGPQLPTSPR	O60504	Vinexin	SORBS3		2034	2.83	1	63.4	59.5	75.7	76.2	66.4	82.1	1.13142	0.26348
GLVAAYSGESDSEEEQER	P98175	RNA-binding protein 10	RBM10	P98175 1×Phospho [S738(99.2)]	2264.98	3.29	1	54.8	72.7	63.3	63.9	77.8	74.1	1.13103	0.277366
AVSVPASFFR	O14654	Insulin receptor substrate 4	IRS4	O14654 1×Phospho [S427(100)]	1389.71	2.6	1	69.6	59.8	66.8	68.6	81.8	71.5	1.13099	0.158773
HAIMRSPQMVSAIVR	P35222	Catenin beta-1	CTNNB1	P35222 1×Phospho [S191(100)]	2021.04	2.52	1	84	100.2	118.8	134.5	97.7	110.3	1.13036	0.422597
AVPIAVADEGESESEDDDLKPR	Q9Y2K6	Ubiquitin carboxyl-terminal hydrolase 20	USP20	Q9Y2K6 1×Phospho [S132(99.7)]	2880.39	6.05	1	63.4	69	64.9	77.8	59.3	85.9	1.13026	0.347111
TEEERTPNHDGGK	P13591	Neural cell adhesion molecule 1	NCAM1	P13591 1×Phospho [T798(100)]	2007.95	4.4	2	70.8	104.4	123.3	123.9	72.5	140.9	1.12998	0.640739
KNEKAEENTDQASPQEDYAGFER	Q9NU22	Midasin	MDN1	Q9NU22 1×Phospho [S4538(100)]	3423.63	5.83	1	120.2	132.5	128.2	151.8	122.4	156.2	1.12996	0.214857
VADNSFDAKR	Q14978	Nucleolar and coiled-body phosphoprotein 1	NOLC1	Q14978 1×Phospho [S643(100)]	1660.85	2.08	1	136.3	139.8	142.1	150.7	152.4	169.4	1.12984	0.043348
YDEGSGGSGDEGRDEAHKR	O94762	ATP-dependent DNA helicase Q5	RECQL5	O94762 2×Phospho [S488(100); S491(100)]	2640.11	4.31	2	138.8	166.2	149.6	166	128.9	218.6	1.12956	0.510575
ASSPSLIER	A1L170	Uncharacterized protein C1orf226	C1orf226	A1L170 1×Phospho [S223(100)]	1268.64	2.31	1	56.8	69.3	58.1	79.2	51.6	77.2	1.12921	0.460685
SKGDSDISDEEAAQQSK	Q5T200	Zinc finger CCCH domain-containing protein 13	ZC3H13	Q5T200 2×Phospho [S1014(100); S1017(100)]	2642.22	3.16	1	94.7	141.2	121.6	136.3	102.1	165.2	1.12895	0.535177
SESPKEPEQLRK	P09651	Heterogeneous nuclear ribonucleoprotein A1	HNRNPA1	P09651 1×Phospho [S6(100)]	2195.2	3.13	3	379.2	502.7	675.5	668.8	405.4	683.4	1.12855	0.62084
VLDSPSRLDEEHR	O60941	Dystrobrevin beta	DTNB	O60941 1×Phospho [S394(100)]	1861.9	3.39	1	101.3	99.7	92.4	116.9	105.7	108.5	1.12849	0.0442888
VHAYFAPVTPPPSVGGSR	Q96IG2	F-box/LRR-repeat protein 20	FBXL20	Q96IG2 1×Phospho [T417(100)]	2148.08	5.21	1	47.4	43.3	44.9	55.5	48.2	49.2	1.12758	0.0889023
SGSAAQAEGLCK	Q92685	Dol-P-Man:Man(5)GlcNAc(2)-PP-Dol alpha-1,3-mannosyltransferase	ALG3		1716.84	3.7	2	205.1	205.2	210.5	228.3	251.3	220.2	1.12726	0.0499938
NVALLSQLYHSPARR	Q15717	ELAV-like protein 1	ELAVL1	Q15717 1×Phospho [S202(100)]	2034.08	5.14	2	90.2	75.5	75	85.9	98.8	86.6	1.12713	0.192287
LQELASPPAGRPTPAPR	Q8N3F8	MICAL-like protein 1	MICALL1	Q8N3F8 1×Phospho [S295(100)]	2067.09	2.31	1	82.8	74.3	66.6	84.6	89.9	77.6	1.12696	0.182696
SSPVLQHK	Q3V6T2	Girdin	CCDC88A	Q3V6T2 1×Phospho [S1653(99.8)]	1433.79	3.38	1	170.5	166.5	180.4	205.1	182.7	195	1.1264	0.0469748
KLDPAQSASRENLLEEQGSIALR	Q13813	Spectrin alpha chain, non-erythrocytic 1	SPTAN1	Q13813 1×Phospho [S1031(99.4)]	3063.62	4.68	2	285.4	235.7	302.7	362.3	210	355.3	1.126	0.553392
RSNSPDKFK	Q16204	Coiled-coil domain-containing protein 6	CCDC6		1846.02	2.79	1	265.6	284.9	366.9	364.8	285.2	382.5	1.12546	0.423914
AKTQTPPVSPAPQPTEER	Q14247	Src substrate cortactin	CTTN	Q14247 2×Phospho [T401(100); S405(100)]	2552.26	3.28	1	30.1	50.2	38.8	45.4	34.5	54.1	1.1251	0.574052
ELDPSLVSANDSPSGMQTR	Q5UIP0	Telomere-associated protein RIF1	RIF1		2329.06	1.66	1	70.4	85.9	87	92	93.2	88.5	1.12495	0.141467
SRSFDYNYR	O75494	Serine/arginine-rich splicing factor 10	SRSF10	O75494 2×Phospho [S131(100); S133(100)]	1596.64	2.62	1	172.5	214.1	216.4	269	171.6	237.6	1.12471	0.47788
DLSPPRYDSLVQSQAR	Q96SN8	CDK5 regulatory subunit-associated protein 2	CDK5RAP2	Q96SN8 1×Phospho [S1238(100)]	2141.06	2.77	1	61.8	56.4	65.6	74.7	58.7	72.9	1.12242	0.260061
SATDGNTSTTPPTSAK	Q13620	Cullin-4B	CUL4B	Q13620 1×Phospho [T49(99.4)]	2074.01	4.35	2	25.5	29.1	38.6	33.3	28.7	42.6	1.12232	0.538438
RSSLSSRGTPTR	Q8WUM0	Nuclear pore complex protein Nup133	NUP133		1693.8	2.27	1	37.5	44.3	27	51.5	26.4	44.2	1.12224	0.647887
NHSGSRTPPVALNSSR	Q9UQ35	Serine/arginine repetitive matrix protein 2	SRRM2	Q9UQ35 2×Phospho [T2104(100); S]	2068.95	2.58	1	31.7	65.9	43.5	65.4	37.4	55.5	1.1219	0.680929
DVYLSPR	P38159; Q96E39	RNA-binding motif protein, X chromosome	RBMX	P38159 1×Phospho [S208(100)]; Q96E39 1×Phospho [S208(100)]	1158.58	2.28	1	151.5	175.5	208.9	210.3	171.2	219.7	1.12185	0.3844
APSPLPK	Q9BSL1	Ubiquitin-associated domain-containing protein 1	UBAC1	Q9BSL1 1×Phospho [S98(100)]	1247.72	1.84	1	77.8	74.7	62.6	76	72.1	93.2	1.1218	0.334713
LRVQSPEPPAPER	Q14160	Protein scribble homolog	SCRIB	Q14160 1×Phospho [S1475(100)]	1784.93	4.41	1	88.5	80.6	81.6	103.2	82.5	95.5	1.12166	0.194542
LQSFDSPER	P78332	RNA-binding protein 6	RBM6	P78332 1×Phospho [S1025(100)]	1387.65	2.77	1	75.8	72.9	77.4	92.4	65.9	95.3	1.12163	0.386806
AVTPVPTK	Q6PKG0	La-related protein 1	LARP1	Q6PKG0 1×Phospho [T526(100)]	1350.78	2.29	1	105.4	115.4	128.7	149.1	116	126.8	1.12132	0.299046
GSPHYFSPFRPY	Q13242	Serine/arginine-rich splicing factor 9	SRSF9	Q13242 1×Phospho [S211(100)]	1763.81	3.84	4	64.2	58.3	68	77.8	63.6	72.2	1.12126	0.198523
DLQSPDFTTGFHSDKIEAK	Q9P2D0	Inhibitor of Bruton tyrosine kinase	IBTK	Q9P2D0 1×Phospho [S1045(100)]	2903.48	5.85	1	82.4	86.2	100.7	103.4	88.4	110.1	1.12105	0.270215
SLIGSPGR	Q9Y618	Nuclear receptor corepressor 2	NCOR2	Q9Y618 1×Phospho [S1479(100)]	1095.58	2.21	1	133.4	99.9	135.2	143.5	136.2	133.4	1.12103	0.278517
IAISPLKSPNK	Q6MZP7	Protein lin-54 homolog	LIN54	Q6MZP7 1×Phospho [S310(100)]	1935.16	2.4	1	95.5	77.1	103.5	106.8	93.5	109.2	1.12097	0.293545
RAAPTRGSPTK	Q8IYH5	ZZ-type zinc finger-containing protein 3	ZZZ3	Q8IYH5 1×Phospho [S391(99.1)]	1679.94	2.69	2	95.1	126.9	135.7	128.2	121.9	150.8	1.12077	0.395232
YSPSQNSPIHHIPSRR	Q9NYF8	Bcl-2-associated transcription factor 1	BCLAF1	Q9NYF8 2×Phospho [S285(99.4); S290(99.4)]	2265.05	2.97	2	119	133.1	120.9	148.6	144.9	124.5	1.12064	0.159715
LITSEEERSPAKR	Q12888	TP53-binding protein 1	TP53BP1	Q12888 1×Phospho [S1678(100)]	2054.1	4.94	2	154.8	213.6	203.2	244	157.6	238.8	1.12036	0.529211
EVPWSPSAEK	Q5JSZ5	Protein PRRC2B	PRRC2B	Q5JSZ5 1×Phospho [S556(100)]	1667.84	2.28	1	95.5	107.3	131	144.8	92.6	136.5	1.12013	0.526021
TCEERPAEDGSDEEDPDSMEAPTR	Q9H6Y2	WD repeat-containing protein 55	WDR55	Q9H6Y2 1×Phospho [S14(100)]	3048.19	3.44	1	39.1	45.5	48.9	41.4	46.2	61.9	1.11985	0.478181
LRLDTGSPEPETR	Q9Y2F5	Little elongation complex subunit 1	ICE1	Q9Y2F5 1×Phospho [S1854(100)]	1779.88	4.08	1	45.7	81.7	63	73.3	65.1	74.8	1.11975	0.521269
RYEDDGISDDEIEGKR	Q9Y2K7	Lysine-specific demethylase 2A	KDM2A	Q9Y2K7 1×Phospho [S28(100)]	2435.15	3.69	2	155.2	191.1	160.9	202.6	168.1	197.2	1.11968	0.260621
GRDSPYQSR	Q13242	Serine/arginine-rich splicing factor 9	SRSF9	Q13242 1×Phospho [S204(100)]	1374.64	3.21	2	109.1	120.2	133.8	141.9	98.7	165.9	1.11953	0.527246
WTKPSSFSDSER	Q8NC56	LEM domain-containing protein 2	LEMD2	Q8NC56 1×Phospho [S499(100)]	1964.95	2.22	2	270.5	336.2	341.3	339.3	320.9	400.2	1.11857	0.320602
SIGSAVDQGNESIVAK	Q9H0H5	Rac GTPase-activating protein 1	RACGAP1	Q9H0H5 1×Phospho [S203(100)]	2113.09	3.18	2	117.4	106.3	132	135.2	140	122.6	1.11836	0.196797
KSYESSEDCSEAAGSPAR	Q6P6C2	RNA demethylase ALKBH5	ALKBH5	Q6P6C2 1×Phospho [S384(100)]	2469.1	4.36	1	35.4	71.8	52.5	61.2	49.9	67.5	1.11835	0.61903
SPESCSKPEK	Q03111	Protein ENL	MLLT1	Q03111 1×Phospho [S475(100)]	1915.98	1.52	1	94.7	122.4	150.5	150	103.9	157.2	1.11834	0.565859
AEDSDSEPEPEDNVR	Q9H0D6	5'-3' exoribonuclease 2	XRN2	Q9H0D6 2×Phospho [S499(100); S501(100)]	2077.78	3.04	1	32.1	36	37.6	45	28	45.2	1.11826	0.520996
VAPVINNGSPTILGK	Q13330	Metastasis-associated protein MTA1	MTA1	Q13330 1×Phospho [S576(100)]	2018.15	3.77	2	69.2	60.7	71.5	85	68.7	71.5	1.11817	0.257238
LQADPKPISPQQK	O75128	Protein cordon-bleu	COBL	O75128 1×Phospho [S815(100)]	2217.26	2.85	1	136.7	150.1	147.5	157.9	175	152.7	1.11812	0.0960129
IACKSPPPESMDTPTSTR	P46013	Proliferation marker protein Ki-67	MKI67	P46013 1×Phospho [S2105(100)]	2529.21	3.2	1	84.8	127.2	99	104.3	93.3	150.1	1.11801	0.598068
ASPLSSDSPVKTPIK	Q9Y426	C2 domain-containing protein 2	C2CD2		2294.3	2.58	1	96.4	124.7	136.9	157	97.3	145.9	1.11788	0.555769
NDKSEEEQSSSSVK	P07910	Heterogeneous nuclear ribonucleoproteins C1/C2	HNRNPC	P07910 1×Phospho [S233(100)]	2321.15	4.99	3	779.9	939.9	1256.3	1381	699.3	1245.5	1.1175	0.666514
DGKFSPIQEK	O43683	Mitotic checkpoint serine/threonine-protein kinase BUB1	BUB1	O43683 1×Phospho [S655(100)]	1916.05	1.79	1	64.2	74.1	76.2	78	80.1	81.6	1.11748	0.0942216
THQPERPRSPAAR	Q9P2Y4	Zinc finger protein 219	ZNF219	Q9P2Y4 1×Phospho [S114(100)]	1811.92	1.99	1	42.4	35	21.4	39.8	39.1	31.5	1.11741	0.594752
ELSNSPLR	Q9UQ35	Serine/arginine repetitive matrix protein 2	SRRM2	Q9UQ35 1×Phospho [S1320(100)]	1224.62	1.89	1	52.7	78.1	104.9	94.9	72.4	96	1.1171	0.615494
QLVAGNSPK	Q96EU6	Ribosomal RNA processing protein 36 homolog	RRP36	Q96EU6 1×Phospho [S73(100)]	1451.8	3.25	2	191.5	211.7	202.3	210.7	221.8	243.7	1.11676	0.105708
TPAAPASPAAVPSEGSGGSTTGWR	P07199	Major centromere autoantigen B	CENPB	P07199 1×Phospho [S156(100)]	2521.19	3.66	1	69.2	90.3	80	96.9	75	95.5	1.11649	0.375678
IAAPELHKGDSDSEEDEPTK	Q92733	Proline-rich protein PRCC	PRCC	Q92733 2×Phospho [S157(100); S159(100)]	3015.42	3.28	1	89.8	91.5	108.7	105.5	107.5	110.6	1.11586	0.145946
GILRTPDTIR	Q00610	Clathrin heavy chain 1	CLTC	Q00610 1×Phospho [T394(100)]	1450.8	2.88	2	176.7	200.6	192.9	225.3	190.1	220.7	1.11557	0.168907
MEVDRSPGLPMSDLK	Q6WCQ1	Myosin phosphatase Rho-interacting protein	MPRIP	Q6WCQ1 1×Phospho [S619(100)]	2229.11	2.47	1	65.5	86.7	77.9	89.1	77.2	90.3	1.11517	0.300583
IGTLHTSPDLK	Q9UPZ3	Hermansky-Pudlak syndrome 5 protein	HPS5		1719.94	2.78	1	61.4	46.6	56.2	52.2	72.6	58.3	1.1151	0.444753
TPKDSPGIPPSANAHQLFR	P51812	Ribosomal protein S6 kinase alpha-3	RPS6KA3	P51812 1×Phospho [S369(100)]	2571.35	4.76	1	46.1	40.5	51.7	47.4	49.4	57.4	1.11497	0.299325
NLSDSEKELYIQHAK	Q00059	Transcription factor A, mitochondrial	TFAM	Q00059 1×Phospho [S193(100)]	2542.35	3.69	1	118.2	121.8	119	151.6	111.6	136.9	1.11448	0.307776
KLELDGEKETAPEEPGSPAK	P35612	Beta-adducin	ADD2	P35612 1×Phospho [S592(100)]	3121.68	8.32	2	252	288.6	257.6	327.9	243.3	318.3	1.11438	0.354166
AAVVTSPPPTTAPHKER	P35611	Alpha-adducin	ADD1	P35611 1×Phospho [S12(99.4)]	2297.24	3.81	1	76.2	90.1	100.9	107.3	84.5	105.9	1.11415	0.378377
ESVPEFPLSPPKKK	P16949	Stathmin	STMN1	P16949 1×Phospho [S38(100)]	2579.5	3.27	2	61.4	55.5	56.7	67.5	51.2	74.6	1.11348	0.410786
KVTSPLQSPTK	Q6IQ23	Pleckstrin homology domain-containing family A member 7	PLEKHA7	Q6IQ23 2×Phospho [S903(99.6); S907(100)]	2033.11	2.77	1	62.6	67	53.9	69.7	49.8	84.7	1.11281	0.558195
SPPRASYVAPLTAQPATYR	Q96PK6	RNA-binding protein 14	RBM14	Q96PK6 1×Phospho [S220(100)]	2355.21	5.03	1	96.4	106.6	91	94.9	104.1	128	1.11224	0.368918
AASSDQLRDNSPPPAFKPEPPK	Q9UDY2	Tight junction protein ZO-2	TJP2	Q9UDY2 1×Phospho [S986(100)]	3116.64	3.79	2	113.7	121.8	137.4	138.3	134.1	142.1	1.11156	0.131425
RNSLTGEEGQLAR	Q9BX95	Sphingosine-1-phosphate phosphatase 1	SGPP1	Q9BX95 1×Phospho [S112(100)]	1739.86	5.79	2	223.2	224	217.3	264	209.2	265.4	1.11151	0.25543
LSDSPSMKK	Q9BY77	Polymerase delta-interacting protein 3	POLDIP3	Q9BY77 1×Phospho [S368(99.3)]	1775.96	1.57	1	132.6	171.8	139.5	141.2	184.8	167.3	1.11129	0.40014
FESPATGILSPR	P49792	E3 SUMO-protein ligase RanBP2	RANBP2	P49792 1×Phospho [S955(100)]	1583.8	2.67	1	78.2	90.7	104.4	105.7	87.3	110.6	1.11087	0.385245
ESEDSETQPFDTHLEAYGPCLSPPR	Q14676	Mediator of DNA damage checkpoint protein 1	MDC1	Q14676 1×Phospho [S780(100)]	3171.38	6.13	1	46.1	51	60.9	76.2	37.4	61.9	1.11076	0.655872
SATLPYIKQEEFSPR	O75376	Nuclear receptor corepressor 1	NCOR1	O75376 1×Phospho [S1111(100)]	2304.2	3.01	1	101.3	108	94.1	133.6	90.2	113.2	1.11074	0.442772
TRSPSPDDILER	Q13523	Serine/threonine-protein kinase PRP4 homolog	PRPF4B	Q13523 1×Phospho [S580(100)]	1694.83	4.2	1	65.5	70.4	61.9	63	84.5	72.2	1.11072	0.336989
RKASPEPEGEAAGK	Q8IU81	Interferon regulatory factor 2-binding protein 1	IRF2BP1	Q8IU81 1×Phospho [S384(100)]	2194.18	2.42	1	70.4	80.9	93.1	85.7	77.6	108	1.11007	0.468542
ASSPIKQSHEPVPDTSVEK	Q9ULM3	YEATS domain-containing protein 2	YEATS2		2803.48	5.51	1	67.5	80.2	81.1	82.3	67.4	104.2	1.1097	0.509069
AKSPVPKSPVEEK	P07197	Neurofilament medium polypeptide	NEFM	P07197 2×Phospho [S615(100); S620(100)]	2472.37	3.24	2	139.6	167.9	151.2	186.7	133.9	188.4	1.10966	0.442355
TLDSDEERPRPAPPDWSHMR	Q9BW71	HIRA-interacting protein 3	HIRIP3	Q9BW71 1×Phospho [S530(100)]	2701.24	2.44	1	37.1	50.2	52.5	52.4	54.5	48.2	1.10944	0.377367
TISINSPK	Q9P1Y6	PHD and RING finger domain-containing protein 1	PHRF1	Q9P1Y6 1×Phospho [S867(100)]	1397.78	2.45	2	196.4	201.3	203.7	241.3	185.9	240	1.10941	0.298676
AEEDEILNRSPR	P27824	Calnexin	CANX	P27824 1×Phospho [S583(100)]	1737.84	4.15	3	1022	1145.1	1413.4	1547.6	891.3	1533	1.10931	0.62298
GEEGSDDDETENGPKPK	Q6PD62	RNA polymerase-associated protein CTR9 homolog	CTR9	Q6PD62 1×Phospho [S970(100)]	2571.21	4.54	2	340.1	443.4	516.8	594.8	260.6	586.8	1.10913	0.716751
KGTQTSPVPR	Q2M1K9	Zinc finger protein 423	ZNF423		1608.89	1.97	1	96.4	132.2	107.3	114	137.1	121.4	1.10896	0.38757
SPERPTGDLR	Q5T200	Zinc finger CCCH domain-containing protein 13	ZC3H13	Q5T200 1×Phospho [S77(100)]	1436.71	2.32	2	213.3	241.3	291	313.9	222.3	290.6	1.10891	0.490111
SSPELTR	Q9UQ35	Serine/arginine repetitive matrix protein 2	SRRM2	Q9UQ35 1×Phospho [S1694(100)]	1098.54	2.42	1	196.8	218.6	233.6	255.7	213.5	250.1	1.10832	0.240305
SLLSSPTK	Q92667	A-kinase anchor protein 1, mitochondrial	AKAP1	Q92667 1×Phospho [S445(99.3)]	1370.77	1.31	1	56.4	48.9	49.4	57.6	58.3	55.5	1.10795	0.0956016
SEPSLEPESFRSPTFGK	Q9C0B5	Palmitoyltransferase ZDHHC5	ZDHHC5		2433.21	2.18	1	90.6	85.9	81.1	103.9	71.2	110.3	1.10792	0.496905
YGRAESPDLR	Q6UN15	Pre-mRNA 3'-end-processing factor FIP1	FIP1L1	Q6UN15 1×Phospho [S304(100)]	1472.71	3.08	2	338.9	375.3	280.1	308.5	368.7	424.2	1.10771	0.457153
GPPSPPAPVMHSPSR	Q13573	SNW domain-containing protein 1	SNW1	Q13573 2×Phospho [S224(100); S]	1918.85	2.86	3	79.1	101.3	76	98.9	85.6	99.5	1.10764	0.372414
GAGSIAGASASPKEK	P15924	Desmoplakin	DSP	P15924 1×Phospho [S2024(100)]	2098.15	2.32	1	105.4	121	100	108.2	103.9	149.4	1.10754	0.500381
IKTPPKRPGGR	Q15910	Histone-lysine N-methyltransferase EZH2	EZH2	Q15910 1×Phospho [T345(100)]	1974.2	1.58	1	208.8	307	271	283.1	251.3	336.9	1.1074	0.500092
GSSMGVRNSPQALR	Q7L7X3	Serine/threonine-protein kinase TAO1	TAOK1	Q7L7X3 1×Phospho [S965(98.7)]	1784.87	2.62	1	74.5	85.1	51.7	76.7	75.1	82.1	1.10696	0.496341
YSPSQNSPIHHIPSRRSPAK	Q9NYF8	Bcl-2-associated transcription factor 1	BCLAF1	Q9NYF8 3×Phospho [S285(100); S287(98.8); S/Y]	2957.4	3.7	1	71.6	75.7	70.6	84.6	64.4	92.2	1.10693	0.409574
ESPRPLQLPGAEGPAISDGEEGGGEPGAGGGAAGAAGAGR	Q6PKG0	La-related protein 1	LARP1	Q6PKG0 1×Phospho [S90(100)]	3836.8	6.15	2	48.6	51.7	38.6	50.6	37.5	65.6	1.10655	0.61385
MGANSLER	P52272	Heterogeneous nuclear ribonucleoprotein M	HNRNPM	P52272 1×Phospho [S575(100)]; 1×Phospho [S588(100)]	1186.55	1.88	1	109.5	123.2	125.1	146.8	146.1	103	1.10648	0.45305
TGDLGIPPNPEDRSPSPEPIYNSEGKR	Q15637	Splicing factor 1	SF1	Q15637 2×Phospho [S80(100); S82(100)]	3540.68	6.3	4	273.4	375	387.4	523.1	248.5	374.3	1.10629	0.695452
ERPTSPAPHRPPKR	Q8N6T7	NAD-dependent protein deacetylase sirtuin-6	SIRT6		2164.19	4.32	2	148.7	186.4	149.8	192	127.4	216.9	1.106	0.591403
RSPQQTVPYVVPLSPKLPK	Q9UQR0	Sex comb on midleg-like protein 2	SCML2	Q9UQR0 1×Phospho [S511(100)]	2901.69	4.93	1	96.8	96.5	104	79.6	156.5	92.7	1.10595	0.682857
QSMDMSPIK	Q14562	ATP-dependent RNA helicase DHX8	DHX8	Q14562 1×Phospho [S460(100)]	1606.76	3.13	2	188.2	228.4	267.2	242.9	215	298.3	1.10588	0.510622
RIPSIVSSPLNSPLDR	P49790	Nuclear pore complex protein Nup153	NUP153		2060.11	3.17	1	45.7	44.6	37.4	39.1	55	47.1	1.10572	0.441812
VVEAVNSDSDSEFGIPK	Q02880	DNA topoisomerase 2-beta	TOP2B	Q02880 1×Phospho [S1522(100)]	2331.15	3.91	1	95.1	100.7	106.6	116.7	112	105.6	1.10549	0.0829255
VAHEPVAPPEDKESESEAKVDGETASDSESR	O95674	Phosphatidate cytidylyltransferase 2	CDS2		4049.94	2.19	1	49.8	61.2	55	71.1	48.9	63.5	1.10542	0.468996
ARQPSPFVDDCK	Q5T481	RNA-binding protein 20	RBM20	Q5T481 1×Phospho [S1060(100)]	1957.96	2.69	1	45.3	55.5	59.7	55.5	57.8	64	1.10467	0.323056
VKDSSPGEK	Q99590	Protein SCAF11	SCAF11	Q99590 1×Phospho [S902(100)]	1713.94	3.37	2	58.1	79.2	80	96.5	53.9	89.6	1.10446	0.640961
KLLLDPSSPPTK	Q6IAA8	Ragulator complex protein LAMTOR1	LAMTOR1	Q6IAA8 1×Phospho [S27(99.7)]	2063.21	3.29	3	176.2	149	153.8	189.6	149.1	190.3	1.10438	0.356142
LMLSTSEYSQSPK	Q12888	TP53-binding protein 1	TP53BP1	Q12888 1×Phospho [S525(100)]	2025	3.05	1	62.2	60.4	56.7	68.6	74.3	55.1	1.10429	0.351681
SRIESPERTDVYVEQK	Q8NCN2	Zinc finger and BTB domain-containing protein 34	ZBTB34	Q8NCN2 1×Phospho [S463(100)]	2474.27	5.19	1	79.1	71.3	80.7	94.9	74	86.3	1.10428	0.298191
TSPDTLRR	Q01130	Serine/arginine-rich splicing factor 2	SRSF2	Q01130 1×Phospho [S26(100)]	1254.64	3.77	2	456.3	487.6	648.7	669	430.1	659.2	1.10404	0.60386
SGAQASSTPLSPTR	P02545	Prelamin-A/C	LMNA	P02545 1×Phospho [S22(99.6)]	1668.82	5.23	4	341	332.9	307.2	386.8	270.6	425.6	1.10386	0.51548
ASSHSSQTQGGGSVTK	P02545	Prelamin-A/C	LMNA		2057.01	6.36	3	225.2	276.2	258	290.5	225.1	322.6	1.10377	0.462202
ANTPELKK	Q9H8V3	Protein ECT2	ECT2	Q9H8V3 1×Phospho [T359(100)]	1667.97	1.5	1	121.5	99.1	109.4	112	126.2	125.9	1.10333	0.227938
DTLFRHSGIAPR	Q8IWT3	Cullin-9	CUL9	Q8IWT3 1×Phospho [S901(99.2)]	1678.86	1.28	1	133.4	123.8	150.3	129.1	181	139.5	1.10331	0.47095
VPKSPEHSAEPIR	Q9ULH0	Kinase D-interacting substrate of 220 kDa	KIDINS220	Q9ULH0 1×Phospho [S1555(100)]	1985.06	3.5	1	83.6	114.5	108	129.1	80.6	128	1.10323	0.600469
ALAAGADSPKTEEARPSPAPGPGTPTGTPTR	Q4KMP7	TBC1 domain family member 10B	TBC1D10B	Q4KMP7 1×Phospho [S132(100)]	3496.78	7.18	1	149.1	159.9	151.7	182.4	139.4	186.3	1.10289	0.362168
GEFSASPMLK	Q9UQ35	Serine/arginine repetitive matrix protein 2	SRRM2	Q9UQ35 1×Phospho [S1124(100)]	1604.82	3.35	2	272.6	387.9	247.9	549.2	189.3	263.3	1.10282	0.804791
EGEEPTVYSDEEEPKDESAR	O00264	Membrane-associated progesterone receptor component 1	PGRMC1	O00264 1×Phospho [S181(100)]	2834.27	6.43	3	593	608	715.5	781.5	535	796.8	1.10269	0.520296
SLSGSPLK	Q9UIG0	Tyrosine-protein kinase BAZ1B	BAZ1B	Q9UIG0 1×Phospho [S349(100)]	1326.74	2.06	1	111.2	118.1	102.1	150.4	101.6	113.4	1.1026	0.502937
KETPPPLVPPAAR	Q9BQA1	Methylosome protein 50	WDR77	Q9BQA1 1×Phospho [T5(100)]	1911.09	3.63	1	79.1	59.8	68	75.3	81	71.8	1.10246	0.318116
KTPSKPPAQLSPSVPK	P18887	DNA repair protein XRCC1	XRCC1	P18887 1×Phospho [S266(100)]	2658.58	5.46	3	341	340.1	380.3	401.2	318.3	450.5	1.10232	0.424911
RQLHLEGASLELSDDDTESK	P35580	Myosin-10	MYH10	P35580 1×Phospho [S1956(100)]	2781.37	7.09	2	124.8	118.7	135	161	99.7	156.5	1.10225	0.559495
RPDDVPLSLSPSKR	Q9UFC0	Leucine-rich repeat and WD repeat-containing protein 1	LRWD1	Q9UFC0 1×Phospho [S243(99.7)]	2105.15	4.29	2	177.9	195.7	199.7	232.5	160.1	239.3	1.10222	0.497576
SPGSPVGEGTGSPPK	P35611	Alpha-adducin	ADD1	P35611 1×Phospho [S358(100)]	1891.96	5.35	2	74.5	86.8	102.1	89.5	85.5	115.3	1.10213	0.505923
RPSPSRTPEER	Q6P4R8	Nuclear factor related to kappa-B-binding protein	NFRKB	Q6P4R8 1×Phospho [S176(100)]	1620.81	1.81	1	36.2	47.1	34.3	48.1	32.6	48.9	1.10204	0.579208
ENFSPER	Q7Z6E9	E3 ubiquitin-protein ligase RBBP6	RBBP6	Q7Z6E9 1×Phospho [S861(100)]	1187.53	2.19	1	165.1	168.7	178.5	199.9	173.5	191	1.1017	0.11746
STPSPTPVESSDPK	Q9NW07	Zinc finger protein 358	ZNF358		1966.98	1.77	1	56	61.8	42.8	55.5	66.3	55.1	1.10149	0.463685
GKASPFEEDQNRDLK	Q8TB72	Pumilio homolog 2	PUM2	Q8TB72 1×Phospho [S136(100)]	2501.3	2.02	1	87.3	76.3	65.2	80.5	69.2	102.3	1.1014	0.542188
NLSPGAVESDVR	P53621	Coatomer subunit alpha	COPA	P53621 1×Phospho [S173(100)]	1552.76	2.91	1	149.1	150.4	141.6	172.7	129.6	183.5	1.10134	0.422481
SESPPAELPSLR	Q14669	E3 ubiquitin-protein ligase TRIP12	TRIP12	Q14669 1×Phospho [S312(100)]	1591.79	2.39	1	93.9	91.3	86.1	110	104.9	83.8	1.101	0.335028
LASDDRPSPPR	P98175	RNA-binding protein 10	RBM10	P98175 1×Phospho [S723(100)]	1519.75	3.23	4	604.9	556.9	590.4	671.9	554.9	701.6	1.10056	0.279383
SEEKISDSEGFK	P23246	Splicing factor, proline- and glutamine-rich	SFPQ	P23246 1×Phospho [S273(100)]	2123.09	2.71	1	133	151.6	182.3	177.4	167.4	168.9	1.10024	0.348624
VQAYEEPSVASSPNGK	Q99575	Ribonucleases P/MRP protein subunit POP1	POP1	Q99575 1×Phospho [S730(99.2)]	2201.09	3.41	1	128.1	138.6	149.4	157	164.8	136	1.10022	0.258898
AFGPGLQGGSAGSPAR	P21333	Filamin-A	FLNA	P21333 1×Phospho [S1084(100)]	1738.85	4.54	2	230.6	238.3	226.5	229.2	313.8	221.9	1.09994	0.478874
KAEQGSEEEGEGEEEEEEGGESKADDPYAHLSK	Q8NE71	ATP-binding cassette sub-family F member 1	ABCF1	Q8NE71 1×Phospho [S228(100)]	4576.12	3.92	1	47.4	68	63	78	49	69.2	1.09978	0.60523
KPSGSPDLWKLSPDQR	Q96JM3	Chromosome alignment-maintaining phosphoprotein 1	CHAMP1	Q96JM3 1×Phospho [S452(100)]	2578.4	3.4	2	48.6	47.8	56.9	45.7	57.2	65.6	1.09915	0.476697
EESYSPSKDR	Q96T23	Remodeling and spacing factor 1	RSF1	Q96T23 1×Phospho [S473(100)]	1735.83	1.76	1	41.6	54.5	69.4	77.6	36	68.2	1.09849	0.734486
DALGDSLQVPVSPSSTTSSR	Q9Y2D5	A-kinase anchor protein 2	AKAP2	Q9Y2D5 1×Phospho [S152(100)]	2313.12	4.8	2	84	98.5	60.5	101.9	80.8	84.2	1.09835	0.569118
GAGDGSDEEVDGK	P35579	Myosin-9	MYH9	P35579 1×Phospho [S1943(100)]	1773.79	2.91	1	50.6	54.5	61.9	74.7	53.1	55.5	1.0976	0.513968
SKPKSDRGSHSHSR	Q13247	Serine/arginine-rich splicing factor 6	SRSF6	Q13247 2×Phospho [S253(99.5); S257(100)]	2413.21	2.76	1	67.1	116.5	100.4	111.5	91.7	108.5	1.09754	0.59026
FQTGNKSPEVLR	Q96S66	Chloride channel CLIC-like protein 1	CLCC1	Q96S66 1×Phospho [S438(99.5)]	1914.03	2.54	1	148.7	172.7	181.6	177.4	150.5	223.7	1.09662	0.528946
RTSMGGTQQQFVEGVR	P35222	Catenin beta-1	CTNNB1		2106	4.86	2	64.6	68.5	66.8	75.1	69.3	74.8	1.09655	0.0429163
EAEDSDSDDNIKR	Q96ST2	Protein IWS1 homolog	IWS1	Q96ST2 2×Phospho [S511(100); S513(100)]	2111.89	2.66	1	107.9	141.7	128	146.6	104.4	163	1.0964	0.577273
SDISPLTPR	P46821	Microtubule-associated protein 1B	MAP1B	P46821 1×Phospho [S1785(100)]	1294.66	2.5	2	63.4	63.1	82.3	84.3	70.3	74.3	1.09626	0.427438
QSGLSSLVNGKSPIR	Q9UPN9	E3 ubiquitin-protein ligase TRIM33	TRIM33	Q9UPN9 1×Phospho [S862(100)]	2081.15	3.07	1	79.9	73.3	87.7	75.6	80.2	108.2	1.09589	0.522652
AAESETPGKSPEKKPK	O76021	Ribosomal L1 domain-containing protein 1	RSL1D1	O76021 1×Phospho [S427(100)]	2909.67	3.71	1	425.8	403.9	283.9	449.1	382.7	388.4	1.09573	0.508143
VHVQFFDDSPTR	P52701	DNA mismatch repair protein Msh6	MSH6	P52701 1×Phospho [S137(100)]	1756.83	2.74	1	51.9	58.9	56.7	54.6	67.3	61.6	1.09552	0.274359
HSSPTEERDEPAYPR	Q9Y6R4	Mitogen-activated protein kinase kinase kinase 4	MAP3K4		2079.93	3.3	1	65.1	76	76.9	79.2	68.8	90.8	1.09541	0.401814
VTRSQEELREDK	P55196	Afadin	AFDN	P55196 1×Phospho [S1275(100)]	2028.05	2.52	2	277.5	285.2	274.3	292.3	269.9	354.5	1.09522	0.356528
EKSPVREPVDNLSPEER	Q86U06	Probable RNA-binding protein 23	RBM23	Q86U06 1×Phospho [S149(100)]	2519.29	5.71	2	217.4	247	254.5	286.3	225.2	275.7	1.09501	0.359018
TKPTQAAGPSSPQKPPTPEETK	P18887	DNA repair protein XRCC1	XRCC1		3273.79	6.28	2	194.8	235.8	273.1	283.3	165.6	321.6	1.09493	0.691103
LQAKESPQRK	Q15061	WD repeat-containing protein 43	WDR43	Q15061 1×Phospho [S77(100)]	1952.13	1.49	2	202.2	215.6	198.1	195.4	236.7	242.1	1.09466	0.282622
SDGSLEDGDDVHR	Q9NRX5	Serine incorporator 1	SERINC1	Q9NRX5 1×Phospho [S364(100)]	1710.72	3.06	1	95.5	101.9	102.6	117.8	94.9	115.5	1.094	0.285035
GVSQEKEAQISSAIVSSVQSK	Q12872	Splicing factor, suppressor of white-apricot homolog	SFSWAP	Q12872 1×Phospho [S909(100)]	2929.59	4.03	1	158.5	150.8	150.5	192.7	131.8	178.3	1.09352	0.483091
LLSKDDTSPPKDK	Q5T5U3	Rho GTPase-activating protein 21	ARHGAP21		2440.39	2.06	1	61.4	100	100.9	95.3	92.7	98.8	1.0934	0.567893
RLSPSASPPR	Q8IYB3	Serine/arginine repetitive matrix protein 1	SRRM1	Q8IYB3 2×Phospho [S389(100); S393(100)]	1456.69	3.79	3	313	336.2	327.4	324.3	377.2	365.8	1.09287	0.15799
ASSPSDIISSK	Q9ULD9	Zinc finger protein 608	ZNF608	Q9ULD9 1×Phospho [S964(100)]	1629.85	3.09	1	133	152.9	142.8	174.5	120.8	173.2	1.09284	0.515022
SPVPSPGSSSPQLQVK	Q8N3F8	MICAL-like protein 1	MICALL1		2133.14	2.89	1	59.3	63.1	59.7	70.2	71.9	56.9	1.09281	0.31374
QAVEMKNDKSEEEQSSSSVK	P07910	Heterogeneous nuclear ribonucleoproteins C1/C2	HNRNPC	P07910 1×Phospho [S233(100)]	3252.65	4.1	1	265.6	353.4	388.1	318	279.2	503	1.09244	0.711328
ETQSPEQVK	Q9NYF8	Bcl-2-associated transcription factor 1	BCLAF1	Q9NYF8 1×Phospho [S496(100)]	1583.81	3.92	2	483.8	597.5	715.8	763.5	476.5	723	1.09232	0.647172
ISSSSFSR	P05787	Keratin, type II cytoskeletal 8	KRT8	P05787 1×Phospho [S37(99.6)]	1179.56	2.4	2	234.3	249.3	253.3	218.1	344.2	242.6	1.09228	0.592595
MPCESSPPESADTPTSTR	P46013	Proliferation marker protein Ki-67	MKI67		2274.95	3.53	3	154	208.9	196.6	197.4	155.4	258.1	1.09187	0.642105
ERPTSPAPHRPPK	Q8N6T7	NAD-dependent protein deacetylase sirtuin-6	SIRT6	Q8N6T7 1×Phospho [T337(99.5)]	2008.09	2.79	1	100.9	119.2	88.9	132.9	74.3	130.1	1.09159	0.676817
ATAPQTQHVSPMR	P29692	Elongation factor 1-delta	EEF1D	P29692 1×Phospho [S133(100)]	1732.84	5.18	2	90.2	116	113.4	151.8	86.2	110.8	1.09136	0.664429
DPAQPMSPGEATQSGARPADR	Q9BQG0	Myb-binding protein 1A	MYBBP1A	Q9BQG0 1×Phospho [S11(98.3)]	2448.12	4.09	1	86.5	80.5	75.3	121.2	49.3	93.9	1.09121	0.74578
HGLAHDEMKSPR	Q9Y2W1	Thyroid hormone receptor-associated protein 3	THRAP3	Q9Y2W1 1×Phospho [S698(100)]	1931.96	4.18	2	248.7	320.8	384.1	347.9	237.6	455	1.09113	0.715252
YSPPRDDDKVDNQAK	Q14669	E3 ubiquitin-protein ligase TRIP12	TRIP12	Q14669 1×Phospho [S1016(100)]	2515.28	2.39	1	92.2	119	123.5	132.9	102.8	129.4	1.09083	0.498501
RPNKQEESESPVERPLKENPPNK	Q96SB4	SRSF protein kinase 1	SRPK1	Q96SB4 2×Phospho [S309(100); S311(100)]	3778.97	2.28	1	39.5	83.4	72.2	70.6	60.3	81.9	1.09072	0.706283
SVSPPPKR	Q13247	Serine/arginine-rich splicing factor 6	SRSF6	Q13247 2×Phospho [S314(100); S316(100)]	1485.76	3.06	3	505.3	677.5	659.8	730	488	791.7	1.09069	0.632041
DSNAPKSPLTGYVR	Q9NP66	High mobility group protein 20A	HMG20A	Q9NP66 1×Phospho [S105(100)]	2043.07	2.79	2	154	152.9	201.8	197.4	156.5	200.9	1.09062	0.514587
NKPLSPIK	P35251	Replication factor C subunit 1	RFC1	P35251 1×Phospho [S156(100)]	1664.01	2.84	1	128.1	129.6	140.9	163.7	126.3	144.7	1.09057	0.355491
SMGTGDTPGLEVPSSPLRK	Q86WB0	Nuclear-interacting partner of ALK	ZC3HC1	Q86WB0 1×Phospho [S395(99.4)]	2467.27	6.54	2	244.6	211.6	188.4	320.2	181.8	200.7	1.09013	0.697187
VHRPRSPILEEKDIPPLEFPK	Q12830	Nucleosome-remodeling factor subunit BPTF	BPTF	Q12830 1×Phospho [S216(100)]	3264.85	3.92	2	81.5	99	116.2	104.6	123	95.8	1.08999	0.525994
HAVSEGTK	Q16778; Q5QNW6; Q8N257	Histone H2B type 2-E	HIST2H2BE	Q16778 1×Phospho [S113(100)]; Q5QNW6 1×Phospho [S113(100)]; Q8N257 1×Phospho [S113(100)]	1366.71	3.29	2	230.2	279.9	268.1	306.5	241.6	299.7	1.08944	0.413936
RSESLSPR	Q99590	Protein SCAF11	SCAF11	Q99590 1×Phospho [S882(100)]	1240.62	2.46	2	59.7	59.2	74.3	60.5	90.5	59.3	1.08851	0.641736
AAVLSDSEDEEKASAK	Q96ST2	Protein IWS1 homolog	IWS1	Q96ST2 1×Phospho [S398(100)]	2417.24	4.25	1	219.1	240.9	258.7	279.5	239.3	263.5	1.08849	0.264756
SRTPLLPR	Q9UQ35	Serine/arginine repetitive matrix protein 2	SRRM2		1248.7	2.43	1	83.2	83.1	79.3	79.2	116.8	71.3	1.08836	0.634867
EASPSTLNDK	P54253	Ataxin-1	ATXN1	P54253 1×Phospho [S406(98.8)]	1599.8	1.15	1	73.3	95.2	93.4	107	62.9	115	1.08782	0.686492
QVHPDTGISSK	Q16778; Q5QNW6; Q8N257	Histone H2B type 2-E	HIST2H2BE	Q16778 1×Phospho [S56(100)]; Q5QNW6 1×Phospho [S56(100)]; Q8N257 1×Phospho [S56(100)]	1706.89	4.52	2	183.7	158.1	196.2	195	197.7	192.4	1.08755	0.237645
EISSPARPCSFEEAMK	O94916	Nuclear factor of activated T-cells 5	NFAT5	O94916 1×Phospho [S561(99.1)]	2393.13	1.36	1	114.5	190.3	167.7	151.8	167	195	1.08741	0.621705
DGDSYDPYDFSDTEEEMPQVHTPK	P25205	DNA replication licensing factor MCM3	MCM3		3340.43	3.27	3	101.3	96	110.8	147.7	58.6	128.7	1.08731	0.760207
AITPPQQPYK	Q9NYV4	Cyclin-dependent kinase 12	CDK12	Q9NYV4 1×Phospho [T692(100)]	1680.91	2.31	2	33.8	58.4	47.3	45.4	59.9	46.3	1.08674	0.660611
LYADSDSGDDSDKR	O43896	Kinesin-like protein KIF1C	KIF1C	O43896 2×Phospho [S674(100); S676(100)]	2161.91	2.38	1	88.5	80.3	95.3	99.6	93.1	94.3	1.08671	0.185089
ASPPPQGPLPGPPGALHR	Q96G74	OTU domain-containing protein 5	OTUD5	Q96G74 1×Phospho [S64(100)]	2055.07	4.5	1	52.3	53.4	47.7	56.7	53.8	56.2	1.0867	0.0867033
GWGSPGRPK	A7E2V4	Zinc finger SWIM domain-containing protein 8	ZSWIM8	A7E2V4 1×Phospho [S1130(100)]	1479.79	2.44	2	394.1	633.5	601.5	545.1	522.5	702.7	1.08667	0.642998
VKPETPPR	Q9UQ35	Serine/arginine repetitive matrix protein 2	SRRM2	Q9UQ35 1×Phospho [T983(100)]	1461.82	2.12	2	456.7	545	680.5	680.9	485.1	661.6	1.08643	0.619144
VKESSIIAPAPAEDVDTPPR	Q15910	Histone-lysine N-methyltransferase EZH2	EZH2	Q15910 1×Phospho [T487(100)]	2630.38	5.36	1	116.5	122.4	140.4	150.9	124.2	136.9	1.08621	0.359545
SQRYSGAYGASVSDEELKR	Q9NX63	MICOS complex subunit MIC19	CHCHD3	Q9NX63 1×Phospho [S50(100)]	2641.3	2.67	1	32.9	46.6	45.9	39.6	48.4	48.2	1.08612	0.535401
EGAKDIDISSPEFK	Q09666	Neuroblast differentiation-associated protein AHNAK	AHNAK	Q09666 1×Phospho [S177(99.6)]	2303.21	3.06	2	214.1	206.6	183.2	236.6	194.4	224.9	1.08611	0.33007
ARSRTPPSAPSQSR	Q9UQ35	Serine/arginine repetitive matrix protein 2	SRRM2	Q9UQ35 2×Phospho [S2407(100); T2409(100)]	1886.88	3.39	1	53.5	73.3	55.7	83.2	45.4	69.6	1.08603	0.701549
RHDSVENSDSHVEK	Q9H9J4	Ubiquitin carboxyl-terminal hydrolase 42	USP42	Q9H9J4 1×Phospho [S1166(100)]	2177.04	4.33	1	60.9	85.4	78.1	81	64.4	98.3	1.08601	0.625508
AVVVSPKEENK	O75909	Cyclin-K	CCNK	O75909 1×Phospho [S340(100)]	1967.12	3.23	2	374.3	414.2	442.9	493.6	336	507.7	1.086	0.578891
KLSPIIEDSR	O60566	Mitotic checkpoint serine/threonine-protein kinase BUB1 beta	BUB1B	O60566 1×Phospho [S670(100)]	1695.94	2.98	2	151.5	181.4	184.4	194.1	153.5	214.1	1.08583	0.513964
RIDISPSTLR	Q9NYF8	Bcl-2-associated transcription factor 1	BCLAF1	Q9NYF8 1×Phospho [S658(100)]	1466.79	2.96	2	128.5	140.3	135.5	164.8	150.7	123.5	1.08583	0.410414
KPSGSPDLWKLSPDQR	Q96JM3	Chromosome alignment-maintaining phosphoprotein 1	CHAMP1	Q96JM3 2×Phospho [S445(100); S452(100)]	2658.37	4.42	2	214.9	321.3	374	383.9	234.5	369.6	1.08548	0.717408
ERGTPPVDPK	P48634	Protein PRRC2A	PRRC2A	P48634 1×Phospho [T782(100)]	1633.87	3.02	2	293.2	350.9	289.1	330.1	294.5	388.2	1.0853	0.476576
VMTIPYQPMPASSPVICAGGQDR	Q15365	Poly(rC)-binding protein 1	PCBP1	Q15365 1×Phospho [S190(99.2)]	2816.3	4.6	4	70.8	84	82.1	81.9	92.6	82.6	1.08527	0.278742
TTSPPLSIPTTHLIHQPAGSR	Q5T5U3	Rho GTPase-activating protein 21	ARHGAP21	Q5T5U3 1×Phospho [S319(98.9)]	2520.32	4.56	1	36.2	32.8	33.4	31.9	52.9	26.3	1.08496	0.740362
SKEGHSLEMENENLVENGADSDEDDNSFLK	Q9UHB6	LIM domain and actin-binding protein 1	LIMA1	Q9UHB6 1×Phospho [S686(100)]	4135.89	6.41	1	32.5	53.8	65.2	56.2	34.2	73.9	1.08449	0.789592
TPSPKEEDEEPESPPEK	Q9H1E3	Nuclear ubiquitous casein and cyclin-dependent kinase substrate 1	NUCKS1	Q9H1E3 1×Phospho [S214(100)]	2692.32	4.25	2	177.5	190.8	229.1	222	209.6	216.2	1.08437	0.349656
NADSEIKHSTPSPTR	P49792	E3 SUMO-protein ligase RanBP2	RANBP2	P49792 1×Phospho [S781(99.6)]	2178.1	4.18	1	125.2	156.7	157.1	163.3	132.3	180.4	1.08428	0.522123
RPESPSEISPIK	Q7Z5K2	Wings apart-like protein homolog	WAPL	Q7Z5K2 1×Phospho [S221(100)]	1878.01	4.71	2	186.5	230.7	248.9	270.8	200.8	250.6	1.08422	0.538792
VFVGGLSPDTSEEQIKEYFGAFGEIENIELPMDTK	O14979	Heterogeneous nuclear ribonucleoprotein D-like	HNRNPDL	O14979 1×Phospho [S241(100)]	4673.32	4.94	3	99.2	63.4	92	121.9	56.9	97.2	1.08405	0.760664
KPGPPLSPEIRSPAGSPELR	Q96JM3	Chromosome alignment-maintaining phosphoprotein 1	CHAMP1	Q96JM3 3×Phospho [S427(100); S432(100); S436(100)]	2783.37	4.94	2	178.3	154.7	166.8	193.6	129.4	218.8	1.08403	0.637152
EKEISDDEAEEEK	P08238	Heat shock protein HSP 90-beta	HSP90AB1	P08238 1×Phospho [S226(100)]	2318.13	5.02	1	196.4	148	176.9	207.1	160.1	197.9	1.08402	0.508067
IESDEEEDFENVGK	Q96T23	Remodeling and spacing factor 1	RSF1	Q96T23 1×Phospho [S1345(100)]	2177.99	1.48	1	39.9	40.5	45.9	66.1	24.7	46.1	1.08393	0.784878
LDNARQSAER	P02545	Prelamin-A/C	LMNA	P02545 1×Phospho [S277(100)]	1468.71	3.21	2	102.1	105	100.2	119.2	101.6	112.2	1.08363	0.181515
KAPSSPPPPPPPLR	Q13796	Protein Shroom2	SHROOM2	Q13796 1×Phospho [S313(100)]	1976.11	3.05	1	55.2	65.1	73.9	82.5	63.2	64.7	1.08342	0.547176
EKQSSEEEEKETR	Q92504	Zinc transporter SLC39A7	SLC39A7	Q92504 2×Phospho [S275(100); S276(100)]	2456.16	5.46	3	439.4	638.8	671.1	669.9	486.2	739	1.08335	0.666344
RSSDGSLSHEEDLAK	Q13136	Liprin-alpha-1	PPFIA1	Q13136 2×Phospho [S242(99.7); S]	2249.03	4.1	1	98.4	125.5	95.3	115.8	115.2	114.8	1.08333	0.407793
SKDASPINR	Q13523	Serine/threonine-protein kinase PRP4 homolog	PRPF4B	Q13523 1×Phospho [S431(100)]	1525.81	2.75	1	239.2	254.2	291.4	266.5	334.3	249.4	1.08333	0.510499
ASSHSSQTQGGGSVTKK	P02545	Prelamin-A/C	LMNA		2414.26	2.62	1	42.8	31.1	29.4	40.9	30.8	40.2	1.08325	0.618834
EGLKNQSPTEAEKPASSSLPSSPPPQLLTR	Q99567	Nuclear pore complex protein Nup88	NUP88	Q99567 1×Phospho [S35(100)]	3914.09	3.98	1	42	51.3	54.6	47.4	43.9	68.9	1.08316	0.661235
DWDKESDGPDDSRPESASDSDT	Q9Y3B9	RRP15-like protein	RRP15	Q9Y3B9 1×Phospho [T282(99.2)]	2949.23	3.21	1	70.4	131.9	132.4	113.6	120.4	128.5	1.08306	0.682234
GSAPHSESDLPEQEEEILGSDDDEQEDPNDYCK	Q96SB4	SRSF protein kinase 1	SRPK1	Q96SB4 1×Phospho [S51(100)]	4272.8	5.29	2	24.3	26.7	32.2	37.3	21	31.8	1.08293	0.688229
AALSEEELEKK	Q04637	Eukaryotic translation initiation factor 4 gamma 1	EIF4G1	Q04637 1×Phospho [S1238(100)]	2014.11	1.49	1	60.5	48.9	56.9	58.9	56.2	64.9	1.08238	0.346598
RDVYLSPRDDGYSTK	P38159; Q96E39	RNA-binding motif protein, X chromosome	RBMX	P38159 1×Phospho [S208(100)]; Q96E39 1×Phospho [S208(100)]	2310.15	5.68	2	302.2	292.2	246.3	278.2	301.1	330.5	1.08219	0.371779
GLVAAYSGESDSEEEQERGGPEREEK	P98175	RNA-binding protein 10	RBM10	P98175 1×Phospho [S738(100)]	3376.56	6.51	1	60.1	86.4	111	96.7	67.9	113.9	1.08155	0.742781
KGAGDGSDEEVDGK	P35579	Myosin-9	MYH9	P35579 1×Phospho [S1943(100)]	2131.05	3.59	2	245	273.3	331.9	327	271.5	320.7	1.08116	0.499665
KTSAVSSPLLDQQR	Q5T200	Zinc finger CCCH domain-containing protein 13	ZC3H13	Q5T200 1×Phospho [S242(99.7)]	2068.12	4.35	1	144.5	160.9	137.4	177	121.4	180.2	1.08085	0.588533
WGQPPSPTPVPRPPDADPNTPSPKPLEGRPER	Q14839	Chromodomain-helicase-DNA-binding protein 4	CHD4		4008.05	4.86	1	68.4	84.2	84.9	88.8	84.4	83.5	1.08084	0.319151
TSSSERVSPGGRR	O00423	Echinoderm microtubule-associated protein-like 1	EML1	O00423 1×Phospho [S140(99.1)]	1684.83	1.51	1	42.4	34.5	40.9	42.1	35.6	49.6	1.08065	0.538603
RVPTTLSIKPLGAISPVLNR	Q8NEN9	PDZ domain-containing protein 8	PDZD8	Q8NEN9 1×Phospho [S538(100)]	2670.58	7.41	2	168.4	168.9	185.1	226	154.3	184.2	1.08059	0.549627
RPGFSPTSHR	Q8WUA4	General transcription factor 3C polypeptide 2	GTF3C2	Q8WUA4 1×Phospho [S901(100)]	1450.72	3.37	1	105	110	106.6	131.6	82.5	133.4	1.08053	0.633234
HIKEEPLSEEEPCTSTAIASPEKK	Q9Y2X3	Nucleolar protein 58	NOP58	Q9Y2X3 2×Phospho [S502(100); S514(100)]	3786.91	2.09	1	50.2	53.6	49.2	48.3	58.2	58.8	1.08039	0.324823
HNGVGGSPPKSK	Q96ST3	Paired amphipathic helix protein Sin3a	SIN3A	Q96ST3 1×Phospho [S860(100)]	1932.07	3.61	3	113.7	147.1	152.9	130.7	136.2	180	1.08025	0.60623
YSEEGLSPSKR	Q9UIF9	Bromodomain adjacent to zinc finger domain protein 2A	BAZ2A	Q9UIF9 1×Phospho [S1783(99.8)]	1790.91	2.37	1	89.8	92.3	90.8	105.9	94.6	94.3	1.08025	0.133518
SQSPVHLR	Q96T58	Msx2-interacting protein	SPEN	Q96T58 2×Phospho [S725(100); S727(100)]	1312.6	2.21	1	46.9	48.5	49.6	57.3	37.9	61.4	1.08	0.623889
APVPSTCSSTFPEELSPPSHQAK	Q14980	Nuclear mitotic apparatus protein 1	NUMA1	Q14980 1×Phospho [S169(100)]	2992.45	6.04	2	154	138.7	167.9	187.5	151.3	158.6	1.0799	0.427421
LVRSSPHGK	P46109	Crk-like protein	CRKL	P46109 1×Phospho [S184(99.7)]	1518.86	2.61	2	137.1	101.6	108.2	118.7	141.1	114.8	1.07985	0.535507
TTKSPSDSGYSYETIGK	P46821	Microtubule-associated protein 1B	MAP1B	P46821 1×Phospho [S1915(98.8)]	2588.31	2.91	1	49.4	29.4	44.2	48.3	45.4	39.1	1.07967	0.645512
RTDALTSSPGR	P49736	DNA replication licensing factor MCM2	MCM2	P49736 1×Phospho [S40(100)]	1469.73	3.97	2	163.1	212.4	208.2	228	178.5	223.3	1.07898	0.528881
LYSGSPTR	Q6PJI9	GATOR complex protein WDR59	WDR59		1189.58	1.86	1	142.9	157.8	163.7	184.4	142.1	174.3	1.07838	0.440312
TSPLKDNPSPEPQLDDIKR	Q96JC9	ELL-associated factor 1	EAF1	Q96JC9 1×Phospho [S158(99.5)]	2917.56	4	1	101.7	81.1	94.1	114.9	79.2	104.5	1.07837	0.584793
SSTPLPTISSSAENTR	P42167; P42166	Lamina-associated polypeptide 2, isoforms beta/gamma	TMPO	P42167 1×Phospho [T160(99)]; P42166 1×Phospho [T160(99)]	1956.95	2.92	1	54.4	49.9	55.5	36.7	80.3	55.3	1.07822	0.760152
SQSKSPTGTPAR	Q13595	Transformer-2 protein homolog alpha	TRA2A	Q13595 2×Phospho [S18(100); S20(100)]	1834.89	1.46	1	70.4	73.2	92	69	108.5	76.5	1.0781	0.681437
QAASPLEPK	Q14980	Nuclear mitotic apparatus protein 1	NUMA1	Q14980 1×Phospho [S271(100)]	1478.8	2.42	1	86.1	102.8	104.4	106.6	91.7	117.9	1.07808	0.470249
HASPDKWNDKPK	Q96JM3	Chromosome alignment-maintaining phosphoprotein 1	CHAMP1	Q96JM3 1×Phospho [S87(100)]	2419.33	2.43	1	85.2	115.7	118.5	115.6	103.2	125.4	1.07765	0.542985
RSNSPRGEAQK	Q96T58	Msx2-interacting protein	SPEN	Q96T58 1×Phospho [S1857(100)]	1767.93	2.74	2	121.1	169.5	139.2	183.3	103.4	176.4	1.07748	0.723178
NVALLSQLYHSPAR	Q15717	ELAV-like protein 1	ELAVL1	Q15717 1×Phospho [S202(100)]	1877.98	5.05	2	49.8	26.3	46.6	47.7	51.8	32.7	1.07742	0.752451
SQTPERPAK	A8CG34	Nuclear envelope pore membrane protein POM 121C	POM121C	A8CG34 1×Phospho [T424(100)]	1551.83	2.11	1	103.8	124	114.3	132	111.3	125.2	1.07717	0.355661
KESESEDSSDDEPLIK	P35659	Protein DEK	DEK		2575.26	1.54	1	77.8	96.3	121.8	112.2	115.9	90.6	1.07705	0.638995
YEDDGISDDEIEGKR	Q9Y2K7	Lysine-specific demethylase 2A	KDM2A	Q9Y2K7 1×Phospho [S28(100)]	2279.05	2.51	1	86.9	103	100.4	110.9	88.3	113.4	1.07682	0.473934
TITPPAAPKPK	Q96BD5	PHD finger protein 21A	PHF21A	Q96BD5 1×Phospho [T350(100)]	1888.13	3.37	1	60.5	52.7	57.4	63.2	60.7	59.8	1.07679	0.153725
GGPEGVAAQAVASAASAGPADAEMEEIFDDASPGKQK	O60264	SWI/SNF-related matrix-associated actin-dependent regulator of chromatin subfamily A member 5	SMARCA5	O60264 1×Phospho [S66(100)]	4297.09	5.34	1	51.5	51.1	51.7	78.7	30.7	56.7	1.07647	0.790852
GTPPVDPK	P48634	Protein PRRC2A	PRRC2A	P48634 1×Phospho [T782(100)]	1348.73	1.29	1	49	42.6	44.7	54.9	42.2	49.6	1.0763	0.449156
SELGNQSPSTSSR	Q5JTV8	Torsin-1A-interacting protein 1	TOR1AIP1	Q5JTV8 1×Phospho [S315(96.2)]	1658.76	1.06	1	20.2	24.1	22.6	19.1	22.6	30.3	1.07623	0.652361
QEKPAEKPAETPVATSPTATDSTSGDSSR	P54727	UV excision repair protein RAD23 homolog B	RAD23B	P54727 1×Phospho [S160(99.4)]	3712.85	8.28	1	99.2	122.4	112.9	108.2	89	162.8	1.07623	0.731642
AVGMPSPVSPK	Q9UHB7	AF4/FMR2 family member 4	AFF4	Q9UHB7 1×Phospho [S1058(100)]	1607.86	3.09	1	102.5	118.4	105.4	133.8	96.6	120.7	1.076	0.526836
RKPSTSDDSDSNFEK	P11388	DNA topoisomerase 2-alpha	TOP2A	P11388 2×Phospho [S1474(99.3); S/T]	2560.19	2.94	1	37.5	51.1	32.7	36.2	49.4	44.9	1.07585	0.672538
NRPDYVSEEEEDDEDFETAVKK	P49792	E3 SUMO-protein ligase RanBP2	RANBP2	P49792 1×Phospho [S2668(100)]	3411.61	5.66	2	343.4	363.2	358.2	427.3	320.1	398.1	1.07579	0.454939
TSSVSSISQVSPER	P42356	Phosphatidylinositol 4-kinase alpha	PI4KA	P42356 1×Phospho [S265(100)]	1772.86	2.9	2	102.1	122.4	121.8	130.7	111.5	130.3	1.07566	0.39613
SSSETILSSLAGSDIVK	Q01850	Cerebellar degeneration-related protein 2	CDR2		2232.18	1.79	1	84.4	49.9	55.3	70.8	70.8	62.3	1.07542	0.689272
RSESPPAELPSLR	Q14669	E3 ubiquitin-protein ligase TRIP12	TRIP12	Q14669 1×Phospho [S310(99.6)]	1747.89	2.43	1	69.6	56.1	54.8	52.4	81	60.7	1.07535	0.66532
RGSPTTGFIEQK	Q6ZRV2	Protein FAM83H	FAM83H	Q6ZRV2 1×Phospho [S892(100)]	1858.98	3.64	1	70	92.3	81.4	90	89.4	82.6	1.07509	0.424221
SASQSSLDKLDQELKEQQK	O60271	C-Jun-amino-terminal kinase-interacting protein 4	SPAG9	O60271 1×Phospho [S733(99.5)]	3158.71	5.11	2	463.3	467.3	733.4	614.1	559.1	615.5	1.07494	0.672473
QNGSNDSDRYSDNEEDSKIELK	P42167	Lamina-associated polypeptide 2, isoforms beta/gamma	TMPO	P42167 1×Phospho [S184(100)]	3310.57	4.66	2	515.1	737.3	708.2	808.9	398.3	899.9	1.07472	0.787349
YDDYRDYDSPERER	P52756	RNA-binding protein 5	RBM5	P52756 1×Phospho [S59(100)]	2187.92	4.19	1	101.3	126.8	107	128	95.9	136.2	1.0746	0.596823
LHVGNISPTCTNK	Q9BWF3	RNA-binding protein 4	RBM4	Q9BWF3 1×Phospho [S86(100)]	1979.02	4.67	2	99.2	147.7	111	134.5	122.4	127.7	1.0746	0.585286
AVTTVTQSTPVPGPSVPPPEELQVSPGPR	P51610	Host cell factor 1	HCFC1	P51610 1×Phospho [S1507(100)]	3233.67	6.12	2	79.9	92.7	81.6	110.2	68.8	94.1	1.07435	0.645869
RSSDGSLSHEEDLAK	Q13136	Liprin-alpha-1	PPFIA1		2169.06	4.46	1	76.2	88.1	110.1	106.8	78.7	109.2	1.07398	0.652889
ETCSTLAESPR	Q6P2E9	Enhancer of mRNA-decapping protein 4	EDC4	Q6P2E9 1×Phospho [S844(99.3)]	1559.7	1.77	1	100.5	133.8	133.1	151.6	92.8	150.1	1.07376	0.70559
GVAPADSPEAPR	Q9P2G1	Ankyrin repeat and IBR domain-containing protein 1	ANKIB1	Q9P2G1 1×Phospho [S737(100)]	1475.71	2.56	1	185.3	186.7	144.2	254.8	121.1	178.3	1.07361	0.773646
SESPKEPEQLR	P09651	Heterogeneous nuclear ribonucleoprotein A1	HNRNPA1	P09651 1×Phospho [S6(100)]	1837.95	1.83	1	194.8	233.8	243	247.1	166.5	307.3	1.07341	0.724073
ESVSTEDLSPPSPPLPK	Q13127	RE1-silencing transcription factor	REST	Q13127 1×Phospho [S864(100)]	2318.19	4.39	1	86.1	94.9	88.7	107.3	96	86.1	1.07304	0.379793
EPLPGLTREPVAESPK	Q96PV6	Leukocyte receptor cluster member 8	LENG8	Q96PV6 1×Phospho [S351(100)]	2258.22	2.41	1	124.4	133.1	130.1	134.7	133.8	147.3	1.07276	0.136167
TSPDSLRR	Q9BRL6	Serine/arginine-rich splicing factor 8	SRSF8		1240.62	2.48	2	200.1	227	243.4	273	179.9	266.3	1.07263	0.643935
QPSSPGPTPR	Q13424	Alpha-1-syntrophin	SNTA1		1332.65	1.59	1	30.9	42.6	33.9	34.2	36.8	44.2	1.07263	0.603137
SSPEQPIGQGR	Q8N201	Integrator complex subunit 1	INTS1	Q8N201 1×Phospho [S1327(100)]	1464.7	2.6	2	140.8	174.6	161.1	190.9	131	189.2	1.07261	0.627873
RRSSSPFLSK	Q9NYV4	Cyclin-dependent kinase 12	CDK12	Q9NYV4 2×Phospho [S332(99.7); S]	1782.91	3.24	1	145.4	131.9	140.4	150.2	142.5	155.3	1.07254	0.135816
TASPPALPK	Q13029	PR domain zinc finger protein 2	PRDM2	Q13029 1×Phospho [S643(100)]	1419.8	1.84	1	142.9	98.5	108.9	130.7	133.5	111.5	1.07251	0.60457
IDASKNEEDEGHSNSSPR	Q14103	Heterogeneous nuclear ribonucleoprotein D0	HNRNPD	Q14103 1×Phospho [S83(99.6)]	2510.16	5.99	3	1006.8	1267.2	1554.8	1616	811.7	1678.2	1.07237	0.787705
RPQSPGASPSQAER	Q96T58	Msx2-interacting protein	SPEN	Q96T58 1×Phospho [S736(100)]	1776.86	3.85	1	81.9	117.1	86.1	121.7	70.6	113.4	1.07226	0.740427
STSYGYSR	Q13242	Serine/arginine-rich splicing factor 9	SRSF9	Q13242 1×Phospho [S193(100)]	1229.54	2.11	1	162.2	196.2	183	225.8	133.3	221.4	1.07222	0.702132
SVDALDDLTPPSTAESGSRSPTSNGGR	Q86X29	Lipolysis-stimulated lipoprotein receptor	LSR	Q86X29 1×Phospho [S512(93.2)]	2983.38	2.92	1	47.8	45.8	42.1	60.9	35.2	49.4	1.07222	0.69014
AEGEWEDQEALDYFSDKESGK	Q9NYF8	Bcl-2-associated transcription factor 1	BCLAF1	Q9NYF8 1×Phospho [S385(100)]	3200.49	6.9	3	587.2	656.4	858.1	812	453.9	987.2	1.07204	0.789393
RRHSDENDGGQPHK	Q09161	Nuclear cap-binding protein subunit 1	NCBP1	Q09161 1×Phospho [S7(100)]	2171.05	4.18	3	35.4	49.2	46.6	44.8	37.2	58.6	1.07165	0.699803
GAAEEAELEDSDDEEKPVKQDDFPKDFGPR	Q9UBB9	Tuftelin-interacting protein 11	TFIP11	Q9UBB9 1×Phospho [S98(100)]	4360.13	5.42	1	312.1	308.7	301.8	381.4	208.5	398.8	1.07165	0.735465
RLAELAGSR	Q9UDY8	Mucosa-associated lymphoid tissue lymphoma translocation protein 1	MALT1	Q9UDY8 1×Phospho [S63(100)]	1281.69	1.82	1	95.1	70.2	73.9	93.1	90.7	72.5	1.07149	0.603444
EVKGSPSFLKK	Q5T0W9	Protein FAM83B	FAM83B	Q5T0W9 1×Phospho [S764(100)]	2216.32	1.1	1	101.3	115.4	112	122.6	102	127.5	1.07119	0.429947
EMPQDLRSPARTPPSEEDSAEAER	O43765	Small glutamine-rich tetratricopeptide repeat-containing protein alpha	SGTA	O43765 2×Phospho [S77(100); T81(100)]	3103.33	3.13	1	46.1	44.4	40.5	29.2	52.8	58.3	1.07099	0.749932
KLTATPTPLGGMTGFHMQTEDR	O75533	Splicing factor 3B subunit 1	SF3B1	O75533 1×Phospho [T434(99.3)]	2943.45	3.16	1	60.9	66.3	61.6	72.2	61.5	68.5	1.07097	0.278618
AAFSKDESKEPIVEVR	P13591	Neural cell adhesion molecule 1	NCAM1	P13591 1×Phospho [S784(100)]	2572.4	1.96	2	119.4	121	123.3	155.8	112.5	121.2	1.07094	0.552324
HQLGPSLRSPPR	Q8NHM5	Lysine-specific demethylase 2B	KDM2B	Q8NHM5 1×Phospho [S1018(100)]	1653.88	4.02	1	123.9	119.5	96.4	132	95.4	136.5	1.07092	0.632894
APSDSSLGTPSDGRPELR	Q15642	Cdc42-interacting protein 4	TRIP10	Q15642 1×Phospho [S296(100)]	2151.03	4.5	1	108.7	109.1	109.6	143.9	87.9	118.8	1.07086	0.657952
KGSPTPGFSTR	Q6ZRV2	Protein FAM83H	FAM83H		1672.88	3.38	1	175	189.5	191.2	199.2	178.2	217.6	1.07072	0.353403
ELVEPLTPSGEAPNQALLR	P00533	Epidermal growth factor receptor	EGFR	P00533 1×Phospho [T693(100)]	2343.22	3.88	1	136.3	129.4	136.4	165.5	114	151	1.07063	0.574517
SSETGAFRVPSPGMEEAGCSR	Q96RL1	BRCA1-A complex subunit RAP80	UIMC1	Q96RL1 1×Phospho [S653(100)]	2521.11	2.32	1	91	107.5	113.4	121.2	89.8	122.8	1.07021	0.595176
IACEEEFSDSEEEGEGGRK	Q13547	Histone deacetylase 1	HDAC1	Q13547 2×Phospho [S421(100); S423(100)]	2776.15	4.92	4	66.7	81.6	86.3	88.8	70.7	91.5	1.06991	0.568359
AVAGVMITASHNR	Q6PCE3	Glucose 1,6-bisphosphate synthase	PGM2L1	Q6PCE3 1×Phospho [S175(100)]	1651.82	4.42	1	82.8	86.2	100.4	102.3	85	100.9	1.06978	0.463302
GAPSSPATGVLPSPQGK	Q5SRE5	Nucleoporin NUP188 homolog	NUP188	Q5SRE5 1×Phospho [S1709(100)]	2089.11	5.44	2	77.4	119.9	119.5	132	95.4	111.5	1.06976	0.697593
MSSPEDDSDTKR	Q15424	Scaffold attachment factor B1	SAFB	Q15424 1×Phospho [S384(100)]	1905.87	3.25	1	144.9	142.8	138.3	216.8	107.1	131.7	1.06948	0.781695
TPPPRSPNPSPERPR	Q96ST8	Centrosomal protein of 89 kDa	CEP89	Q96ST8 2×Phospho [S40(100); S44(100)]	2073.98	2.3	1	46.9	51.7	42.6	50.4	40.4	60.2	1.06941	0.630996
KETQSPEQVK	Q9NYF8	Bcl-2-associated transcription factor 1	BCLAF1	Q9NYF8 1×Phospho [S496(100)]	1941.07	5.17	3	669.1	803.5	916.2	928.1	647.7	978.7	1.06937	0.682111
KPSGLNGEASKSQEMVHLVNK	P16070	CD44 antigen	CD44	P16070 1×Phospho [S706(99.4)]	3265.78	3.11	2	156.9	145.7	177.6	160.8	141	211.5	1.06893	0.656194
GPTTGEGALDLSDVHSPPKSPEGK	O95684	FGFR1 oncogene partner	FGFR1OP	O95684 2×Phospho [S156(100); S160(100)]	3223.59	7.64	1	82.4	74.3	66.8	87.7	72.6	78.6	1.0689	0.460215
VQEHEDSGDSEVENEAK	Q9Y5J1	U3 small nucleolar RNA-associated protein 18 homolog	UTP18	Q9Y5J1 1×Phospho [S121(100)]	2440.09	6.02	3	404.4	463.3	458.2	539	408.8	469.4	1.06886	0.509477
SEDMPFSPK	Q12888	TP53-binding protein 1	TP53BP1	Q12888 1×Phospho [S265(100)]	1575.75	2.46	1	100.9	104.1	82.6	133.4	75.7	98.3	1.06885	0.733464
IDSNISPK	Q9H501	ESF1 homolog	ESF1	Q9H501 1×Phospho [S153(100)]	1411.76	2.55	1	110.8	126.5	123	134	91.5	159.5	1.06855	0.707104
VLSPLIIK	Q8NCN4	E3 ubiquitin-protein ligase RNF169	RNF169	Q8NCN4 1×Phospho [S403(100)]	1420.89	2.86	1	88.5	64.8	70.6	81	80.8	77.4	1.06833	0.519348
FNDSEGDDTEETEDYR	Q9NYF8	Bcl-2-associated transcription factor 1	BCLAF1	Q9NYF8 1×Phospho [S397(100)]	2230.85	5.39	2	136.3	169.3	164.2	195.4	130.5	176	1.06833	0.649217
LRLSPSPTSQR	P02545	Prelamin-A/C	LMNA	P02545 2×Phospho [S390(100); S392(99.2)]	1630.79	3.05	2	215.4	216.9	242.5	251.4	218.4	251	1.06817	0.335894
GSEEDSPKKESK	O43719	HIV Tat-specific factor 1	HTATSF1	O43719 1×Phospho [S498(100)]	2317.25	2.1	2	504.4	552.9	618.6	702.1	385.6	702.3	1.06808	0.748251
RIPHSPAR	Q13136	Liprin-alpha-1	PPFIA1	Q13136 1×Phospho [S708(100)]	1242.67	3.46	1	67.9	73.3	66.1	71.7	63.8	85.9	1.06802	0.5285
TNNNQILEVKSPIKQSK	P42568	Protein AF-9	MLLT3	P42568 1×Phospho [S483(100)]	2937.69	4.42	2	248.7	277.5	246	296.4	172	356.2	1.06786	0.76743
ISLSKSPTKTDPK	Q5BKZ1	DBIRD complex subunit ZNF326	ZNF326	Q5BKZ1 1×Phospho [S270(100)]	2398.41	2.65	2	473.1	606.2	644.7	668.6	488.4	683.4	1.06752	0.658598
SPSPLQAPEKEK	Q9Y2G0	Protein EFR3 homolog B	EFR3B		2078.15	2.82	1	104.2	119.3	104.2	139.7	110.3	99.8	1.06744	0.600105
AYRPPSGEK	P30414	NK-tumor recognition protein	NKTR	P30414 1×Phospho [S379(100)]	1542.81	2.18	1	219.1	240.2	242	271	206.2	271.3	1.0673	0.529207
VAAAAGSGPSPPGSPGHDR	Q9BTU6	Phosphatidylinositol 4-kinase type 2-alpha	PI4K2A	Q9BTU6 2×Phospho [S47(100); S51(100)]	2076.91	4.31	1	106.7	92.6	115.7	127.7	84.3	124.2	1.0673	0.671293
TADAPSEPAASPHQR	Q5VUB5	Protein FAM171A1	FAM171A1	Q5VUB5 1×Phospho [S849(100)]	1843.85	4.08	1	66.3	104.9	66.1	98.5	56.1	98.6	1.067	0.795652
ERSGSESSVDQK	Q9UQ35	Serine/arginine repetitive matrix protein 2	SRRM2	Q9UQ35 2×Phospho [S1517(100); S1519(100)]	1926.86	5.14	1	78.6	93.7	93.6	88.8	87.6	107.3	1.06694	0.505115
RRDSDGVDGFEAEGK	Q96KR1	Zinc finger RNA-binding protein	ZFR	Q96KR1 1×Phospho [S1054(100)]	2176.04	5.13	2	365.7	362.4	412.1	404.6	382.5	429.4	1.06692	0.292485
TVSPGSVSPIHGQGQVVENLK	Q9NZM3	Intersectin-2	ITSN2	Q9NZM3 1×Phospho [S889(100)]	2671.42	3.04	1	73.7	87.6	87.5	98.7	75.3	91.3	1.06632	0.54409
RPPSPEPSTK	Q01082	Spectrin beta chain, non-erythrocytic 1	SPTBN1	Q01082 1×Phospho [S2102(100)]	1633.87	3.14	7	1043.4	1164.7	1076.6	1297.1	951.6	1253.7	1.06628	0.56075
QNGSNDSDRYSDNEEDSKIELK	P42167	Lamina-associated polypeptide 2, isoforms beta/gamma	TMPO	P42167 2×Phospho [S180(99); S184(100)]	3390.53	4.42	1	208.4	274.3	263.9	274.6	186.6	334.8	1.06617	0.747051
DLQYITVSKEELSSGDSLSPDPWKR	P55196	Afadin	AFDN	P55196 1×Phospho [S1512(100)]	3617.87	4.22	1	124.4	138.9	131.3	143.9	117	159.7	1.06589	0.545838
SQAQQPQKEAALSS	Q3MHD2	Protein LSM12 homolog	LSM12		2011.03	2.93	1	62.6	55.6	41.6	44.3	68.6	57.4	1.06571	0.727151
GQTPLTEGSEDLDGHSDPEESFAR	Q86VR2	Reticulophagy regulator 3	RETREG3	Q86VR2 1×Phospho [S320(100)]	2883.25	6.29	1	102.9	116.7	115.7	139	89.8	128.5	1.06561	0.662897
TSPSSDKVQK	P38435	Vitamin K-dependent gamma-carboxylase	GGCX	P38435 1×Phospho [S11(100)]	1844.01	1.57	1	95.1	94.8	75.5	100.7	88.2	93.9	1.06556	0.478233
YMNSDTTSPELR	Q96ST3	Paired amphipathic helix protein Sin3a	SIN3A		1722.76	2.23	1	67.1	82.3	73.4	103.2	52.3	81.9	1.06553	0.767837
DTEEPLPVKESDQTLAALLSPK	P18583	Protein SON	SON	P18583 1×Phospho [S1697(100)]	3148.7	3.93	1	66.7	71.8	83.7	96.9	51	88.7	1.06481	0.765041
VPCNVEGISPELEK	Q86VQ1	Glucocorticoid-induced transcript 1 protein	GLCCI1	Q86VQ1 1×Phospho [S303(100)]	2109.07	2.1	1	73.3	42.7	46.1	58.5	63.8	50.3	1.06477	0.754488
TPQRGDEEGLGGEEEEEEEEEEEDDSAEEGGAAR	Q9Y2K7	Lysine-specific demethylase 2A	KDM2A	Q9Y2K7 1×Phospho [S869(100)]	4002.58	6.69	2	19.4	20.4	20.7	22.5	18.8	23.1	1.06446	0.405914
AQTLPTSVVTITSESSPGKR	Q01082	Spectrin beta chain, non-erythrocytic 1	SPTBN1		2597.4	6.28	2	126.8	124.6	131.7	155.6	104.1	148	1.06421	0.639102
GKSPVPKSPVEEK	P07197	Neurofilament medium polypeptide	NEFM	P07197 1×Phospho [S633(100)]; 1×Phospho [S646(100)]; 1×Phospho [S659(100)]	2378.39	3.24	2	507.3	631.2	636.3	661.8	470.9	755.9	1.06412	0.70675
ALPSLNTGSSSPR	O14545	TRAF-type zinc finger domain-containing protein 1	TRAFD1	O14545 1×Phospho [S327(99.6)]	1595.8	3.41	2	171.3	183.5	223	234.1	162	218.6	1.06386	0.671215
QSLSPMSQRPVLK	Q9NSV4	Protein diaphanous homolog 3	DIAPH3	Q9NSV4 1×Phospho [S1093(99.4)]	2025.1	1.83	1	131.8	161.6	131.3	134.5	154.3	163	1.06381	0.528219
EEHGGLIRSPR	P26368	Splicing factor U2AF 65 kDa subunit	U2AF2	P26368 1×Phospho [S79(100)]	1559.79	3.92	2	191.1	267	292.4	317.8	173.2	307.3	1.06369	0.788718
GFSQYGVSGSPTK	Q9NXC5	GATOR complex protein MIOS	MIOS	Q9NXC5 1×Phospho [S766(99.8)]	1852.92	4	2	317.1	367.7	371.9	417.6	313.7	392.7	1.06369	0.566234
VGGSDEEASGIPSR	Q9NQ55	Suppressor of SWI4 1 homolog	PPAN	Q9NQ55 1×Phospho [S359(100)]	1669.76	4.27	2	293.6	235.8	191.7	315.1	208.9	243	1.06365	0.740052
VAVNALAVGEPGTASKPASPIGGPTQEEK	Q96L91	E1A-binding protein p400	EP400	Q96L91 1×Phospho [S1732(100)]	3542.91	6.16	2	102.5	110.6	112.4	120.5	94.2	131.5	1.06359	0.580103
FSPVLGR	Q9NRG9	Aladin	AAAS	Q9NRG9 1×Phospho [S495(100)]	1084.58	2.43	1	157.3	164.2	183.5	223.3	145.1	168.7	1.06356	0.684241
HVSPVTPPREVPIYANR	Q13443	Disintegrin and metalloproteinase domain-containing protein 9	ADAM9	Q13443 2×Phospho [S758(100); T761(100)]	2321.14	2.06	1	56.8	87.8	80.4	81.9	73.6	83.8	1.06356	0.653996
RSVDISLGDSPRR	Q6IQ23	Pleckstrin homology domain-containing family A member 7	PLEKHA7	Q6IQ23 1×Phospho [S612(100)]	1766.91	4.39	1	77.4	78.6	83.3	80.7	81.6	92.2	1.06352	0.28496
SYKYSPK	P49792	E3 SUMO-protein ligase RanBP2	RANBP2	P49792 1×Phospho [S796(100)]	1639.91	1.52	2	334	356.7	337.3	373.1	329.1	391	1.06342	0.331991
ERSPSPLRGNVVPSPLPTR	Q9Y2V2	Calcium-regulated heat-stable protein 1	CARHSP1	Q9Y2V2 2×Phospho [S30(100); S32(100)]	2448.24	2.89	1	198.1	188.9	237.8	224.7	184.2	255.5	1.06338	0.632297
IESFGSPK	P49792	E3 SUMO-protein ligase RanBP2	RANBP2	P49792 1×Phospho [S3207(100)]	1402.74	2.42	1	60.9	51.4	55	61.6	51.1	65.2	1.06336	0.523111
ESVSPEDSEKKR	P35251	Replication factor C subunit 1	RFC1	P35251 1×Phospho [S368(100)]	2158.14	1.86	2	95.5	108.1	90.1	114	88.9	109.4	1.06333	0.544708
RDAGGPRPESPVPAGR	Q9BVG9	Phosphatidylserine synthase 2	PTDSS2	Q9BVG9 1×Phospho [S16(100)]	1927.97	3.63	1	24.3	30.6	40	35.3	25.8	39.8	1.06322	0.761366
KRESESESDETPPAAPQLIK	O60832	H/ACA ribonucleoprotein complex subunit DKC1	DKC1	O60832 2×Phospho [S451(100); S453(100)]	3059.53	4.48	2	197.7	206.6	218.8	268.5	183.7	210.1	1.06291	0.639043
SLSNSNPDISGTPTSPDDEVR	Q96N67	Dedicator of cytokinesis protein 7	DOCK7	Q96N67 1×Phospho [S900(100)]	2497.13	5.58	2	88.9	96	102.8	125.3	78.3	102.1	1.06257	0.693337
ELSPAALEK	O75683	Surfeit locus protein 6	SURF6	O75683 1×Phospho [S138(100)]	1495.82	2.97	2	239.7	300.1	317.3	351.3	260.6	298.6	1.0623	0.640478
SIEDLHR	Q96PY5	Formin-like protein 2	FMNL2	Q96PY5 1×Phospho [S171(100)]	1178.58	3.22	2	306	279.3	292.8	316.2	288.2	328.4	1.06229	0.267826
VKSPQRPSDWSK	Q5UIP0	Telomere-associated protein RIF1	RIF1	Q5UIP0 1×Phospho [S782(100)]	2182.2	2.75	2	380.1	622.2	595.8	470.2	503.7	723.4	1.06207	0.77944
LRSPRGSPDGSLQTGKPSAPK	Q8IZL8	Proline-, glutamic acid- and leucine-rich protein 1	PELP1	Q8IZL8 2×Phospho [S477(100); S481(100)]	2983.57	5.57	4	710.7	767.7	834.1	853.4	629.5	972.8	1.06192	0.677916
HCAPSPDRSPELSSSR	Q96T37	RNA-binding protein 15	RBM15	Q96T37 1×Phospho [S670(100)]	2091.95	4.8	2	139.6	135.5	131	154.3	140.4	136.5	1.06181	0.232109
TAHNSEADLEESFNEHELEPSSPK	Q8IWS0	PHD finger protein 6	PHF6	Q8IWS0 1×Phospho [S155(99.6)]	3235.48	7.52	2	158.5	230.2	199	240.8	162.5	220.7	1.06177	0.719067
SRSPLLNDRR	Q13523	Serine/threonine-protein kinase PRP4 homolog	PRPF4B	Q13523 1×Phospho [S368(100)]	1522.81	2.65	1	117.4	145.1	105.1	126.8	133.4	130.1	1.06175	0.561979
DAHLSPK	O60503	Adenylate cyclase type 9	ADCY9	O60503 1×Phospho [S1307(100)]	1305.7	2.85	1	171.3	179.7	170.8	185.8	173.9	194.3	1.06171	0.178337
SEDMPFSPK	Q12888	TP53-binding protein 1	TP53BP1	Q12888 1×Phospho [S265(100)]	1591.75	2.7	4	517.6	496.2	488.1	501.3	422	671.2	1.06166	0.698122
MSQPGSPSPK	Q14839	Chromodomain-helicase-DNA-binding protein 4	CHD4	Q14839 1×Phospho [S1535(100)]	1553.78	3.25	2	252.8	219.8	184.2	386.6	143.8	166.8	1.06151	0.874304
RDSSSHEETPGSHPLYGHGECK	Q8IVH2	Forkhead box protein P4	FOXP4	Q8IVH2 1×Phospho [S291(98.6)]	3005.36	3.54	1	45.3	47.8	38.8	53.1	34.9	52	1.06141	0.698037
YSDEQLNSGRQSPSQNER	P25054	Adenomatous polyposis coli protein	APC	P25054 1×Phospho [S1042(100)]	2404.07	4	1	84.4	118.5	100.9	123.7	71.7	127	1.06122	0.776727
AVTKYTSSK	Q16778; Q5QNW6; Q8N257	Histone H2B type 2-E	HIST2H2BE	Q16778 1×Phospho [T123(100)]; Q5QNW6 1×Phospho [T123(100)]; Q8N257 1×Phospho [T123(100)]	1751.99	2.36	1	186.1	170.4	159	197	162.3	187.7	1.06111	0.464873
GKSPVSKSPVEEK	P07197	Neurofilament medium polypeptide	NEFM	P07197 1×Phospho [S672(99.3)]	2368.37	2.45	1	100.9	121.2	120	114.7	98.7	149.6	1.06109	0.692894
GEGDAPFSEPGTTSTQRPSSPETATK	Q9UQ35	Serine/arginine repetitive matrix protein 2	SRRM2		3173.5	6.12	2	225.7	279.9	320.6	351.5	204.5	320.4	1.06076	0.765873
IPCKSPPPELTDTATSTK	P46013	Proliferation marker protein Ki-67	MKI67	P46013 1×Phospho [S2588(100)]	2710.43	3.24	1	84	92	89.4	104.3	74.2	103	1.06066	0.623391
LEISPDSSPER	Q99959	Plakophilin-2	PKP2	Q99959 1×Phospho [S151(100)]	1538.73	3.22	1	98.4	112.9	132.9	121.4	104.3	139.3	1.06043	0.651304
GPALTPIRDEEWGGHSPR	Q86X29	Lipolysis-stimulated lipoprotein receptor	LSR	Q86X29 1×Phospho [S464(100)]	2284.11	4.58	2	200.9	236.4	252.4	214.8	276.4	240	1.06017	0.587414
GSSTPTKGIENK	O60271	C-Jun-amino-terminal kinase-interacting protein 4	SPAG9		1986.09	1.1	1	91	95.2	95	105.5	87.8	104.7	1.05974	0.398547
SLSPGGAALGYR	Q96T37	RNA-binding protein 15	RBM15	Q96T37 1×Phospho [S294(100)]	1457.74	3.93	2	196	175.4	177.8	213.4	154.4	213.9	1.05918	0.629886
TLVLDFETEGERNSPNPR	Q5VUA4	Zinc finger protein 318	ZNF318		2383.15	2.4	1	117.8	136.1	133.8	145.9	115.8	148.9	1.05907	0.560347
LKTPPRPQGQRPAPESR	Q99942	E3 ubiquitin-protein ligase RNF5	RNF5	Q99942 1×Phospho [T94(100)]	2453.35	2.52	1	41.6	74.1	67.7	71.5	57.5	65.2	1.05889	0.754158
IAGEASRLAHYNKR	Q16778; Q5QNW6	Histone H2B type 2-E	HIST2H2BE	Q16778 1×Phospho [S79(100)]; Q5QNW6 1×Phospho [S79(100)]	2124.15	3.65	1	105	130.2	94.3	106.1	120.9	121.9	1.05888	0.61294
RVAFISLSPVR	Q6ZU65	Ubinuclein-2	UBN2	Q6ZU65 1×Phospho [S13(100)]	1553.88	4.33	1	33.4	38.2	34.3	36.2	36.4	39.5	1.05855	0.319494
RWSAPESR	P54253	Ataxin-1	ATXN1	P54253 1×Phospho [S775(100)]	1297.63	2.65	2	146.6	212.5	220.4	183.5	235.3	194.6	1.0585	0.709118
TLSPTPSAEGYQDVRDR	O14639	Actin-binding LIM protein 1	ABLIM1	O14639 1×Phospho [S431(98.6)]	2201.04	3.82	1	144.1	174.1	140	176.1	126.1	182.8	1.05849	0.690646
SQESGYYDR	P43243	Matrin-3	MATR3	P43243 1×Phospho [S208(100)]	1413.59	2.6	1	41.2	52.7	60	56.2	38.2	68.5	1.05848	0.786554
SNSCSSISVASCISEWEQK	Q02241	Kinesin-like protein KIF23	KIF23	Q02241 1×Phospho [S716(97.2)]	2697.23	2.9	1	126.4	105.3	116	130.9	107.9	129.2	1.05838	0.519126
SDSGGSSSEPFDR	P48634	Protein PRRC2A	PRRC2A	P48634 1×Phospho [S761(100)]	1636.67	3.2	1	120.2	123.8	119.5	139.7	106	139	1.05832	0.562261
GAVAAEGASDTEREEPTESQGLAAR	Q9P1Y6	PHD and RING finger domain-containing protein 1	PHRF1	Q9P1Y6 1×Phospho [S915(100)]	2811.3	6.65	2	140	184.1	175	196.5	139	192.7	1.0583	0.693921
KPEMFETAIKESTSSKSPPR	P78347	General transcription factor II-I	GTF2I	P78347 1×Phospho [S821(98.3)]	3246.76	5.21	2	182.4	206.9	208.6	274.1	154.2	204.4	1.0582	0.762029
RKGSGSEQEGEDEEGGER	Q6PD62	RNA polymerase-associated protein CTR9 homolog	CTR9	Q6PD62 1×Phospho [S941(100)]	2474.12	4.61	2	107.1	149.1	140.2	146.2	119.6	153.6	1.05802	0.66499
IDSPGFKPASQQK	Q07157	Tight junction protein ZO-1	TJP1	Q07157 1×Phospho [S912(100)]	2170.19	3	1	154.8	129.9	124.2	151.3	129.1	152	1.05747	0.550583
RAASSDQLRDNSPPPAFKPEPPK	Q9UDY2	Tight junction protein ZO-2	TJP2	Q9UDY2 1×Phospho [S986(100)]	3272.74	2.91	1	78.6	63.8	79	83.7	87.8	62.6	1.05736	0.671656
EREDSGDAEAHAFK	Q9NPI1	Bromodomain-containing protein 7	BRD7	Q9NPI1 1×Phospho [S279(100)]	2099.98	4.98	2	203.8	242.3	260.4	252.8	238.7	255.5	1.05732	0.483096
GTSPSSSSRPQR	Q8N1F7	Nuclear pore complex protein Nup93	NUP93		1555.74	1.64	1	39.1	47.1	36	50.1	33	46.1	1.05728	0.722908
LSLGPLSPEKLEEILDEANR	Q6PGN9	Proline/serine-rich coiled-coil protein 1	PSRC1	Q6PGN9 1×Phospho [S70(100)]	2761.48	4.41	1	166.8	107.3	149.1	188	114.8	144.5	1.05695	0.785636
TSCRLSGGLGAGSCR	Q04695	Keratin, type I cytoskeletal 17	KRT17	Q04695 1×Phospho [S32(100)]	1847.85	3.17	2	141.2	151.6	130.1	143.5	139.4	164	1.05675	0.460993
ATQCLVKSPEVK	O43379	WD repeat-containing protein 62	WDR62	O43379 1×Phospho [S1123(100)]	2127.19	2.92	1	144.1	154.4	152.4	146.4	160.3	169.6	1.05633	0.318778
DTSPSSGSAVSSSK	Q8NEY8	Periphilin-1	PPHLN1	Q8NEY8 1×Phospho [S205(100)]	1834.88	3.26	2	171.7	206.9	189.3	221.5	183.7	194.6	1.05617	0.521375
SRSPSPAPEKK	Q8IYB3	Serine/arginine repetitive matrix protein 1	SRRM1	Q8IYB3 2×Phospho [S209(100); S211(100)]	2031.06	3.61	4	364.4	495.6	476.1	427.9	560	423.2	1.05613	0.701422
MDSDEDEKEGEEEK	Q96ST2	Protein IWS1 homolog	IWS1	Q96ST2 1×Phospho [S377(100)]	2453.09	2.16	1	191.9	249	311	230.7	219	344.4	1.05612	0.802895
TSSGDPPSPLVK	Q99618	Cell division cycle-associated protein 3	CDCA3	Q99618 1×Phospho [S87(100)]	1722.91	1.98	2	87.3	117.6	113.1	123	86	126.8	1.05597	0.730779
FVQDHFDHNISPTIGASFMTK	Q13636	Ras-related protein Rab-31	RAB31	Q13636 1×Phospho [S35(99.4)]	2946.43	4.15	2	64.2	44.9	51.7	51.3	61.8	56.7	1.05597	0.664303
KEESDEEETASK	Q9BY89	Uncharacterized protein KIAA1671	KIAA1671	Q9BY89 1×Phospho [S1701(100)]	2149.05	1.87	1	46.1	56.1	64	65.9	47.3	62.3	1.05596	0.707771
KRKPSTSDDSDSNFEK	P11388	DNA topoisomerase 2-alpha	TOP2A		2837.49	3.12	1	82.4	108.6	89.6	98.5	78.3	119.5	1.05595	0.731711
SPRSPLEATRK	Q92610	Zinc finger protein 592	ZNF592	Q92610 1×Phospho [S334(100)]	1779.99	1.78	1	73.3	67.4	50.6	70.4	54	77.6	1.05593	0.732955
ERERDHSPTPSVFNSDEER	Q6UN15	Pre-mRNA 3'-end-processing factor FIP1	FIP1L1	Q6UN15 1×Phospho [S492(100)]	2596.16	6.39	1	38.7	43.3	56.2	52.6	36.8	56.5	1.05572	0.763884
LQEEGGGSDEEETGSPSEDGMQSAR	Q13610	Periodic tryptophan protein 1 homolog	PWP1	Q13610 1×Phospho [S50(100)]	2907.17	4.7	1	14.8	34.8	29.4	23.6	24.5	35.3	1.0557	0.845533
KGAAPTPPGK	Q13428	Treacle protein	TCOF1	Q13428 1×Phospho [T914(100)]	1690.99	3.07	2	215.4	232.1	240.9	268.5	204.8	253.4	1.05564	0.569367
APSIHGGSGGR	P08727	Keratin, type I cytoskeletal 19	KRT19	P08727 1×Phospho [S35(100)]	1304.63	3.43	2	184.5	186.9	177.1	197.9	178	203	1.05542	0.283004
SKGKNSDEEAPK	Q9UNL4	Inhibitor of growth protein 4	ING4	Q9UNL4 1×Phospho [S150(100)]	2286.25	3.06	1	115.3	156.9	130.1	137	135	152.5	1.05518	0.609454
ELSPAALEKR	O75683	Surfeit locus protein 6	SURF6	O75683 1×Phospho [S138(100)]	1651.92	4	1	142.5	191.9	162.5	176.5	167.8	180	1.05514	0.570496
SPSPAHLPDDPK	Q92615	La-related protein 4B	LARP4B	Q92615 1×Phospho [S601(99.7)]	1798.91	3.08	1	93.9	83.9	121.6	106.1	110.5	99.3	1.05511	0.66375
DNSPLREK	Q5VUA4	Zinc finger protein 318	ZNF318	Q5VUA4 1×Phospho [S464(100)]	1496.79	2.28	2	139.2	136.2	122.8	158.5	116.7	144.9	1.055	0.612342
VKPASPVAQPK	Q96EV2	RNA-binding protein 33	RBM33	Q96EV2 1×Phospho [S765(100)]	1889.12	4.46	1	202.6	237.7	287.9	283.3	186.8	297.8	1.05452	0.772276
GDSETDLEALFNAVMNPK	P46937	Transcriptional coactivator YAP1	YAP1	P46937 1×Phospho [S61(100)]	2489.2	4.77	1	52.7	56.5	80.4	80.1	49	70.8	1.05432	0.799557
RSPSVSSPEPAEK	Q9UQ35	Serine/arginine repetitive matrix protein 2	SRRM2	Q9UQ35 3×Phospho [S1727(100); S1731(99.2); S1732(100)]	2068.92	3.99	1	113.2	129.1	104	120.5	120.1	124.5	1.05429	0.448428
SRSPPYRR	Q7Z6E9	E3 ubiquitin-protein ligase RBBP6	RBBP6	Q7Z6E9 1×Phospho [S760(100)]	1327.68	2.37	1	35.8	40.9	41.6	45.7	40.7	38.3	1.0541	0.494993
VDDKPSSPGDSSKK	Q9HC52	Chromobox protein homolog 8	CBX8	Q9HC52 1×Phospho [S191(99.5)]	2443.33	3.55	1	132.6	128	115.3	133.4	124.2	138.6	1.054	0.367718
GGSPQMDDIK	Q13144	Translation initiation factor eIF-2B subunit epsilon	EIF2B5	Q13144 1×Phospho [S544(100)]	1601.76	1.6	1	83.2	121.6	124.2	103.4	97.8	145.4	1.0535	0.784195
SQTTTERDSDTDVEEEELPVENR	Q14676	Mediator of DNA damage checkpoint protein 1	MDC1	Q14676 1×Phospho [S453(100)]	2988.32	6.42	3	109.9	130	140	135.8	103.9	160.5	1.05344	0.734704
SSSPHDKNLPQK	O75592	E3 ubiquitin-protein ligase MYCBP2	MYCBP2	O75592 1×Phospho [S2842(99.3)]	2105.14	3.65	2	262.7	317.2	304.4	297.3	309.1	325.1	1.05338	0.438861
SISLGDSEGPIVATLAQPLR	O43379	WD repeat-containing protein 62	WDR62	O43379 1×Phospho [S1228(100)]	2333.23	4.53	1	67.1	60	70.1	73.5	58.2	76	1.05325	0.609129
KFHSSDSEEEEHKK	Q96ST2	Protein IWS1 homolog	IWS1	Q96ST2 2×Phospho [S365(99.6); S]	2793.37	4.85	2	262.3	290.8	282.7	312.1	244.7	323.5	1.05324	0.598968
GSKPSPLSVK	Q96S94	Cyclin-L2	CCNL2		1767.04	2.2	2	188.6	171	173.8	199	154.3	208.4	1.05306	0.619602
DFQDYMEPEEGCQGSPQRR	O43237	Cytoplasmic dynein 1 light intermediate chain 2	DYNC1LI2	O43237 1×Phospho [S194(100)]	2654.09	1.42	1	82.4	92	106.8	109.5	73.7	112.9	1.05299	0.747663
YSEEGLSPSK	Q9UIF9	Bromodomain adjacent to zinc finger domain protein 2A	BAZ2A	Q9UIF9 1×Phospho [S1783(100)]	1634.81	2.2	1	135.1	176.5	152.2	161	135.9	191.3	1.05261	0.705341
QESDPEDDDVKKPALQSSVVATSK	Q9H307	Pinin	PNN	Q9H307 1×Phospho [S100(100)]	3569.88	6.99	3	320.4	454.6	542.6	484.2	359.5	543.2	1.0526	0.797626
SVPVNNLPERSPTDSPR	P49454	Centromere protein F	CENPF	P49454 1×Phospho [S3079(100)]	2174.08	3.36	1	50.2	67	58.3	57.3	54.7	72.7	1.05242	0.700647
GEPNVSYICSR	P49840	Glycogen synthase kinase-3 alpha	GSK3A	P49840 1×Phospho [S278(99.7)]	1590.72	2.81	2	225.2	248.1	260.4	238.4	279.4	254.3	1.05234	0.462616
VPKPEPIPEPKEPSPEKNSK	Q8IYB3	Serine/arginine repetitive matrix protein 1	SRRM1	Q8IYB3 1×Phospho [S260(100)]	3452.98	5.4	1	221.5	256	307.9	316.9	180.5	329.1	1.05233	0.811701
KPYRIESDEEEDFENVGK	Q96T23	Remodeling and spacing factor 1	RSF1	Q96T23 1×Phospho [S1345(100)]	2951.46	2.81	2	188.2	195.3	215.2	246	134.9	249.1	1.05228	0.7994
VSSPTVNTTLR	Q9NSK0	Kinesin light chain 4	KLC4	Q9NSK0 1×Phospho [S460(99.6)]	1483.77	2.48	1	147.4	160	129.8	168.2	127.8	164	1.05215	0.650182
SATREPPYRVPR	P43243	Matrin-3	MATR3		1737.9	3.04	1	151.1	199	211	226.7	132.8	230.8	1.05204	0.804812
FNGGHSPTHSPEK	Q9Y5K6	CD2-associated protein	CD2AP	Q9Y5K6 1×Phospho [S510(100)]	1932.94	4.61	2	304.3	367.7	385.8	381.8	307.5	423.5	1.05199	0.684779
DLDRPESQSPK	Q8WUA4	General transcription factor 3C polypeptide 2	GTF3C2	Q8WUA4 1×Phospho [S167(100)]	1809.91	3.63	1	142.1	168.7	209.3	188.7	143.6	214.8	1.05191	0.768226
LDSSPSVSSTLAAK	Q13428	Treacle protein	TCOF1	Q13428 1×Phospho [S1228(100)]	1901	3.03	2	137.5	127.5	148.2	170.5	87.2	176.9	1.05179	0.820845
LSSPISK	Q99728	BRCA1-associated RING domain protein 1	BARD1	Q99728 1×Phospho [S330(100)]	1269.72	1.73	1	88.9	88.9	100.4	97.8	86.1	108.7	1.05176	0.560382
GGSGSGPTIEEVD	P0DMV9	Heat shock 70 kDa protein 1B	HSPA1B	P0DMV9 1×Phospho [S633(100)]	1513.66	2.18	2	323.7	351.1	328.4	419.6	288.1	347.3	1.05163	0.680492
SRSGSIK	Q16629	Serine/arginine-rich splicing factor 7	SRSF7	Q16629 2×Phospho [S179(100); S181(100)]	1352.67	1.93	2	356.2	294.1	333.5	397.1	294.1	343	1.05123	0.654875
LVESPKEGK	Q96S94	Cyclin-L2	CCNL2	Q96S94 1×Phospho [S338(100)]	1754.01	2.23	2	263.5	282	303.7	325.6	236.4	330.5	1.05099	0.681876
WGQPPSPTPVPRPPDADPNTPSPKPLEGRPER	Q14839	Chromodomain-helicase-DNA-binding protein 4	CHD4	Q14839 2×Phospho [S515(97.9); S531(100)]	4088.02	3.95	1	76.2	80.5	80.2	85	66	97.9	1.05065	0.691363
SLPKVPAKLSPMK	P35658	Nuclear pore complex protein Nup214	NUP214	P35658 1×Phospho [S940(100)]	2408.45	2.1	1	90.6	87.9	115.7	91.8	91.2	126.1	1.05065	0.74984
NSPEDLGLSLTGDSCK	Q12888	TP53-binding protein 1	TP53BP1	Q12888 1×Phospho [S500(100)]	2231.07	3.87	1	88.5	72.5	90.1	101.9	73.4	88.5	1.05058	0.69288
AYQQKPYPSPK	P39880	Homeobox protein cut-like 1	CUX1	P39880 1×Phospho [S1270(100)]	2074.13	3.45	1	208.8	247.8	213.1	242.9	202.3	258.3	1.05047	0.616318
DYEIESQNPLASPTNTLLGSAK	Q7Z417	Nuclear fragile X mental retardation-interacting protein 2	NUFIP2		2886.45	5.61	1	116.9	93.5	109.1	134.5	79.7	121.4	1.05039	0.779215
GSSERGSPIEK	Q9UHF7	Zinc finger transcription factor Trps1	TRPS1	Q9UHF7 1×Phospho [S1066(100)]	1684.87	3.07	2	277.1	300	313.1	344.1	244.9	345.8	1.0501	0.692644
TPAAAAAMNLASPR	Q9UQ35	Serine/arginine repetitive matrix protein 2	SRRM2	Q9UQ35 1×Phospho [S2272(100)]	1666.82	4.24	2	130.9	131.7	124.7	175.4	93.2	138.1	1.05009	0.799828
RVSPSPPR	Q5VUA4	Zinc finger protein 318	ZNF318	Q5VUA4 2×Phospho [S79(100); S81(100)]	1284.61	3.14	1	120.2	108.7	110.6	130.7	114.2	111.5	1.04978	0.464699
HSPSPPPPTPTESR	Q92922	SWI/SNF complex subunit SMARCC1	SMARCC1	Q92922 1×Phospho [S330(99.6)]	1795.86	3.58	1	54.4	58.4	44	56.4	48.2	60	1.04974	0.662868
SVGKVEPSSQSPGRSPR	Q8IUD2	ELKS/Rab6-interacting/CAST family member 1	ERC1		2293.21	1.62	1	87.7	91.2	86.6	88.8	103.6	86.3	1.04972	0.47403
DLVQPDKPASPK	Q6PJT7	Zinc finger CCCH domain-containing protein 14	ZC3H14	Q6PJT7 1×Phospho [S515(100)]	2062.16	3.46	3	505.3	565.6	553.9	559.7	509.4	636.4	1.04967	0.550201
KPSTSDDSDSNFEK	P11388	DNA topoisomerase 2-alpha	TOP2A	P11388 1×Phospho [S1474(100)]	2324.13	3.35	2	114.9	126.5	121.4	128.4	123.5	128.9	1.04961	0.186986
RASYDYNQDR	Q96T58	Msx2-interacting protein	SPEN	Q96T58 1×Phospho [S623(100)]	1596.7	2.8	1	95.1	91.8	102.3	100.1	89.3	114.1	1.04945	0.575073
TGSGSPFAGNSPAR	Q9UPT8	Zinc finger CCCH domain-containing protein 4	ZC3H4	Q9UPT8 1×Phospho [S1275(100)]	1614.75	3.18	1	34.2	69.9	64.2	61.4	47.2	68	1.04932	0.837705
ATVTPSPVKGK	Q9H1E3	Nuclear ubiquitous casein and cyclin-dependent kinase substrate 1	NUCKS1	Q9H1E3 2×Phospho [T179(100); S181(100)]	1932.06	1.57	1	77.8	87.9	73.6	75.8	98.6	76.7	1.04931	0.670365
AVSPVRPSGR	P47928	DNA-binding protein inhibitor ID-4	ID4	P47928 1×Phospho [S5(100)]	1334.71	2.85	2	274.2	301.2	281.6	314.4	270.5	314.1	1.04901	0.448023
IRIDSLSAQLSQLQK	P02545	Prelamin-A/C	LMNA	P02545 1×Phospho [S301(99.6)]	2238.26	3.21	1	82.8	80	87.3	80.7	111.4	70.1	1.04838	0.764288
SRVSVSPGR	Q8IYB3	Serine/arginine repetitive matrix protein 1	SRRM1	Q8IYB3 2×Phospho [S429(100); S431(100)]	1333.62	3.05	2	379.7	388.2	330.5	393.8	358.2	399.5	1.04834	0.468913
GALSPSGSAK	Q13207	T-box transcription factor TBX2	TBX2		1412.76	2.64	1	91.4	104.6	84.2	113.3	74.3	106.1	1.04818	0.753672
ERSDSGGSSSEPFDR	P48634	Protein PRRC2A	PRRC2A	P48634 1×Phospho [S761(100)]	1921.81	4.18	2	97.2	126.5	86.8	111.3	84.9	129.2	1.04799	0.790826
SASPSVPGPTKPKPK	Q03164	Histone-lysine N-methyltransferase 2A	KMT2A	Q03164 1×Phospho [S3527(100)]	2474.46	2.96	1	84.8	104.7	87.5	105.7	65.9	118.6	1.04765	0.808988
DKSPVREPIDNLTPEER	Q14498	RNA-binding protein 39	RBM39	Q14498 1×Phospho [S136(100)]	2533.31	7.14	3	450.5	561.6	692	665.6	454.4	665.3	1.04765	0.798267
WLISPVK	Q8NCD3	Holliday junction recognition protein	HJURP	Q8NCD3 1×Phospho [S412(100)]	1380.81	2.42	1	70.4	68.4	84.9	87	71.3	76	1.04738	0.639171
VYEHTSRFSPK	P46100	Transcriptional regulator ATRX	ATRX	P46100 1×Phospho [S316(99.6)]	1888.97	3.41	1	287	310.4	289.3	333	274.3	321.4	1.04737	0.511093
SQPPGEDSDTDVDDDSRPPGRPAEVHLER	Q14676	Mediator of DNA damage checkpoint protein 1	MDC1	Q14676 1×Phospho [S299(99.1)]	3482.57	6.77	2	90.6	104.7	94.1	115.8	64	123.3	1.04734	0.822953
AAVVTSPPPTTAPHK	P35611	Alpha-adducin	ADD1	P35611 1×Phospho [S12(99.6)]	2012.1	3.97	4	245.4	219.2	241.8	251	246.9	241.9	1.04728	0.265675
FCSNSGRLSGPAELR	Q96PC5	Melanoma inhibitory activity protein 2	MIA2	Q96PC5 1×Phospho [S1243(100)]	1959.93	3.12	1	56.8	57.8	77.2	68.1	68.2	64.5	1.04692	0.679718
FKAEAPLPSPK	Q09666	Neuroblast differentiation-associated protein AHNAK	AHNAK	Q09666 1×Phospho [S5110(100)]	1952.12	3.37	1	65.1	53.1	67.3	63.2	55.5	75.5	1.0469	0.71172
LNSSENGEDRHK	Q7L4I2	Arginine/serine-rich coiled-coil protein 2	RSRC2	Q7L4I2 1×Phospho [S104(100)]	1923.93	2.25	1	74.5	81.9	64.9	95.8	57.5	78.3	1.04654	0.790928
SECRLEADQSPK	P49454	Centromere protein F	CENPF	P49454 1×Phospho [S821(100)]	1957.95	1.47	1	74.1	86.7	84.9	77.8	85	94.3	1.0464	0.572356
SLSPIIGK	Q9H4G0	Band 4.1-like protein 1	EPB41L1	Q9H4G0 1×Phospho [S784(100)]	1352.8	2.27	1	62.6	70.2	61.6	75.1	57.2	71.1	1.0463	0.646843
ISQRDPSPESNK	Q8NDX5	Polyhomeotic-like protein 3	PHC3	Q8NDX5 1×Phospho [S263(100)]	1895.96	3.08	1	101.7	113.6	111	106.6	94.3	140.5	1.04628	0.742246
ASDKDITVSK	P49790	Nuclear pore complex protein Nup153	NUP153	P49790 1×Phospho [S192(100)]	1831.02	2.47	1	165.5	210.2	229.6	225.8	186.6	220.9	1.04626	0.701204
HIEPELAGRDSPIRAEMPGNLQHYGR	P86790	Vacuolar fusion protein CCZ1 homolog B	CCZ1B	P86790 1×Phospho [S266(100)]	3268.59	4.4	1	38.3	31.4	44.9	39.8	37.8	42.3	1.04625	0.689386
KLPPPPGSPLGHSPTASPPPTAR	O95785	Protein Wiz	WIZ	O95785 1×Phospho [S1146(99.5)]	2797.52	5.38	1	50.6	49.2	56.9	62.7	41.9	59.3	1.04595	0.744211
AHTPTPGIYMGRPTHSGGGGGGGGGGGGGGGGR	Q13595	Transformer-2 protein homolog alpha	TRA2A	Q13595 1×Phospho [T202(100)]	3100.41	8.18	2	94.3	116.4	95	134.5	77	108.2	1.0458	0.809596
DTSATSQSVNGSPQAEQPSLESTSK	Q86WB0	Nuclear-interacting partner of ALK	ZC3HC1	Q86WB0 1×Phospho [S62(100)]	3074.46	2.41	1	28.4	30.3	42.1	37.8	24.1	43.5	1.04563	0.841264
SKSYDEGLDDYREDAK	Q5T5U3	Rho GTPase-activating protein 21	ARHGAP21		2658.29	1.6	1	60.9	43.3	89.4	65.2	63.6	73.6	1.04545	0.841891
LNLTSPK	Q8IWZ3	Ankyrin repeat and KH domain-containing protein 1	ANKHD1	Q8IWZ3 1×Phospho [S1679(100)]	1310.75	2.05	1	142.9	126.8	140.7	151.6	135.9	141.4	1.04508	0.417229
SLSPSHLTEDR	Q5T200	Zinc finger CCCH domain-containing protein 13	ZC3H13	Q5T200 1×Phospho [S877(99.8)]	1550.74	3.48	2	133.4	168.9	177.8	178.6	125	198.1	1.04499	0.793408
YSLSPSK	P49792	E3 SUMO-protein ligase RanBP2	RANBP2	P49792 1×Phospho [S788(99.8)]	1319.7	2.11	2	280.8	271.2	328.4	327.9	268.8	323.3	1.04498	0.637658
MIRAESGPDLR	P15924	Desmoplakin	DSP	P15924 1×Phospho [S22(100)]	1569.77	2.16	1	117.4	101	107.5	103.2	125.5	111.8	1.0448	0.578359
ADREVQAEQPSSSSPR	Q9Y388	RNA-binding motif protein, X-linked 2	RBMX2		2052.95	5.68	1	53.9	62	51.7	67.9	48.9	58.3	1.04475	0.712443
QGSFSEDVISHK	Q9UPN3	Microtubule-actin cross-linking factor 1, isoforms 1/2/3/5	MACF1	Q9UPN3 1×Phospho [S3927(100)]	1871.93	3.4	1	67.9	75.8	75.3	82.3	79.2	67.3	1.04475	0.566577
ARVDHGAEIITQSPGR	P11137	Microtubule-associated protein 2	MAP2	P11137 1×Phospho [S1782(100)]	2016.02	3.24	1	78.6	77.1	71	65.7	93.5	77.6	1.04455	0.708455
GKGGVTGSPEASISGSK	Q09666	Neuroblast differentiation-associated protein AHNAK	AHNAK	Q09666 1×Phospho [S5731(100)]	2286.23	6.11	1	225.2	294.9	281.3	307.4	187.6	342.1	1.04455	0.828382
DVATSPISPTENNTTPPDALTR	Q13153	Serine/threonine-protein kinase PAK 1	PAK1	Q13153 1×Phospho [T230(99.4)]	2606.25	3.98	1	74.5	93.1	82.3	92.9	80.8	87.3	1.04442	0.595645
NESEDNKFSDDSDDDFVQPR	O15164	Transcription intermediary factor 1-alpha	TRIM24	O15164 1×Phospho [S1028(100)]	2897.25	3.71	1	101.3	134.8	122.1	142.8	101.9	129.4	1.04439	0.749617
SAPASPVQSPAK	P35612	Beta-adducin	ADD2	P35612 1×Phospho [S600(100)]	1677.9	3.21	2	145.4	154	149.4	178.1	120.6	169.9	1.04412	0.734226
SSQFGSLEF	Q8NHZ8	Anaphase-promoting complex subunit CDC26	CDC26	Q8NHZ8 1×Phospho [S82(100)]	1310.59	1.63	1	22.6	20.8	24.9	25.9	24.2	21.2	1.04392	0.611054
QPAQELSPTPGGTAHQALK	Q9UPN4	Centrosomal protein of 131 kDa	CEP131	Q9UPN4 1×Phospho [S381(100)]	2469.29	4.49	1	126.4	169.8	132.4	179.7	121.4	146.3	1.04386	0.78681
DAPTSPASVASSSSTPSSK	Q04726	Transducin-like enhancer protein 3	TLE3	Q04726 1×Phospho [S286(99.5)]	2302.12	5.74	2	210	157.2	185.1	170.2	127.5	278.8	1.04382	0.873518
VHGEPTSDLSDID	O95696	Bromodomain-containing protein 1	BRD1	O95696 2×Phospho [T1051(99.7); S]	1773.72	1.29	1	107.5	123.7	90.6	125.3	98.8	111.8	1.04382	0.720548
MALPPQEDATASPPR	Q9UQ35	Serine/arginine repetitive matrix protein 2	SRRM2	Q9UQ35 1×Phospho [S1179(100)]	1905.9	3.17	3	84.4	94.1	96.2	100.3	97.9	88.5	1.04368	0.477978
VTGTEGSSSTLVDYTSTSSTGGSPVRK	Q7Z6E9	E3 ubiquitin-protein ligase RBBP6	RBBP6		3199.58	5.52	1	26.8	41.5	32.5	36.2	22.7	46.3	1.04365	0.86454
LLKEGEEPTVYSDEEEPKDESAR	O00264	Membrane-associated progesterone receptor component 1	PGRMC1	O00264 1×Phospho [S181(100)]	3417.69	8.7	3	1039.7	1041.8	1248.5	1317.3	826.4	1330.7	1.04336	0.802148
HGSFHEDEDPIGSPR	Q96T58	Msx2-interacting protein	SPEN	Q96T58 2×Phospho [S1268(100); S1278(100)]	2068.84	4.18	1	79.1	52.7	57.4	68.4	69.2	59.8	1.04334	0.768313
SGSGSVGNGSSRYSPSQNSPIHHIPSRR	Q9NYF8	Bcl-2-associated transcription factor 1	BCLAF1	Q9NYF8 2×Phospho [S285(100); S297(100)]	3297.51	4.55	1	30.9	48.8	40.7	46.6	28.9	50.1	1.04319	0.845816
SLSSSPVKK	Q9H3Q1	Cdc42 effector protein 4	CDC42EP4		1700	1.62	1	178.3	150.1	179.2	169.6	174.3	185.6	1.04314	0.531393
TGASSLLNKSSPVKKPSLLK	O60318	Germinal-center associated nuclear protein	MCM3AP		3281	2.06	1	51.1	67.4	76.9	71.3	49	83.5	1.04299	0.835034
YRDVSPFDHSR	P18031	Tyrosine-protein phosphatase non-receptor type 1	PTPN1	P18031 1×Phospho [S50(100)]	1687.78	2.6	1	158.5	133.3	140.9	168.2	114.2	168.9	1.04299	0.767514
AQNGRTPEDERNLFIQQIK	P18847	Cyclic AMP-dependent transcription factor ATF-3	ATF3	P18847 1×Phospho [T162(100)]	2795.46	4.37	2	238	239.4	227.5	258.8	189.7	286.6	1.04284	0.746413
NCPSPVLIDCPHPNCNKK	O15014	Zinc finger protein 609	ZNF609	O15014 1×Phospho [S491(100)]	2917.45	5.72	1	112	124.3	109.4	136.3	96	128.2	1.04281	0.726338
VSSPTKPK	Q8WUA4	General transcription factor 3C polypeptide 2	GTF3C2	Q8WUA4 1×Phospho [S220(100)]	1610.95	2.2	1	130.1	152.9	168.7	166.4	131.2	173.4	1.04273	0.727441
TMLLLSRSPEAQPK	P55265	Double-stranded RNA-specific adenosine deaminase	ADAR	P55265 1×Phospho [S825(99.6)]	2109.15	2.69	2	139.6	167.2	163.5	184.9	145.4	160	1.04253	0.667767
DIYLSPDRTGSSFGK	Q15696	U2 small nuclear ribonucleoprotein auxiliary factor 35 kDa subunit-related protein 2	ZRSR2	Q15696 1×Phospho [S349(100)]	2181.1	2.53	1	109.5	81.1	87.5	103.4	79	107.5	1.04243	0.76648
TVLPTVPESPEEEVK	O75152	Zinc finger CCCH domain-containing protein 11A	ZC3H11A	O75152 1×Phospho [S108(100)]	2192.15	3.54	3	103.4	84.4	97.9	109.3	88	100.5	1.04235	0.655053
IDASKNEEDEGHSNSSPR	Q14103	Heterogeneous nuclear ribonucleoprotein D0	HNRNPD	Q14103 2×Phospho [S80(100); S]	2590.12	5.34	1	84	147.9	183.7	168.4	85.5	179.3	1.04235	0.894574
VSPENLVDK	O75376	Nuclear receptor corepressor 1	NCOR1	O75376 1×Phospho [S2120(100)]	1538.82	2.43	1	107.5	117.1	132.4	133.4	99.4	139.3	1.0423	0.744202
QSTKRSPQQTVPYVVPLSPK	Q9UQR0	Sex comb on midleg-like protein 2	SCML2	Q9UQR0 2×Phospho [S511(100); S/T/Y]	3087.66	6.26	1	74.9	77.7	72.4	94.4	63.6	76.5	1.04222	0.744334
HDSPEDVKR	P31948	Stress-induced-phosphoprotein 1	STIP1	P31948 1×Phospho [S481(100)]	1620.81	3.52	1	163.9	160.9	167.5	183.1	138.9	191	1.04205	0.694238
QKFNDSEGDDTEETEDYR	Q9NYF8	Bcl-2-associated transcription factor 1	BCLAF1	Q9NYF8 1×Phospho [S397(100)]	2716.17	6.2	2	430.7	548.5	764.5	689.3	365.4	762.3	1.04204	0.883349
CRSPGMLEPLGSSR	Q9UQ35	Serine/arginine repetitive matrix protein 2	SRRM2	Q9UQ35 1×Phospho [S2132(100)]	1871.87	3.4	2	126.8	142.6	144.7	129.8	133.2	168.5	1.04202	0.691737
LVSPEQPPK	O43491	Band 4.1-like protein 2	EPB41L2	O43491 1×Phospho [S499(100)]	1532.85	2.2	1	138.4	145.7	134.8	163.5	125	148	1.04201	0.640599
APSPAPRPVPGSPAR	Q5TZA2	Rootletin	CROCC	Q5TZA2 1×Phospho [S1460(100)]	1765.93	2.2	1	107.9	98.6	92.7	115.1	91	105.6	1.04178	0.641585
AGTGYASPDRTHVLAAGK	O43379	WD repeat-containing protein 62	WDR62	O43379 1×Phospho [S1144(100)]	2310.2	4.3	2	165.5	200.2	192.4	194.5	164	222.8	1.04157	0.718271
VYTHEVVTLWYR	P06493	Cyclin-dependent kinase 1	CDK1	P06493 1×Phospho [T161(100)]	1874.94	3.28	1	22.6	21.9	35.3	29	20.9	33.2	1.04135	0.855282
MGQAPSQSLLPPAQDQPRSPVPSAFSDQSR	Q9UQ35	Serine/arginine repetitive matrix protein 2	SRRM2	Q9UQ35 1×Phospho [S2449(98.3)]	3488.68	2.8	1	33.8	23.1	18.1	36.9	14.6	26.6	1.04133	0.902675
KSLSDSESDDSK	Q13185	Chromobox protein homolog 3	CBX3	Q13185 1×Phospho [S95(100)]	2065.03	5.29	3	859.4	918.1	1062.9	1002.3	920.9	1034	1.04112	0.603835
KLGVSVSPSR	Q86VM9	Zinc finger CCCH domain-containing protein 18	ZC3H18	Q86VM9 1×Phospho [S534(99.5)]	1567.9	2.88	1	120.7	152.6	143.2	139.7	140	153.9	1.04106	0.617993
KPATPAEDDEDDDIDLFGSDNEEEDKEAAQLR	P29692	Elongation factor 1-delta	EEF1D	P29692 1×Phospho [S162(100)]	4345.01	5.54	1	76.6	79.5	102.3	115.8	55.6	97.6	1.04102	0.865638
SKSPTISDK	O15014	Zinc finger protein 609	ZNF609	O15014 1×Phospho [S1313(100)]	1729.97	2.21	1	188.2	190.5	236.4	226.7	188.7	224.9	1.04097	0.695927
SLSPPQSQSK	Q9UQB8	Brain-specific angiogenesis inhibitor 1-associated protein 2	BAIAP2	Q9UQB8 1×Phospho [S325(100)]	1596.84	2.68	2	109.9	96.8	98.6	106.1	110.8	100.9	1.04094	0.451376
SSPSHTISRPIPMPIR	Q9Y4J8	Dystrobrevin alpha	DTNA	Q9Y4J8 1×Phospho [S564(99)]	2101.08	1.4	1	46.9	65.2	76.7	74.7	56.6	65.2	1.04078	0.812465
GKSPVPKSPVEEK	P07197	Neurofilament medium polypeptide	NEFM	P07197 2×Phospho [S628(100); S633(100)]; 2×Phospho [S641(100); S646(100)]; 2×Phospho [S654(100); S659(100)]	2458.35	2.97	2	213.3	292.4	282	283.1	192.3	344.4	1.04075	0.843089
TVTPASSAK	Q16555	Dihydropyrimidinase-related protein 2	DPYSL2	Q16555 1×Phospho [T514(100)]	1399.76	2.36	1	200.5	169.2	170.3	221.1	152.9	188	1.04074	0.757736
RPPSPDVIVLSDNEQPSSPR	Q86YP4	Transcriptional repressor p66-alpha	GATAD2A	Q86YP4 3×Phospho [S100(100); S113(98.7); S114(98.7)]	2659.18	3.47	1	62.2	87.9	79	77.6	64.6	96.2	1.04059	0.806837
EISSSPTSK	Q9UQ35	Serine/arginine repetitive matrix protein 2	SRRM2	Q9UQ35 1×Phospho [S456(99.7)]	1473.76	2.99	2	621.8	584.4	618.6	595	756.7	547	1.0405	0.722157
IAQVSPGPR	Q9NQS7	Inner centromere protein	INCENP	Q9NQS7 1×Phospho [S263(100)]	1233.66	1.99	1	168.4	180.5	167.7	190.2	143.6	203.7	1.04046	0.728019
METVSNASSSSNPSSPGR	Q9NTI5	Sister chromatid cohesion protein PDS5 homolog B	PDS5B	Q9NTI5 1×Phospho [S1166(99.6)]	2119.92	3.88	1	44.9	37.6	36.5	51.7	32.3	39.8	1.04034	0.810071
VDNLTYRTSPDTLR	Q01130	Serine/arginine-rich splicing factor 2	SRSF2	Q01130 1×Phospho [T25(99.7)]	1959.97	3.56	2	154.8	164.2	223.5	226.7	135.5	202.1	1.04018	0.84439
GGHGAASPSEK	Q07065	Cytoskeleton-associated protein 4	CKAP4	Q07065 1×Phospho [S17(100)]	1535.76	4.36	1	135.9	142.3	165.8	185.8	83.6	192.4	1.04009	0.878328
TAQVPSPPRGK	Q9UKV3	Apoptotic chromatin condensation inducer in the nucleus	ACIN1	Q9UKV3 1×Phospho [S1004(100)]	1675.93	2.86	4	321.6	371.8	381.8	372.2	338.1	408	1.04009	0.628509
KEDQDRSPR	O60318	Germinal-center associated nuclear protein	MCM3AP	O60318 1×Phospho [S300(100)]	1668.85	2.4	1	31.7	33.4	32.2	34.6	29.7	36.9	1.04008	0.583436
FGESEEVEMEVESDEEDDKQEK	Q15459	Splicing factor 3A subunit 1	SF3A1	Q15459 1×Phospho [S329(100)]	3400.51	4.88	3	219.1	167.8	233.8	238.6	178	228.7	1.03963	0.779882
ALSPVIPLIPR	O14686	Histone-lysine N-methyltransferase 2D	KMT2D	O14686 1×Phospho [S4738(100)]	1484.88	3.13	3	319.1	259.4	303	334.4	279.4	302.6	1.03959	0.652163
SEAPAEVTHFSPK	Q6PID6	Tetratricopeptide repeat protein 33	TTC33	Q6PID6 1×Phospho [S197(100)]	1937.98	3.41	1	91	69.4	85.1	77.1	91.8	86.3	1.03951	0.69765
FSPIQEKSPK	O43683	Mitotic checkpoint serine/threonine-protein kinase BUB1	BUB1	O43683 1×Phospho [S661(100)]	1928.09	1.52	1	56.4	44.7	48.5	42.1	53.4	60	1.03944	0.769103
VEMYSGSDDDDDFNKLPK	O60841	Eukaryotic translation initiation factor 5B	EIF5B	O60841 1×Phospho [S135(100)]	2858.34	2.26	1	76.2	78.9	65.6	81.9	77.9	69.6	1.03942	0.622225
METVSNASSSSNPSSPGR	Q9NTI5	Sister chromatid cohesion protein PDS5 homolog B	PDS5B	Q9NTI5 1×Phospho [S1166(99.6)]	2103.92	5.17	1	42	68.4	55.5	65.4	39.9	67.1	1.03918	0.861388
EGMNPSYDEYADSDEDQHDAYLER	Q08945	FACT complex subunit SSRP1	SSRP1	Q08945 1×Phospho [S444(100)]	3158.24	5.61	1	47.8	57.8	55.5	85.7	33	48.7	1.03911	0.901375
DFQEYVEPGEDFPASPQRR	Q9Y6G9	Cytoplasmic dynein 1 light intermediate chain 1	DYNC1LI1	Q9Y6G9 1×Phospho [S207(100)]	2576.17	4.1	2	144.5	150.4	143	168.9	137.2	148.9	1.03905	0.581854
SSETGAFRVPSPGMEEAGCSR	Q96RL1	BRCA1-A complex subunit RAP80	UIMC1	Q96RL1 1×Phospho [S653(100)]	2537.1	2.43	1	91.8	98.5	94.8	107.9	74.7	113.6	1.03893	0.778243
KESKEEETSIDVAGKPNEVTK	P53985	Monocarboxylate transporter 1	SLC16A1	P53985 1×Phospho [S461(100)]	3543.95	4.51	2	245.4	345.7	366	337.1	267.6	389.6	1.03887	0.821102
KAEPSEVDMNSPK	Q9NR30	Nucleolar RNA helicase 2	DDX21	Q9NR30 1×Phospho [S71(100)]	2199.13	3.37	1	87.7	98.3	71.3	119.9	66.2	81.2	1.03887	0.860731
SRTPPAIR	Q9UQ35	Serine/arginine repetitive matrix protein 2	SRRM2	Q9UQ35 2×Phospho [S2020(100); T2022(100)]	1286.62	2.56	2	200.1	245.3	225.1	264.5	178.4	253.6	1.03878	0.78742
VVSSVSSSPR	P29375	Lysine-specific demethylase 5A	KDM5A	P29375 1×Phospho [S1331(100)]	1313.67	2.68	1	86.1	88.9	80.4	98.5	76.2	90.6	1.03876	0.661484
VEEEKRGSVSR	Q08170	Serine/arginine-rich splicing factor 4	SRSF4	Q08170 1×Phospho [S316(99.3)]	1813.96	2.63	1	106.7	112.9	103.3	92.9	130.7	111.8	1.03871	0.730293
EKAGSPAPSNR	Q9BYW2	Histone-lysine N-methyltransferase SETD2	SETD2	Q9BYW2 1×Phospho [S614(100)]	1651.86	2.52	1	101.7	129.3	118.5	139.9	107.6	115.5	1.03863	0.739204
STEDLSPQK	Q96RT1	Erbin	ERBIN	Q96RT1 1×Phospho [S857(100)]	1542.78	2.37	1	94.7	109.2	93.9	97.4	103	108.9	1.03862	0.556305
NLQPLMRSPISR	Q7Z6E9	E3 ubiquitin-protein ligase RBBP6	RBBP6	Q7Z6E9 1×Phospho [S360(100)]	1736.91	2.37	1	81.5	94.9	96.9	90.4	88	105.4	1.03842	0.655838
KPSTSDDSDSNFEK	P11388	DNA topoisomerase 2-alpha	TOP2A	P11388 2×Phospho [S1474(100); T/S]	2404.09	3.95	1	208.4	214.8	179.5	226.5	179.6	219.7	1.03833	0.694323
ENPPVEDSSDEDDKR	Q8TCJ2	Dolichyl-diphosphooligosaccharide--protein glycosyltransferase subunit STT3B	STT3B		2270.02	5.02	1	164.3	167	175.7	178.1	150	198.3	1.03826	0.677072
SPSELFAQHIVTIVHHVK	Q9Y2W1	Thyroid hormone receptor-associated protein 3	THRAP3	Q9Y2W1 1×Phospho [S622(99.7)]	2580.41	5.74	1	19.8	21.3	32.2	31.9	22.6	21.6	1.0382	0.863726
ESSPIPSPTSDRK	Q01082	Spectrin beta chain, non-erythrocytic 1	SPTBN1	Q01082 2×Phospho [S2169(100); S/T]	2018.96	2.09	1	98	111.4	110.3	116.3	92.1	123.5	1.03816	0.716302
EEATYGVWAERDSDDERPSFGGK	Q9UBB9	Tuftelin-interacting protein 11	TFIP11	Q9UBB9 1×Phospho [S59(100)]	3139.44	5.88	1	137.5	200.6	238.3	190.5	150.8	256.9	1.03782	0.873104
RSPVPAQIAITVPK	O43432	Eukaryotic translation initiation factor 4 gamma 3	EIF4G3	O43432 1×Phospho [S495(100)]	2015.18	6.7	3	323.2	312.6	364.1	372.9	338.7	326.1	1.0378	0.581253
AADPPAENSSAPEAEQGGAE	P67809	Nuclease-sensitive element-binding protein 1	YBX1		2206.93	3.25	2	98.4	118.7	113.8	135.8	80.6	127	1.03778	0.829984
TLKPTYRTPER	Q5H9B9	Putative BMP-2-inducible kinase-like protein	BMP2KL	Q5H9B9 1×Phospho [T264(99.5)]	1900.05	1.65	1	89.8	104.6	99.5	119.4	74.6	111	1.03777	0.810125
SGPRAPSPTKPLRR	Q96FF9	Sororin	CDCA5	Q96FF9 1×Phospho [S21(98.4)]	2058.17	2.76	1	119.4	157.5	129.6	138.8	120.4	162.6	1.03764	0.775299
GRKDDDSDDESQSSHTGK	O94874	E3 UFM1-protein ligase 1	UFL1	O94874 1×Phospho [S458(100)]	2731.28	3.48	2	36.6	67.4	71.5	59.4	46.2	76.5	1.03761	0.883401
DGLPRTPSR	Q9UQ35	Serine/arginine repetitive matrix protein 2	SRRM2	Q9UQ35 1×Phospho [T1434(99.2)]	1307.67	1.5	1	137.1	127.1	147	133.1	150	143.5	1.03745	0.534628
APQQQPPPQQPPPPQPPPQQPPPPPSYSPARNPPGASTYNK	Q9BUJ2	Heterogeneous nuclear ribonucleoprotein U-like protein 1	HNRNPUL1		4896.47	3.48	1	46.1	57.2	59.7	60.5	39.4	69.2	1.03742	0.845532
GKELSDQATASPIVAR	Q5JSH3	WD repeat-containing protein 44	WDR44	Q5JSH3 1×Phospho [S96(100)]	2181.17	2.96	1	85.2	98.3	95.5	105.7	71.4	112.2	1.03692	0.808591
HSLSGSSPGMK	Q9UQ35	Serine/arginine repetitive matrix protein 2	SRRM2	Q9UQ35 1×Phospho [S1462(99.1)]	1641.81	3.6	2	219.9	273.9	341.8	295.3	221.5	349.6	1.03686	0.850863
ELPSLSPAPDTGLSPSKR	Q9UBF8	Phosphatidylinositol 4-kinase beta	PI4KB	Q9UBF8 1×Phospho [S266(99.6)]	2390.27	4.63	1	88.1	74.1	74.1	81	76.7	87.3	1.03682	0.631313
IPRPLSPTK	Q13625	Apoptosis-stimulating of p53 protein 2	TP53BP2	Q13625 1×Phospho [S698(100)]	1546.91	2.78	2	342.6	325.3	410	424.6	305.5	387	1.03637	0.779462
ARQPQSPPR	O95613	Pericentrin	PCNT	O95613 1×Phospho [S3242(100)]	1345.69	2.5	1	42.8	51.4	43.5	41.6	46.8	54.3	1.03631	0.735629
SPSPYYSR	Q13595; P62995	Transformer-2 protein homolog alpha	TRA2A	Q13595 2×Phospho [S260(100); S262(100)]; P62995 2×Phospho [S264(100); S266(100)]	1345.54	1.7	1	63	73.3	84.7	74.9	63.3	90.8	1.0362	0.805543
RSPSPYYSR	Q13595; P62995	Transformer-2 protein homolog alpha	TRA2A	Q13595 2×Phospho [S260(100); S262(99.4)]; P62995 2×Phospho [S264(100); S266(99.4)]	1501.64	3.53	2	162.7	181.9	161.1	183.7	152	188.2	1.03599	0.669825
SHSPVKR	Q5VT06	Centrosome-associated protein 350	CEP350	Q5VT06 1×Phospho [S567(100)]	1348.75	2.26	1	89.8	104.4	98.1	124.4	74.2	104.2	1.03592	0.829005
TNSMSSSGLGSPNR	Q9NZN8	CCR4-NOT transcription complex subunit 2	CNOT2	Q9NZN8 1×Phospho [S165(100)]	1719.76	2.4	1	52.7	46.1	49.2	56	38	59.3	1.03581	0.810228
RSPERPTGDLR	Q5T200	Zinc finger CCCH domain-containing protein 13	ZC3H13	Q5T200 1×Phospho [S77(100)]	1592.81	2.93	2	231.8	286.8	281.6	300.9	206.3	321.6	1.03574	0.821521
ELKTDSSPNQAR	P26599	Polypyrimidine tract-binding protein 1	PTBP1	P26599 1×Phospho [S141(99.6)]	1883.96	2.56	2	128.9	138.6	131.3	141.7	101.4	169.9	1.03561	0.825307
MRKETPPPLVPPAAR	Q9BQA1	Methylosome protein 50	WDR77	Q9BQA1 1×Phospho [T5(100)]	2198.23	5.12	2	199.7	171	149.1	200.8	173.3	163.7	1.03463	0.7606
SPFLKPDER	Q9H7N4	Splicing factor, arginine/serine-rich 19	SCAF1	Q9H7N4 1×Phospho [S874(100)]	1626.87	1.94	1	111.2	117	120.4	150.7	97	112.9	1.03442	0.816585
SSVKTPETVVPTAPELQASASTDQPVTSEPTSR	Q14676	Mediator of DNA damage checkpoint protein 1	MDC1	Q14676 1×Phospho [S1481(98.4)]	3935.99	4.13	1	31.7	37.6	32.7	38.9	27.3	39.3	1.03431	0.801223
EIPSATQSPISKK	Q9BQG0	Myb-binding protein 1A	MYBBP1A	Q9BQG0 1×Phospho [S1163(100)]	2153.22	3.61	1	138.4	136.2	107.7	121.7	129.7	144	1.03427	0.731065
SSPVESLKK	Q9NRA8	Eukaryotic translation initiation factor 4E transporter	EIF4ENIF1	Q9NRA8 1×Phospho [S78(100)]	1742.01	2.93	2	847.4	809.7	994.5	995.8	755.7	990.9	1.03424	0.771152
YSPSQNSPIHHIPSRRSPAK	Q9NYF8	Bcl-2-associated transcription factor 1	BCLAF1	Q9NYF8 2×Phospho [S290(100); S300(99.3)]	2877.43	7.08	2	345.5	485.6	438.2	470.4	317.4	524.9	1.03419	0.855495
GEKHHSDSDEEKSHR	Q9UPT8	Zinc finger CCCH domain-containing protein 4	ZC3H4	Q9UPT8 2×Phospho [S92(100); S94(100)]	2625.21	4.59	2	118.2	166.4	155.2	150.7	114.2	189.9	1.03411	0.858291
RSPSLSSK	Q8IYB3	Serine/arginine repetitive matrix protein 1	SRRM1	Q8IYB3 1×Phospho [S653(100)]	1399.77	2.75	1	209.6	223.7	156.2	228	149.2	232.4	1.0341	0.853215
ERRTPPGR	Q13427	Peptidyl-prolyl cis-trans isomerase G	PPIG	Q13427 1×Phospho [T611(100)]	1277.67	1.98	1	46.9	60.6	68.7	79.6	48.5	54.1	1.03405	0.870296
RRDEDMLYSPELAQR	Q9Y2W2	WW domain-binding protein 11	WBP11	Q9Y2W2 1×Phospho [S237(100)]	2204.04	3.85	1	147	108.6	119	130.2	107.2	149.9	1.0339	0.813948
QASTDAGTAGALTPQHVR	P46937	Transcriptional coactivator YAP1	YAP1	P46937 1×Phospho [S109(99.8)]	2090.02	7	1	70.4	86.7	76	94.7	65.1	81.2	1.03389	0.801469
AHFNAMFQPSSPTR	Q8WUA4	General transcription factor 3C polypeptide 2	GTF3C2		1899.88	3.33	1	51.9	41.6	45.4	40.7	58.7	44.2	1.03384	0.815207
IKNENTEGSPQEDGVELEGLK	P11388	DNA topoisomerase 2-alpha	TOP2A	P11388 1×Phospho [S1247(100)]	3053.56	6.09	2	379.7	366.5	375.2	412.2	321.8	425.1	1.03362	0.720533
SSAPADSERGPKPEPPGSGSPAPPR	Q9UKJ3	G patch domain-containing protein 8	GPATCH8		2966.48	5.13	1	108.7	133.8	105.6	139.2	75.7	144.9	1.03361	0.878327
ERDQRPSSPIR	Q5T200	Zinc finger CCCH domain-containing protein 13	ZC3H13		1649.83	2.82	1	66.3	84.2	78.6	85.9	56.6	94.3	1.03361	0.848417
RRSPGLCSDSLEK	Q5VUA4	Zinc finger protein 318	ZNF318	Q5VUA4 1×Phospho [S136(100)]	2043.05	4.95	2	369.4	444.9	376.6	434.2	317	479.5	1.03342	0.818229
GLWSTDSAEEDKETK	Q99549	M-phase phosphoprotein 8	MPHOSPH8	Q99549 1×Phospho [S403(100)]	2463.23	4.36	1	169.2	257.9	213.6	192.5	177.9	291.7	1.0334	0.878998
KPVTVSPTTPTSPTEGEAS	Q9Y6G9	Cytoplasmic dynein 1 light intermediate chain 1	DYNC1LI1		2424.23	4.76	1	65.5	89	68.2	75.3	77.4	77.4	1.03323	0.757417
IACRSPQPDPVGTPTIFKPQSK	P46013	Proliferation marker protein Ki-67	MKI67	P46013 1×Phospho [S2223(100)]	3191.73	6.16	1	180.8	194.7	145.1	220.2	125.6	192	1.03304	0.865245
RSEACPCQPDSGSPLPAEEEKR	Q14160	Protein scribble homolog	SCRIB	Q14160 1×Phospho [S504(100)]	3038.41	6.91	1	71.6	101.1	87.3	91.5	76.5	100.5	1.03269	0.809917
YSPKTPPRWAEDQNSLLK	P49792	E3 SUMO-protein ligase RanBP2	RANBP2	P49792 1×Phospho [T799(99.5)]	2897.55	3.73	1	117.4	183.8	162.1	134.9	138.1	205.4	1.03259	0.875609
GPPSPPAPVMHSPSRK	Q13573	SNW domain-containing protein 1	SNW1	Q13573 2×Phospho [S224(100); S232(100)]	2260.11	4.34	2	192.3	261.3	206.8	261.8	220.4	199.7	1.03256	0.80948
YEPSDKDRQSPPPAK	Q86VM9	Zinc finger CCCH domain-containing protein 18	ZC3H18	Q86VM9 1×Phospho [S842(100)]	2482.29	3.32	1	114.5	145.7	167.2	159.9	96.2	185.2	1.03252	0.886902
VVNTDHGSPEQLQIPVTDSGR	Q6IQ49	Replication stress response regulator SDE2	SDE2	Q6IQ49 1×Phospho [S278(100)]	2558.24	4.4	1	182.4	204.3	188.6	215.2	166.8	212	1.0325	0.731422
QFTSSSSIKGSSGLGGGSSR	Q04695	Keratin, type I cytoskeletal 17	KRT17		2425.21	3.64	1	93.5	135	130.3	115.4	108.7	146.3	1.03233	0.835943
GLNPDGTPALSTLGGFSPASKPSSPR	Q9UK58	Cyclin-L1	CCNL1	Q9UK58 1×Phospho [S342(99.3)]	3049.58	4.99	2	159.4	134.4	155.9	177.9	129.6	156.7	1.03224	0.777835
LSPPVASGGIPHQSPPTK	Q96T58	Msx2-interacting protein	SPEN	Q96T58 1×Phospho [S2493(100)]	2308.25	4.37	1	73.7	79.7	73.2	82.3	66	85.6	1.03222	0.723464
ISSKSPGHMVILDQTK	Q9NWH9	SAFB-like transcription modulator	SLTM		2508.39	5.04	2	38.7	52	34.3	51.3	37.9	39.8	1.032	0.853468
GGSDDSSKDPIDVNYEK	P09874	Poly [ADP-ribose] polymerase 1	PARP1	P09874 1×Phospho [S782(100)]	2593.26	4.11	1	144.9	169	174.3	180.4	138.2	185.2	1.03195	0.780643
IEDVGSDEEDDSGKDKK	P08238; Q58FF8	Heat shock protein HSP 90-beta	HSP90AB1	P08238 1×Phospho [S255(100)]; Q58FF8 1×Phospho [S177(100)]	2862.44	4.34	2	322	313.5	354	372.9	264.6	383.5	1.03183	0.805622
ALSSGGSITSPPLSPALPK	Q6Y7W6	GRB10-interacting GYF protein 2	GIGYF2	Q6Y7W6 1×Phospho [S26(99.5)]	2318.28	3.43	3	199.7	178.2	231.7	223.8	165.9	239.3	1.03182	0.823835
DMESPTKLDVTLAK	P27816	Microtubule-associated protein 4	MAP4	P27816 1×Phospho [S280(100)]	2315.25	4.81	2	538.6	458	424.6	903.1	233.4	329.8	1.03173	0.946809
GLGHPPSSPLLKK	O95785	Protein Wiz	WIZ	O95785 1×Phospho [S983(99.6)]	2098.24	4.46	1	65.1	105.5	123	103	97.8	102.1	1.03168	0.865882
LPQTSDDEKKDF	Q9GZT3	SRA stem-loop-interacting RNA-binding protein, mitochondrial	SLIRP	Q9GZT3 1×Phospho [S102(99.6)]	2190.13	3.11	2	387.9	428	442.7	487.1	335.8	475.2	1.03138	0.80995
RAVSREDSARPGAHAK	Q13151	Heterogeneous nuclear ribonucleoprotein A0	HNRNPA0	Q13151 1×Phospho [S84(100)]	2246.19	4.37	1	66.7	66.5	54.8	58.9	53.8	81.2	1.03138	0.842649
RPAPAVSPGSWKPGPPGSPRPWK	Q96JM3	Chromosome alignment-maintaining phosphoprotein 1	CHAMP1	Q96JM3 2×Phospho [S308(100); S319(100)]	3256.72	5.16	2	117.4	271.2	231.7	176.1	200.8	262.8	1.03128	0.908492
AIPGDQHPESPVHTEPMGIQGR	Q14676	Mediator of DNA damage checkpoint protein 1	MDC1	Q14676 1×Phospho [S793(100)]	2678.26	5.16	2	121.9	167.6	180.6	181	120.1	183.7	1.03127	0.866521
QLEYQQLEDDKLSQK	Q9Y2J2	Band 4.1-like protein 3	EPB41L3	Q9Y2J2 1×Phospho [S88(100)]	2632.38	3.31	1	44.9	48.2	44.5	50.1	37.7	54.1	1.03125	0.791595
GAGAGHPGAGGAQPPDSPAGVR	Q13884	Beta-1-syntrophin	SNTB1	Q13884 1×Phospho [S87(100)]	2193.04	6.55	1	56.8	80.3	48.9	67.5	43.8	80.5	1.03118	0.89895
AGPLTPPKPPR	Q8TDM6	Disks large homolog 5	DLG5	Q8TDM6 1×Phospho [T1011(100)]	1668.96	2.81	1	154.8	179.6	184.6	168.4	170.6	196	1.03083	0.697867
VSPASPAGSPSADFAVHGESLGDR	Q96C92	Endosome-associated-trafficking regulator 1	ENTR1	Q96C92 1×Phospho [S243(100)]	2620.22	5.02	1	64.6	80.8	88.2	85.7	63.6	91.5	1.03082	0.837843
GNSPPSSGEACREEK	P41227	N-alpha-acetyltransferase 10	NAA10	P41227 1×Phospho [S186(100)]	2142.99	2	1	70	90.7	76.4	95.1	48.4	100.9	1.03079	0.897346
RGFSDSGGGPPAK	Q9H307	Pinin	PNN	Q9H307 1×Phospho [S66(100)]	1770.89	4.66	1	74.5	76.1	76.9	66.6	85.8	82.1	1.03077	0.713735
YHGHSMSDPGVSYR	P08559	Pyruvate dehydrogenase E1 component subunit alpha, somatic form, mitochondrial	PDHA1	P08559 1×Phospho [S293(100)]	1901.82	3.89	2	172.9	194.5	160.4	212.7	159.8	171.5	1.03069	0.789101
TLSPTPASATAPTSQGIPTSDEESTPKK	Q9NQS7	Inner centromere protein	INCENP	Q9NQS7 2×Phospho [S214(99); S/T]	3646.81	4.69	1	69.6	88.5	87.7	88.8	65.5	99	1.03051	0.840953
ERSPALKSPLQSVVVR	Q9Y2W1	Thyroid hormone receptor-associated protein 3	THRAP3	Q9Y2W1 2×Phospho [S248(100); S253(100)]	2384.29	4.08	2	339.7	304.8	301.3	399.8	167.3	407.5	1.03045	0.910003
SLIPDIKPLAGQEAVVDLHADDSRISEDETER	Q9UKV3	Apoptotic chromatin condensation inducer in the nucleus	ACIN1	Q9UKV3 1×Phospho [S898(100)]	4057.05	4.86	1	81.1	83.4	92.4	117.2	52.5	95	1.03036	0.899302
GRSECDSSPEPK	Q9UQ35	Serine/arginine repetitive matrix protein 2	SRRM2	Q9UQ35 2×Phospho [S1482(100); S1483(100)]	1966.84	3.57	2	137.5	235.4	220.2	208.2	164.1	238.8	1.03035	0.880175
KSKSPTLR	Q13523	Serine/threonine-protein kinase PRP4 homolog	PRPF4B	Q13523 2×Phospho [S239(100); S241(100)]	1763.98	2.38	2	680.3	813.7	788.9	914.4	503.9	933.8	1.03031	0.882152
TTHSPYEER	Q8NDT2	Putative RNA-binding protein 15B	RBM15B	Q8NDT2 1×Phospho [S609(100)]	1428.64	3.64	2	142.1	197.6	175.2	203.3	137.6	189.6	1.0303	0.849511
NSERKTPEGR	O94826	Mitochondrial import receptor subunit TOM70	TOMM70	O94826 1×Phospho [T85(100)]	1711.89	3	2	236.4	262.5	223.5	299.5	176.7	268	1.03018	0.859731
IDRDSYSPR	Q99590	Protein SCAF11	SCAF11	Q99590 1×Phospho [S963(99.7)]	1417.67	1.92	2	446.8	477.1	444.6	469.1	462.7	477.8	1.03003	0.294362
SSPQLDPLR	Q8ND56	Protein LSM14 homolog A	LSM14A	Q8ND56 1×Phospho [S183(99.7)]	1321.67	2.03	1	87.7	80.2	95.5	83.4	105.3	82.6	1.02999	0.775973
AGSPSRDVGPSLGLK	Q8TEW0	Partitioning defective 3 homolog	PARD3	Q8TEW0 1×Phospho [S873(100)]	1979.07	2.24	1	84.8	72.1	84.7	76	99.9	72.9	1.0298	0.813305
NYGYNPSPVKPEGLR	Q15047	Histone-lysine N-methyltransferase SETDB1	SETDB1	Q15047 1×Phospho [S1066(100)]	2229.15	2.73	1	88.5	90.6	103	105.7	75.4	109.4	1.02978	0.822347
AVSREDSARPGAHAK	Q13151	Heterogeneous nuclear ribonucleoprotein A0	HNRNPA0	Q13151 1×Phospho [S84(100)]	2090.09	2.5	1	70	101	78.8	87.7	67.6	101.9	1.02962	0.864576
VPGEQGSDEEHCKEHR	Q9UNS1	Protein timeless homolog	TIMELESS	Q9UNS1 1×Phospho [S1121(100)]	2432.11	4.16	1	49.4	56.7	45.9	50.6	38.4	67.5	1.02961	0.875947
GRAEGEWEDQEALDYFSDKESGK	Q9NYF8	Bcl-2-associated transcription factor 1	BCLAF1	Q9NYF8 1×Phospho [S385(100)]	3413.61	7.92	3	401.1	458.9	489	512.5	267.3	609.1	1.02958	0.90527
ITAHSSPPLTK	Q15652	Probable JmjC domain-containing histone demethylation protein 2C	JMJD1C		1689.93	3.13	1	85.2	88.1	97.6	91.8	76.7	110.3	1.02916	0.812813
KGDVEGSQSQDEGEGSGESER	Q9UQE7	Structural maintenance of chromosomes protein 3	SMC3	Q9UQE7 1×Phospho [S1067(100)]	2705.19	7.04	1	148.2	173.4	179.9	167.3	131.2	217.6	1.02911	0.865002
THPYSPK	P22415; Q15853	Upstream stimulatory factor 1	USF1	P22415 1×Phospho [S186(100)]; Q15853 1×Phospho [S222(100)]	1367.71	2.99	3	222.8	255.2	220.2	281.3	197.2	240	1.02907	0.812851
SPSPSPTPEAK	Q8TAQ2	SWI/SNF complex subunit SMARCC2	SMARCC2	Q8TAQ2 1×Phospho [S302(100)]	1635.84	1.96	1	67.1	66.6	59	73.8	49.2	75.3	1.02906	0.84339
GVTIPYRPKPSSSPVIFAGGQDR	Q15366	Poly(rC)-binding protein 2	PCBP2	Q15366 1×Phospho [S189(98.6)]	2967.59	5.4	2	360.3	428.5	546.4	499	341.7	533.1	1.02891	0.88029
RPISDDDCPSASK	Q96PU4	E3 ubiquitin-protein ligase UHRF2	UHRF2	Q96PU4 1×Phospho [S667(100)]	1985.94	5.04	1	131.4	142.1	122.1	166	112.3	128.7	1.02882	0.833177
LGAGEGGEASVSPEK	Q13428	Treacle protein	TCOF1	Q13428 1×Phospho [S1378(100)]	1925.96	5.49	2	200.9	213	227	253.9	146	259.3	1.02855	0.879185
VLSPESLSCTEIPIPLNERHSPK	Q9P266	Junctional protein associated with coronary artery disease	JCAD	Q9P266 1×Phospho [S255(100)]	3141.64	4.14	1	73.3	58.4	71.5	75.8	56.7	76.5	1.02854	0.821089
ASGGAQSPLR	Q6NXT1	Ankyrin repeat domain-containing protein 54	ANKRD54	Q6NXT1 1×Phospho [S63(100)]	1252.62	2.18	1	94.7	87.3	95	98.9	91.2	94.8	1.02852	0.476993
SKSDGEAKPEPSPSPR	P26358	DNA (cytosine-5)-methyltransferase 1	DNMT1	P26358 1×Phospho [S143(100)]	2436.27	3.45	1	95.9	117	108.7	111.8	105.3	113.6	1.0283	0.671257
NVAEALGHSPKDPGGGGGPVR	Q8IU81	Interferon regulatory factor 2-binding protein 1	IRF2BP1	Q8IU81 1×Phospho [S436(100)]	2510.29	4.13	1	60.1	50.5	56	62.5	53.3	55.5	1.02821	0.71037
SRPFTVAASFQSTSVKSPK	Q9UHB6	LIM domain and actin-binding protein 1	LIMA1	Q9UHB6 1×Phospho [S604(100)]	2792.53	5.85	2	193.1	172	192.9	200.1	168.9	204.7	1.02814	0.712945
GPSPSSPTPPAAAAPAEQAPR	Q86VQ1	Glucocorticoid-induced transcript 1 protein	GLCCI1		2266.11	3.01	1	72.5	83.9	64.7	74.4	85.6	67.3	1.02804	0.801933
RHGAPAAPSPPPR	Q4KMP7	TBC1 domain family member 10B	TBC1D10B	Q4KMP7 1×Phospho [S22(100)]	1619.84	5.61	2	116.9	162.5	108.2	153.6	107.5	137.2	1.02761	0.876723
SSPVNRPSSATNK	Q96L91	E1A-binding protein p400	EP400	Q96L91 1×Phospho [S722(100)]	1882.98	2.34	1	79.9	112.8	119	126.4	82.1	111.8	1.02759	0.879906
LKQLEMENSPLLSPR	Q9HCM4	Band 4.1-like protein 5	EPB41L5	Q9HCM4 1×Phospho [S517(100)]	2309.23	3.42	1	107.9	120.7	106.8	119.6	109	116	1.02743	0.603011
KGDRSPEPGQTWTR	Q09666	Neuroblast differentiation-associated protein AHNAK	AHNAK	Q09666 1×Phospho [S93(100)]	2153.09	5.55	4	265.6	583.3	582.4	394.7	497.3	578.5	1.02739	0.917417
KIKNENTEGSPQEDGVELEGLK	P11388	DNA topoisomerase 2-alpha	TOP2A	P11388 1×Phospho [S1247(100)]	3410.82	3.98	1	103.4	131.3	130.8	140.1	92.1	143.3	1.02736	0.86893
DQRPSSPIR	Q5T200	Zinc finger CCCH domain-containing protein 13	ZC3H13	Q5T200 1×Phospho [S643(99.6)]	1364.69	2.86	2	137.5	152.2	179	182.4	113.7	185.4	1.02731	0.879352
KTSSDDESEEDEDDLLQR	Q9Y5J1	U3 small nucleolar RNA-associated protein 18 homolog	UTP18	Q9Y5J1 2×Phospho [S206(99.5); S210(100)]	2729.15	4.87	2	41.2	40.5	35.8	51.3	28.2	41.2	1.02723	0.88459
GLMAGGRPEGQYSEDEDTDTDEYKEAK	Q9NPQ8	Synembryn-A	RIC8A		3774.73	2.96	1	100.1	106.1	99.7	97.6	93.3	123.3	1.02713	0.787342
SLGGQQGSPK	Q6DN90	IQ motif and SEC7 domain-containing protein 1	IQSEC1	Q6DN90 1×Phospho [S417(100)]	1496.79	2	1	129.3	155.7	129.1	130	136	159.3	1.02705	0.781169
IIGEDSPSRLDR	Q9Y618	Nuclear receptor corepressor 2	NCOR2	Q9Y618 1×Phospho [S1251(100)]	1666.84	2.36	1	82.8	98.5	96	99.4	77.6	107.8	1.02705	0.819011
TTPPTQKPPSPPMSGK	Q9NYB9	Abl interactor 2	ABI2	Q9NYB9 1×Phospho [S183(100)]	2418.31	3.21	1	137.1	145.4	122.3	200.1	77.5	138.1	1.02693	0.924531
AMTLSPQEEVAAGQMASSSR	Q9Y6A5	Transforming acidic coiled-coil-containing protein 3	TACC3	Q9Y6A5 1×Phospho [S317(100)]	2392.07	2.47	1	66.3	101.3	86.1	88.2	73	99.3	1.0268	0.866814
SDESPKPGK	Q9NQW6	Anillin	ANLN	Q9NQW6 1×Phospho [S642(100)]	1711.92	2.01	1	260.7	250.4	261.8	291.7	216.3	285.6	1.02678	0.791799
MSQPGSPSPK	Q14839	Chromodomain-helicase-DNA-binding protein 4	CHD4	Q14839 1×Phospho [S1535(100)]	1569.77	3.17	2	334	331.5	353.3	279.8	335.7	430.3	1.0265	0.849456
GKASPFEEDQNR	Q8TB72	Pumilio homolog 2	PUM2	Q8TB72 1×Phospho [S136(100)]	1915.93	3.27	1	154.4	152.6	180.9	184.2	116.4	200.2	1.02644	0.882329
EEKKPIETGSPK	Q05519	Serine/arginine-rich splicing factor 11	SRSF11	Q05519 1×Phospho [S449(99.3)]	2339.34	3.02	1	178.3	178.8	199.5	206.4	164.5	200.4	1.02641	0.757667
SFDYNYR	O75494	Serine/arginine-rich splicing factor 10	SRSF10	O75494 1×Phospho [S133(100)]	1273.55	2.13	1	86.1	57.9	103.3	95.6	69.3	88.9	1.02628	0.894963
RLSAEGGDK	A7E2V4	Zinc finger SWIM domain-containing protein 8	ZSWIM8	A7E2V4 1×Phospho [S567(100)]	1470.77	3.5	2	335.6	386	393.8	431.8	287.7	424.7	1.02582	0.857982
KISPSKK	P35251	Replication factor C subunit 1	RFC1	P35251 1×Phospho [S518(100)]	1784.12	2.3	1	191.1	194.5	149.4	197.7	169	182.1	1.02579	0.796676
REFDRHSGSDR	Q8NC51	Plasminogen activator inhibitor 1 RNA-binding protein	SERBP1	Q8NC51 1×Phospho [S197(99.3)]	1670.76	3.38	1	33.4	46.9	44	45	32.6	49.9	1.02574	0.879138
ESSTSEGADQKMSSPEDDSDTKR	Q15424	Scaffold attachment factor B1	SAFB	Q15424 2×Phospho [S383(100); S384(100)]	3350.46	5.75	3	334	498.8	466.2	375.5	352.7	603.5	1.02517	0.913827
VQSLEGEKLSPK	P46821	Microtubule-associated protein 1B	MAP1B	P46821 1×Phospho [S1779(100)]	2082.18	3.5	3	454.2	503.8	648.7	668.8	406.7	571.5	1.02508	0.895703
VAELALSLSSTSDDEPPSSVSHGAK	Q8N1G2	Cap-specific mRNA (nucleoside-2'-O-)-methyltransferase 1	CMTR1	Q8N1G2 1×Phospho [S26(100)]	3022.5	3.01	1	59.3	51.4	67	74	50.9	57.2	1.02476	0.867295
RVNDAEPGSPEAPQGK	Q8N8A6	ATP-dependent RNA helicase DDX51	DDX51	Q8N8A6 1×Phospho [S83(100)]	2190.1	6.05	2	168.4	216.6	210.3	217.5	168.3	224.2	1.02469	0.843213
RNSTDSRPVSVTYR	Q8TBZ3	WD repeat-containing protein 20	WDR20	Q8TBZ3 1×Phospho [S357(99.5)]	1946.96	1.73	1	42.4	48.9	42.8	47	37.9	52.5	1.02461	0.82817
QAQTQTSPEHLVLQQK	Q9ULV3	Cip1-interacting zinc finger protein	CIZ1	Q9ULV3 1×Phospho [S350(99.6)]	2374.25	4.01	1	113.7	118.2	105.6	135.6	93.5	116.7	1.02459	0.838462
FARSDDEQSSADKER	P27540	Aryl hydrocarbon receptor nuclear translocator	ARNT	P27540 1×Phospho [S77(100)]	2279.07	2.89	2	135.1	151.3	141.6	157.4	109.8	171.3	1.02453	0.864265
SRPTPQDYEMRVSPSDTTPLVSR	Q9HCK8	Chromodomain-helicase-DNA-binding protein 8	CHD8		2944.41	2.84	1	68.4	60.7	66.6	71.3	65.7	63.5	1.02453	0.651812
SLSGSSPCPK	Q9UQ35	Serine/arginine repetitive matrix protein 2	SRRM2	Q9UQ35 3×Phospho [S778(100); S780(99.2); S783(99.2)]	1717.71	1.93	1	96.4	139.2	134.1	143.7	110.3	124.7	1.02434	0.865412
IRHDSSDTSPPRR	Q9BRD0	BUD13 homolog	BUD13		1832.9	2.46	1	42.4	55.9	70.6	58	46.3	68.7	1.02427	0.901791
QSSTPSAPELGQQPDVNISEWK	Q93100	Phosphorylase b kinase regulatory subunit beta	PHKB		2936.44	1.58	1	93.1	77.1	65.2	88.6	60.5	92	1.02421	0.889556
KGSWSER	Q96N67	Dedicator of cytokinesis protein 7	DOCK7	Q96N67 1×Phospho [S432(100)]	1387.71	2.24	2	379.2	481.3	525.2	380.5	507.1	531.5	1.0241	0.869791
KVNEEKDGPISPK	Q8WWQ0	PH-interacting protein	PHIP	Q8WWQ0 1×Phospho [S911(100)]	2437.39	3.31	1	217.8	224.3	191.5	210.7	183.5	254.6	1.02399	0.836516
TCPSLSPTSPLNNK	O75925	E3 SUMO-protein ligase PIAS1	PIAS1	O75925 1×Phospho [S485(99.1)]	2054.04	2.37	1	39.9	41.2	48.2	40.3	48.3	43.8	1.02398	0.780369
NESEDNKFSDDSDDDFVQPR	O15164	Transcription intermediary factor 1-alpha	TRIM24	O15164 2×Phospho [S1025(100); S1028(100)]	2977.22	2.97	1	95.5	91	85.4	109.3	65.1	104	1.02391	0.88641
TLSPEFNER	Q9BSJ8	Extended synaptotagmin-1	ESYT1	Q9BSJ8 1×Phospho [S1034(100)]	1401.66	2.64	1	102.1	81.9	106.3	103.9	82.3	111	1.02377	0.850656
VQSPKPITGGLGAFTK	Q9ULM3	YEATS domain-containing protein 2	YEATS2	Q9ULM3 1×Phospho [S575(100)]	2368.36	4.52	1	205.5	199.8	185.6	237.5	159	208.4	1.02369	0.853281
SSERPLSPK	Q15052	Rho guanine nucleotide exchange factor 6	ARHGEF6	Q15052 1×Phospho [S225(100)]	1538.83	2.58	2	445.5	472.6	532.5	524	462.6	498.3	1.02365	0.733124
VKSPGGPGSHVR	O75382	Tripartite motif-containing protein 3	TRIM3	O75382 1×Phospho [S437(100)]	1715.94	2.31	1	171.7	198.1	178.8	204.4	144.9	212.2	1.02351	0.858794
TGVTSTSDSEEEGDDQEGEKK	O75475	PC4 and SFRS1-interacting protein	PSIP1	O75475 2×Phospho [S273(99.4); S275(100)]	3075.35	4.59	2	262.3	325.5	255	346.8	161	354.8	1.02349	0.926431
QEEEQDLDGEKGPSSEGPEEEDGEGFSFKYSPGK	P84157	Matrix-remodeling-associated protein 7	MXRA7	P84157 1×Phospho [S144(100)]	4714.2	6.24	2	148.2	156.3	181.1	182.2	119.7	195	1.02327	0.888765
RYSPPIQR	Q8IYB3	Serine/arginine repetitive matrix protein 1	SRRM1	Q8IYB3 1×Phospho [S597(100)]	1325.69	3.2	3	364.8	380.8	355.9	364.1	381.3	381.6	1.02315	0.412517
VHGEPTSDLSDID	O95696	Bromodomain-containing protein 1	BRD1	O95696 1×Phospho [T1051(99.3)]	1693.75	1.14	1	138.4	145.1	153.8	151.1	148.1	148.2	1.0231	0.501773
DGQVINETSQHHDDLE	P08670	Vimentin	VIM		2145.93	3.44	1	63.8	80.9	77.9	90	57.7	80	1.02291	0.883676
LTFDSSFSPNTGKK	P21796	Voltage-dependent anion-selective channel protein 1	VDAC1	P21796 1×Phospho [S104(100)]	2296.22	3.08	3	136.3	120.9	149.1	155.6	115.3	144.7	1.02289	0.841554
EMEHNTVCAAGTSPVGEIGEEK	P18583	Protein SON	SON	P18583 1×Phospho [S1556(99.4)]	2899.33	5.58	3	151.1	175.7	157.4	155.8	144.7	194.6	1.02251	0.839639
APSLTDLVK	O15014	Zinc finger protein 609	ZNF609	O15014 1×Phospho [S1055(100)]	1481.84	2.35	1	107.1	100.4	109.1	125.7	89.5	108.5	1.02243	0.83698
ANSPEKPPEAGAAHKPR	Q9UFC0	Leucine-rich repeat and WD repeat-containing protein 1	LRWD1	Q9UFC0 1×Phospho [S212(100)]	2524.36	5.78	3	390	454.1	458	442.6	351.4	537.3	1.02243	0.874912
YDERPGPSPLPHR	P08621	U1 small nuclear ribonucleoprotein 70 kDa	SNRNP70	P08621 1×Phospho [S226(100)]	1829.89	4.68	3	194.8	268.6	265.6	280.7	191.7	272.9	1.02236	0.891231
TPESQPDTPPGTPLVSQDEKR	Q96T60	Bifunctional polynucleotide phosphatase/kinase	PNKP	Q96T60 1×Phospho [T118(100)]	2817.41	5.02	1	120.7	153.2	142.1	146.4	108.6	170.3	1.02236	0.886224
SSSSSASPSSPSSREEK	Q9NYF8	Bcl-2-associated transcription factor 1	BCLAF1	Q9NYF8 1×Phospho [S760(100)]	2235.05	3.07	1	140	168.7	158.8	167.1	130.1	180.7	1.02225	0.850986
IPGTPGAGGRLSPENNQVLTK	Q16514	Transcription initiation factor TFIID subunit 12	TAF12	Q16514 1×Phospho [S51(100)]	2644.42	4.42	2	235.1	248.6	293.8	301.6	201.4	291.7	1.02212	0.882751
RQSIPEEFKGSTVVELMK	Q9Y3R0	Glutamate receptor-interacting protein 1	GRIP1	Q9Y3R0 1×Phospho [S43(100)]	2861.55	3.32	1	86.5	68.2	81.1	76.5	73.7	90.8	1.02205	0.830418
TRANSMEGLMPR	O43306	Adenylate cyclase type 6	ADCY6	O43306 1×Phospho [S576(100)]	1703.78	1.98	1	65.5	74.4	64.7	71.5	60.4	77.2	1.02199	0.80966
TLSPTPASATAPTSQGIPTSDEESTPKK	Q9NQS7	Inner centromere protein	INCENP	Q9NQS7 1×Phospho [S214(99.5)]	3566.84	6.44	1	73.7	87.6	79.7	97.4	71.5	77.4	1.02199	0.850857
QKDFDIAEQNESSDEESLRK	Q96KC8	DnaJ homolog subfamily C member 1	DNAJC1	Q96KC8 2×Phospho [S479(100); S480(100)]	3215.51	4.17	1	121.1	147.3	128	146.2	109.3	149.6	1.02195	0.85705
KRSPSPSPTPEAK	Q8TAQ2	SWI/SNF complex subunit SMARCC2	SMARCC2	Q8TAQ2 1×Phospho [S302(100)]	2149.2	5.27	2	602	725	743.5	717.4	618.3	780.1	1.02188	0.827004
KGEEVTPISAIRHEGK	Q9Y2J2	Band 4.1-like protein 3	EPB41L3	Q9Y2J2 1×Phospho [T492(100)]	2518.4	2.76	1	74.5	113.2	106.3	91.8	83.4	125.2	1.02177	0.908667
ASVSPMDEPVPDSESPIEK	P46821	Microtubule-associated protein 1B	MAP1B	P46821 1×Phospho [S1378(100)]	2568.22	4.83	2	118.2	115.9	129.1	131.1	108.7	131.3	1.02175	0.77305
RGSRSSPEPK	Q9UQ35	Serine/arginine repetitive matrix protein 2	SRRM2		1638.87	2.12	2	138.8	159.1	122.8	135.2	144.3	150.3	1.02163	0.803055
SNDRNSMDIQCEVDALLER	Q02241	Kinesin-like protein KIF23	KIF23	Q02241 1×Phospho [S160(100)]	2590.15	3.58	1	61.8	57.5	47.5	68.8	49.8	51.8	1.02158	0.878509
SLVHEVGKPPQDVTDDSPPSK	Q96T58	Msx2-interacting protein	SPEN	Q96T58 1×Phospho [S1222(100)]	2999.57	5.63	1	67.9	76.1	77.4	81.9	63.3	80.9	1.02123	0.827417
EIPSATQSPISK	Q9BQG0	Myb-binding protein 1A	MYBBP1A	Q9BQG0 1×Phospho [S1163(100)]	1795.96	4.32	2	402.7	399.9	352.6	463.3	327	389.4	1.02121	0.857359
DGLAPEKTSPDRDK	Q7L4I2	Arginine/serine-rich coiled-coil protein 2	RSRC2		2296.22	2.04	2	163.5	187.2	221.8	228.3	143.9	212.2	1.02079	0.904102
STFREESPLR	Q9NYF8	Bcl-2-associated transcription factor 1	BCLAF1	Q9NYF8 1×Phospho [S531(100)]	1530.75	2.99	2	835.9	916.7	1010.7	1103.7	650.3	1066.2	1.02059	0.907811
GHTESCSCPLQQSPR	O76074	cGMP-specific 3',5'-cyclic phosphodiesterase	PDE5A	O76074 1×Phospho [S86(100)]	2052.88	3.61	1	44.9	49.7	41.4	57.3	31.4	50.1	1.02059	0.913656
ATDSDLSSPR	Q9BRD0	BUD13 homolog	BUD13	Q9BRD0 1×Phospho [S358(100)]	1357.62	2.48	1	121.5	123.5	127.3	141.2	99.9	138.8	1.02041	0.860203
AAPTRGSPTK	Q8IYH5	ZZ-type zinc finger-containing protein 3	ZZZ3	Q8IYH5 1×Phospho [S391(100)]	1523.83	1.67	1	97.2	106.7	124.4	129.8	80.7	124.5	1.02041	0.904508
ERSKDASPINR	Q13523	Serine/threonine-protein kinase PRP4 homolog	PRPF4B	Q13523 2×Phospho [S427(100); S431(100)]	1890.92	1.82	1	61.4	78.3	76.2	82.8	49.5	88	1.02038	0.91676
ASPSPQPSSQPLQIHR	Q9HC35	Echinoderm microtubule-associated protein-like 4	EML4	Q9HC35 1×Phospho [S146(99.6)]	2039.03	2.89	1	53.1	63.2	51.3	59.8	48.9	62.3	1.02029	0.847762
IKKSEAPAEVTHFSPK	Q6PID6	Tetratricopeptide repeat protein 33	TTC33	Q6PID6 1×Phospho [S197(99.2)]	2765.58	1.45	1	47.8	61.8	48.9	53.7	52.5	55.5	1.02019	0.827212
SVAAEGALLPQTPPSPR	Q86X27	Ras-specific guanine nucleotide-releasing factor RalGPS2	RALGPS2	Q86X27 1×Phospho [S329(99.6)]	2000.04	3.08	2	49.4	34.5	45.6	41.2	45.7	45.2	1.02008	0.862424
SMSFQGIR	P15924	Desmoplakin	DSP	P15924 1×Phospho [S2209(100)]	1250.58	1.53	1	86.5	68.5	62.8	55.5	67.6	99	1.01974	0.927507
FLETDSEEEQEEVNEKK	Q76FK4	Nucleolar protein 8	NOL8	Q76FK4 1×Phospho [S890(100)]	2850.39	1.97	1	92.7	95.1	80.9	101	74.7	98.3	1.01972	0.860592
SEGRISPK	O60353	Frizzled-6	FZD6	O60353 1×Phospho [S653(100)]	1411.77	2.09	1	316.7	328.1	312.1	355.5	259.7	360.4	1.01954	0.859894
DPAQPMSPGEATQSGARPADR	Q9BQG0	Myb-binding protein 1A	MYBBP1A	Q9BQG0 1×Phospho [S11(100)]	2464.11	3.74	1	82.8	101.9	99.3	97.4	83.9	108.2	1.01937	0.852228
HSLSGSSPGMKDIPR	Q9UQ35	Serine/arginine repetitive matrix protein 2	SRRM2	Q9UQ35 2×Phospho [S1463(99.6); S]	2203.04	2.29	1	88.1	128.6	125.1	117.2	95.5	135.7	1.01931	0.905496
MQASIEK	P06748	Nucleophosmin	NPM1	P06748 1×Phospho [S254(100)]	1344.7	2.02	1	105.4	111.2	95.5	141.2	83	93.9	1.01922	0.91886
ALAMPGRPESPPVFR	Q63ZY3	KN motif and ankyrin repeat domain-containing protein 2	KANK2	Q63ZY3 1×Phospho [S375(100)]	1949.99	2.66	1	67.9	65.2	75.7	56.7	77.5	78.6	1.01916	0.87238
SKLSPSPSLR	Q5T200	Zinc finger CCCH domain-containing protein 13	ZC3H13	Q5T200 1×Phospho [S207(100)]	1609.91	1.64	1	140.8	135.3	122.1	140.3	108.3	157.2	1.01909	0.877116
RKSLSDSESDDSK	Q13185	Chromobox protein homolog 3	CBX3	Q13185 2×Phospho [S93(100); S95(99.5)]	2301.1	4.08	2	590.1	755	763	763.7	561.9	822.7	1.01907	0.896804
QRSPIALPVK	Q8TF01	Arginine/serine-rich protein PNISR	PNISR	Q8TF01 1×Phospho [S211(100)]	1646.98	4.14	1	93.5	98	92	104.1	82.9	101.9	1.01905	0.808886
SGSPNLPHSVSSYK	Q5T481	RNA-binding protein 20	RBM20	Q5T481 1×Phospho [S742(100)]	1998.01	4.55	1	96.8	114.2	114.8	116.9	95.6	119.5	1.01903	0.840077
EDSGTFSLGK	O75569	Interferon-inducible double-stranded RNA-dependent protein kinase activator A	PRKRA	O75569 1×Phospho [S18(100)]	1578.78	2.95	1	136.7	153.8	178.5	150.4	136	191.5	1.01898	0.892371
GGVTGSPEASISGSK	Q09666	Neuroblast differentiation-associated protein AHNAK	AHNAK	Q09666 1×Phospho [S5731(100)]	1871.95	3.68	2	168	172.7	144.9	190.5	105.5	198.8	1.01895	0.92602
RHPTGTTPPVK	Q96ST3	Paired amphipathic helix protein Sin3a	SIN3A	Q96ST3 1×Phospho [T434(99.6)]	1728.96	3.31	1	152.8	148	155.2	163.5	125.8	175.3	1.01886	0.858458
SGEIKGNGSGGSRENSTVDFSK	Q9Y6M7	Sodium bicarbonate cotransporter 3	SLC4A7	Q9Y6M7 1×Phospho [S403(98)]	2980.5	3.59	1	113.2	177.9	154.3	146.8	121.4	185.6	1.01886	0.921137
RLSTSPDVIQGHQPR	Q9Y385	Ubiquitin-conjugating enzyme E2 J1	UBE2J1	Q9Y385 1×Phospho [S266(100)]	2000.03	5.77	2	121.5	110.1	103.3	109.7	111.9	119.5	1.01851	0.751144
VLGSEGEEEDEALSPAK	P18858	DNA ligase 1	LIG1	P18858 1×Phospho [S76(100)]	2298.12	4.57	3	189	167.9	190.3	198.8	185.9	172.5	1.01827	0.766878
VKVDGPRSPSYGR	Q07955	Serine/arginine-rich splicing factor 1	SRSF1	Q07955 1×Phospho [S199(100)]	1956.05	3.26	5	1659.1	2115.7	2487.9	2299.8	1670.5	2406.3	1.01819	0.914436
DKEGTPPLTKEDK	Q03164	Histone-lysine N-methyltransferase 2A	KMT2A	Q03164 1×Phospho [T337(100)]	2454.37	1.68	1	112.8	117.8	79.5	109.5	123.4	82.8	1.01806	0.917483
ENPPVEDSSDEDDKRNQGNLYDK	Q8TCJ2	Dolichyl-diphosphooligosaccharide--protein glycosyltransferase subunit STT3B	STT3B		3431.62	4.98	1	198.1	243.9	247	245.3	174.7	281.4	1.018	0.911925
SLTNSHLEK	Q9H2H9	Sodium-coupled neutral amino acid transporter 1	SLC38A1	Q9H2H9 1×Phospho [S52(100)]	1566.83	4.92	2	321.6	394.4	432.1	388.6	312.6	467.5	1.01794	0.90707
QKSQTPPRR	Q9UQ35	Serine/arginine repetitive matrix protein 2	SRRM2	Q9UQ35 2×Phospho [S790(100); T792(100)]	1715.88	2.09	2	244.6	274.3	252.6	264.5	232.7	288	1.01776	0.815388
APVPEPGLDLSLSPRPDSPQPR	Q8TAP8	Protein phosphatase 1 regulatory subunit 35	PPP1R35		2634.35	3.36	2	131.4	152.2	146.3	151.3	140.1	146.1	1.01768	0.735153
SRTPPSAPSQSR	Q9UQ35	Serine/arginine repetitive matrix protein 2	SRRM2	Q9UQ35 1×Phospho [T2409(100)]	1579.78	4.12	3	529.5	602.3	600.5	669.2	424.6	669.1	1.01766	0.910236
YRTPSRSR	Q13427	Peptidyl-prolyl cis-trans isomerase G	PPIG	Q13427 2×Phospho [T343(100); S347(99.3)]	1411.64	1.9	1	48.2	57.3	42.1	44.1	47.8	58.3	1.01762	0.894423
RQVSASELHTSGILGPETLR	P58107	Epiplakin	EPPK1	P58107 1×Phospho [S2718(100)]; 1×Phospho [S3783(100)]; 1×Phospho [S4317(100)]; 1×Phospho [S4850(100)]	2460.28	6.28	2	113.2	121.2	118.3	132.5	103.1	123.3	1.01758	0.829499
LTPSPDIIVLSDNEASSPR	Q8WXI9	Transcriptional repressor p66-beta	GATAD2B	Q8WXI9 1×Phospho [S135(99.6)]	2320.16	4.14	3	87.7	68.5	97.1	76.7	94	87	1.01737	0.888296
SPRITPPAAKPGSPQAK	P35658	Nuclear pore complex protein Nup214	NUP214	P35658 2×Phospho [T670(100); S678(100)]	2550.38	2.06	1	38.3	56.1	44	48.1	43.3	49.4	1.01734	0.892667
VPKPEPIPEPKEPSPEK	Q8IYB3	Serine/arginine repetitive matrix protein 1	SRRM1	Q8IYB3 1×Phospho [S260(100)]	2894.65	6.03	3	728.4	748.8	1015.9	980.3	538.5	1017.5	1.01733	0.939937
WLNSGRGDEASEEGQNGSSPK	P35611	Alpha-adducin	ADD1	P35611 1×Phospho [S465(100)]	2743.27	6	2	301.8	565	525.9	461.7	342.9	612.2	1.0173	0.946792
SEPSSPPPAIASHSQR	P41225	Transcription factor SOX-3	SOX3	P41225 1×Phospho [S380(99.4)]	1956.94	4	1	59.3	77.4	69.9	76.9	60.7	72.5	1.01694	0.878103
TGSSPTQGIVNK	Q9UPT6	C-Jun-amino-terminal kinase-interacting protein 3	MAPK8IP3	Q9UPT6 1×Phospho [S365(100)]	1726.91	2.28	1	130.5	122.4	137.6	118.1	90.6	188.4	1.0169	0.944036
SQRYSGAYGASVSDEELK	Q9NX63	MICOS complex subunit MIC19	CHCHD3	Q9NX63 1×Phospho [S50(99.6)]	2485.2	6.95	1	593.8	654.8	601.7	732	394.8	754.7	1.01686	0.933968
AAVSAFPTDSLER	O14654	Insulin receptor substrate 4	IRS4	O14654 1×Phospho [S1107(100)]	1672.81	3.55	1	125.2	122.1	99.5	139.2	95.5	117.9	1.01672	0.903619
YSPSQNSPIHHIPSRR	Q9NYF8	Bcl-2-associated transcription factor 1	BCLAF1	Q9NYF8 1×Phospho [S290(100)]	2185.09	6.45	1	104.6	114.2	98.6	121.9	92.3	108.5	1.0167	0.864182
KPPAPPSPVQSQSPSTNWSPAVPVK	Q8IYB3	Serine/arginine repetitive matrix protein 1	SRRM1	Q8IYB3 2×Phospho [S769(100); S/T]	3430.78	3.53	1	85.6	95.1	81.1	98	63.8	104.2	1.01604	0.920771
RGAPSSPATGVLPSPQGK	Q5SRE5	Nucleoporin NUP188 homolog	NUP188		2245.21	4.38	1	77.8	89.9	78.3	94.2	75	80.7	1.01585	0.860341
KAQTNDSDSDTESKR	O14647	Chromodomain-helicase-DNA-binding protein 2	CHD2		2529.18	1.88	1	63.4	69.3	59.7	62.5	61.4	71.5	1.01559	0.825471
EKGGRSPDEVTLTSIVPTR	Q9UKS6	Protein kinase C and casein kinase substrate in neurons protein 3	PACSIN3	Q9UKS6 1×Phospho [S319(100)]	2580.38	2.86	1	107.5	99.7	101.1	113.1	91.8	108.2	1.01557	0.827361
GKPKPRSPQPPSR	Q86VM9	Zinc finger CCCH domain-containing protein 18	ZC3H18	Q86VM9 1×Phospho [S487(100)]	2199.27	3.01	2	354.1	489.4	430.7	459.7	334.4	499.9	1.01554	0.922086
GLRDSHSSEEDEASSQTDLSQTISKK	Q5JTV8	Torsin-1A-interacting protein 1	TOR1AIP1	Q5JTV8 2×Phospho [S156(99.4); S157(100)]	3682.75	6.85	1	118.6	159.1	123.3	140.8	106.4	160	1.01546	0.92356
SEHTAPPPEEPTDKSPEAEDPLGVER	Q96KM6	Zinc finger protein 512B	ZNF512B		3352.6	2.87	1	91	90.3	94.1	86.8	68.6	124.2	1.01525	0.936103
NPEDKSPQLSLSPRPASPK	O95785	Protein Wiz	WIZ	O95785 1×Phospho [S1012(98.9)]	2815.53	2.93	1	70	81.1	66.3	75.8	67.3	77.6	1.01518	0.85029
SRSPLELEPEAK	Q92466	DNA damage-binding protein 2	DDB2	Q92466 1×Phospho [S26(100)]	1894.01	6.23	2	767.6	766.2	731.3	861.5	608.8	828.8	1.01501	0.894493
VRGGAPDPSPGATATPGAPAQPSSPDAR	O95365	Zinc finger and BTB domain-containing protein 7A	ZBTB7A		2894.4	4.22	1	74.9	90.9	74.1	72	94.2	77.2	1.01459	0.899261
SGELTALEFSASPGLRR	Q12774	Rho guanine nucleotide exchange factor 5	ARHGEF5	Q12774 1×Phospho [S1405(99.2)]	2100.07	2.7	1	42.4	44.1	58.6	60.9	49.6	36.7	1.01447	0.939579
VPGGSPLGVSLVYSDKK	Q96RK0	Protein capicua homolog	CIC	Q96RK0 1×Phospho [S721(100)]	2470.39	4.02	1	108.3	85.3	92.4	101.9	82.8	105.4	1.01434	0.895569
GDDDEESDEEAVKK	O43395	U4/U6 small nuclear ribonucleoprotein Prp3	PRPF3	O43395 1×Phospho [S619(100)]	2333.1	3.38	1	136.7	147	110.3	150	107.5	142.1	1.01421	0.917961
AKSPVPKSPVEEAK	P07197	Neurofilament medium polypeptide	NEFM	P07197 1×Phospho [S685(100)]	2463.44	2.69	2	179.9	213.6	206.1	199	180.4	228.7	1.01418	0.878429
HGLAHDEMKSPREPGYK	Q9Y2W1	Thyroid hormone receptor-associated protein 3	THRAP3	Q9Y2W1 1×Phospho [S698(100)]	2735.39	4.26	2	366.5	457.8	479.6	419.4	333.6	569.1	1.01396	0.941016
LESTSPK	Q03111	Protein ENL	MLLT1	Q03111 1×Phospho [S267(100)]	1299.7	1.44	1	116.9	123.3	128	135.2	97.3	140.7	1.01358	0.911083
SRSFDYNYRR	O75494	Serine/arginine-rich splicing factor 10	SRSF10	O75494 2×Phospho [S131(100); S133(100)]	1752.75	3.59	1	200.9	266.6	272.4	289.9	193.7	266.3	1.01352	0.932413
DSSKDLPSPDSR	Q9UGU0	Transcription factor 20	TCF20	Q9UGU0 1×Phospho [S1322(100)]	1841.9	2.39	1	134.2	146.5	136.7	130.2	135.2	157.6	1.01342	0.849485
RASPPDPSPSPSAASASER	Q9Y2F5	Little elongation complex subunit 1	ICE1	Q9Y2F5 1×Phospho [S1692(100)]	2176.02	5.19	1	42.8	30.9	46.1	39.6	35.2	46.6	1.01336	0.929775
AYSSFGGGRGSR	Q15056	Eukaryotic translation initiation factor 4H	EIF4H	Q15056 1×Phospho [S21(100)]	1510.7	3.2	1	205.9	150.2	159	155.2	208.1	158.6	1.0132	0.930203
SGSSPGLRDGSGTPSR	Q9UQ35	Serine/arginine repetitive matrix protein 2	SRRM2	Q9UQ35 2×Phospho [S1443(100); S1444(100)]	1906.83	2.86	1	56.4	60.1	52	71.1	51.8	47.8	1.01306	0.927436
DKSDSPAIQLR	Q96ST3	Paired amphipathic helix protein Sin3a	SIN3A	Q96ST3 1×Phospho [S940(99.6)]	1767.94	2.98	1	105	119.8	94.3	113.3	111.6	98.3	1.01285	0.883883
YEPQSPGYEPR	Q9H5H4	Zinc finger protein 768	ZNF768	Q9H5H4 1×Phospho [S125(100)]	1631.73	1.85	1	100.1	82.2	106.1	108.6	73.9	109.6	1.01283	0.93288
AAKPGPAEAPSPTASPSGDASPPATAPYDPR	Q9UPT8	Zinc finger CCCH domain-containing protein 4	ZC3H4	Q9UPT8 1×Phospho [S1114(99)]	3469.7	5.31	1	102.5	156.1	163	134.3	112.7	180	1.01281	0.951047
KRLSQSDEDVIR	Q9H7D7	WD repeat-containing protein 26	WDR26	Q9H7D7 1×Phospho [S121(100)]	1984.06	2.29	1	52.7	59.2	69.2	65.9	55.9	61.6	1.0127	0.89781
YGHSKSPHFR	Q86U06	Probable RNA-binding protein 23	RBM23		1753.89	4.16	1	123.9	137.8	135.7	147.5	125.2	129.6	1.01233	0.84959
SKTPTGPELDTSYK	Q8NF91	Nesprin-1	SYNE1	Q8NF91 1×Phospho [T8360(100)]	2291.21	5.1	1	424.5	477.7	565.7	565.1	365.7	554.8	1.01206	0.942445
SLSSSLDDTEVKK	O95292	Vesicle-associated membrane protein-associated protein B/C	VAPB	O95292 1×Phospho [S160(99.6)]	2176.17	2.96	1	291.5	314.4	270.5	312.1	233.8	340.9	1.01187	0.924618
GRSPSPKPR	Q9UQ35	Serine/arginine repetitive matrix protein 2	SRRM2	Q9UQ35 1×Phospho [S1764(100)]	1519.85	2.01	1	64.2	87	64	69.9	78.9	68.9	1.01162	0.924579
YGLQDSDEEEEEHPSK	P52948	Nuclear pore complex protein Nup98-Nup96	NUP98	P52948 1×Phospho [S888(100)]	2430.08	5.2	2	134.7	171.2	160.4	176.3	121.3	174.1	1.01158	0.935768
KLESTESR	P02545	Prelamin-A/C	LMNA	P02545 1×Phospho [S423(99.7)]	1487.79	2.29	1	117.8	146.6	124.7	124.8	113.5	155.3	1.01157	0.926164
SKTPSSPCPASK	Q9NQS7	Inner centromere protein	INCENP	Q9NQS7 1×Phospho [S481(100)]	2014.06	3.75	1	186.1	199.6	187.2	220.8	133.3	225.4	1.01152	0.945557
RPQSPGASPSQAER	Q96T58	Msx2-interacting protein	SPEN	Q96T58 2×Phospho [S736(100); S740(100)]	1856.83	3.75	1	62.6	57.8	64.9	63.6	57.5	66.3	1.01133	0.84419
MRDAGDPSPPNK	Q9BTA9	WW domain-containing adapter protein with coiled-coil	WAC	Q9BTA9 1×Phospho [S53(100)]	1822.89	2.09	1	61.4	65.4	58.6	71.7	59.8	56	1.01133	0.89794
HLDGEEDGSSDQSQASGTTGGR	Q9UNF1	Melanoma-associated antigen D2	MAGED2		2500.04	3.94	1	23.5	29.4	26.8	26.8	21.8	32	1.01129	0.934003
LRLSPSPTSQR	P02545	Prelamin-A/C	LMNA	P02545 1×Phospho [S390(100)]	1550.83	2.94	2	207.9	201.6	204.9	225.8	171.3	224.2	1.01123	0.904481
GDEASEEGQNGSSPK	P35611	Alpha-adducin	ADD1	P35611 1×Phospho [S465(100)]	2029.91	2.43	1	61.4	82.6	69.9	81.6	48.1	86.6	1.01122	0.955803
AITSLLGGGSPK	Q6KC79	Nipped-B-like protein	NIPBL	Q6KC79 1×Phospho [S2658(100)]	1638.92	5.66	2	583.5	485.8	583.8	663.4	383.8	624.2	1.01107	0.951003
KPSGSPDLWK	Q96JM3	Chromosome alignment-maintaining phosphoprotein 1	CHAMP1	Q96JM3 1×Phospho [S445(100)]	1882.04	4.04	2	262.3	441.5	444.3	327	356.7	477.1	1.01106	0.958086
LVEPHSPSPSSK	O15014	Zinc finger protein 609	ZNF609	O15014 2×Phospho [S576(100); S578(100)]	1882.91	5.46	2	206.7	235.2	216.4	237.7	178.7	249.1	1.01094	0.923132
RPQHNSSGASPRR	Q9BRD0	BUD13 homolog	BUD13	Q9BRD0 1×Phospho [S214(100)]	1758.87	1.38	1	51.9	73.3	40.9	55.1	37.5	75.3	1.01084	0.968939
LLLERPSPIR	Q96T37	RNA-binding protein 15	RBM15	Q96T37 1×Phospho [S700(100)]	1502.87	2.75	2	144.1	120.7	125.6	142.6	103.1	148.9	1.01076	0.934504
SSDQPLTVPVSPK	Q9ULW0	Targeting protein for Xklp2	TPX2	Q9ULW0 1×Phospho [S738(100)]	1893.01	3.8	2	152.8	131	138.1	147.3	119.8	159.3	1.01067	0.915876
EVRSPTK	O43491	Band 4.1-like protein 2	EPB41L2	O43491 1×Phospho [S598(100)]	1354.75	2.52	1	251.6	216.2	238	276.2	188.7	248.4	1.01063	0.932656
TEKPERPSRER	Q02241	Kinesin-like protein KIF23	KIF23	Q02241 1×Phospho [S670(100)]	1923.02	2.05	1	70.4	83.3	101.6	95.8	70.7	91.5	1.01058	0.943421
AESPSPAPPPGLR	Q9BUA3	Spindlin interactor and repressor of chromatin-binding protein	SPINDOC	Q9BUA3 1×Phospho [S308(100)]	1584.8	3.45	2	304.3	323.9	317.5	344.3	282.5	328.7	1.01036	0.874652
DQVNLSPK	Q5FBB7	Shugoshin 1	SGO1	Q5FBB7 1×Phospho [S256(100)]	1438.77	2.73	1	164.7	188.3	150.5	165.5	136.2	207	1.01033	0.944295
SGGIVISPFRLEELTNR	Q16204	Coiled-coil domain-containing protein 6	CCDC6	Q16204 1×Phospho [S52(100)]	2197.16	3.85	1	82.4	60.6	82.8	77.8	64.7	85.6	1.01019	0.939795
QGSGRESPSLASR	Q8WWM7	Ataxin-2-like protein	ATXN2L	Q8WWM7 1×Phospho [S339(100)]	1640.8	3.04	3	69.2	45.7	53.9	49.9	62.5	58.1	1.01007	0.945667
RSRSVSPCSNVESR	Q9UQ35	Serine/arginine repetitive matrix protein 2	SRRM2	Q9UQ35 3×Phospho [S950(100); S952(100); S954(100)]	2089.85	3.21	1	46.5	66.6	59.5	55.1	41.3	77.9	1.00985	0.965141
SSSLGSTPHEELER	Q9NRA8	Eukaryotic translation initiation factor 4E transporter	EIF4ENIF1	Q9NRA8 1×Phospho [S353(99.6)]	1837.85	2.5	1	83.2	78.5	72.9	89.3	66.9	80.7	1.0098	0.92001
STTTPPRCSPAR	Q6ZRS2	Helicase SRCAP	SRCAP	Q6ZRS2 2×Phospho [S2430(99.3); T/S]	1719.75	1.89	1	64.2	72.2	57.6	68.1	53.7	74.1	1.00979	0.935732
QELGSPEER	Q92974	Rho guanine nucleotide exchange factor 2	ARHGEF2	Q92974 1×Phospho [S932(100)]	1353.62	2.34	1	88.1	77.2	82.1	76	78.3	95.5	1.0097	0.913448
ERPISLGIFPLPAGDGLLTPDAQK	O60271	C-Jun-amino-terminal kinase-interacting protein 4	SPAG9	O60271 1×Phospho [T217(100)]	3043.66	4.74	1	42.4	39	42.6	44.5	30.8	49.9	1.00968	0.948357
WRPHSPDGPR	Q6Y7W6	GRB10-interacting GYF protein 2	GIGYF2	Q6Y7W6 1×Phospho [S236(100)]	1513.73	3.59	3	488.4	712.6	746.3	549.8	709.4	706.7	1.00955	0.951911
DASSSPASTASSASSTSLK	Q04724	Transducin-like enhancer protein 1	TLE1	Q04724 1×Phospho [S286(99.5)]	2280.1	4.56	1	141.7	130.2	106.6	123	125.9	133.2	1.00951	0.916632
YFQSPSRSR	Q16629	Serine/arginine-rich splicing factor 7	SRSF7	Q16629 2×Phospho [S192(100); S196(100)]	1516.65	2.38	2	329.4	364.3	476.3	393.1	410.4	377.6	1.00949	0.938843
SGSPDVKGPPPVK	Q9UPW6	DNA-binding protein SATB2	SATB2	Q9UPW6 1×Phospho [S20(100)]	2032.14	3.82	3	459.5	531.6	466.4	479.9	453.3	538.1	1.00947	0.898854
QKGSEENLDEAR	P35611	Alpha-adducin	ADD1	P35611 1×Phospho [S586(100)]	1913.94	1.7	2	29.2	43	33.6	38.5	30.4	37.9	1.00945	0.94832
SSSPIPLTPSK	Q8N5Y2	Male-specific lethal 3 homolog	MSL3	Q8N5Y2 1×Phospho [S400(99.6)]	1651.91	2.92	2	290.7	311.3	313.3	307.6	288	327.5	1.00852	0.85664
AKSPVPKSPVEEAK	P07197	Neurofilament medium polypeptide	NEFM	P07197 2×Phospho [S680(100); S685(100)]	2543.41	3.32	2	212.1	268.9	268.6	274.8	198	283	1.00827	0.953077
SLSYEEPR	Q8IZD4	mRNA-decapping enzyme 1B	DCP1B	Q8IZD4 1×Phospho [S275(100)]	1289.6	2.13	1	74.5	73.2	73.9	83	70.8	69.6	1.00812	0.895703
YSPTSPTYSPTTPK	P24928	DNA-directed RNA polymerase II subunit RPB1	POLR2A	P24928 1×Phospho [T1877(99)]	2065.03	3.01	2	103.4	100.2	104.7	97.8	97.5	115.5	1.00811	0.897921
IKEEVLSESEAENQQAGAAALAPEIVIK	Q9UJX5	Anaphase-promoting complex subunit 4	ANAPC4	Q9UJX5 1×Phospho [S777(100)]	3705	7.07	1	84	74.9	92.4	104.1	57	92.2	1.00796	0.966716
IRAENGTGSSPR	Q9NQT4	Exosome complex component RRP46	EXOSC5	Q9NQT4 1×Phospho [S20(100)]	1553.76	4.06	1	92.2	117.8	114.1	116.5	82.4	127.7	1.00771	0.960446
SELNEIKENQRSPVR	Q13427	Peptidyl-prolyl cis-trans isomerase G	PPIG	Q13427 1×Phospho [S397(100)]	2337.23	3.1	3	325.7	338.8	363.4	430.2	246.8	358.8	1.00769	0.963783
GLPSPYNMSSAPGSR	P15924	Desmoplakin	DSP	P15924 1×Phospho [S2825(100)]	1845.84	2.53	2	167.2	160.2	150.1	173.4	137.4	170.3	1.00754	0.928378
AGLGSPERPPKTSPGSPR	Q9H6F5	Coiled-coil domain-containing protein 86	CCDC86	Q9H6F5 3×Phospho [S58(99.4); S69(100); T/S]	2489.18	2.97	2	239.7	222.5	188.6	214.1	184	257.6	1.00753	0.953122
GLNSSFETSPK	Q8IV63	Inactive serine/threonine-protein kinase VRK3	VRK3	Q8IV63 1×Phospho [S59(99.5)]	1704.86	1.79	2	278.8	288.2	327.4	348.3	237.8	315	1.00749	0.953448
AKNSPPQAPSTR	Q8N1F8	Serine/threonine-protein kinase 11-interacting protein	STK11IP	Q8N1F8 1×Phospho [S761(100)]	1791.95	2.99	1	123.9	155.3	139.7	167.1	103.6	151.3	1.0074	0.96334
AGLESGAEPGDGDSDTTKK	O60832	H/ACA ribonucleoprotein complex subunit DKC1	DKC1	O60832 1×Phospho [S494(100)]	2602.29	5.77	1	394.5	380.5	306.3	411.1	276.6	401.6	1.0074	0.961001
KPNIFYSGPASPARPR	Q6PL18	ATPase family AAA domain-containing protein 2	ATAD2	Q6PL18 1×Phospho [S327(100)]	2296.24	6.13	2	403.1	438.4	443.4	474.5	325.8	494.1	1.00739	0.956555
EATAQKPTGSVGSTVTTPPPLVR	Q86YP4	Transcriptional repressor p66-alpha	GATAD2A		2832.53	2.55	1	166.4	160.6	191	219.5	99.9	202.3	1.00714	0.975965
LFIIRGSPQQIDHAK	Q92945	Far upstream element-binding protein 2	KHSRP	Q92945 1×Phospho [S480(100)]	2261.26	3.86	1	133.4	131.4	130.5	136.5	123.7	137.9	1.00708	0.849074
AAIPPPVYEEQDRPRSPTGPSNSFLANMGGTVAHK	Q96I25	Splicing factor 45	RBM17	Q96I25 1×Phospho [S222(96.8)]	4246.12	5.58	3	219.9	202	215.9	177.4	240.9	224	1.00706	0.943098
TLIPSPPPRPK	Q9NZ52	ADP-ribosylation factor-binding protein GGA3	GGA3	Q9NZ52 1×Phospho [S159(100)]	1741.02	2.63	2	72.9	72.4	84	78.5	79.7	72.7	1.00698	0.908532
AKADSPVNGLPK	Q96S94	Cyclin-L2	CCNL2	Q96S94 1×Phospho [S369(100)]	1964.12	3.98	1	123.5	120.2	120	135.2	97.8	133.2	1.00687	0.94882
SLSDSESDDSKSKK	Q13185	Chromobox protein homolog 3	CBX3		2509.32	2.29	1	117.4	176.2	144.4	136.5	117	187.5	1.00685	0.972259
APRPSAPSPPPR	Q8IV50	LysM and putative peptidoglycan-binding domain-containing protein 2	LYSMD2	Q8IV50 1×Phospho [S24(100)]	1538.8	2.49	1	101.7	107.5	138.1	128.6	95.6	125.4	1.00662	0.96274
ECSVEKGTGDSLR	Q05519	Serine/arginine-rich splicing factor 11	SRSF11		1975.96	1.69	1	79.5	111.1	100.2	101.4	74.1	117.2	1.00653	0.969624
SRPNSGDEKR	Q49A26	Putative oxidoreductase GLYR1	GLYR1	Q49A26 1×Phospho [S122(100)]	1683.86	2.71	1	55.6	48.8	51.3	66.1	43.3	47.3	1.00642	0.965787
DLNESPVK	Q96RL1	BRCA1-A complex subunit RAP80	UIMC1	Q96RL1 1×Phospho [S677(100)]	1439.75	2.55	1	115.7	117.1	145.6	148.2	100.4	132.2	1.00634	0.964918
KRSPSPSPTPEAK	Q8TAQ2	SWI/SNF complex subunit SMARCC2	SMARCC2	Q8TAQ2 3×Phospho [S302(100); S304(100); S306(100)]	2309.13	4.28	2	215.8	303.4	246	265.1	184.8	320	1.00614	0.974962
SSPYGTLKPEEMSGPGLAEPK	Q5JSZ5	Protein PRRC2B	PRRC2B	Q5JSZ5 1×Phospho [S1691(98.3)]	2958.51	1.95	1	70.4	87.6	79.5	79.4	67.3	92.2	1.00589	0.959971
LTTTGQVTSPVK	P49916	DNA ligase 3	LIG3	P49916 1×Phospho [S210(99.7)]	1769.98	2.76	2	106.7	113.9	106.8	129.8	68	131.5	1.0058	0.977412
VDGPRSPSYGR	Q07955	Serine/arginine-rich splicing factor 1	SRSF1	Q07955 1×Phospho [S199(100)]	1499.72	3.34	2	851.1	1013.8	1236.8	1258.9	746.6	1114.2	1.0058	0.976205
KRSSLSPGR	Q9BUQ8	Probable ATP-dependent RNA helicase DDX23	DDX23	Q9BUQ8 2×Phospho [S109(100); S]	1605.83	2.04	2	334.4	422.6	354.2	414.5	305.9	397.1	1.00567	0.96338
KAPSSPPPPPPPLRSDSFAATK	Q13796	Protein Shroom2	SHROOM2	Q13796 1×Phospho [S313(99.4)]	3012.65	4.11	1	86.9	101.3	94.1	85.5	94.9	103.5	1.00567	0.939981
QKIDDRDSDEEGASDR	Q8TDD1	ATP-dependent RNA helicase DDX54	DDX54	Q8TDD1 1×Phospho [S782(100)]	2374.09	4.72	2	157.3	175.2	152.4	171.4	142.6	173.6	1.00557	0.944532
LNASPAAREEATSPGAK	Q9UGU0	Transcription factor 20	TCF20		2288.11	2.17	1	199.7	244.5	223.2	242.6	160.3	268.2	1.00554	0.973599
GNLLHFPSSQGEEEKEKLEGDHTIR	Q12888	TP53-binding protein 1	TP53BP1		3617.86	4.4	1	170.9	178.8	179.5	190.7	157.4	184	1.00548	0.93131
ENYSDSEEEDDDDVASSR	Q9Y2U8	Inner nuclear membrane protein Man1	LEMD3	Q9Y2U8 1×Phospho [S261(100)]	2370.89	4.66	1	86.5	94.3	78.6	94.9	80	85.9	1.0054	0.94424
GPSPAPASSPKREVLYDSEGLSGEER	Q9H7N4	Splicing factor, arginine/serine-rich 19	SCAF1	Q9H7N4 1×Phospho [S725(100)]	3253.61	3.53	2	170.1	181.8	191.5	189.6	167.3	189.4	1.00534	0.924993
MSPSKSPFLPSMK	Q8NFD5	AT-rich interactive domain-containing protein 1B	ARID1B	Q8NFD5 1×Phospho [S1555(100)]	2220.18	2.17	2	258.6	220.4	217.3	294.1	193.9	212	1.00531	0.972452
SEKDRSLER	P25054	Adenomatous polyposis coli protein	APC	P25054 1×Phospho [S851(100)]	1657.87	2.12	1	110.4	147.6	127.5	128.2	119.3	140	1.00519	0.959404
KEESEESDDDMGFGLFD	P05386; P05387	60S acidic ribosomal protein P1	RPLP1	P05386 2×Phospho [S101(100); S104(100)]; P05387 2×Phospho [S102(100); S105(100)]	2568.02	5.29	2	165.9	203.4	199.7	275.7	128.5	167.7	1.0051	0.984103
LIDLESPTPESQK	O43166	Signal-induced proliferation-associated 1-like protein 1	SIPA1L1	O43166 1×Phospho [S1549(100)]	1995.05	3.19	1	40.8	38.8	59	39.4	49.8	50.1	1.00505	0.976117
RDSFDDRGPSLNPVLDYDHGSR	P43243	Matrin-3	MATR3	P43243 1×Phospho [S188(100)]	2827.3	7.6	2	146.2	135.6	124	141.4	105	161.4	1.00493	0.971776
RPMEEDGEEKSPSK	Q12906	Interleukin enhancer-binding factor 3	ILF3	Q12906 1×Phospho [S382(100)]	2402.19	2.77	2	422.1	555.7	668	506	424.8	723	1.00486	0.982443
EESEEEEDEDDEEEEEEEKEK	P35659	Protein DEK	DEK	P35659 1×Phospho [S32(100)]	3410.41	2.19	1	37.9	48.2	58.3	62.3	24.9	57.9	1.00485	0.986733
RPSESDKEDELDKVK	Q02952	A-kinase anchor protein 12	AKAP12	Q02952 1×Phospho [S627(99.3)]	2771.5	2.82	1	151.5	168.2	163.9	154.3	121.3	210.3	1.00476	0.978268
TPSPPPPIPEDIALGKK	Q5T200	Zinc finger CCCH domain-containing protein 13	ZC3H13	Q5T200 1×Phospho [S265(99.7)]	2524.44	5.34	1	137.5	125.7	118.1	148.9	103.2	131	1.00472	0.968855
SSSESYTQSFQSR	Q9BTU6	Phosphatidylinositol 4-kinase type 2-alpha	PI4K2A		1802.78	1.62	1	58.9	57.8	60.5	64.3	53.9	59.8	1.00451	0.935823
GPPSPPAPVMHSPSRK	Q13573	SNW domain-containing protein 1	SNW1	Q13573 1×Phospho [S224(100)]	2196.14	3.08	1	74.9	95.2	86.1	80.3	86.7	90.3	1.00429	0.958097
ESESEDSSDDEPLIKK	P35659	Protein DEK	DEK		2575.26	1.89	1	135.5	169	168.7	148.9	147.3	179	1.00423	0.967036
LGASNSPGQPNSVK	P49756	RNA-binding protein 25	RBM25	P49756 1×Phospho [S677(100)]	1893.98	4.44	2	441.8	482.8	414.9	537.7	258.9	548.4	1.00411	0.985797
KGSSGNASEVSVACLTER	Q69YQ0	Cytospin-A	SPECC1L	Q69YQ0 1×Phospho [S384(100)]	2390.18	6.38	1	128.5	139	130.8	133.8	113.6	152.5	1.00402	0.965755
LVDVSPDRGSPPSR	Q9NYZ3	G2 and S phase-expressed protein 1	GTSE1	Q9NYZ3 1×Phospho [S575(100)]	1790.9	3.04	1	81.9	91.2	105.1	94.4	81.4	103.5	1.00395	0.970452
RSPSPAPPPRR	Q8IYB3	Serine/arginine repetitive matrix protein 1	SRRM1	Q8IYB3 1×Phospho [S562(99.5)]	1526.82	3.53	1	27.6	35.7	38.8	41.6	32.9	28	1.00392	0.980744
LVHSGPGKGSPQAGVDLSFATR	Q13884	Beta-1-syntrophin	SNTB1	Q13884 1×Phospho [S389(100)]	2719.43	7.08	2	67.9	75.8	88.4	98.7	63	71.3	1.00388	0.981751
VYYSPPVAR	O94964	Protein SOGA1	SOGA1	O94964 1×Phospho [S1017(100)]	1360.69	1.83	1	45.7	57.5	55.7	48.8	59.6	51.1	1.00378	0.969556
RHSDENDGGQPHKR	Q09161	Nuclear cap-binding protein subunit 1	NCBP1	Q09161 1×Phospho [S7(100)]	2171.05	2.83	1	12.8	41.8	25.6	29.5	22.3	28.7	1.00374	0.991374
VILSNIQNRSPKPGPAPHDQELGFFLETGLQR	Q86TV6	Tetratricopeptide repeat protein 7B	TTC7B	Q86TV6 1×Phospho [S202(100)]	4097.17	5.68	1	59.7	59.7	68.2	72.2	54.7	61.4	1.00373	0.970005
RLSQSDEDVIR	Q9H7D7	WD repeat-containing protein 26	WDR26	Q9H7D7 1×Phospho [S121(100)]	1626.8	4.96	2	189.4	210	221.3	234.3	157.9	230.8	1.00371	0.978385
VSNLQVSPK	O00443	Phosphatidylinositol 4-phosphate 3-kinase C2 domain-containing subunit alpha	PIK3C2A	O00443 1×Phospho [S259(100)]	1509.84	1.51	1	189.8	182.8	189.1	175	182.6	206.1	1.00356	0.948086
TDSTSDGRPAWMR	Q14204	Cytoplasmic dynein 1 heavy chain 1	DYNC1H1	Q14204 1×Phospho [S4368(97.9)]	1788.79	2.3	1	58.5	56.1	64.9	59.6	71.3	49.2	1.00334	0.978273
RPHTPTPGIYMGRPTYGSSR	P62995	Transformer-2 protein homolog beta	TRA2B	P62995 1×Phospho [T201(100)]	2556.24	4.68	3	187.4	198.5	250.7	217.9	176.1	244.7	1.0033	0.981195
QLHLEGASLELSDDDTESK	P35580	Myosin-10	MYH10	P35580 1×Phospho [S1956(100)]	2625.27	6.77	2	163.1	167.8	232.9	205.1	148.8	211.7	1.00319	0.985048
CLIKSPDRLADINYEGR	P52948	Nuclear pore complex protein Nup98-Nup96	NUP98	P52948 1×Phospho [S839(100)]	2558.32	2.6	1	141.2	138.4	146.5	164.6	126.8	136	1.00305	0.972054
VEMGTSSQNDVDMSWIPQETLNQINKASPR	P43307	Translocon-associated protein subunit alpha	SSR1	P43307 1×Phospho [S268(100)]	3945.88	6	1	81.1	82	102.6	82.8	66.3	117.4	1.00301	0.987962
SPGKCDQEKPAPSFACLK	Q01850	Cerebellar degeneration-related protein 2	CDR2	Q01850 1×Phospho [S145(100)]	3016.58	4.47	1	89.8	129.1	131.7	124.4	100.4	126.8	1.00285	0.984338
IRESPK	Q15334	Lethal(2) giant larvae protein homolog 1	LLGL1	Q15334 1×Phospho [S967(100)]	1267.72	2.62	1	778.3	738.5	939.5	913.9	642.2	907.2	1.00285	0.983879
SQDVAVSPQQQQCSK	Q96F86	Enhancer of mRNA-decapping protein 3	EDC3	Q96F86 1×Phospho [S131(100)]	2228.08	4.09	2	92.2	152.9	143	142.1	100.8	146.3	1.00283	0.988424
KVVTSPR	Q96QE3	ATPase family AAA domain-containing protein 5	ATAD5	Q96QE3 1×Phospho [S1214(100)]	1324.78	2.22	2	364	289.6	279	332.4	284.5	318.3	1.00279	0.97854
EKELSPPPGLPSK	Q7Z4S6	Kinesin-like protein KIF21A	KIF21A	Q7Z4S6 1×Phospho [S1212(100)]	2146.21	3.66	1	111.2	112.6	114.8	102.8	109.9	126.8	1.00266	0.968739
EGASGRPGSPK	Q15025	TNFAIP3-interacting protein 1	TNIP1	Q15025 1×Phospho [S266(100)]	1580.82	2.85	1	221.1	202.3	236.6	234.5	168.9	258.3	1.00258	0.985095
SLSDSESDDSK	Q13185	Chromobox protein homolog 3	CBX3	Q13185 1×Phospho [S95(100)]	1707.77	3.21	3	361.5	387.3	461.3	447.3	314.6	451.2	1.00248	0.986099
ILVPKSPVK	Q9Y232	Chromodomain Y-like protein	CDYL	Q9Y232 1×Phospho [S201(100)]	1748.11	2.61	2	578.1	576	609.4	683.6	412.8	671.4	1.00244	0.987917
SPSPAPPPRR	Q8IYB3	Serine/arginine repetitive matrix protein 1	SRRM1		1370.71	3.81	1	75.8	76.1	55.3	65.2	73.1	69.4	1.00241	0.982766
SRSRTPLISR	Q9UQ35	Serine/arginine repetitive matrix protein 2	SRRM2	Q9UQ35 2×Phospho [S1876(100); S1878(100)]	1561.78	3.37	2	72.1	134.2	86.1	114.7	77.9	100.5	1.00239	0.991915
HIKEEPLSEEEPCTSTAIASPEK	Q9Y2X3	Nucleolar protein 58	NOP58	Q9Y2X3 2×Phospho [S502(100); S514(100)]	3429.65	3.57	1	82.4	91	78.1	109.3	59.3	83.5	1.00239	0.989951
DYDEEEQGYDSEKEKK	Q05519	Serine/arginine-rich splicing factor 11	SRSF11	Q05519 1×Phospho [S434(100)]	2988.45	4.92	1	304.3	356.1	403.4	407	242.2	417.1	1.00235	0.990159
FYDPSPPR	Q3V6T2	Girdin	CCDC88A	Q3V6T2 1×Phospho [S1387(100)]	1287.6	1.56	1	64.2	56.4	54.6	61.2	48.5	65.9	1.00228	0.983262
KNTFTAWSDEESDYEIDDRDVNK	Q6PKG0	La-related protein 1	LARP1	Q6PKG0 1×Phospho [S627(100)]	3544.67	7.72	1	179.1	220.9	196.2	188.9	163.9	244.7	1.00218	0.987868
RQSPSPSTRPIRR	Q8IYB3	Serine/arginine repetitive matrix protein 1	SRRM1	Q8IYB3 1×Phospho [S713(100)]	1847	2.96	2	56.8	63.2	67.3	65.4	48.2	74.1	1.00214	0.987806
RPPSPDVIVLSDNEQPSSPR	Q86YP4	Transcriptional repressor p66-alpha	GATAD2A	Q86YP4 1×Phospho [S100(100)]	2499.24	3.53	1	87.7	112.5	82.8	106.1	86.9	90.6	1.00212	0.986256
KNGSTAVAESVASPQK	Q12888	TP53-binding protein 1	TP53BP1	Q12888 1×Phospho [S1028(100)]	2341.27	5.11	2	148.7	160.2	168.4	170.7	122.2	185.4	1.0021	0.987457
RTASPPPPPK	Q8IYB3	Serine/arginine repetitive matrix protein 1	SRRM1		1585.89	3.44	1	482.2	538.8	418.2	543.8	350.2	548.2	1.00208	0.989864
CIACQAAKLSPR	P49790	Nuclear pore complex protein Nup153	NUP153	P49790 1×Phospho [S687(100)]	1912.99	4.48	2	82.4	84.8	72.9	82.8	64.9	92.9	1.00208	0.986045
KAAVLSDSEDEEKASAK	Q96ST2	Protein IWS1 homolog	IWS1	Q96ST2 2×Phospho [S398(100); S400(100)]	2854.47	4.45	2	123.5	167	146.5	134.9	104.4	198.6	1.00206	0.992614
TLTDEVNSPDSDRRDK	Q8TAQ2	SWI/SNF complex subunit SMARCC2	SMARCC2	Q8TAQ2 1×Phospho [S283(100)]	2386.17	4.42	1	86.5	84.7	88.2	88.2	78.5	93.2	1.00193	0.971804
VPSPTPAPK	Q9UQ35	Serine/arginine repetitive matrix protein 2	SRRM2	Q9UQ35 1×Phospho [S2581(100)]	1431.8	2.43	2	157.3	173.2	165.1	159.2	190.5	146.8	1.00182	0.983684
TGSSPPIVSLDK	Q9BXA9	Sal-like protein 3	SALL3	Q9BXA9 1×Phospho [S1268(100)]	1738.94	2.23	1	116.1	112.3	116	135.2	86.5	123.3	1.00174	0.989804
SGYHDDSDEDLLE	Q99523	Sortilin	SORT1	Q99523 1×Phospho [S825(100)]	1803.72	1.96	1	84.8	78.9	80	85.7	61	97.4	1.00164	0.99081
ILLAELEQLKGQGKSR	P08670	Vimentin	VIM	P08670 1×Phospho [S144(100)]	2550.5	2.35	1	48.2	32.8	41.2	47.2	34	41.2	1.00164	0.991473
VDNLTYRTSPDSLR	Q9BRL6	Serine/arginine-rich splicing factor 8	SRSF8		1945.96	1.41	1	162.7	173.5	152.9	198.8	121.5	169.6	1.00164	0.991419
ASEDTTSGSPPKK	Q9BZZ5	Apoptosis inhibitor 5	API5	Q9BZZ5 1×Phospho [S464(100)]	2072.09	4.51	2	274.7	292.1	266	305.4	242.5	286.1	1.00144	0.985094
RASVCAEAYNPDEEEDDAESR	P31323	cAMP-dependent protein kinase type II-beta regulatory subunit	PRKAR2B	P31323 1×Phospho [S114(100)]	2722.11	7.05	1	33.4	59.7	52.2	54	34.6	56.9	1.00138	0.995237
IPCDSPQSDPVDTPTSTK	P46013	Proliferation marker protein Ki-67	MKI67	P46013 1×Phospho [S1253(100)]	2483.18	3.67	1	97.6	101.4	93.9	111.8	69	112.5	1.00137	0.993126
SEGSPVLPHEPAK	Q9UKE5	TRAF2 and NCK-interacting protein kinase	TNIK	Q9UKE5 1×Phospho [S769(100)]	1885.98	3.86	1	120.7	161.9	140.7	148.4	121.5	153.9	1.00118	0.99196
AEVPGATGGDSPHLQPAEPPGEPR	Q9P2K5	Myelin expression factor 2	MYEF2	Q9P2K5 1×Phospho [S17(100)]	2675.27	5.77	2	88.5	141.4	117.1	133.8	86.6	127	1.00115	0.99529
LSLSPALQDALHTFPQLQVEQSGEGSPEEGAVR	Q9ULL5	Proline-rich protein 12	PRR12	Q9ULL5 1×Phospho [S1925(100)]	3799.87	4.09	1	67.5	50.6	63	73.3	36.9	71.1	1.0011	0.9961
SQDADSPGSSGAPENLTFK	P55196	Afadin	AFDN	P55196 1×Phospho [S1779(100)]	2446.15	4.54	1	125.2	134.4	125.4	143.9	95.9	145.6	1.00104	0.993965
TTAPTEGKSPLKK	Q96T37	RNA-binding protein 15	RBM15	Q96T37 1×Phospho [S741(99.4)]	2354.39	1.68	1	54.8	68.8	73.6	54.9	65.8	76.7	1.00101	0.994083
RLAPSPARPR	O14654	Insulin receptor substrate 4	IRS4	O14654 1×Phospho [S439(100)]	1429.8	3.64	1	160.2	174.1	159.9	186.9	141.7	166.1	1.00101	0.990992
KLSEADNRK	Q9UNL2	Translocon-associated protein subunit gamma	SSR3	Q9UNL2 1×Phospho [S105(100)]	1828.03	2.22	1	74.9	103.5	73.6	82.1	74.8	95.3	1.00079	0.995635
SLTPPPSSTESK	Q9UGU0	Transcription factor 20	TCF20	Q9UGU0 1×Phospho [T1671(100)]	1768.91	2.82	2	90.6	99.9	83.5	106.4	77.2	90.6	1.00073	0.994836
AVEESSDEERQR	Q9BW71	HIRA-interacting protein 3	HIRIP3	Q9BW71 2×Phospho [S142(100); S143(100)]	1823.74	2.87	1	58.9	63.8	56.2	69.9	36.6	72.5	1.00056	0.997876
KVEGNFNPFASPQK	Q9H6K1	Protein ILRUN	ILRUN	Q9H6K1 1×Phospho [S215(100)]	2330.25	3.89	1	103.8	85.4	85.1	111.8	62.1	100.5	1.00036	0.998463
YSPGKLR	P84157	Matrix-remodeling-associated protein 7	MXRA7	P84157 1×Phospho [S144(100)]	1358.76	2.35	2	358.7	387.4	361.5	372	323.9	412	1.00027	0.997228
KDPSGASNPSADSPLHR	P55317	Hepatocyte nuclear factor 3-alpha	FOXA1	P55317 1×Phospho [S307(100)]	2274.13	2.64	1	67.1	73.5	70.6	72	63	76.2	1	1
RLSLPGLLSQVSPR	Q96Q42	Alsin	ALS2	Q96Q42 2×Phospho [S483(100); S492(100)]	1912	3.54	1	25.5	38.1	39.3	40.3	29	33.6	1	1
YSGAYGASVSDEELK	Q9NX63	MICOS complex subunit MIC19	CHCHD3	Q9NX63 1×Phospho [S50(100)]	2114.01	3	2	67.9	70.7	66.3	77.4	43.3	84.2	1	1
KPSPQPSSPR	O75909	Cyclin-K	CCNK		1618.87	2.46	2	202.6	233	191.7	209.6	174	243.5	0.999681	0.997878
ASAPSPNAQVACDHCLK	Q14258	E3 ubiquitin/ISG15 ligase TRIM25	TRIM25	Q14258 1×Phospho [S100(100)]	2364.12	5.05	2	171.3	198.2	192.9	187.3	164.1	210.8	0.999644	0.996834
AASPPASASDLIEQQQK	Q5VSL9	Striatin-interacting protein 1	STRIP1	Q5VSL9 1×Phospho [S335(100)]	2279.17	4.62	2	157.3	149.8	142.5	141.9	146.6	160.9	0.999555	0.992992
DPSVDITQDLVDESEEERFDDMSSPGLELPSCELSR	Q6IN85	Serine/threonine-protein phosphatase 4 regulatory subunit 3A	PPP4R3A		4421.94	5.12	1	39.1	44.7	31	51.7	25.1	37.9	0.999129	0.99711
SKDASPINRWSPTR	Q13523	Serine/threonine-protein kinase PRP4 homolog	PRPF4B	Q13523 2×Phospho [S431(100); S437(100)]	2233.09	4.11	3	464.9	766.6	661.7	562.4	650	679	0.999049	0.995269
LPDLSPVENKEHKPGPIGK	Q9Y520	Protein PRRC2C	PRRC2C	Q9Y520 1×Phospho [S2105(100)]	3051.74	3.42	1	86.9	83.6	104.7	105	69.9	100	0.99891	0.994128
QSMDMSPIKIVK	Q14562	ATP-dependent RNA helicase DHX8	DHX8	Q14562 1×Phospho [S460(99.1)]	2160.18	1.44	1	85.6	93.1	79.3	106.6	76.5	74.6	0.998837	0.993247
KTPEGRASPAPGSGHPEGPGAHLDMNSLDR	O94826	Mitochondrial import receptor subunit TOM70	TOMM70	O94826 1×Phospho [S91(100)]	3576.74	6.58	1	64.2	62.9	41.9	71.3	38	59.5	0.998817	0.995879
GSPHYFSPFRPY	Q13242	Serine/arginine-rich splicing factor 9	SRSF9	Q13242 2×Phospho [S211(100); S216(100)]	1843.78	2.85	2	28	26.7	24.7	23.2	29.3	26.8	0.998741	0.987587
SPTPPPSSKPSSIPR	Q8NEM7	Transcription factor SPT20 homolog	SUPT20H	Q8NEM7 1×Phospho [T494(100)]	2073.11	2.66	1	90.6	122.9	101.4	120.8	92.8	100.9	0.99873	0.992078
SRSRTPLLPR	Q9UQ35	Serine/arginine repetitive matrix protein 2	SRRM2	Q9UQ35 3×Phospho [S2030(100); S2032(100); T2034(100)]	1651.77	2.32	2	146.6	247.6	212.2	217.9	155.7	232	0.998681	0.994702
KQKGSEENLDEAR	P35611	Alpha-adducin	ADD1	P35611 1×Phospho [S586(100)]	2271.19	3.91	2	324.5	352.5	320.6	344.1	262.5	389.6	0.998597	0.990913
RLSPSASPPR	Q8IYB3	Serine/arginine repetitive matrix protein 1	SRRM1	Q8IYB3 1×Phospho [S389(100)]	1376.72	4.24	3	170.9	179.4	205.1	173.8	197.1	183.7	0.99856	0.98374
LTPVSPESSSTEEK	Q13501	Sequestosome-1	SQSTM1	Q13501 1×Phospho [S272(100)]	2029.01	3.19	2	103.4	119.8	107.7	116	103.6	110.8	0.998489	0.979461
RRPRDSPTLSNSGIR	Q9HD20	Manganese-transporting ATPase 13A1	ATP13A1	Q9HD20 1×Phospho [S899(100)]	2021.06	6.1	2	122.3	160.8	155.5	145.9	125.9	166.1	0.998404	0.989539
DLFDYSPPLHK	Q9NYF8	Bcl-2-associated transcription factor 1	BCLAF1	Q9NYF8 1×Phospho [S512(100)]	1869.96	2.63	2	193.5	206.9	234.3	238.8	177.6	217.2	0.998267	0.987252
SVSGSPESDELQELR	Q7Z2Z1	Treslin	TICRR	Q7Z2Z1 1×Phospho [S838(99.6)]	1941.9	1.33	1	95.5	140.4	103.7	130	90.4	118.6	0.998233	0.991731
KLPPPPPQAPPEEENESEPEEPSGVEGAAFQSR	O60341	Lysine-specific histone demethylase 1A	KDM1A	O60341 1×Phospho [S166(100)]	4064.95	5.67	2	31.7	36.4	39.5	40	27.6	39.8	0.998141	0.989329
EGSPAPLEPEPGAAQPK	Q01167	Forkhead box protein K2	FOXK2	Q01167 1×Phospho [S398(100)]	2213.13	4.62	3	165.9	175.4	179.9	186.2	153.1	180.9	0.998081	0.977407
MDRTPPPPTLSPAAITVGR	Q8NDX5	Polyhomeotic-like protein 3	PHC3	Q8NDX5 1×Phospho [T609(100)]	2302.18	5.6	1	127.7	116.7	117.1	116.7	107.2	136.9	0.998064	0.981521
AGLESGAEPGDGDSDTTKKK	O60832	H/ACA ribonucleoprotein complex subunit DKC1	DKC1	O60832 1×Phospho [S494(100)]	2959.54	5.7	3	341.4	341.1	322.2	353.5	260.3	388.9	0.998009	0.987139
KDDDSDDESQSSHTGK	O94874	E3 UFM1-protein ligase 1	UFL1	O94874 1×Phospho [S458(100)]	2518.15	7.72	3	453	556.3	474.7	518.1	381.5	581.3	0.997911	0.988403
TGGGGGASGSDEDEVSEVESFILDQEDLDNPVLK	Q8IWZ3	Ankyrin repeat and KH domain-containing protein 1	ANKHD1	Q8IWZ3 2×Phospho [S93(99.9); S95(99.9)]	4083.82	2.35	1	46.1	44.9	43.8	64.8	26.2	43.5	0.997774	0.993293
TEMDKSPFNSPSPQDSPR	P08651	Nuclear factor 1 C-type	NFIC	P08651 1×Phospho [S339(99.3)]	2574.19	2.37	1	92.2	120.9	104.2	102.8	76.8	136.9	0.997479	0.989632
TAELSPK	Q86UP3	Zinc finger homeobox protein 4	ZFHX4	Q86UP3 1×Phospho [S2718(100)]	1283.7	2.04	1	122.7	132.5	136.2	128	136.1	126.3	0.997445	0.950404
SLVSKGTLVQTK	P10412; P16403	Histone H1.4	HIST1H1E	P10412 1×Phospho [S89(100)]; P16403 1×Phospho [S89(100)]	2028.21	2.81	1	145.4	162	119.3	150.4	127.9	147.3	0.997422	0.98075
LRASESPVHRR	Q8IY26	Phospholipid phosphatase 6	PLPP6	Q8IY26 1×Phospho [S63(99.5)]	1616.86	2.64	1	59.3	79.5	74.6	70.4	64.1	78.3	0.997188	0.979568
DSQDASAEQSDHDDEVASLASASGGFGTK	Q6P2E9	Enhancer of mRNA-decapping protein 4	EDC4	Q6P2E9 1×Phospho [S879(100)]	3420.51	6.12	2	144.5	137	179	169.8	110.8	178.6	0.997177	0.986952
LSPSPSSR	P20700; Q03252	Lamin-B1	LMNB1	P20700 1×Phospho [S393(100)]; Q03252 1×Phospho [S407(100)]	1139.57	2.09	1	294	346.7	287.4	326.3	267.4	331.3	0.99666	0.972134
RPILQLSPPGPR	Q8N3X1	Formin-binding protein 4	FNBP4	Q8N3X1 1×Phospho [S18(100)]	1639.92	2.08	1	120.7	112.6	121.1	148	90.9	114.3	0.996614	0.982147
TFAPLPEFEQEEDDGEVTEDSDEDFIQPR	Q9UPN9	E3 ubiquitin-protein ligase TRIM33	TRIM33	Q9UPN9 1×Phospho [S1105(100)]	3693.58	2.86	1	28.8	27	31.5	36	20.9	30.1	0.996564	0.98364
NTPSQHSHSIQHSPER	Q9NYF8	Bcl-2-associated transcription factor 1	BCLAF1	Q9NYF8 1×Phospho [S268(100)]	2150.99	7.49	4	178.7	214.4	193.1	246.5	88.5	249.1	0.996418	0.990298
YFEGEFTGLPPALTPPAPHSLLTAR	Q6P5Z2	Serine/threonine-protein kinase N3	PKN3	Q6P5Z2 1×Phospho [T860(100)]	2991.52	6.22	1	44.1	28.3	34.6	44.3	28.7	33.6	0.996262	0.984626
ETAAGGLTLKEERSPQTLAPVGEDAMK	Q92797	Symplekin	SYMPK	Q92797 1×Phospho [S1243(98.4)]	3582.87	3.85	1	56.8	61.5	62.1	70.4	53.8	55.5	0.99612	0.968382
AGGLQDSDTEDECWSDTEAVPR	Q9H6H4	Receptor expression-enhancing protein 4	REEP4	Q9H6H4 1×Phospho [S194(100)]	2747.13	2.1	1	61.4	73	70.1	90.9	51.6	61.2	0.996088	0.983784
VGSLTPPSSPKTQR	Q2M2I8	AP2-associated protein kinase 1	AAK1	Q2M2I8 2×Phospho [T620(98.6); S623(99.3)]	2073.05	2.44	1	98.4	96.2	94.8	116	75.7	96.5	0.995853	0.974327
SQSLPNSLDYTQTSDPGR	Q96TC7	Regulator of microtubule dynamics protein 3	RMDN3	Q96TC7 1×Phospho [S46(100)]	2275.04	3.39	2	121.9	128.2	132.4	139.9	99.8	141.2	0.995817	0.971287
KVYEDSGIPLPAESPK	Q8IXM2	Chromatin complexes subunit BAP18	BAP18	Q8IXM2 1×Phospho [S96(100)]	2497.36	4.64	1	97.6	88.4	97.9	109.3	77.6	95.8	0.995773	0.969081
AGEPNSPDAEEANSPDVTAGCDPAGVHPPR	Q08J23	tRNA (cytosine(34)-C(5))-methyltransferase	NSUN2	Q08J23 2×Phospho [S743(100); S751(100)]	3403.41	5.18	2	119	108.4	107	119.6	78	135.3	0.995514	0.978587
KAEGEPQEESPLK	Q9NYF8	Bcl-2-associated transcription factor 1	BCLAF1	Q9NYF8 1×Phospho [S177(100)]	2209.17	5.68	2	419.6	522.6	628.5	572.3	417	574	0.995289	0.976782
HLEAADKGHSPAQKPK	Q14966	Zinc finger protein 638	ZNF638	Q14966 1×Phospho [S605(100)]	2710.52	7.32	3	749	993	784.9	881.8	664.5	968.6	0.995251	0.974619
KVATPPNQNQK	Q6NUQ4	Transmembrane protein 214	TMEM214	Q6NUQ4 1×Phospho [T97(100)]	1992.12	2.51	1	140	128.3	103.7	134.9	105.2	130.1	0.995161	0.968125
TASPPPPPK	Q8IYB3	Serine/arginine repetitive matrix protein 1	SRRM1	Q8IYB3 2×Phospho [T614(100); S616(100)]	1509.75	3.6	2	223.6	276.7	258.5	284.5	201.9	268.7	0.995124	0.968892
RSPESCSKPEK	Q03111	Protein ENL	MLLT1	Q03111 1×Phospho [S475(100)]	2072.08	3.57	2	430.3	558.6	579.1	601.6	377.2	581.3	0.994962	0.976893
RPAAAAAAGSASPR	Q96S55	ATPase WRNIP1	WRNIP1	Q96S55 1×Phospho [S153(100)]	1562.8	6.08	2	140.8	142.5	143	156.7	103.7	163.7	0.994839	0.97099
TDSEKPFRGSQSPK	Q9Y2W1	Thyroid hormone receptor-associated protein 3	THRAP3	Q9Y2W1 2×Phospho [S406(100); S408(100)]	2411.2	1.95	2	126.4	152.2	127.5	163.9	85.8	154.3	0.994829	0.979805
SPTSPLNMK	P28370	Probable global transcription activator SNF2L1	SMARCA1	P28370 1×Phospho [S119(100)]	1528.78	1.73	2	352.9	299.7	317.5	296.6	302.6	365.8	0.994743	0.95299
VSLLGPVTTPEHQLLK	Q9H0H5	Rac GTPase-activating protein 1	RACGAP1	Q9H0H5 1×Phospho [T580(100)]	2270.29	4.15	1	105	88.9	89.1	101	82.9	97.6	0.9947	0.951344
SRESLNVDVVK	Q07866	Kinesin light chain 1	KLC1	Q07866 1×Phospho [S521(100)]	1783.97	3.85	1	115.3	126.5	151	135.6	116.3	138.8	0.994654	0.958587
LNTLEPLEDQDLPMNELDESEEEEMITVVLEEAK	Q96GA3	Protein LTV1 homolog	LTV1	Q96GA3 1×Phospho [S331(100)]	4515.12	4.95	1	81.9	40.9	63	85.2	35.1	64.5	0.994618	0.986669
MPIEDSSPEKGREEAASK	O75376	Nuclear receptor corepressor 1	NCOR1		2728.38	2.77	1	109.9	111.1	89.9	118.5	83.9	106.8	0.994532	0.965374
SAESPTSPVTSETGSTFKK	Q02952	A-kinase anchor protein 12	AKAP12		2708.4	2.78	1	65.5	75	59	64.3	53.6	80.5	0.994486	0.969775
TEGTPPPPGQPAK	Q9Y4D8	Probable E3 ubiquitin-protein ligase HECTD4	HECTD4	Q9Y4D8 1×Phospho [T2080(100)]	1814.95	2.88	1	90.6	75	66.8	81.4	76.8	72.9	0.994406	0.956112
SILSPGGSCGPIK	P78347	General transcription factor II-I	GTF2I	P78347 1×Phospho [S210(100)]	1810.95	2.98	2	133.8	143.2	130.8	159.7	89.6	156.2	0.99436	0.975124
TEAQDLCRASPEPPGPESSSR	Q9C0C2	182 kDa tankyrase-1-binding protein	TNKS1BP1	Q9C0C2 1×Phospho [S672(100)]	2580.16	6.5	2	151.5	192.8	184.2	192.5	129.3	203.7	0.994324	0.971553
NKKSPEIHR	Q9Y2W1	Thyroid hormone receptor-associated protein 3	THRAP3	Q9Y2W1 1×Phospho [S672(100)]	1876.08	2.24	2	1094.1	1282.6	1209.7	1259.6	863.4	1442.9	0.994284	0.971473
LSSETGGMGSS	Q15366	Poly(rC)-binding protein 2	PCBP2		1337.55	2.52	1	67.5	78	81.9	64.8	80.1	81.2	0.994283	0.952382
VLDTSSLTQSAPASPTNK	Q8N122	Regulatory-associated protein of mTOR	RPTOR	Q8N122 1×Phospho [S863(100)]	2355.22	5.39	1	113.7	109.2	131.3	128.6	101.2	122.3	0.994071	0.950898
RESPSEERLEPK	Q6PJG2	ELM2 and SANT domain-containing protein 1	ELMSAN1	Q6PJG2 1×Phospho [S923(100)]	1995.03	2.88	2	408.9	433.3	427.2	459.9	347.4	454.1	0.993698	0.946437
ALPRGSPHSDLKER	O75376	Nuclear receptor corepressor 1	NCOR1	O75376 1×Phospho [S1281(100)]	2101.13	3.08	1	151.1	160.3	146.5	135.2	156.8	163	0.993667	0.922644
KTSPASLDFPESQK	Q96JM3	Chromosome alignment-maintaining phosphoprotein 1	CHAMP1	Q96JM3 1×Phospho [S459(100)]	2302.23	5.06	3	407.2	458.3	441	464.8	330.2	503.2	0.993647	0.961986
KADSDSEDKGEESKPK	P83916	Chromobox protein homolog 1	CBX1	P83916 1×Phospho [S89(100)]	2975.59	5.06	3	1471.3	1981.6	1750	1741	1354.1	2074.6	0.993619	0.967483
KTQMAEVLPSPR	P11388	DNA topoisomerase 2-alpha	TOP2A	P11388 1×Phospho [S1213(100)]	1911.02	2.32	1	133.4	129.3	123.3	127.1	119	137.4	0.993523	0.89758
GTEKRESPSPAPKPR	Q8IYB3	Serine/arginine repetitive matrix protein 1	SRRM1	Q8IYB3 1×Phospho [S450(100)]	2404.33	5.05	2	343.4	432.3	379.6	421.9	231.5	494.3	0.993422	0.976978
ENVEYIEREESDGEYDEFGRK	O95218	Zinc finger Ran-binding domain-containing protein 2	ZRANB2	O95218 1×Phospho [S120(100)]	3131.42	4.68	1	278.8	290.8	355.2	362.3	188.2	368.2	0.993404	0.976038
DFDSSEDEKHSK	P46100	Transcriptional regulator ATRX	ATRX	P46100 2×Phospho [S849(100); S850(100)]	2271.02	1.77	1	188.6	256.6	252.9	280.4	150.7	262.3	0.993267	0.974559
SRSPLLVTVVESDPRPQGQPR	Q5VWN6	Protein TASOR 2	TASOR2	Q5VWN6 1×Phospho [S2037(99.4)]	2627.39	4.71	2	118.6	107	115.5	111.5	91.6	135.7	0.993257	0.956515
VLSDSEDEEKDADVPGTSTR	Q8WWQ0	PH-interacting protein	PHIP	Q8WWQ0 2×Phospho [S1281(100); S1283(100)]	2768.23	3.26	1	174.6	193.6	147.2	199	142.3	170.6	0.993209	0.958745
RASDSLSARPSVRPLLLR	Q8NB49	Phospholipid-transporting ATPase IG	ATP11C	Q8NB49 1×Phospho [S1108(100)]	2303.29	4.41	1	92.2	101	83	99.6	86.2	88.5	0.993121	0.928623
EAPAEGEAAEPGSPTAAEGEAASAASSTSSPK	P29966	Myristoylated alanine-rich C-kinase substrate	MARCKS		3453.59	5.28	1	77.8	84.8	84.2	96.7	51	97.4	0.993112	0.972613
ETQSPEQVKSEK	Q9NYF8	Bcl-2-associated transcription factor 1	BCLAF1	Q9NYF8 1×Phospho [S496(100)]	2157.14	4.39	3	1157.1	1481.9	1480.5	1483.3	952	1655.8	0.993106	0.970147
ASESPVHRR	Q8IY26	Phospholipid phosphatase 6	PLPP6	Q8IY26 1×Phospho [S63(100)]	1347.67	2.28	1	21.8	30	20.7	19.8	20.9	31.3	0.993103	0.973376
TASPLEHILQTLFGK	Q9BTC0	Death-inducer obliterator 1	DIDO1	Q9BTC0 1×Phospho [S1312(100)]	2193.21	3.3	1	49.8	39.3	38.8	63.4	22.4	41.2	0.992963	0.981828
HGLLLPASPVR	Q96E09	Protein FAM122A	FAM122A	Q96E09 1×Phospho [S76(100)]	1468.82	3.5	2	183.2	215.9	225.6	199.9	209.6	210.8	0.992957	0.917392
HAPEHHPGHGDRLSPGER	Q9H9J4	Ubiquitin carboxyl-terminal hydrolase 42	USP42	Q9H9J4 1×Phospho [S1007(100)]	2295.07	2.85	2	101.3	125.8	105.8	121.2	72.1	137.2	0.992791	0.971414
RDSLDKSGLFPEWK	Q96C24	Synaptotagmin-like protein 4	SYTL4	Q96C24 1×Phospho [S217(100)]	2445.31	3.82	2	35.8	50.3	38.6	46.8	37.2	39.8	0.992783	0.957461
EKGPTTGEGALDLSDVHSPPKSPEGK	O95684	FGFR1 oncogene partner	FGFR1OP	O95684 2×Phospho [S156(100); S160(100)]	3709.89	5.28	1	87.3	76	70.8	82.1	77.6	72.7	0.992738	0.923941
QKSDAEEDGGTVSQEEEDRKPK	P27824	Calnexin	CANX	P27824 1×Phospho [S554(100)]	3458.75	3.1	2	136.7	146.5	155	142.6	133.4	159	0.992697	0.912962
GRSPSPKPR	Q9UQ35	Serine/arginine repetitive matrix protein 2	SRRM2	Q9UQ35 2×Phospho [S1762(100); S1764(100)]	1599.82	2.68	2	497.4	632.7	473.5	566.2	415.8	609.8	0.992642	0.961648
SMGTGDTPGLEVPSSPLRK	Q86WB0	Nuclear-interacting partner of ALK	ZC3HC1		2483.26	5.48	2	42.4	36.4	43	43.9	35.1	41.9	0.992611	0.933855
FSPVTPK	Q15942	Zyxin	ZYX	Q15942 1×Phospho [S267(100)]	1313.73	1.92	1	89.8	78.5	87.7	96.9	68.5	88.7	0.992578	0.947994
DEILPTTPISEQK	P23396	40S ribosomal protein S3	RPS3	P23396 1×Phospho [T221(100)]	2009.06	3.19	2	134.2	144.8	147.7	173.4	109.2	140.9	0.992501	0.957883
HKTLPK	Q07021	Complement component 1 Q subcomponent-binding protein, mitochondrial	C1QBP	Q07021 1×Phospho [T101(100)]	1490.91	2.18	1	222.8	241.1	244.4	218.1	251.3	233.4	0.992235	0.883195
LCADGAVGPATNESPGIDYVQIGFPPLLSIVSR	O14893	Gem-associated protein 2	GEMIN2		3722.87	4.31	2	47.4	38.8	41.9	52.4	27.9	46.8	0.992194	0.96807
KQGGSPDEPDSK	Q9ULX6	A-kinase anchor protein 8-like	AKAP8L	Q9ULX6 1×Phospho [S283(100)]	2012.03	3.73	1	373.1	366.5	360.4	385.2	286.7	419.5	0.992182	0.946267
KPIETGSPKTK	Q05519	Serine/arginine-rich splicing factor 11	SRSF11		2182.3	3.67	1	663.8	698.1	583.1	593.7	606.9	728.9	0.992031	0.929546
GPRTPSPPPPIPEDIALGKK	Q5T200	Zinc finger CCCH domain-containing protein 13	ZC3H13	Q5T200 2×Phospho [T263(100); S265(100)]	2914.58	6.69	1	75.4	97.1	86.3	85.5	81.6	89.6	0.991886	0.921545
GNSDGYIIPINK	O95490	Adhesion G protein-coupled receptor L2	ADGRL2	O95490 1×Phospho [S1430(100)]	1828.96	3.06	2	156.9	147.1	146.5	170.7	121.4	154.6	0.991565	0.93634
QGYACPYYHNSKDR	Q9C0B0	RING finger protein unkempt homolog	UNK	Q9C0B0 1×Phospho [S240(100)]	2297.06	3.43	1	140	149.4	146.8	139.9	104.3	188.2	0.991288	0.961204
APSPPPPGSEAAPSPSKR	Q96GP6	Scavenger receptor class F member 2	SCARF2	Q96GP6 2×Phospho [S687(100); S]	2348.15	1.89	1	62.6	75	56.2	68.8	51.8	71.5	0.991228	0.94869
RPHSPEK	Q53F19	Nuclear cap-binding protein subunit 3	NCBP3	Q53F19 1×Phospho [S500(100)]	1388.75	2.74	1	302.2	342.5	364.4	408.4	220.7	370.8	0.990883	0.96179
RIDFIPVSPAPSPTR	Q96E09	Protein FAM122A	FAM122A	Q96E09 2×Phospho [S143(100); S/T]	2042.01	1.6	1	20.6	33.4	32.7	27.4	38.3	20.2	0.990773	0.970177
SRSRSPPPVSK	Q01130	Serine/arginine-rich splicing factor 2	SRSF2	Q01130 2×Phospho [S189(99.5); S191(100)]	1815.93	2.73	1	72.5	103.8	103.7	106.4	71.9	99	0.990357	0.954368
RDSFDNCSLGESSK	Q5UIP0	Telomere-associated protein RIF1	RIF1	Q5UIP0 1×Phospho [S1688(100)]	2139.98	5	1	104.6	117.6	109.1	111.5	85.1	131.5	0.990341	0.942792
VAAAAGSGPSPPGSPGHDRER	Q9BTU6	Phosphatidylinositol 4-kinase type 2-alpha	PI4K2A	Q9BTU6 2×Phospho [S47(100); S51(100)]	2362.05	5.63	2	126.4	172.6	155.5	162.1	120.3	167.7	0.990319	0.945435
GFADIPTGKTSPYILR	P49454	Centromere protein F	CENPF		2274.23	1.81	1	88.5	88.2	100.4	93.6	93.8	87	0.990256	0.854325
DITDPLSLNTCTDEGHVVLASPLK	Q7L2J0	7SK snRNA methylphosphate capping enzyme	MEPCE	Q7L2J0 1×Phospho [S254(100)]	3133.59	3.34	1	66.3	72.5	56	77.8	41.5	73.6	0.990246	0.961816
FRRSETPPHWR	Q13427	Peptidyl-prolyl cis-trans isomerase G	PPIG	Q13427 2×Phospho [S356(100); T358(100)]	1857.85	4.16	2	233.1	286.6	266.7	225.3	259.6	293.8	0.990209	0.923759
EISSSPTSK	Q9UQ35	Serine/arginine repetitive matrix protein 2	SRRM2	Q9UQ35 2×Phospho [S456(99.8); S/T]	1553.73	3.14	2	290.3	343.6	375.6	428.6	219.4	351.5	0.990094	0.962115
GSSAQHSPSSLRR	Q7L9B9	Endonuclease/exonuclease/phosphatase family domain-containing protein 1	EEPD1	Q7L9B9 1×Phospho [S110(100)]	1678.82	2.84	2	48.6	84.7	78.1	73.8	58.3	77.2	0.990066	0.958128
SKLSPSPSLRK	Q5T200	Zinc finger CCCH domain-containing protein 13	ZC3H13	Q5T200 1×Phospho [S207(99.4)]	1967.17	1.97	1	137.5	163	172.2	170.7	135.7	161.6	0.990057	0.920541
DRSPHRSSPSDTRPK	Q8IWS0	PHD finger protein 6	PHF6	Q8IWS0 2×Phospho [S199(100); S203(99.3)]	2341.12	3.43	2	161	232.2	176.4	194.7	123.1	246.1	0.989993	0.965852
DPAQPMSPGEATQSGARPADRYGLLK	Q9BQG0	Myb-binding protein 1A	MYBBP1A	Q9BQG0 1×Phospho [S11(100)]	3267.62	3.03	1	75.8	71.6	61.9	62.1	64.6	80.5	0.989967	0.92601
KPSTSDDSDSNFEK	P11388	DNA topoisomerase 2-alpha	TOP2A	P11388 3×Phospho [S1471(99.5); S1474(100); S/T]	2484.06	2.99	1	132.2	121.3	112.7	118.1	96.2	148.2	0.989896	0.942597
KQPSPAPTPTAPAGAACLER	Q9BYV9	Transcription regulator protein BACH2	BACH2	Q9BYV9 1×Phospho [S315(100)]	2558.32	4.81	1	87.7	77.5	77.4	80.7	60.4	99	0.989695	0.946454
RTSEEDTPK	Q8WYH8	Inhibitor of growth protein 5	ING5	Q8WYH8 1×Phospho [S148(100)]	1600.8	4.45	2	288.2	299.5	284.1	308.3	224.4	330.1	0.989677	0.930993
SIDQDYER	Q9UDY2	Tight junction protein ZO-2	TJP2	Q9UDY2 1×Phospho [S244(100)]	1334.58	2.4	1	97.6	90.4	92.2	104.8	77	95.5	0.98965	0.914453
TDSEKPFRGSQSPKR	Q9Y2W1	Thyroid hormone receptor-associated protein 3	THRAP3	Q9Y2W1 2×Phospho [S406(100); S408(100)]	2567.3	2.78	3	820.3	955.1	873.8	975.5	574.6	1071.6	0.98962	0.956287
ARSVSPPPKR	Q13247	Serine/arginine-rich splicing factor 6	SRSF6	Q13247 2×Phospho [S314(100); S316(100)]	1712.9	4.47	4	379.7	424.1	405.5	404.3	334.3	458.1	0.989581	0.917492
FPPEDFRHSPEDFR	Q8IXT5	RNA-binding protein 12B	RBM12B	Q8IXT5 1×Phospho [S575(100)]	2084.94	2.77	3	214.1	207.7	223.7	221.5	210.3	206.8	0.989311	0.738427
VDNLTYRTSPDTLRR	Q01130	Serine/arginine-rich splicing factor 2	SRSF2		2116.07	4.84	2	460.8	497.1	597	576.6	416.2	545.3	0.989195	0.934255
ATSSSSGSLSATGR	Q03252	Lamin-B2	LMNB2	Q03252 1×Phospho [S424(100)]	1577.74	3.29	2	106.2	110.8	106.3	112.4	90.7	116.7	0.989174	0.893587
TAFYNEDDSEEEQR	Q8WWQ0	PH-interacting protein	PHIP	Q8WWQ0 1×Phospho [S1783(100)]	2041.82	3.89	1	63	57.9	62.3	65.7	48.2	67.3	0.989083	0.921097
FTDKDQQPSGSEGEDDDAEAALKK	Q9NXG2	THUMP domain-containing protein 1	THUMPD1	Q9NXG2 2×Phospho [S86(100); S88(100)]	3657.74	5.76	1	230.2	213.6	224.4	243.1	151.5	266.3	0.989075	0.948471
NVDAAVSPR	Q96T58	Msx2-interacting protein	SPEN	Q96T58 1×Phospho [S2101(100)]	1237.61	2.52	1	313.4	341	291.2	354.2	260	320.9	0.988896	0.915856
MTSERAPSPSSR	Q9UQ35	Serine/arginine repetitive matrix protein 2	SRRM2		1630.75	1.9	1	124.8	137.5	122.8	146.6	108.8	125.4	0.988834	0.909693
IQFKPDDGISPER	Q96I24	Far upstream element-binding protein 3	FUBP3	Q96I24 1×Phospho [S296(100)]	2040.06	2.07	1	91.8	94.9	102.3	104.8	83	97.9	0.988581	0.885136
GRRSPILLPK	Q8TD16	Protein bicaudal D homolog 2	BICD2	Q8TD16 1×Phospho [S582(100)]	1675.02	3.08	2	726.4	756.2	707.5	823.1	546.5	795.4	0.988539	0.929689
ARPAPSRDPSPPR	Q5C9Z4	Nucleolar MIF4G domain-containing protein 1	NOM1	Q5C9Z4 1×Phospho [S139(99.3)]	1712.88	1.3	1	24.3	25.2	20	26.8	15.8	26.1	0.988489	0.948781
CQESLGRLSPK	Q96C24	Synaptotagmin-like protein 4	SYTL4	Q96C24 1×Phospho [S74(100)]	1812.94	2.01	1	120.7	119.5	104.4	123.2	104.2	113.2	0.988392	0.8691
ACKVDSPTVTTTLK	Q07866	Kinesin light chain 1	KLC1	Q07866 1×Phospho [S460(100)]	2288.25	2.35	1	107.9	139.5	143.7	114	129.9	142.6	0.988238	0.918084
KEKTPELPEPSVK	Q8IYB3	Serine/arginine repetitive matrix protein 1	SRRM1	Q8IYB3 1×Phospho [T220(100)]	2478.44	3.9	2	214.1	252.4	221.8	240.8	190	249.4	0.988232	0.907892
SKSQDADSPGSSGAPENLTFK	P55196	Afadin	AFDN	P55196 1×Phospho [S1779(100)]	2890.44	4.11	1	75.4	82	87.5	90.2	57	94.8	0.988158	0.941656
KPIDSLRDSR	Q9UQ35	Serine/arginine repetitive matrix protein 2	SRRM2	Q9UQ35 1×Phospho [S2688(100)]	1724.95	3.27	1	198.1	240.5	200.4	248	152.4	231	0.988106	0.94162
TSDDEVGSPKEESR	Q6ULP2	Aftiphilin	AFTPH	Q6ULP2 1×Phospho [S382(100)]	2073.97	2.95	1	92.7	93.4	73.6	92.2	72.6	91.8	0.988063	0.915617
LSLSPLR	Q66K74	Microtubule-associated protein 1S	MAP1S	Q66K74 1×Phospho [S657(100)]	1094.62	1.85	1	110.4	75.7	155.7	124.1	90.1	123.5	0.988005	0.960206
MSCFSRPSMSPTPLDR	Q9UQ35	Serine/arginine repetitive matrix protein 2	SRRM2	Q9UQ35 1×Phospho [S2123(100)]	2177.97	3.24	1	99.2	128.6	111	151.3	88.8	94.6	0.987898	0.952782
GPRTPPITTK	Q5T200	Zinc finger CCCH domain-containing protein 13	ZC3H13	Q5T200 1×Phospho [T1033(100)]	1605.91	3.13	1	148.2	178.7	163	187.8	107.2	188.9	0.987753	0.947328
SSSASSPEMKDGLPR	Q9UQ35	Serine/arginine repetitive matrix protein 2	SRRM2	Q9UQ35 2×Phospho [S1423(98.5); S1424(98.5)]	2182.99	1.77	1	126	156	158.8	130.9	154.4	150.1	0.98775	0.8945
SSPPLPPPAEER	Q96RK0	Protein capicua homolog	CIC	Q96RK0 1×Phospho [S1246(100)]	1585.78	2.63	1	134.7	145.3	129.8	147.1	111.3	146.3	0.987555	0.899647
RVSVCAETYNPDEEEEDTDPR	P13861	cAMP-dependent protein kinase type II-alpha regulatory subunit	PRKAR2A	P13861 1×Phospho [S99(100)]	2820.19	6.2	1	74.5	74.6	83	80.7	59.8	88.7	0.987505	0.920203
ILKSPEIQR	P36578	60S ribosomal protein L4	RPL4	P36578 1×Phospho [S295(100)]	1621.94	2.19	2	425.8	499.3	408.6	497.2	374.7	445.1	0.987478	0.907707
QSNASSDVEVEEK	O75475	PC4 and SFRS1-interacting protein	PSIP1	O75475 1×Phospho [S106(99.7)]	1959.93	3.22	2	109.1	114.3	135.2	141.7	75	137.4	0.987451	0.95109
KGSGSEQEGEDEEGGER	Q6PD62	RNA polymerase-associated protein CTR9 homolog	CTR9	Q6PD62 1×Phospho [S941(100)]	2318.02	4.25	1	66.3	88.5	83	84.1	67.4	83.3	0.987384	0.913134
AGSISTLDSLDFARYSDDGNRETDEK	Q9P260	RAB11-binding protein RELCH	RELCH	Q9P260 1×Phospho [S193(100)]	3400.59	5.05	1	100.5	103.2	95	114.2	74.8	105.9	0.987278	0.922509
FSFRSQEDLNEPIKR	Q7Z460	CLIP-associating protein 1	CLASP1	Q7Z460 1×Phospho [S1196(100)]	2404.24	4.05	2	195.6	186.1	192.6	220.4	133.8	212.7	0.987115	0.933597
AYTPPPPLGPHPNLGK	P42694	Probable helicase with zinc finger domain	HELZ	P42694 1×Phospho [T1163(100)]	2194.18	4.97	2	176.2	193.7	211.9	205.3	176.8	192.2	0.987109	0.858933
GKTPEEIR	P63208	S-phase kinase-associated protein 1	SKP1	P63208 1×Phospho [T131(100)]	1467.8	1.8	1	79.9	87.2	80.7	82.3	73.1	89.2	0.987086	0.847629
AGKEPAKPSPSR	Q15311	RalA-binding protein 1	RALBP1	Q15311 1×Phospho [S645(99.7)]	1992.12	2.66	2	374.3	391.9	495.8	461.9	311.2	472.6	0.987084	0.936855
STFAGSPERESIHILSVDEK	Q2TBE0	CWF19-like protein 2	CWF19L2	Q2TBE0 1×Phospho [S479(100)]	2740.4	2.74	2	116.5	137.2	131.5	143.5	100.5	136.2	0.98702	0.9149
SPGTPRPPGASK	Q9Y3X0	Coiled-coil domain-containing protein 9	CCDC9	Q9Y3X0 1×Phospho [S80(100)]	1689.91	2.58	1	154.8	165.1	139.2	158.3	128.5	166.3	0.986931	0.891356
YDERPGPSPLPHRDR	P08621	U1 small nuclear ribonucleoprotein 70 kDa	SNRNP70	P08621 1×Phospho [S226(100)]	2101.02	4.67	2	210	251.4	236.2	250.3	185.7	252.4	0.986812	0.908319
EKQSSEEEEKETR	Q92504	Zinc transporter SLC39A7	SLC39A7	Q92504 1×Phospho [S276(100)]	2376.19	3.48	2	224.4	324.1	301.8	291.9	266.2	280.9	0.986711	0.909482
ATSPLVSLYPALECR	Q96G74	OTU domain-containing protein 5	OTUD5		1986	3.29	2	32.5	22.5	34.8	27.2	27.1	34.3	0.986637	0.932922
QPTPPFFGR	Q96PK6	RNA-binding protein 14	RBM14	Q96PK6 1×Phospho [T206(100)]	1355.67	1.75	3	228.1	207.7	261.8	235.9	224.3	228	0.986525	0.855536
DDSHSAEDSEDEKEDHK	Q9H1E3	Nuclear ubiquitous casein and cyclin-dependent kinase substrate 1	NUCKS1	Q9H1E3 1×Phospho [S79(100)]	2740.22	5.49	1	118.2	150.8	145.1	139.2	113.6	155.7	0.986477	0.911896
SRSPLAIR	Q9UQ35	Serine/arginine repetitive matrix protein 2	SRRM2	Q9UQ35 2×Phospho [S2044(100); S2046(100)]	1288.64	2.84	2	254.1	326.7	337.8	317.8	248.5	339.7	0.986283	0.917327
AYGVPVKPMTPK	Q15131	Cyclin-dependent kinase 10	CDK10	Q15131 1×Phospho [T196(100)]	2071.16	3.03	1	141.7	155	186.8	162.4	120.7	193.6	0.985936	0.932113
AIKVEQATKPSFESGR	P38159	RNA-binding motif protein, X chromosome	RBMX	P38159 1×Phospho [S88(99.5)]	2515.39	3.62	2	64.2	53.3	52.7	51.5	56.1	60.2	0.985899	0.867641
KDISENKR	P11142	Heat shock cognate 71 kDa protein	HSPA8	P11142 1×Phospho [S254(100)]	1756.99	1.64	1	219.5	225.3	221.3	208.7	167.8	280.2	0.985888	0.928685
RNSLKELWLVIHGR	O43169	Cytochrome b5 type B	CYB5B	O43169 1×Phospho [S37(100)]	2259.29	6.67	1	43.2	55.9	56	57.1	38.6	57.2	0.985816	0.926843
TQSASPPPKER	Q9UN81	LINE-1 retrotransposable element ORF1 protein	L1RE1	Q9UN81 1×Phospho [S18(100)]	1735.91	2.43	1	77.4	90.4	70.8	73.1	64	98.1	0.98575	0.927541
KIVEPEVVGESDSEVEGDAWR	P55081	Microfibrillar-associated protein 1	MFAP1	P55081 1×Phospho [S116(100)]	2868.41	5.65	2	154	194	185.1	189.8	160.7	175	0.985744	0.871982
ASQEHHLSEETK	P38398	Breast cancer type 1 susceptibility protein	BRCA1	P38398 1×Phospho [S1286(99.7)]	1933.94	2.39	1	31.3	33.7	32.2	34.2	25.8	35.8	0.985597	0.890403
LYINHTPPPLSK	Q8NI27	THO complex subunit 2	THOC2	Q8NI27 1×Phospho [T1443(100)]	1918.06	3.84	1	65.1	51.4	56	72.9	56.6	40.5	0.985507	0.938706
TSPTVATQTGASATSTR	Q6P1L5	Protein FAM117B	FAM117B		1945.94	3.35	1	46.5	47.7	62.1	48.3	46.6	59.1	0.985285	0.909854
EEDEPEERSGDETPGSEVPGDK	Q1KMD3	Heterogeneous nuclear ribonucleoprotein U-like protein 2	HNRNPUL2		2926.29	2.19	1	30.9	26.3	37.9	37.3	26.5	29.9	0.985279	0.924742
SKSPSPLKNK	O94913	Pre-mRNA cleavage complex 2 protein Pcf11	PCF11	O94913 2×Phospho [S370(99.6); S372(100)]	2162.22	2.89	2	230.2	272	243.9	250.5	217.9	266.6	0.985123	0.854206
QTTFLGSPGPR	Q9H0X9	Oxysterol-binding protein-related protein 5	OSBPL5	Q9H0X9 1×Phospho [S747(100)]	1469.74	1.56	1	167.6	177.3	158.1	177.4	121.2	196.9	0.985089	0.919925
SVLPPDGNGSPVLPDKR	Q8N6S5	ADP-ribosylation factor-like protein 6-interacting protein 6	ARL6IP6	Q8N6S5 1×Phospho [S80(100)]	2286.23	4.27	1	165.9	167.3	162.5	169.1	135.9	183.3	0.985072	0.869779
IKRHTPLSK	P55854	Small ubiquitin-related modifier 3	SUMO3	P55854 1×Phospho [T37(100)]	1847.12	2.21	1	208.4	202.1	203.5	233.2	154.6	216.9	0.984853	0.903565
LPSGSGAASPTGSAVDIR	Q09666	Neuroblast differentiation-associated protein AHNAK	AHNAK	Q09666 1×Phospho [S216(100)]	1951.97	5.19	2	99.2	115.6	108	125	84.9	108	0.98482	0.902729
SSPEQPRPSTSK	P29590	Protein PML	PML	P29590 1×Phospho [S505(100)]	1838.94	2.5	2	524.2	569.5	581	600.2	427.4	621.6	0.984773	0.900563
TSSPLFNK	Q9BY89	Uncharacterized protein KIAA1671	KIAA1671	Q9BY89 1×Phospho [S128(100)]	1431.76	2.01	2	297.7	311.6	312.8	327.9	246.3	333.8	0.984709	0.877638
SRGSPRYSPR	Q07955	Serine/arginine-rich splicing factor 1	SRSF1	Q07955 2×Phospho [S234(100); S238(100)]	1551.7	2.34	2	52.3	76.4	72.2	59.1	54.2	84.5	0.984569	0.935388
KVEEEGSPGDPDHEASTQGR	Q9NZT2	Opioid growth factor receptor	OGFR	Q9NZT2 1×Phospho [S315(100)]	2663.24	6.3	2	74.9	75.2	76.7	81	69.8	72.5	0.984568	0.750185
SPTPKSPPSR	Q9NVD7	Alpha-parvin	PARVA		1591.86	1.78	1	196.8	190	202.5	174.3	197.9	208	0.984558	0.789322
EPSPEKNSK	Q8IYB3	Serine/arginine repetitive matrix protein 1	SRRM1	Q8IYB3 1×Phospho [S260(100)]	1782.96	2.27	2	170.9	165.1	201.3	202.8	134	192.2	0.984552	0.914326
VNLEESSGVENSPAGARPK	Q8WVM8	Sec1 family domain-containing protein 1	SCFD1	Q8WVM8 1×Phospho [S303(100)]	2479.26	6.66	2	309.2	366	338.5	387.7	226.1	384.2	0.984512	0.929737
KAEDSDSEPEPEDNVR	Q9H0D6	5'-3' exoribonuclease 2	XRN2	Q9H0D6 2×Phospho [S499(100); S501(100)]	2435.04	3.4	1	76.6	85	64.2	67.5	60.2	94.6	0.9845	0.927725
GPQPPTVSPIR	P46087	Probable 28S rRNA (cytosine(4447)-C(5))-methyltransferase	NOP2	P46087 1×Phospho [S786(100)]	1457.77	2.47	1	127.2	125.1	107.7	144.1	82.1	128.2	0.984444	0.928678
SWSPPPEVSR	Q9NR19	Acetyl-coenzyme A synthetase, cytoplasmic	ACSS2	Q9NR19 1×Phospho [S30(100)]	1450.69	2.4	1	76.2	98.8	94.8	83.7	79.8	102.1	0.984433	0.893159
HLDRSPESDRPR	Q96T37	RNA-binding protein 15	RBM15	Q96T37 1×Phospho [S656(100)]	1773.86	5.66	4	464.1	557.5	458.4	502.8	404.5	549.3	0.984189	0.890977
DHSSSRPSSPRPQK	Q9BSF8	BTB/POZ domain-containing protein 10	BTBD10		2104.07	1.3	1	17.7	54.5	41.2	38.7	29.1	43.8	0.984127	0.961193
RLSSASTGKPPLSVEDDFEK	O75152	Zinc finger CCCH domain-containing protein 11A	ZC3H11A	O75152 1×Phospho [S758(100)]	2930.55	5.46	1	58.1	68.4	62.1	61.4	55.3	68.9	0.984093	0.849618
QSMDMSPIKIVK	Q14562	ATP-dependent RNA helicase DHX8	DHX8	Q14562 1×Phospho [S460(99)]	2176.17	1.31	1	138.4	153.8	130.1	133.4	117.9	164.2	0.983898	0.889221
RPESPSEISPIKGSVR	Q7Z5K2	Wings apart-like protein homolog	WAPL	Q7Z5K2 2×Phospho [S221(100); S226(100)]	2357.2	4.75	2	333.5	296.1	321.8	355.3	252.3	328.4	0.983813	0.883082
KASSPNLHRR	P51956	Serine/threonine-protein kinase Nek3	NEK3		1703.95	2.76	1	106.7	107	101.1	101.4	104.3	104	0.983799	0.469134
GGSLPKVEAK	P06748	Nucleophosmin	NPM1	P06748 1×Phospho [S260(100)]	1753.02	2.87	1	160.2	158.3	150.1	156.3	134.6	170.1	0.983781	0.825856
SRSPLGFYVHLK	Q8IXT5	RNA-binding protein 12B	RBM12B	Q8IXT5 2×Phospho [S278(100); S280(100)]	2022.04	5.44	3	348	339.3	477	430.4	300.7	414.3	0.983767	0.921947
NHKPSRSFSRSR	P84103	Serine/arginine-rich splicing factor 3	SRSF3	P84103 3×Phospho [S150(99.3); S154(99.3); S]	2156.99	1.25	1	40.8	101.1	54.3	76.2	48.1	68.7	0.98369	0.96024
SGSSPLGVVTK	Q92618	Zinc finger protein 516	ZNF516	Q92618 1×Phospho [S852(100)]	1569.87	2.62	1	144.1	156.1	145.1	161.5	121.9	154.6	0.983607	0.858531
DIDISSPEFK	Q09666	Neuroblast differentiation-associated protein AHNAK	AHNAK	Q09666 1×Phospho [S177(100)]	1688.85	2.37	2	235.9	228.2	211.2	276.4	146.7	241.1	0.983563	0.929692
EGGGDSSASSPTEEEQEQGEIGACSDEGTAQEGK	P49006	MARCKS-related protein	MARCKSL1		3951.66	2.42	1	207.5	172.1	112	267.4	93.3	122.8	0.983523	0.966591
RKPSTSDDSDSNFEK	P11388	DNA topoisomerase 2-alpha	TOP2A	P11388 1×Phospho [S1474(100)]	2480.23	3.11	3	226.1	284.6	256.2	236.3	290.8	227	0.983309	0.878074
MRKETPPPLVPPAAR	Q9BQA1	Methylosome protein 50	WDR77	Q9BQA1 1×Phospho [T5(100)]	2214.22	4.06	2	239.7	292.1	246.7	237.7	247.6	280.2	0.983301	0.845492
RNSEGSELSCTEGSLTSSLDSR	Q5T5U3	Rho GTPase-activating protein 21	ARHGAP21	Q5T5U3 1×Phospho [S1669(100)]	2681.19	3.12	1	107.1	123.3	109.1	121.9	116.9	95	0.983211	0.854369
KGTENGVNGTLTSNVADSPR	Q15629	Translocating chain-associated membrane protein 1	TRAM1		2555.29	4.24	1	63.8	79.4	71	77.8	47.4	85.4	0.983193	0.927871
KNQSSEDILR	Q13625	Apoptosis-stimulating of p53 protein 2	TP53BP2	Q13625 1×Phospho [S480(99.6)]	1727.91	2.1	1	176.2	146.2	159.5	135.6	189	149.2	0.983192	0.889372
KELSPAGSISK	O95453	Poly(A)-specific ribonuclease PARN	PARN	O95453 1×Phospho [S619(100)]	1884.08	4.2	1	150.3	180.2	186.5	174.3	134.5	199.5	0.983172	0.901359
RLSPAER	P41212	Transcription factor ETV6	ETV6	P41212 1×Phospho [S213(100)]	1137.6	2.72	2	159.8	151.5	158.1	172.3	133	156.2	0.98317	0.832731
HSDSKEDDGQEIA	Q5ZPR3	CD276 antigen	CD276	Q5ZPR3 1×Phospho [S525(100)]	1968.9	2.74	1	42	41.3	52.9	46.8	41.9	45.2	0.983113	0.858143
RSCFESSPDPELK	Q9UQ35	Serine/arginine repetitive matrix protein 2	SRRM2		2090	3.43	1	92.7	87.8	81.9	86.1	71.8	100	0.982851	0.871762
AGGEGGSEEEGSDKGAK	P07197	Neurofilament medium polypeptide	NEFM	P07197 1×Phospho [S783(100)]	2332.13	4.1	1	225.7	265.3	224.2	228.5	183.1	291.3	0.982802	0.910183
TLNAETPKSSPLPAK	Q7L2J0	7SK snRNA methylphosphate capping enzyme	MEPCE		2321.31	4.43	1	451.3	457.5	405.3	463.9	373.1	454.5	0.982802	0.831612
SGAASMPSSPK	Q86SQ0	Pleckstrin homology-like domain family B member 2	PHLDB2	Q86SQ0 1×Phospho [S204(100)]	1573.77	3.49	2	57.6	56.7	42.3	62.5	33.5	57.9	0.982759	0.934401
SELSPVAR	P25054	Adenomatous polyposis coli protein	APC	P25054 1×Phospho [S2283(100)]	1167.6	1.96	1	196.4	181.1	206.1	199.5	190.5	183.5	0.982694	0.716197
HDSPEDVK	P31948	Stress-induced-phosphoprotein 1	STIP1	P31948 1×Phospho [S481(100)]	1464.71	3.4	2	142.5	166.4	140	151.8	145.8	143.5	0.982624	0.781643
SCTPSPDQISHR	Q7Z2W4	Zinc finger CCCH-type antiviral protein 1	ZC3HAV1	Q7Z2W4 2×Phospho [S271(99.2); S275(100)]	1773.72	2.72	1	102.9	98.6	96.4	93.1	78.7	120.9	0.982544	0.896672
TIETSPSLSR	Q9NVI1	Fanconi anemia group I protein	FANCI	Q9NVI1 1×Phospho [S407(99.3)]	1399.7	2.41	1	116.5	112.5	107.7	128	94.3	108.5	0.982477	0.85502
STIGVMVTASHNPEEDNGVK	O95394	Phosphoacetylglucosamine mutase	PGM3	O95394 1×Phospho [S64(99.5)]	2623.28	4	1	94.7	112.6	126.3	133.8	73	120.9	0.982314	0.928653
EGNTTEDDFPSSPGNGNK	Q15007	Pre-mRNA-splicing regulator WTAP	WTAP	Q15007 1×Phospho [S306(100)]	2404.07	4.17	2	46.5	42.6	52	59.1	19	60.5	0.982282	0.954994
AVPPVSPELR	Q96JM3	Chromosome alignment-maintaining phosphoprotein 1	CHAMP1	Q96JM3 1×Phospho [S416(100)]	1373.74	2.39	1	78.6	73.8	67.7	76.7	63.5	76	0.982281	0.819077
GNRESDGFREEK	Q9NYF8	Bcl-2-associated transcription factor 1	BCLAF1	Q9NYF8 1×Phospho [S450(100)]	1961.95	1.38	1	94.7	86.1	88.2	93.1	68.1	103	0.982156	0.888392
SRSPSSPELNNK	Q9UQ35	Serine/arginine repetitive matrix protein 2	SRRM2	Q9UQ35 2×Phospho [S1499(99.4); S]	1933.92	3.58	1	89.4	116.4	110.1	105.5	97.9	106.8	0.981956	0.836241
HSSDINHLVTQGRESPEGSYTDDANQEVR	Q5T0N5	Formin-binding protein 1-like	FNBP1L	Q5T0N5 1×Phospho [S501(99.4)]	3550.6	5.77	1	49.8	50	43.8	56.4	32.4	52.2	0.981894	0.915528
GELQCRSPPR	Q9BXI6	TBC1 domain family member 10A	TBC1D10A	Q9BXI6 1×Phospho [S383(100)]	1508.72	2.6	1	144.1	120.1	100.9	139.2	103.4	115.8	0.981649	0.89776
SHTPSPTSPK	P40123	Adenylyl cyclase-associated protein 2	CAP2	P40123 1×Phospho [S312(99.7)]	1576.81	4.94	1	130.9	176.5	123	141.7	127.2	153.6	0.981645	0.892758
SRSLSSSGTK	Q9NZJ5	Eukaryotic translation initiation factor 2-alpha kinase 3	EIF2AK3	Q9NZJ5 1×Phospho [S1094(100)]	1547.82	3.66	1	225.2	282.6	245.3	253.7	207.4	278.1	0.981543	0.870638
TGKEYIPGQPPLSQSSDSSPTR	P07814	Bifunctional glutamate/proline--tRNA ligase	EPRS		2870.43	4.58	1	252.4	264.6	308.6	260.2	204.3	345.8	0.981468	0.914367
LESTSPKGGPPPPPPPPPR	Q03111	Protein ENL	MLLT1	Q03111 1×Phospho [S267(100)]	2443.32	4.16	2	161.8	159.2	145.1	143.2	139.6	174.6	0.981334	0.824722
LFPDTPLALDANK	Q12906	Interleukin enhancer-binding factor 3	ILF3	Q12906 1×Phospho [T592(100)]	1953.05	2.75	1	39.5	31.2	36	33.1	30	41.6	0.981256	0.882137
HSPEEDFRQSPQEHFR	Q8IXT5	RNA-binding protein 12B	RBM12B	Q8IXT5 1×Phospho [S718(100)]	2335.05	5.88	1	77.4	79.1	82.6	86.1	73	75.5	0.981179	0.744646
HDSPEDVKRR	P31948	Stress-induced-phosphoprotein 1	STIP1	P31948 1×Phospho [S481(100)]	1776.92	4.62	2	253.2	300.9	241.1	273.7	210.1	296.4	0.981137	0.882047
SKTPPPPPQTAQTK	P25054	Adenomatous polyposis coli protein	APC	P25054 1×Phospho [T1438(99.6)]	2245.26	3.31	1	84.4	82.8	81.9	76.7	67.7	100	0.981132	0.878924
ENVEYIEREESDGEYDEFGR	O95218	Zinc finger Ran-binding domain-containing protein 2	ZRANB2	O95218 1×Phospho [S120(100)]	2774.17	5.41	2	287.8	323.1	405	398.9	195.3	402.5	0.981101	0.937566
SGGGLHSVAEGVRLSPEPGREGVR	Q9NWK9	Box C/D snoRNA protein 1	ZNHIT6	Q9NWK9 1×Phospho [S25(100)]	2712.38	3.96	1	38.3	38.1	39.8	37.6	31.2	45.2	0.981067	0.866154
EKTPPRPQGQRPEPENR	Q96GF1	E3 ubiquitin-protein ligase RNF185	RNF185	Q96GF1 1×Phospho [T106(100)]	2554.33	3.03	1	63.4	75.2	83	74.9	57.3	85.2	0.981047	0.894802
NPYLLSEEEDDDVDGDVNVEKNETEPPKGK	O60524	Nuclear export mediator factor NEMF	NEMF	O60524 1×Phospho [S417(100)]	4371.16	4.05	1	144.1	129.6	120.7	128.6	107.5	150.8	0.980984	0.869167
LIPGPLSPVAR	P48634	Protein PRRC2A	PRRC2A	P48634 1×Phospho [S1219(100)]	1428.82	2.61	1	56.8	62.3	80.4	82.3	56	57.4	0.980952	0.91485
SGGSGHAVAEPASPEQELDQNKGK	P46013	Proliferation marker protein Ki-67	MKI67	P46013 1×Phospho [S308(100)]	3160.59	5.97	1	133.4	165.1	137.1	165.5	104.4	157.4	0.980946	0.904332
SFNYSPNSSTSEVSSTSASK	Q5VT52	Regulation of nuclear pre-mRNA domain-containing protein 2	RPRD2	Q5VT52 1×Phospho [S593(100)]	2605.21	3.46	2	306.8	353.9	367.9	373.8	238.8	396.4	0.980945	0.907068
VDGPRSPSYGRSR	Q07955	Serine/arginine-rich splicing factor 1	SRSF1	Q07955 2×Phospho [S199(100); S205(100)]	1822.82	3.48	1	119.4	144.2	134.3	143	113.2	134.1	0.9809	0.835021
ESLCDSPHQNLSRPLLENK	O15042	U2 snRNP-associated SURP motif-containing protein	U2SURP	O15042 1×Phospho [S67(100)]	2775.39	4.17	1	37.5	48.8	55	48.1	38.5	52	0.980892	0.896668
DRPVGGSPGGPR	Q8NHG8	E3 ubiquitin-protein ligase ZNRF2	ZNRF2	Q8NHG8 1×Phospho [S135(100)]	1460.72	3.95	2	126.8	134.7	136	121	135.5	133.4	0.980881	0.661115
LVHSGSGCRSPSLGSDLTFATR	Q13425	Beta-2-syntrophin	SNTB2	Q13425 1×Phospho [S393(100)]	2614.26	5.3	2	93.1	136.2	124.4	116.7	101.5	128.7	0.980775	0.88777
EAVREGSPANWK	O96019	Actin-like protein 6A	ACTL6A	O96019 1×Phospho [S233(100)]	1881.96	3.23	2	315	540.6	506	385	404.3	546.1	0.980758	0.924529
METEADAPSPAPSLGER	Q12873	Chromodomain-helicase-DNA-binding protein 3	CHD3	Q12873 1×Phospho [S1601(100)]	2066.93	2.67	1	56.8	40.1	48.2	52.2	42.8	47.3	0.980703	0.874234
RKASPEPPDSAEGALK	Q9H1B7	Probable E3 ubiquitin-protein ligase IRF2BPL	IRF2BPL	Q9H1B7 1×Phospho [S547(100)]	2420.32	5.7	2	142.1	136.6	160.7	149.3	128.9	152.7	0.980655	0.798987
SQGDEAGGHGEDRPEPLSPK	Q9NZT2	Opioid growth factor receptor	OGFR	Q9NZT2 1×Phospho [S378(100)]	2601.23	7.13	2	137.1	112.3	121.1	121.9	87.1	154.3	0.980567	0.913355
ASTASPCNNNINAATAVALQEPR	Q71RC2	La-related protein 4	LARP4	Q71RC2 1×Phospho [S597(100)]	2679.28	5.79	1	66.3	74.7	80.2	85.7	56.9	74.3	0.980561	0.884954
ESKGSPVFLPR	Q9NYV4	Cyclin-dependent kinase 12	CDK12	Q9NYV4 1×Phospho [S423(99.5)]	1754.96	2.59	1	180.4	141.2	156.7	191.1	114.1	163.5	0.979929	0.905241
EAVREGSPANWKR	O96019	Actin-like protein 6A	ACTL6A	O96019 1×Phospho [S233(100)]	2038.06	2.2	1	88.9	132	111.7	87.3	93.7	144.9	0.979856	0.924276
LAESLLALSQQEELADLPKDYLLSESEDEGDNDGERK	Q9BVJ6	U3 small nucleolar RNA-associated protein 14 homolog A	UTP14A	Q9BVJ6 2×Phospho [S29(100); S31(100)]	4967.39	2.89	1	48.6	39.9	35.3	49.9	20.8	50.6	0.979806	0.940918
AVSPPHLDGPPSPR	P29590	Protein PML	PML	P29590 1×Phospho [S527(100)]	1735.87	4.06	1	45.7	67.3	54.1	46.3	58.3	59.1	0.979653	0.887605
DTTVISHSPNTSYDTALEAR	Q4VCS5	Angiomotin	AMOT	Q4VCS5 1×Phospho [S714(99.6)]	2487.16	6.58	2	136.7	133.9	136.4	143.7	111	144	0.979607	0.813582
RIPHSPAREVDR	Q13136	Liprin-alpha-1	PPFIA1	Q13136 1×Phospho [S708(100)]	1741.91	3.67	1	123.5	123.8	110.3	121	106	123.3	0.979586	0.746216
SSSISEEKGDSDDEKPR	Q9UKV3	Apoptotic chromatin condensation inducer in the nucleus	ACIN1	Q9UKV3 1×Phospho [S216(100)]	2633.29	5.69	2	687.3	882.4	754.3	816.1	566.7	893.5	0.979475	0.895822
DVYLSPRDDGYSTK	P38159; Q96E39	RNA-binding motif protein, X chromosome	RBMX	P38159 1×Phospho [S208(100)]; Q96E39 1×Phospho [S208(100)]	2154.05	3.98	4	1073.5	1038.2	842.5	1018.9	799.8	1074.7	0.979419	0.863341
SEDESETEDEEEKSQEDQEQK	P25205	DNA replication licensing factor MCM3	MCM3	P25205 2×Phospho [S672(100); T674(100)]	3375.41	3.41	1	73.7	84.8	68.9	72	59.2	91.5	0.979332	0.888665
SLSDSESDDSK	Q13185	Chromobox protein homolog 3	CBX3	Q13185 2×Phospho [S95(100); S97(100)]	1787.74	2.73	1	144.1	193.3	154.3	189.3	131.5	160.7	0.979256	0.886862
GAAASPPRELTEPAAR	Q9NYP3	Protein downstream neighbor of Son	DONSON	Q9NYP3 1×Phospho [S34(100)]	1902.96	2.65	1	74.5	69.8	67.5	84.6	56.5	66.3	0.979226	0.87121
NPSPTTRPVSR	Q9ULV3	Cip1-interacting zinc finger protein	CIZ1	Q9ULV3 1×Phospho [S838(100)]	1520.78	2.76	2	341	399.1	370.9	394.4	291.9	401.6	0.979208	0.853844
ALELPLAASSIPRPRTPSPESHR	Q66K74	Microtubule-associated protein 1S	MAP1S	Q66K74 2×Phospho [S640(99.6); S/T]	2871.45	6.59	1	50.2	47.5	41.6	49.2	42.7	44.5	0.979182	0.777248
KALVVPEPEPDSDSNQER	Q5VTR2	E3 ubiquitin-protein ligase BRE1A	RNF20	Q5VTR2 1×Phospho [S138(100)]	2548.27	5.14	1	112.8	135.3	131	139	89.9	142.3	0.979161	0.892499
SMSPTSTPK	O94913	Pre-mRNA cleavage complex 2 protein Pcf11	PCF11	O94913 1×Phospho [S511(98.7)]	1489.74	2.1	1	172.9	156.4	130.8	160.8	154.9	134.8	0.979135	0.836781
NKQPTPVNIR	Q9Y3Y2	Chromatin target of PRMT1 protein	CHTOP	Q9Y3Y2 1×Phospho [T33(100)]	1704.96	1.84	1	93.9	117.4	83	100.7	96.6	90.8	0.978933	0.854223
GRLSPVPVPR	Q9UKM9	RNA-binding protein Raly	RALY	Q9UKM9 1×Phospho [S135(100)]	1386.78	3.09	2	361.5	360.7	346	375.1	300.7	369.8	0.978843	0.773727
HSEEAEFTPPLKCSPK	Q3B726	DNA-directed RNA polymerase I subunit RPA43	TWISTNB	Q3B726 1×Phospho [S328(100)]	2624.34	4.41	1	56.8	64.8	53.2	66.8	41.5	62.8	0.978833	0.8925
AFLAELEQNSPK	Q9UPN3	Microtubule-actin cross-linking factor 1, isoforms 1/2/3/5	MACF1	Q9UPN3 1×Phospho [S4521(100)]	1884.99	3.43	2	23.1	23.5	28.9	22	26.7	25.2	0.978808	0.830021
ASPAPGSGHPEGPGAHLDMNSLDR	O94826	Mitochondrial import receptor subunit TOM70	TOMM70	O94826 1×Phospho [S91(100)]	2679.22	7.83	2	119.8	154	146.1	167.8	98.3	144.9	0.978804	0.90323
QSPASPPPLGGGAPVR	Q14160	Protein scribble homolog	SCRIB	Q14160 1×Phospho [S1448(100)]	1796.93	3.17	2	179.5	207.5	197.3	196.3	171.4	204.2	0.978778	0.763472
QEDVGFRGNSPEMR	Q9P266	Junctional protein associated with coronary artery disease	JCAD	Q9P266 1×Phospho [S885(100)]	1946.86	2.33	1	108.3	141.2	110.3	115.4	109.7	127	0.978599	0.838492
ELSESVQQQSTPVPLISPKR	Q9ULU4	Protein kinase C-binding protein 1	ZMYND8	Q9ULU4 1×Phospho [S547(100)]	2761.49	3.55	2	110.4	109.1	111	139.9	73.2	110.3	0.978517	0.908334
KESYSVYVYK	Q5QNW6	Histone H2B type 2-F	HIST2H2BF	Q5QNW6 1×Phospho [S39(100)]	2033.1	2.09	1	75.8	49.1	55.3	47.9	72.6	55.8	0.978357	0.910559
FIQELSGSSPK	Q01664	Transcription factor AP-4	TFAP4	Q01664 1×Phospho [S124(100)]	1730.91	3.34	2	254.1	255.7	272.4	308.1	201	256	0.978139	0.865076
IACKSPPPESVDTPTSTK	P46013	Proliferation marker protein Ki-67	MKI67	P46013 1×Phospho [S1131(100)]	2682.4	5.46	2	247.5	283.8	258.3	284.2	216.4	271.7	0.97809	0.81783
KDSGSPNPAR	P01106	Myc proto-oncogene protein	MYC	P01106 1×Phospho [S161(99.7)]	1566.8	3.04	1	156.1	169.6	154.3	173.6	116.4	179.3	0.977708	0.871298
ETDKSPTSTEPR	Q6IQ19	Centriole, cilia and spindle-associated protein	CCSAP	Q6IQ19 1×Phospho [S145(99.6)]	1885.93	1.62	1	39.1	51.7	47.3	47.9	37.5	49.6	0.977552	0.854523
ASSLSESSPPK	Q9UHB6	LIM domain and actin-binding protein 1	LIMA1	Q9UHB6 1×Phospho [S374(99.5)]	1627.83	3.09	2	242.1	264.9	262.5	276.4	195.6	280.2	0.977518	0.849635
KAVVLPGGTATSPK	Q8N1G0	Zinc finger protein 687	ZNF687		2093.23	3.99	1	76.2	73.9	72.2	70.4	70.4	76.5	0.977508	0.515729
LRPKSPPPK	Q9HCE5	N6-adenosine-methyltransferase non-catalytic subunit	METTL14	Q9HCE5 1×Phospho [S399(100)]	1787.09	2.82	2	428.7	417	450	414	417.3	435.2	0.977464	0.451927
RPSGRSPTSTEKR	A1L390	Pleckstrin homology domain-containing family G member 3	PLEKHG3	A1L390 1×Phospho [S488(99.6)]	1997.07	3.74	1	90.6	114.5	95.5	90.9	61.5	141.4	0.977379	0.930577
RASPSPPPKR	Q8IYB3	Serine/arginine repetitive matrix protein 1	SRRM1	Q8IYB3 2×Phospho [S626(100); S628(100)]	1710.89	3.29	3	33.4	30.6	37.6	39.4	24.1	35.8	0.977362	0.886606
RLPSSPASPSPK	Q9H4G0	Band 4.1-like protein 1	EPB41L1	Q9H4G0 1×Phospho [S544(99.4)]	1761.97	3.69	1	168.8	201.3	221.8	208.7	153.8	216	0.977361	0.866718
DELHIVEAEAMNYEGSPIKVTLATLK	P06748	Nucleophosmin	NPM1	P06748 1×Phospho [S70(100)]	3654.93	8.24	3	607.8	483.9	655.3	728.8	370.4	608.2	0.977333	0.91563
VEPVPVTKQPTPPSEAAASK	Q86UP2	Kinectin	KTN1	Q86UP2 1×Phospho [T153(100)]	2800.55	3.21	2	126	124.4	127.3	139	98.6	131.5	0.977231	0.828994
RPDHSGGSPSPPTSEPAR	Q8TAD8	Smad nuclear-interacting protein 1	SNIP1	Q8TAD8 2×Phospho [S52(100); S54(100)]	2220.96	4.22	1	28.8	33.7	20.9	31.5	19.4	30.6	0.977218	0.912125
RSLTNSHLEK	Q9H2H9	Sodium-coupled neutral amino acid transporter 1	SLC38A1	Q9H2H9 1×Phospho [S52(100)]	1722.93	5.21	1	243.8	279.6	271.9	263.1	201.6	312.2	0.976864	0.864805
SFGRSPSR	O60293	Zinc finger C3H1 domain-containing protein	ZFC3H1	O60293 1×Phospho [S206(100)]	1202.59	2.47	2	176.7	198.8	164.4	172.5	168.3	186.6	0.976848	0.735124
STPFIVPSSPTEQEGR	Q12888	TP53-binding protein 1	TP53BP1	Q12888 1×Phospho [S380(100)]	2040.98	3.53	2	114.1	102.4	108.9	115.8	92.8	109.2	0.976644	0.756519
TEEPAPIPISHSATSPPGSVK	Q9NSC2	Sal-like protein 1	SALL1	Q9NSC2 1×Phospho [S586(98.8)]	2640.37	3.12	1	74.9	99.6	103	103.4	74	93.6	0.976577	0.869502
GLSAPDLR	Q9P266	Junctional protein associated with coronary artery disease	JCAD	Q9P266 1×Phospho [S1044(100)]	1137.59	2.12	1	137.9	101.4	106.1	107.9	122	107.3	0.976259	0.83671
SRSPGSPVGEGTGSPPK	P35611	Alpha-adducin	ADD1	P35611 1×Phospho [S358(100)]	2135.09	5.68	1	131.4	124.4	148.4	136.3	102.8	155.5	0.976249	0.859592
RPLEEDFRRSPTEDFR	Q8IXT5	RNA-binding protein 12B	RBM12B	Q8IXT5 1×Phospho [S638(99.5)]	2359.14	4.48	2	201.4	229.3	238.7	230.1	187.7	235.7	0.976247	0.792455
EKDECTPTR	O15042	U2 snRNP-associated SURP motif-containing protein	U2SURP	O15042 1×Phospho [T919(100)]	1673.8	2.08	1	142.5	232.9	213.6	223.1	110.5	241.4	0.976231	0.929138
SSRPASPCNKR	O95644	Nuclear factor of activated T-cells, cytoplasmic 1	NFATC1	O95644 1×Phospho [S261(99.3)]	1797.92	1.31	1	32.9	49.7	29.9	35.3	28.9	45.6	0.976	0.914248
MAPPVDDLSPKK	Q92576	PHD finger protein 3	PHF3	Q92576 1×Phospho [S1133(100)]	2081.13	2.26	1	83.6	89.2	68.7	72.4	73.4	89.9	0.975983	0.828134
KESLSPGKLK	Q0ZGT2	Nexilin	NEXN	Q0ZGT2 1×Phospho [S243(99.6)]	2083.27	2.5	2	88.1	112.5	115.5	115.8	81.9	110.8	0.975957	0.862013
VPSTPPPK	Q9H7N4	Splicing factor, arginine/serine-rich 19	SCAF1	Q9H7N4 1×Phospho [T976(100)]	1360.76	2.09	2	189.4	198.8	160.9	189.6	172.7	173.4	0.975596	0.742058
CGSGPVHISGQHLVAVEEDAESEDEEEEDVKLLSISGK	P06748	Nucleophosmin	NPM1	P06748 1×Phospho [S125(100)]	4846.36	8.48	8	887	749.4	868.4	984.7	526.3	932.6	0.975567	0.899174
KLGPGRPLPTFPTSECTSDVEPDTR	Q8TDD1	ATP-dependent RNA helicase DDX54	DDX54	Q8TDD1 1×Phospho [S75(98.9)]	3295.64	4.8	1	100.5	94	74.3	95.1	70.4	96.7	0.975446	0.858787
SSSPFLSKR	Q9NYV4	Cyclin-dependent kinase 12	CDK12	Q9NYV4 2×Phospho [S332(100); S]	1626.81	1.82	1	153.6	142.1	141.1	165.5	120	140.5	0.975275	0.806443
SEVQQPVHPKPLSPDSR	Q9UHB6	LIM domain and actin-binding protein 1	LIMA1	Q9UHB6 1×Phospho [S362(100)]	2439.28	5.74	2	294.8	345.2	360.8	367	243.1	365.8	0.97512	0.864633
VSPASPAGSPSADFAVHGESLGDR	Q96C92	Endosome-associated-trafficking regulator 1	ENTR1	Q96C92 2×Phospho [S243(100); S247(100)]	2700.19	5.66	1	91.4	88.9	80.4	87	71.9	95.3	0.975067	0.790146
LKGDNEKHSPR	P25054	Adenomatous polyposis coli protein	APC	P25054 1×Phospho [S2064(100)]	2048.13	2.27	1	191.1	190	186.5	196.3	136.7	220.4	0.974982	0.858575
LSSSDRYSDASDDSFSEPR	Q9NRF8	CTP synthase 2	CTPS2	Q9NRF8 1×Phospho [S568(100)]	2430.03	3.93	1	148.7	179.1	190.1	209.4	118.6	176.9	0.974899	0.889603
STTKSPGPSRR	O15075	Serine/threonine-protein kinase DCLK1	DCLK1	O15075 1×Phospho [S298(98.6)]	1711.93	1.49	1	36.2	42.9	36.2	33.3	31.3	47.8	0.974848	0.872641
KPSPQAEEMLK	Q15013	MAD2L1-binding protein	MAD2L1BP	Q15013 1×Phospho [S102(100)]	2041.1	1.7	1	86.5	88.9	77.4	77.6	79.2	89.6	0.974684	0.699401
IKPDEDLPSPGAR	P10071	Transcriptional activator GLI3	GLI3	P10071 1×Phospho [S445(100)]	1933.02	3.86	1	77.4	105.2	105.1	96.7	77.3	106.3	0.974279	0.854134
TQDPSSPGTTPPQAR	Q13112	Chromatin assembly factor 1 subunit B	CHAF1B		1848.87	3.69	2	156.5	173.2	175.7	169.1	131.8	191.5	0.974278	0.825617
RAVSVPASFFR	O14654	Insulin receptor substrate 4	IRS4	O14654 1×Phospho [S427(100)]	1545.81	3.95	2	169.7	160.6	159.2	157.6	159.6	159.7	0.974259	0.279669
SASASHQADIK	Q14739	Delta(14)-sterol reductase LBR	LBR	Q14739 1×Phospho [S99(99.8)]	1652.84	4.87	3	831	1005.6	996.1	925.8	819.4	1014.5	0.97423	0.776061
NVPQEESLEDSDVDADFK	O00505	Importin subunit alpha-4	KPNA3	O00505 1×Phospho [S60(100)]	2575.19	4.21	2	38.3	47.2	46.1	40.5	27.5	60.2	0.974164	0.914458
ELSPAGSISK	O95453	Poly(A)-specific ribonuclease PARN	PARN	O95453 1×Phospho [S619(100)]	1526.82	2.87	1	367.7	415.4	447.9	428.8	307.2	463	0.974005	0.849482
ESRSPQQSAALPR	Q6IBW4	Condensin-2 complex subunit H2	NCAPH2	Q6IBW4 1×Phospho [S284(100)]	1735.87	4.54	2	190.2	174.1	154.5	188.4	137.4	179.5	0.973978	0.822706
SECDSSPEPK	Q9UQ35	Serine/arginine repetitive matrix protein 2	SRRM2	Q9UQ35 1×Phospho [S1483(99.6)]	1673.75	2.81	1	173.4	178.3	163.7	175.2	130	196.7	0.973807	0.833968
KLSRSPSPR	Q05519	Serine/arginine-rich splicing factor 11	SRSF11	Q05519 3×Phospho [S366(100); S368(100); S370(100)]	1725.83	1.82	2	537.8	666.3	602.9	614.1	465.4	679.9	0.973658	0.839633
TSPTPPESATTVK	Q5M775	Cytospin-B	SPECC1	Q5M775 1×Phospho [S810(99.7)]	1853.97	3.35	2	186.9	267	247.9	248.9	192.7	241.6	0.973497	0.845918
KLRPVSPEEIRR	Q08AE8	Protein spire homolog 1	SPIRE1	Q08AE8 1×Phospho [S387(100)]	2018.17	2.45	1	234.3	209.6	187	215	187.8	211.3	0.973371	0.745455
AHSEKDQPPFGDSDDSVEADKSSPGIHLER	Q14676	Mediator of DNA damage checkpoint protein 1	MDC1	Q14676 2×Phospho [S495(100); S498(100)]	4097.91	6.05	1	101.3	132.5	111.3	123.9	96	116	0.973341	0.816714
SSSPAGETEGDREPQARPGEGTAPLPPPGQK	Q9BTC0	Death-inducer obliterator 1	DIDO1	Q9BTC0 1×Phospho [S1714(98.6)]	3638.79	4.19	1	80.7	110.6	100.7	103.2	76.8	104.2	0.973288	0.846147
GNGSGGSRENSTVDFSK	Q9Y6M7	Sodium bicarbonate cotransporter 3	SLC4A7		2237.06	1.18	1	127.7	103.9	108	128.9	84.7	116.9	0.973204	0.85062
IPNYQLSPTKLPSINK	O60934	Nibrin	NBN	O60934 1×Phospho [S432(100)]	2580.48	3.21	1	170.1	137.5	194.8	184.2	130.4	174.3	0.973129	0.857011
LAPVPSPEPQKPAPVSPESVK	Q96JM3	Chromosome alignment-maintaining phosphoprotein 1	CHAMP1	Q96JM3 1×Phospho [S204(100)]	2921.64	5.55	2	262.3	272.8	274.3	283.1	208.2	296.2	0.972943	0.804956
EIESSPQYR	Q8WWM7	Ataxin-2-like protein	ATXN2L	Q8WWM7 1×Phospho [S305(99.4)]	1417.66	2	1	86.5	82	67.5	74.2	61.8	93.6	0.972881	0.854179
LGSPVDNLEDMDRDDLTDDSVFTR	Q5VUA4	Zinc finger protein 318	ZNF318	Q5VUA4 1×Phospho [S173(100)]	3050.35	3.97	1	84	83.9	86.3	97.8	66.2	83.3	0.972856	0.814233
SRSPLGFYVHLK	Q8IXT5	RNA-binding protein 12B	RBM12B	Q8IXT5 1×Phospho [S280(99.8)]	1942.07	5.83	2	292.8	211.9	265.1	268.5	193.6	286.8	0.97285	0.860184
MYPPRSPK	Q8WWM7	Ataxin-2-like protein	ATXN2L	Q8WWM7 1×Phospho [S449(100)]	1513.8	2.44	1	288.2	249.6	214.8	348.1	168.7	215.3	0.972761	0.911549
RRTPSPPPR	Q8IYB3	Serine/arginine repetitive matrix protein 1	SRRM1	Q8IYB3 2×Phospho [T581(100); S583(100)]	1452.71	3.52	4	377.2	464	408.3	448.2	307.5	459.7	0.972709	0.846706
NKQDDDLNCEPLSPHNITPEPVSK	Q6VMQ6	Activating transcription factor 7-interacting protein 1	ATF7IP	Q6VMQ6 1×Phospho [S113(100)]	3514.75	3.12	1	78.6	85	88.7	99.2	57.3	88.9	0.972652	0.867626
EESPLRIK	Q9NYF8	Bcl-2-associated transcription factor 1	BCLAF1	Q9NYF8 1×Phospho [S531(100)]	1509.84	2.04	2	355	382.8	404.1	395.6	295.3	419.7	0.97259	0.810131
QIDSSPVGGETDETTVSQNYR	O15027	Protein transport protein Sec16A	SEC16A	O15027 1×Phospho [S569(99.5)]	2592.17	3.73	2	61.4	95.7	87	88.4	65.5	83.5	0.972552	0.866117
TLDSDEERPRPAPPDWSHMR	Q9BW71	HIRA-interacting protein 3	HIRIP3	Q9BW71 1×Phospho [S530(100)]	2717.23	3.63	1	79.9	123.2	128.4	88.6	106.8	127	0.972549	0.880622
EREPEAASSRGSPVR	Q53GS9	U4/U6.U5 tri-snRNP-associated protein 2	USP39	Q53GS9 1×Phospho [S46(100)]	1936.94	5.07	2	110.8	141.1	129.1	134	100	136.5	0.972441	0.823548
RPLDSPEAEELPAMK	Q5VWG9	Transcription initiation factor TFIID subunit 3	TAF3	Q5VWG9 1×Phospho [S183(100)]	2237.13	4.69	1	114.5	88.9	89.1	94.7	82.4	107.3	0.972308	0.820289
TSSKESSPIPSPTSDR	Q01082	Spectrin beta chain, non-erythrocytic 1	SPTBN1	Q01082 3×Phospho [S2161(98.6); S2165(98.6); S2169(97.2)]	2374.04	2.33	1	130.1	155.8	143.5	161.7	90.9	164.9	0.972287	0.882851
GKLEAIITPPPAKK	O75367	Core histone macro-H2A.1	H2AFY	O75367 1×Phospho [T129(100)]	2459.52	4.52	3	376.8	316.1	266.7	326.1	305.1	301.8	0.97228	0.799904
DTLRTPPRER	Q9UQ35	Serine/arginine repetitive matrix protein 2	SRRM2	Q9UQ35 1×Phospho [T1208(100)]	1549.8	3.65	5	575.3	610.7	644	602.2	513.1	663.5	0.972022	0.739912
SRTPPVTR	Q9UQ35	Serine/arginine repetitive matrix protein 2	SRRM2	Q9UQ35 2×Phospho [S1925(100); T1927(100)]; 2×Phospho [S1948(100); T1950(100)]; 2×Phospho [S1960(100); T1962(100)]	1302.62	2.37	2	42.8	70.4	68.9	75.6	43.5	57.9	0.971993	0.901533
ISSKSPGHMVILDQTK	Q9NWH9	SAFB-like transcription modulator	SLTM		2524.38	5.18	2	313.4	361.3	331.2	291.2	278.3	408.2	0.971965	0.839917
AGGPTTPLSPTR	P20700	Lamin-B1	LMNB1	P20700 1×Phospho [S23(100)]	1463.75	3.4	2	388.7	361	347.4	382.7	296.4	387.2	0.971926	0.764022
SPAGSPELR	Q96JM3	Chromosome alignment-maintaining phosphoprotein 1	CHAMP1	Q96JM3 1×Phospho [S436(100)]	1222.6	2.33	1	184.9	199	228.6	218.8	176.1	200.4	0.971918	0.76418
SRSGSIK	Q16629	Serine/arginine-rich splicing factor 7	SRSF7		1272.71	2.56	1	286.6	288.6	317.8	359.1	222.7	286.1	0.971892	0.847082
RPAEATSSPTSPERPR	Q9BU76	Multiple myeloma tumor-associated protein 2	MMTAG2	Q9BU76 2×Phospho [S217(99.5); S220(100)]	2127.98	5.8	2	40.4	42.9	37.4	44.3	25.7	47.3	0.971831	0.878203
FASDDEHDEHDENGATGPVK	P05455	Lupus La protein	SSB	P05455 1×Phospho [S366(100)]	2708.19	4.96	2	143.3	164.5	179.2	185.5	99.9	187.7	0.971458	0.887442
RNSLEGYSR	Q8NDT2	Putative RNA-binding protein 15B	RBM15B	Q8NDT2 1×Phospho [S562(100)]	1390.67	3.41	2	183.7	208.5	189.1	203.5	158.6	202.6	0.971443	0.755936
SVVSFDKVKEPR	Q15424	Scaffold attachment factor B1	SAFB	Q15424 1×Phospho [S604(100)]	2158.22	3.74	2	940.1	1077.5	754.3	854.5	794.5	1043.6	0.971391	0.836462
LNGDTEEGFNRLSDEFSK	Q9BQ39	ATP-dependent RNA helicase DDX50	DDX50	Q9BQ39 1×Phospho [S82(100)]	2596.23	4.18	1	176.7	160.2	171.7	195.9	144.8	153.2	0.971097	0.782002
MPCESSPPESADTPTSTR	P46013	Proliferation marker protein Ki-67	MKI67		2258.95	2.79	2	112.8	134.4	98.1	98.5	120.8	116	0.97104	0.803397
RGLRDSHSSEEDEASSQTDLSQTISK	Q5JTV8	Torsin-1A-interacting protein 1	TOR1AIP1	Q5JTV8 2×Phospho [S156(98.9); S/T]	3481.59	3.68	1	75.4	65.6	59	68.8	51.5	73.9	0.971	0.826948
LVRLSSDSFAR	Q9HB09	Bcl-2-like protein 12	BCL2L12	Q9HB09 1×Phospho [S242(99.7)]	1559.81	2.38	2	114.9	104.2	100.2	112.9	79.7	117.4	0.970874	0.818775
ASESSSEEKDDYEIFVK	P18583	Protein SON	SON	P18583 1×Phospho [S1782(100)]	2730.34	4.03	1	184.9	212.2	183	200.1	178.9	184.2	0.970867	0.646599
YSPTSPTYSPTSPK	P24928	DNA-directed RNA polymerase II subunit RPB1	POLR2A	P24928 1×Phospho [S1920(99.7)]; 1×Phospho [S1934(99.7)]	2051.01	3.64	2	155.2	183.9	205.3	186	155.7	186.8	0.970794	0.780242
QGAIYHGLATLLNQPSPMMQR	P55196	Afadin	AFDN	P55196 1×Phospho [T1101(99.3)]	2667.3	2.07	2	118.2	121	125.4	148.9	82.9	122.1	0.970653	0.862225
MVIQGPSSPQGEAMVTDVLEDQKEGR	Q12888	TP53-binding protein 1	TP53BP1	Q12888 1×Phospho [S1114(99.4)]	3355.63	5.09	3	144.1	150.2	137.8	180.4	96.2	142.8	0.970609	0.871799
TLSDESIYNSQR	O43166	Signal-induced proliferation-associated 1-like protein 1	SIPA1L1	O43166 1×Phospho [S1585(100)]	1721.79	3.21	1	144.9	129.4	126.5	155.2	101.1	132.7	0.970559	0.825345
ITLVSSGSGTMGAAK	O75955	Flotillin-1	FLOT1		1934.01	2.37	1	50.6	39.9	45.2	44.3	42.7	44.7	0.970523	0.693742
KKPAPGPHSSPPEEK	O75182	Paired amphipathic helix protein Sin3b	SIN3B	O75182 1×Phospho [S740(99.5)]	2582.45	3.79	1	59.7	69.6	70.8	60.7	56.1	77.4	0.970515	0.802651
STPLASPSPSPGRSPQR	Q8WYP5	Protein ELYS	AHCTF1	Q8WYP5 1×Phospho [S1222(100)]	2031.02	4.99	1	83.2	81.4	72.7	84.1	60.3	85.9	0.970501	0.805368
GGSGYHSRSPARQESSR	Q9UQ35	Serine/arginine repetitive matrix protein 2	SRRM2	Q9UQ35 2×Phospho [S1822(100); S1824(100)]	2207.95	3.04	2	34.2	49.4		38.7	41.1	41.9	0.970494	0.845211
GPGAPGLAHLQESQAGSDTDVEEGKAPQAVPLEK	Q14676	Mediator of DNA damage checkpoint protein 1	MDC1	Q14676 1×Phospho [S376(99.1)]	4151.13	8.29	2	324.5	365.7	413	404.3	264.7	401.6	0.97045	0.846725
AELGRAPSPAK	P52952	Homeobox protein Nkx-2.5	NKX2-5	P52952 1×Phospho [S78(100)]	1634.9	2.86	1	211.2	212.5	180.2	177.7	191.4	216.9	0.970359	0.721563
SFLSEPSSPGR	Q69YN4	Protein virilizer homolog	VIRMA	Q69YN4 1×Phospho [S1579(100)]	1472.7	3	1	148.7	156	132.9	141.7	128.8	154.1	0.970293	0.68686
KGEEVTPISAIR	Q9Y2J2	Band 4.1-like protein 3	EPB41L3	Q9Y2J2 1×Phospho [T492(100)]	1838.02	3.37	2	222.8	219.5	239.2	253.9	172.3	235	0.970213	0.803115
QIDSSEEDDDEEDYDNDKR	O14646	Chromodomain-helicase-DNA-binding protein 1	CHD1	O14646 2×Phospho [S215(100); S216(100)]	2935.14	4.25	1	73.3	104.2	87.5	99.6	63.6	93.9	0.970189	0.862875
RVSPLNLSSVTP	Q9UJX2	Cell division cycle protein 23 homolog	CDC23	Q9UJX2 1×Phospho [S588(100)]	1578.85	2.52	1	81.5	75.2	71.3	75.3	67.6	78.3	0.970175	0.630375
SSSPVGLAK	Q9NRA8	Eukaryotic translation initiation factor 4E transporter	EIF4ENIF1	Q9NRA8 1×Phospho [S951(100)]	1383.76	2.86	2	442.2	405.9	405	388.1	425.4	402.1	0.970074	0.488041
KPSPQPSSPR	O75909	Cyclin-K	CCNK	O75909 2×Phospho [S324(100); S329(100)]	1698.84	3.47	3	538.6	534.2	477.7	513.9	451.8	538.3	0.97001	0.657001
RASSGLPR	Q9UJZ1	Stomatin-like protein 2, mitochondrial	STOML2	Q9UJZ1 1×Phospho [S29(99.6)]	1152.61	2.01	1	41.2	59	36.5	54.4	42.2	36	0.970007	0.88315
KLEPGGFGEKPVRPGGGDTSPR	Q5JSZ5	Protein PRRC2B	PRRC2B		3005.62	3.15	1	86.9	114.5	135.2	121.9	75.4	129.2	0.969994	0.885268
LLLERPSPIRDR	Q96T37	RNA-binding protein 15	RBM15	Q96T37 1×Phospho [S700(100)]	1773.99	3.72	3	334.4	349.1	296.1	343.6	274.2	332.4	0.969988	0.732073
SYSPDGKESPSDKK	P43243	Matrin-3	MATR3	P43243 2×Phospho [S598(100); S604(100)]	2601.3	4.19	4	1064.9	1318	1214.9	1241.1	955.1	1293.3	0.969898	0.792311
TVIRLPSGSGAASPTGSAVDIR	Q09666	Neuroblast differentiation-associated protein AHNAK	AHNAK	Q09666 1×Phospho [S216(100)]	2421.27	5.55	3	227.3	240.9	242.7	239.5	227.9	222.1	0.969897	0.369258
SSSPLPTVQLHPQSPTAGKK	O60245	Protocadherin-7	PCDH7	O60245 1×Phospho [S1011(100)]	2827.57	5.55	1	60.9	81.4	70.1	70.8	60.4	74.8	0.969868	0.785163
RESPSPAPKPR	Q8IYB3	Serine/arginine repetitive matrix protein 1	SRRM1	Q8IYB3 1×Phospho [S450(100)]	1759.96	4.02	3	259	305.1	359.9	338.7	184.8	372.4	0.969589	0.891875
RKPSPEPEGEVGPPK	Q7Z5L9	Interferon regulatory factor 2-binding protein 2	IRF2BP2	Q7Z5L9 1×Phospho [S360(100)]	2371.3	5.08	2	242.1	249.3	315.7	286.3	181.2	315	0.969521	0.869791
RSSGREEDDEELLR	O14639	Actin-binding LIM protein 1	ABLIM1		1999.93	2.71	1	71.2	95.7	78.8	92.2	55	91	0.969475	0.868721
KDGSSPPLLEK	Q6W2J9	BCL-6 corepressor	BCOR	Q6W2J9 1×Phospho [S423(100)]	1938.09	3.06	2	240.1	259.1	233.6	253.2	208.1	249.1	0.969432	0.670769
GKEKDSPFKPK	Q15291	Retinoblastoma-binding protein 5	RBBP5	Q15291 1×Phospho [S497(100)]	2486.48	2.35	1	520.5	649.7	604.7	597.1	469.2	654	0.969238	0.797821
VEAEAGGSGARTPPLSR	Q9Y3Q8	TSC22 domain family protein 4	TSC22D4	Q9Y3Q8 1×Phospho [T229(100)]	1963.98	4.28	1	83.2	106.7	101.1	98.7	73.9	109.4	0.969072	0.824586
MISTPSPKK	Q53F19	Nuclear cap-binding protein subunit 3	NCBP3	Q53F19 1×Phospho [S415(100)]	1756	2.26	1	198.1	187.2	131.3	259.1	123.6	117.9	0.969028	0.921088
KSPEIHRR	Q9Y2W1	Thyroid hormone receptor-associated protein 3	THRAP3	Q9Y2W1 1×Phospho [S672(100)]	1560.88	1.64	2	110.4	119	102.6	114.7	103	104	0.968976	0.599992
RSTSPIIGSPPVR	Q86TB9	Protein PAT1 homolog 1	PATL1		1675.91	3.69	2	271	251.7	246.5	279.8	205.9	259.5	0.968799	0.748305
LSRSPLK	Q9Y2J2	Band 4.1-like protein 3	EPB41L3	Q9Y2J2 1×Phospho [S99(100)]	1338.79	2.21	1	287	252.9	267	261.1	233.6	287	0.968769	0.670364
SRSPLAIR	Q9UQ35	Serine/arginine repetitive matrix protein 2	SRRM2	Q9UQ35 1×Phospho [S2046(100)]	1208.67	3.63	2	340.5	322.5	288.6	287.6	345.8	288.4	0.968684	0.706472
ADSDSEDKGEESKPK	P83916	Chromobox protein homolog 1	CBX1	P83916 1×Phospho [S89(100)]	2618.34	3.69	2	376.8	468.4	449.5	441.4	340.1	472.4	0.968487	0.794049
KEDSDEEEDDDSEEDEEDDEDEDEDEDEIEPAAMK	P19338	Nucleolin	NCL	P19338 2×Phospho [S145(100); S153(100)]	4982.86	5.61	2	189.4	210.5	190.8	224	83.3	264.7	0.968343	0.915797
VEAKEESEESDEDMGFGLFD	P05388	60S acidic ribosomal protein P0	RPLP0	P05388 2×Phospho [S304(100); S307(100)]	2897.18	4.3	2	147.4	104.4	110.8	149.5	69.9	131.7	0.968285	0.896213
DHSPTPSVFNSDEERYR	Q6UN15	Pre-mRNA 3'-end-processing factor FIP1	FIP1L1	Q6UN15 1×Phospho [S492(100)]	2345.04	4.94	2	74.1	94.3	80.4	99.2	66.9	74.8	0.968248	0.828751
AGKEPAKPSPSRDR	Q15311	RalA-binding protein 1	RALBP1	Q15311 1×Phospho [S645(99.2)]	2263.25	2.87	1	142.9	150.5	156.9	141.9	106.1	188	0.968243	0.852541
TPLGASLDEQSSSTLK	P28290	Protein ITPRID2	ITPRID2	P28290 1×Phospho [S92(100)]	2172.12	4.31	2	111.6	111.4	113.6	104.1	82.8	139	0.968212	0.838441
SVNEILGLAESSPNEPK	Q9H8G2	Caspase activity and apoptosis inhibitor 1	CAAP1	Q9H8G2 1×Phospho [S312(99.7)]	2322.2	4.64	2	162.7	178.8	176.4	186.9	156.2	158.3	0.968141	0.646218
AEGEPQEESPLKSK	Q9NYF8	Bcl-2-associated transcription factor 1	BCLAF1	Q9NYF8 1×Phospho [S177(100)]	2296.2	4.67	2	560.8	721.3	561.5	643.2	470.3	671.2	0.968052	0.823466
QQSPQEPK	Q9UHB6	LIM domain and actin-binding protein 1	LIMA1	Q9UHB6 1×Phospho [S698(100)]	1479.76	3.38	2	366.5	420.2	426.7	403.7	296.8	474.1	0.968024	0.825512
SPSMPENLNRPR	P30307	M-phase inducer phosphatase 3	CDC25C		1722.82	1.55	1	81.5	93.4	62.1	76.7	78.4	74.3	0.967932	0.796651
TSQVGAASAPAKESPRK	Q13428	Treacle protein	TCOF1	Q13428 1×Phospho [S381(100)]	2452.35	6.17	1	153.2	183.8	188.6	209.8	89.5	209.4	0.967846	0.898679
SQSESSDEVTELDLSHGKK	Q86YS7	C2 domain-containing protein 5	C2CD5	Q86YS7 2×Phospho [S659(100); S/T]	2923.39	6.07	1	70.4	74.6	62.8	59.6	64.3	77.2	0.967757	0.740603
SPSPVQGK	Q96JP5	E3 ubiquitin-protein ligase ZFP91	ZFP91	Q96JP5 1×Phospho [S103(100)]	1337.72	1.95	1	175.8	183.6	158.5	188.7	115.8	196.7	0.967754	0.845513
RSSSDEQGLSYSSLK	Q9NPH3	Interleukin-1 receptor accessory protein	IL1RAP		2182.08	4.84	1	105.8	106.9	93.6	102.3	88.2	105.9	0.967679	0.65652
QEGPRKSPR	Q9UGU0	Transcription factor 20	TCF20	Q9UGU0 1×Phospho [S1122(100)]	1592.87	1.89	1	42.4	52.8	43.8	40	49.3	45.2	0.967626	0.740553
AFHAALRNSPVNTK	Q9BPX5	Actin-related protein 2/3 complex subunit 5-like protein	ARPC5L	Q9BPX5 1×Phospho [S64(100)]	2064.12	2.57	1	79.1	82.2	76	68.6	87.8	73.2	0.967552	0.693594
TRSWDSSSPVDRPEPEAASPTTR	Q86WB0	Nuclear-interacting partner of ALK	ZC3HC1	Q86WB0 1×Phospho [S354(100)]	2838.33	3.36	1	22.6	36.7	36.2	29.9	26.7	35.8	0.967539	0.855796
KASSPSPLTIGTPESQR	Q9NPI6	mRNA-decapping enzyme 1A	DCP1A	Q9NPI6 1×Phospho [S525(100)]	2294.22	5.07	2	265.6	262.1	237.8	267.4	213	260.2	0.967472	0.687358
DYDEEEQGYDSEKEK	Q05519	Serine/arginine-rich splicing factor 11	SRSF11	Q05519 1×Phospho [S434(100)]	2631.2	4.37	1	255.7	314.1	342.7	359.4	198.5	324.9	0.967452	0.866391
SKPCGSPR	Q13459	Unconventional myosin-IXb	MYO9B	Q13459 1×Phospho [S1281(100)]	1426.73	1.88	1	262.3	234.3	218.5	250.5	187.6	253.6	0.967277	0.770863
GKTPEEIRK	P63208	S-phase kinase-associated protein 1	SKP1	P63208 1×Phospho [T131(100)]	1825.06	2.21	3	203.4	201.3	175.5	205.3	148.2	207.7	0.967253	0.782144
VQISPDSGGLPER	Q92945	Far upstream element-binding protein 2	KHSRP	Q92945 1×Phospho [S181(100)]	1663.83	3.55	1	177.9	185.5	216.2	227.6	143.8	189.2	0.967219	0.825432
SQSPHYFR	Q9UKJ3	G patch domain-containing protein 8	GPATCH8	Q9UKJ3 1×Phospho [S1035(100)]	1330.61	3.39	2	315.8	327.2	301.5	279.5	316.6	317.4	0.967178	0.516679
TPSRVPSR	Q6UXY1	Brain-specific angiogenesis inhibitor 1-associated protein 2-like protein 2	BAIAP2L2	Q6UXY1 1×Phospho [S457(99.5)]	1208.63	1.84	1	243.4	228.8	231.2	245.8	186.8	247.7	0.96716	0.726221
NFEESPERK	Q6MZP7	Protein lin-54 homolog	LIN54	Q6MZP7 1×Phospho [S635(100)]	1673.83	2.14	1	172.9	167.9	170.3	170.7	154.1	169.4	0.966934	0.36533
AAESPDQKDTDGGPKEEESPV	P53985	Monocarboxylate transporter 1	SLC16A1	P53985 1×Phospho [S483(100)]	2953.43	3.31	3	402.3	490.3	404.6	464.4	322.2	467.7	0.966929	0.811118
DGDSYDPYDFSDTEEEMPQVHTPK	P25205	DNA replication licensing factor MCM3	MCM3	P25205 1×Phospho [T722(100)]	3356.42	3.76	4	312.5	307	383.9	316.6	285.3	368	0.966614	0.762817
GLVAAYSGESDSEEEQERGGPEREEK	P98175	RNA-binding protein 10	RBM10	P98175 2×Phospho [S736(100); S738(100)]	3456.52	4.72	2	161.8	238.6	217.3	200.6	167.5	228.9	0.966489	0.823401
VQEKPDSPGGSTQIQR	Q13459	Unconventional myosin-IXb	MYO9B	Q13459 1×Phospho [S1290(100)]	2265.16	4.96	1	211.7	218.4	199.7	215.7	168.5	224.4	0.966339	0.717692
SPAVATSTAAPPPPSSPLPSK	Q14157	Ubiquitin-associated protein 2-like	UBAP2L	Q14157 1×Phospho [S454(99.7)]	2498.33	6.37	4	299.4	340.1	303.7	318.2	299.6	293.6	0.966285	0.515666
AHSEKDQPPFGDSDDSVEADKSSPGIHLER	Q14676	Mediator of DNA damage checkpoint protein 1	MDC1	Q14676 3×Phospho [S495(97.7); S504(99.9); S505(99.9)]	4177.88	4.69	1	102.9	145.7	118.5	147.3	87.9	119.5	0.966222	0.855139
TPPSTTVGSHSPPETPVLTR	Q9ULU4	Protein kinase C-binding protein 1	ZMYND8	Q9ULU4 1×Phospho [S756(100)]	2370.19	6.21	1	98	140.1	118.8	138.1	96.8	109.9	0.966097	0.826212
VFPEPTESGDEGEELGLPLLSTR	Q9BUR4	Telomerase Cajal body protein 1	WRAP53	Q9BUR4 1×Phospho [S491(100)]	2781.34	5.49	1	83.6	80	107.3	100.7	70.9	90.1	0.966039	0.814249
RRSFSISPVR	P18583	Protein SON	SON	P18583 3×Phospho [S2009(100); S2011(100); S2013(100)]	1673.75	3.06	2	133	158.3	147	162.6	105.9	154.8	0.965777	0.807331
EAARSPDKPGGSPSASR	Q9Y3T9	Nucleolar complex protein 2 homolog	NOC2L	Q9Y3T9 1×Phospho [S49(100)]	2208.12	4.71	2	501.5	573.6	528.5	543.5	433	572.2	0.965765	0.718868
GKSPVSKSPVEEK	P07197	Neurofilament medium polypeptide	NEFM	P07197 2×Phospho [S667(100); S672(99)]	2448.33	2.26	2	300.6	352.3	422.5	364.1	271.7	402.5	0.965501	0.825293
VASFSIPGSSSR	Q14573	Inositol 1,4,5-trisphosphate receptor type 3	ITPR3	Q14573 1×Phospho [S1832(100)]	1503.74	2.74	1	112.4	92.6	89.6	107	83.3	94.1	0.965377	0.748661
RPDPDSDEDEDYERER	Q96I25	Splicing factor 45	RBM17	Q96I25 1×Phospho [S155(100)]	2331.96	6.63	3	213.3	260.1	234.5	227.4	200.7	255	0.964967	0.71013
SESPPPLSDPK	Q15059	Bromodomain-containing protein 3	BRD3	Q15059 1×Phospho [S263(100)]	1691.87	3.5	2	335.2	317.2	322.5	329.7	289.4	321.6	0.964919	0.44335
SVSEINSDDELSGK	P82094	TATA element modulatory factor	TMF1	P82094 1×Phospho [S344(100)]	2017.97	4.13	2	249.9	276.8	337.3	286.5	226.7	320.4	0.964815	0.801176
LAPSPARPR	O14654	Insulin receptor substrate 4	IRS4	O14654 1×Phospho [S439(100)]	1273.7	3.23	2	224.4	198.4	190.1	206.9	173.8	210.6	0.964758	0.668549
SEEHSPPRGINDR	Q8IXT5	RNA-binding protein 12B	RBM12B	Q8IXT5 1×Phospho [S254(100)]	1802.84	3.16	1	78.6	87.5	63.7	72.4	63	86.3	0.964752	0.794452
GGDAKSPVLQEK	A6NFI3	Zinc finger protein 316	ZNF316	A6NFI3 1×Phospho [S112(100)]	1996.11	3.33	1	249.9	277.3	261.3	272.3	199.9	288.4	0.964616	0.759356
RAKSPTPDGSER	Q96MU7	YTH domain-containing protein 1	YTHDC1	Q96MU7 1×Phospho [S146(100)]	1838.95	1.84	1	50.2	62.8	46.1	52.6	44.3	56.5	0.964173	0.773838
GSYGSDAEEEEYR	Q9UDY2	Tight junction protein ZO-2	TJP2	Q9UDY2 1×Phospho [S1159(100)]	1800.72	3.5	1	70	66.5	56	64.5	46.3	74.8	0.964156	0.817485
GFGEYSRSPTF	Q6UWZ7	BRCA1-A complex subunit Abraxas 1	ABRAXAS1	Q6UWZ7 1×Phospho [S406(99.6)]	1556.7	2.13	1	144.1	117.6	120.4	145.5	94.4	128.5	0.964146	0.803916
VASPTSGVKR	Q9Y4H2	Insulin receptor substrate 2	IRS2	Q9Y4H2 1×Phospho [S1100(100)]	1539.87	3.62	2	438.1	451.1	418.9	422.8	354.6	483.7	0.96407	0.704486
KSLSPGVSR	Q9UKV3	Apoptotic chromatin condensation inducer in the nucleus	ACIN1	Q9UKV3 1×Phospho [S657(99.7)]	1468.83	2.93	2	586.4	622.8	602.6	605.8	528.7	612.2	0.964069	0.493402
KVLSDSEDEEKDADVPGTSTR	Q8WWQ0	PH-interacting protein	PHIP	Q8WWQ0 2×Phospho [S1281(100); S1283(100)]	3125.49	5.59	2	310.5	396.6	313.5	350.6	244.4	388.9	0.964041	0.824291
DNTFFRESPVGRK	Q8NEY8	Periphilin-1	PPHLN1	Q8NEY8 1×Phospho [S133(100)]	2091.08	4.28	2	269.7	286.8	243.7	233.2	265.1	273.1	0.964009	0.612079
SNSPLPVPPSK	Q13247	Serine/arginine-rich splicing factor 6	SRSF6	Q13247 1×Phospho [S303(100)]	1660.91	2.93	6	733	793.8	859.2	772.9	730.4	796.8	0.963998	0.526173
NITSSSPERHIFGEDR	O75665	Oral-facial-digital syndrome 1 protein	OFD1		2154.02	2.28	1	119.4	110.6	108.4	112.2	96.1	117.9	0.963948	0.609145
TPISPLKTGVSKPIVK	Q9NQW6	Anillin	ANLN	Q9NQW6 1×Phospho [S323(100)]	2661.65	4.15	3	662.1	785.6	750.3	736.9	515.9	865.8	0.963876	0.819393
AQTPPGPSLSGSKSPCPQEK	Q9UQ35	Serine/arginine repetitive matrix protein 2	SRRM2	Q9UQ35 1×Phospho [S1014(100)]	2820.46	3.75	1	150.3	172.7	166.1	175.6	88.8	207	0.963811	0.877658
YLSVPPSPNISTSESRSPPEGDTTLFLSR	Q9BTC0	Death-inducer obliterator 1	DIDO1	Q9BTC0 1×Phospho [S1040(99)]	3443.69	3.6	2	79.9	90.9	100	114.7	62.1	84.2	0.963811	0.851103
MISTPSPKK	Q53F19	Nuclear cap-binding protein subunit 3	NCBP3	Q53F19 1×Phospho [S415(100)]	1772	2.25	1	202.2	202.6	205.1	168.9	187.6	231.3	0.963765	0.710987
RKPSTSDDSDSNFEK	P11388	DNA topoisomerase 2-alpha	TOP2A	P11388 3×Phospho [S1469(99.4); S1471(100); S1474(100)]	2640.16	4.27	2	250.4	291.4	213.8	256.1	221.8	250.3	0.963737	0.731258
GGIDNPAITSDQELDDKK	Q13017	Rho GTPase-activating protein 5	ARHGAP5		2683.38	2.76	1	257.8	238.3	211.5	271.2	195.2	215.5	0.96368	0.76171
MEREDSSEEEEEEIDDEEIER	P55081	Microfibrillar-associated protein 1	MFAP1	P55081 2×Phospho [S132(100); S133(100)]	3016.14	3.31	1	91.8	118.4	89.9	102.5	70.9	115.8	0.963679	0.833374
KPRSPKR	Q05519	Serine/arginine-rich splicing factor 11	SRSF11	Q05519 1×Phospho [S360(100)]	1636	1.76	1	216.2	293.9	268.6	260.4	177.1	312.9	0.963657	0.846479
VNEEKDGPISPK	Q8WWQ0	PH-interacting protein	PHIP	Q8WWQ0 1×Phospho [S911(100)]	2080.13	2.63	1	177.5	169.6	167	192.7	121.5	181.2	0.963626	0.793635
KSPPKADEK	Q13427	Peptidyl-prolyl cis-trans isomerase G	PPIG	Q13427 1×Phospho [S290(100)]	1996.16	2.23	2	630	730.8	732.7	722.1	593.2	702	0.963602	0.653674
TITLVKSPISVPGGSALISNLGK	P51610	Host cell factor 1	HCFC1	P51610 1×Phospho [S666(100)]	3019.78	7.52	1	207.1	141.8	141.1	185.3	133.2	153.6	0.963469	0.833635
NGDECAYHHPISPCKAFPNCK	Q6PJT7	Zinc finger CCCH domain-containing protein 14	ZC3H14	Q6PJT7 1×Phospho [S620(100)]	3269.53	3.53	1	61.4	76.9	69.6	71.5	56.1	72.7	0.963444	0.734724
QASPTEVVER	Q8TB72	Pumilio homolog 2	PUM2	Q8TB72 1×Phospho [S182(100)]	1424.7	3.23	1	139.6	145.4	133.4	147.3	105.5	150.3	0.963432	0.748863
LELQSLEAAEIEPEAQAQRSPRPTGSDLLPGAPILSLR	Q8N1F8	Serine/threonine-protein kinase 11-interacting protein	STK11IP	Q8N1F8 1×Phospho [S599(100)]	4362.29	5.9	1	56.4	49.2	41.6	67	25.6	49.2	0.963315	0.894381
ARPAPSRDPSPPRKPRPSR	Q5C9Z4	Nucleolar MIF4G domain-containing protein 1	NOM1	Q5C9Z4 1×Phospho [S147(97.2)]	2663.48	1.73	1	65.1	64.2	58.6	50.6	68.5	61.9	0.963278	0.702724
TSPKPAVVETVTTAKPQQIQALMDEVTK	P56192	Methionine--tRNA ligase, cytoplasmic	MARS	P56192 1×Phospho [S825(99.1)]	4007.23	3.41	1	82.4	58.4	76.2	87.3	50.6	71.1	0.963134	0.845449
GSEGDCSPEDKNSVTAK	Q9UKJ3	G patch domain-containing protein 8	GPATCH8	Q9UKJ3 1×Phospho [S1081(100)]	2548.22	3.71	1	180.8	236.6	203	244.9	131	221.6	0.963088	0.8519
ITPLSLQTQGSSHETLNIVEEK	O43491	Band 4.1-like protein 2	EPB41L2	O43491 1×Phospho [S683(99.6)]	2962.55	4.59	1	122.3	99.6	105.6	122.3	90.5	102.6	0.963053	0.743252
SSSPVTELASR	Q9UQ35	Serine/arginine repetitive matrix protein 2	SRRM2	Q9UQ35 1×Phospho [S1103(100)]	1442.71	3.48	1	134.2	140.7	162.3	138.3	117.8	164.9	0.962946	0.75364
ENPPVEDSSDEDDKRNQGNLYDK	Q8TCJ2	Dolichyl-diphosphooligosaccharide--protein glycosyltransferase subunit STT3B	STT3B	Q8TCJ2 2×Phospho [S498(100); S499(100)]	3511.59	7	1	179.5	215.2	215	208.7	151.1	227.3	0.962933	0.785015
RISGLIYEETR	P62805	Histone H4	HIST1H4A	P62805 1×Phospho [S48(100)]	1645.85	4.24	2	163.9	185.3	151.5	171.1	148.2	162.8	0.962852	0.630629
NDARSPGSISYLPSFFTK	O75376	Nuclear receptor corepressor 1	NCOR1	O75376 1×Phospho [S2184(100)]	2525.28	5.44	1	177.9	160.3	140.2	178.3	116.9	165.4	0.962793	0.797456
KHSDPHLLER	Q9Y6M7	Sodium bicarbonate cotransporter 3	SLC4A7	Q9Y6M7 1×Phospho [S242(100)]	1769.95	3.08	2	240.5	436.7	388.8	387	262.7	376.4	0.96257	0.860928
HNKSPTLSCR	Q5T5U3	Rho GTPase-activating protein 21	ARHGAP21	Q5T5U3 1×Phospho [S1514(100)]	1737.89	1.75	2	404.4	475.5	459.8	487.5	314.4	487.2	0.96223	0.797634
KQSAGPNSPTGGGGGGGSGGTR	A7E2V4	Zinc finger SWIM domain-containing protein 8	ZSWIM8	A7E2V4 1×Phospho [S53(100)]	2382.16	4.52	1	58.1	62.8	58.1	51	52.5	68.7	0.962011	0.719461
TVSLGAGAKDELHIVEAEAMNYEGSPIK	P06748	Nucleophosmin	NPM1	P06748 1×Phospho [S70(100)]	3712.91	5.62	3	230.2	193.6	273.3	258.8	182.2	229.6	0.961985	0.796641
VSPKSPPTDQK	Q9BY89	Uncharacterized protein KIAA1671	KIAA1671	Q9BY89 1×Phospho [S1366(100)]	1951.09	2.83	1	84	67.4	83.7	77.1	57.2	91.8	0.961718	0.805884
SRTSPAPWK	Q9UQ35	Serine/arginine repetitive matrix protein 2	SRRM2	Q9UQ35 1×Phospho [S1857(100)]	1567.84	3	1	142.9	245.1	267.2	201.7	179.5	248.9	0.961691	0.856558
SSSSSASPSSPSSREEKESK	Q9NYF8	Bcl-2-associated transcription factor 1	BCLAF1	Q9NYF8 1×Phospho [S757(97.2)]	2808.39	4.35	2	171.3	202.3	134.5	159.2	124	205.4	0.961622	0.842428
DRSPLRR	Q96PK6; Q9BWF3	RNA-binding protein 14	RBM14	Q96PK6 1×Phospho [S215(100)]; Q9BWF3 1×Phospho [S309(100)]	1208.65	2.02	2	484.7	525.5	492.5	490.9	408.3	545.8	0.961602	0.669841
IHSPIIR	O60885	Bromodomain-containing protein 4	BRD4	O60885 1×Phospho [S1117(100)]	1144.64	2.19	1	143.3	167	155.5	165.1	127.3	155.5	0.961571	0.67576
FEPESPGFESR	Q9H5H4	Zinc finger protein 768	ZNF768	Q9H5H4 1×Phospho [S83(100)]	1590.7	2.77	1	175	199.3	207.2	189.3	141.4	228.4	0.961479	0.79553
TMLLLSRSPEAQPK	P55265	Double-stranded RNA-specific adenosine deaminase	ADAR	P55265 1×Phospho [S825(100)]	2125.15	4.04	2	503.6	387.3	386.9	352.8	429.1	446.1	0.961027	0.748298
KLSNPDIFSSTGK	Q6P0Q8	Microtubule-associated serine/threonine-protein kinase 2	MAST2	Q6P0Q8 1×Phospho [S74(100)]	2161.19	4.33	1	137.9	121.9	129.6	139.7	104.6	129.9	0.960966	0.680529
AQQELVPPQQQASPPQLPK	O15027	Protein transport protein Sec16A	SEC16A	O15027 1×Phospho [S1069(100)]	2622.41	2.99	2	83.6	123.2	113.4	109.7	95.4	102.6	0.960962	0.75753
MAPPVDDLSPK	Q92576	PHD finger protein 3	PHF3	Q92576 1×Phospho [S1133(100)]	1723.87	4.27	2	324.9	298.4	348.4	288.1	263.8	381.8	0.960893	0.760235
QQASKSPYNGVR	Q9UK58	Cyclin-L1	CCNL1	Q9UK58 1×Phospho [S374(99.7)]	1872.97	2.63	1	151.9	164.2	164.2	173.4	90.5	197.6	0.960858	0.857299
ERDHSPTPSVFNSDEERYR	Q6UN15	Pre-mRNA 3'-end-processing factor FIP1	FIP1L1	Q6UN15 2×Phospho [S492(100); S500(100)]	2710.15	4.83	2	108.7	148.2	110.6	137	101.1	115	0.960816	0.786487
VEEEQEADEEDVSEEEAESKEGTNKDFPQNAIR	Q9H3N1	Thioredoxin-related transmembrane protein 1	TMX1	Q9H3N1 1×Phospho [S247(100)]	4548.1	5.76	2	198.1	214.2	233.6	230.3	122.4	267.7	0.96052	0.858608
EGMNPSYDEYADSDEDQHDAYLER	Q08945	FACT complex subunit SSRP1	SSRP1	Q08945 1×Phospho [S444(100)]	3174.24	6.06	2	153.2	157.7	200.2	158.3	136.1	196.4	0.960282	0.784264
KPATPAEDDEDDDIDLFGSDNEEEDKEAAQLREER	P29692	Elongation factor 1-delta	EEF1D	P29692 1×Phospho [S162(100)]	4759.2	9.35	4	852.8	793.8	996.9	998.7	548.2	991.6	0.96028	0.838291
ILCKSPQSDPADTPTNTK	P46013	Proliferation marker protein Ki-67	MKI67	P46013 1×Phospho [S1861(100)]	2740.42	3.04	1	87.7	116.4	124.2	98.3	79.7	137.2	0.960097	0.839831
FGSPKKDVDEYER	Q96T58	Msx2-interacting protein	SPEN	Q96T58 1×Phospho [S1194(100)]	2337.21	2.92	2	268.9	280.6	284.4	311	190.1	299.5	0.960067	0.789061
IPSEMPSPNFGK	Q9H2J7	Sodium-dependent neutral amino acid transporter B(0)AT2	SLC6A15	Q9H2J7 1×Phospho [S687(100)]	1857.92	2.88	2	199.7	187.2	214	193.6	162.1	221.2	0.96006	0.691531
VAGEGALELVLEAAGAPTSTAAPEAGEDEGPPSPGKTEPS	Q5SXM8	DNL-type zinc finger protein	DNLZ	Q5SXM8 1×Phospho [S171(100)]	4298.1	4.19	1	37.1	20.5	40	37.6	18.2	37.9	0.960041	0.891046
IACEEEFSDSEEEGEGGRK	Q13547	Histone deacetylase 1	HDAC1		2696.18	5.44	2	255.3	350.6	373.5	324.1	295.7	320.4	0.959975	0.743602
GSLSPVTKPR	Q9Y3R0	Glutamate receptor-interacting protein 1	GRIP1	Q9Y3R0 1×Phospho [S847(100)]	1579.9	3.09	1	312.5	282.4	300.1	283.3	294.3	281.4	0.959777	0.280083
LQALKEEPQTVPEMPGETPPLSPIDMESQER	P05412	Transcription factor AP-1	JUN	P05412 1×Phospho [S243(100)]	4046.97	4.96	1	46.1	44.4	51	40.9	35.6	59.3	0.959717	0.811251
LPDLQPFPSPDGDTVTQHEELVWMPGVNDCDLLMYLR	Q9P2R6	Arginine-glutamic acid dipeptide repeats protein	RERE		4639.14	2.09	1	17.3	22.8	31.8	34.4	12.7	21.9	0.959666	0.904633
TRDDGDEEGLLTHSEEELEHSQDTDADDGALQ	Q9UKM9	RNA-binding protein Raly	RALY	Q9UKM9 1×Phospho [S288(99.3)]	3836.61	6.54	2	101.7	101.8	98.1	119.6	56.4	113.4	0.959549	0.849905
MISTPSPK	Q53F19	Nuclear cap-binding protein subunit 3	NCBP3	Q53F19 1×Phospho [S415(100)]	1398.75	2.18	1	104.2	94.1	88.4	128.2	71.9	75	0.95954	0.847463
ISAPNVDFNLEGPK	Q09666	Neuroblast differentiation-associated protein AHNAK	AHNAK	Q09666 1×Phospho [S5448(100)]	2039.06	2.54	1	37.5	31.2	40	36.2	43.9	24.2	0.959522	0.827381
IEDSEPHIPLIDDTDAEDDAPTKR	P20020	Plasma membrane calcium-transporting ATPase 1	ATP2B1	P20020 1×Phospho [S1155(100)]	3230.55	4.69	1	96.4	103.5	96	105	75.9	103	0.959446	0.701081
KEEEDDYEAASDFYR	Q96S38	Ribosomal protein S6 kinase delta-1	RPS6KC1		2405.06	1.54	1	158.9	126.3	105.8	130	114.3	130.8	0.959335	0.762301
ALSKASPNTR	Q14980	Nuclear mitotic apparatus protein 1	NUMA1	Q14980 1×Phospho [S2077(99.3)]	1582.87	1.8	1	288.7	335.6	272.4	292.1	237.8	330.3	0.959295	0.72988
SRSHSDNDRFK	O75494	Serine/arginine-rich splicing factor 10	SRSF10	O75494 2×Phospho [S156(100); S158(99.5)]	1966.89	3.02	2	266.8	375.3	276.4	300.9	262.4	317.8	0.959281	0.761457
ERDHSPTPSVFNSDEERYR	Q6UN15	Pre-mRNA 3'-end-processing factor FIP1	FIP1L1	Q6UN15 1×Phospho [S492(100)]	2630.18	6.02	1	100.1	107.5	91.3	83.9	91.8	111	0.959184	0.684791
AVQQHQHGYDSDEEVDSELGTWEHQLR	Q8IWZ8	SURP and G-patch domain-containing protein 1	SUGP1	Q8IWZ8 1×Phospho [S485(100)]	3502.55	8.67	1	98.8	97.6	97.6	105.2	73	103.8	0.959184	0.72299
SASTEKLEQGTSALIR	Q8IWC1	MAP7 domain-containing protein 3	MAP7D3	Q8IWC1 1×Phospho [S185(100)]	2229.19	3.21	1	187.4	190.5	187	194.3	161.3	186.1	0.958931	0.481722
EGSPIPHDPEFGSK	P85037	Forkhead box protein K1	FOXK1	P85037 1×Phospho [S445(100)]	2034.99	3.12	2	194.8	211.4	237.6	226.7	197	193.6	0.958838	0.616673
MKTPVQYSQQQNSPQK	P46013	Proliferation marker protein Ki-67	MKI67	P46013 1×Phospho [S357(100)]	2675.38	2.12	2	111.2	138.1	141.6	118.7	106.9	149.2	0.958813	0.751861
EISPGSGPGEIR	O43491	Band 4.1-like protein 2	EPB41L2		1507.74	3.28	1	133	148.2	143.5	163.9	90.1	153.2	0.958794	0.815869
HAPEHHPGHGDRLSPGERR	Q9H9J4	Ubiquitin carboxyl-terminal hydrolase 42	USP42	Q9H9J4 1×Phospho [S1007(100)]	2451.17	5.28	2	81.5	107.2	95.7	89.1	73.2	110.3	0.958509	0.778389
TRDPTPRPPGLPEEATALAAPSPPR	Q96GP6	Scavenger receptor class F member 2	SCARF2	Q96GP6 1×Phospho [S742(100)]	2903.5	6.32	2	118.2	116	117.6	111.1	98.8	127.3	0.958499	0.588227
SMSPFRGPK	Q99640	Membrane-associated tyrosine- and threonine-specific cdc2-inhibitory kinase	PKMYT1	Q99640 1×Phospho [S143(100)]	1560.8	1.89	2	366.1	426.7	367.9	336.2	374.8	401.4	0.958387	0.589273
AVIVSSPK	Q14966	Zinc finger protein 638	ZNF638	Q14966 1×Phospho [S1401(100)]	1338.78	2.55	2	294	289.6	282	318.4	189.5	321.6	0.958295	0.796455
SSTPPRQSPSR	Q9UQ35	Serine/arginine repetitive matrix protein 2	SRRM2	Q9UQ35 2×Phospho [T903(99.5); S908(99.5)]	1588.71	2.63	2	100.1	129.4	100.7	114.9	72.1	129.4	0.958207	0.827104
EVRSPTKAPHLQLIEGK	O43491	Band 4.1-like protein 2	EPB41L2	O43491 1×Phospho [S598(100)]	2670.53	6.12	3	577.3	593	656.7	607.9	474.2	668.4	0.958128	0.703271
HAYKDDSPR	Q02040	A-kinase anchor protein 17A	AKAP17A	Q02040 1×Phospho [S633(100)]	1626.8	2.39	1	673.7	880.2	862.3	933.3	533.1	848.6	0.958116	0.819584
VGEDEDGSDEEVVHNEDIHFEPIVSLPEVEVK	P49792	E3 SUMO-protein ligase RanBP2	RANBP2	P49792 1×Phospho [S2900(100)]	4128.96	7.43	2	318.3	272.8	366	373.8	203.7	339.5	0.958103	0.830449
KSLSDSESDDSKSK	Q13185	Chromobox protein homolog 3	CBX3	Q13185 2×Phospho [S95(99.1); S99(99.1)]	2589.29	1.63	1	91	135.9	120.9	109.1	110.2	113.9	0.958022	0.732519
RDKSPGRPLER	O14578	Citron Rho-interacting kinase	CIT	O14578 1×Phospho [S1971(100)]	1849.02	1.3	1	101.7	144	109.6	115.4	97.9	127	0.957782	0.763122
FKIPGSPPESMGR	P50395	Rab GDP dissociation inhibitor beta	GDI2	P50395 1×Phospho [S61(100)]	1957	1.9	1	63.8	58.3	62.1	48.8	57	70.6	0.957655	0.712159
GSPTDAEGSPGLSR	Q8TER5	Rho guanine nucleotide exchange factor 40	ARHGEF40	Q8TER5 1×Phospho [S262(100)]	1639.75	2.33	1	76.2	106.4	78.6	81.9	67.3	100.9	0.957504	0.800904
GAGGSPVGVEEGLVNVGTGQK	Q7Z5J4	Retinoic acid-induced protein 1	RAI1	Q7Z5J4 1×Phospho [S1374(100)]	2450.27	4.55	1	112	121.2	114.8	120.5	95.1	117.6	0.957471	0.591783
SLDSEPSVPSAAKPPSPEK	Q7Z3K3	Pogo transposable element with ZNF domain	POGZ	Q7Z3K3 1×Phospho [S425(100)]	2690.43	3.44	2	51.1	49.6	56.5	64.5	38.5	47.5	0.957379	0.79158
TQPDGTSVPGEPASPISQR	Q14980	Nuclear mitotic apparatus protein 1	NUMA1	Q14980 1×Phospho [S1757(100)]	2233.07	5.37	2	107.1	115.1	107.7	102.5	94.3	119	0.95726	0.574836
ERPARTPPR	Q86VM9	Zinc finger CCCH domain-containing protein 18	ZC3H18	Q86VM9 1×Phospho [T677(100)]	1388.74	2.55	2	128.5	135	121.8	137.9	93.5	137.4	0.957176	0.73582
QFKDLFDLNSSEEDDTEGFSER	Q9Y3T9	Nucleolar complex protein 2 homolog	NOC2L	Q9Y3T9 2×Phospho [S672(100); S673(100)]	3226.39	3.1	1	113.2	78.5	94.3	110	67.5	96.2	0.956993	0.810862
ATGAALTPTEERR	Q13459	Unconventional myosin-IXb	MYO9B	Q13459 1×Phospho [T1346(100)]	1681.85	3.38	1	130.9	138.3	100.4	132.5	109	112.2	0.956981	0.719245
KRSESPPAELPSLR	Q14669	E3 ubiquitin-protein ligase TRIP12	TRIP12	Q14669 1×Phospho [S312(99.5)]	2105.15	2.37	1	136.7	133.3	141.4	138.3	127.2	128.2	0.956976	0.237592
GFSDSGGGPPAK	Q9H307	Pinin	PNN	Q9H307 1×Phospho [S66(100)]	1614.79	2.39	1	132.6	124	102.3	139.2	70.8	133.4	0.956812	0.837967
RAQSIER	O14681	Etoposide-induced protein 2.4 homolog	EI24	O14681 1×Phospho [S56(100)]	1168.6	2.54	2	71.6	99.1	72	89.7	57.1	85.4	0.956737	0.810807
YPSSISSSPQKDLTQAK	Q14157	Ubiquitin-associated protein 2-like	UBAP2L		2604.39	2.11	1	295.7	326.4	309.1	340.7	228.7	321.4	0.956615	0.725117
MQASIEKGGSLPK	P06748	Nucleophosmin	NPM1	P06748 1×Phospho [S254(100)]	2113.17	1.77	1	123.9	134.5	109.8	133.1	101.5	117.6	0.956545	0.669385
LGIAVIHGEAQDAESDLVDGRHSPPMVR	O60256	Phosphoribosyl pyrophosphate synthase-associated protein 2	PRPSAP2	O60256 1×Phospho [S227(100)]	3278.62	6.17	2	106.7	144.3	112.4	145.9	94.2	107.5	0.956522	0.799655
AEEKENDTVTISPK	Q9UGU0	Transcription factor 20	TCF20	Q9UGU0 1×Phospho [T1520(99.7)]	2328.23	2.46	2	70.4	104.7	119	109.1	80.2	92	0.956477	0.810758
RPPTPCSDPER	Q9BW71	HIRA-interacting protein 3	HIRIP3	Q9BW71 1×Phospho [S87(99.4)]	1620.74	2.98	1	126	155.2	169.1	148.6	106.4	175.7	0.956473	0.79753
ASPSPPPKR	Q8IYB3	Serine/arginine repetitive matrix protein 1	SRRM1	Q8IYB3 2×Phospho [S626(100); S628(100)]	1554.78	2.47	2	154	198.1	160.2	195.6	129.9	164.5	0.956471	0.767135
RSSPAAFINPPIGTVTPALK	Q9BY77	Polymerase delta-interacting protein 3	POLDIP3		2575.44	6.29	1	116.5	124.1	140.7	125	104.4	135.3	0.956465	0.657091
VKAPVHFVEPLSPTGVAGHR	Q5T5Y3	Calmodulin-regulated spectrin-associated protein 1	CAMSAP1	Q5T5Y3 1×Phospho [S1080(100)]	2636.45	2.93	1	30.5	34.3	28.9	35.3	31.9	22.4	0.956243	0.760052
SSRSSPELTR	Q9UQ35	Serine/arginine repetitive matrix protein 2	SRRM2	Q9UQ35 1×Phospho [S1694(99.7)]	1428.7	3.18	3	540.3	639.1	550.6	578.4	477.6	598.3	0.956243	0.632222
GYTSDSEVYTDHGRPGK	Q92538	Golgi-specific brefeldin A-resistance guanine nucleotide exchange factor 1	GBF1	Q92538 1×Phospho [S1318(99.7)]	2407.13	4.35	2	442.2	438.4	495.4	491.8	364.4	459.5	0.956177	0.660427
YTPTSPSYSPSSPEYTPTSPK	P24928	DNA-directed RNA polymerase II subunit RPB1	POLR2A		2812.34	4.29	2	184.1	174.8	167.2	190	129.5	183.5	0.956092	0.717015
SWEDSPER	Q9UDY2	Tight junction protein ZO-2	TJP2	Q9UDY2 1×Phospho [S174(100)]	1314.56	2.26	1	112.4	170.3	188.6	144.6	136.6	169.4	0.956079	0.796209
INNYLTVPAHKLDSPTMSR	P19634	Sodium/hydrogen exchanger 1	SLC9A1	P19634 1×Phospho [S693(98.5)]	2711.4	3.4	2	83.2	68	80.4	65.9	80	75.5	0.955959	0.615522
SGLTVPTSPK	Q53EL6	Programmed cell death protein 4	PDCD4		1524.84	3.89	2	506.1	411.2	455.9	485.3	365	462.3	0.95587	0.682879
RVSISEGDDKIEYR	P22087	rRNA 2'-O-methyltransferase fibrillarin	FBL	P22087 1×Phospho [S124(100)]	2205.13	2.61	1	224.4	228.7	237.8	243.5	172	244.9	0.955855	0.698219
HKSDSPESDAEREK	O75400	Pre-mRNA-processing factor 40 homolog A	PRPF40A	O75400 1×Phospho [S888(99.6)]	2382.19	1.82	1	162.7	203.5	177.8	182.6	124.6	212.7	0.955699	0.791778
SSPELTRK	Q9UQ35	Serine/arginine repetitive matrix protein 2	SRRM2	Q9UQ35 1×Phospho [S1694(99.5)]	1455.8	2.52	1	377.6	412.6	461.5	418.1	317.6	460.4	0.95558	0.723626
RPATADSPKPSAK	Q03111	Protein ENL	MLLT1	Q03111 1×Phospho [S292(100)]	2093.17	3.11	2	147	159.1	164.4	159.4	104.1	186.1	0.955579	0.79181
LSDDFDSPVKGPLCK	Q96T23	Remodeling and spacing factor 1	RSF1	Q96T23 1×Phospho [S397(100)]	2445.27	4.22	1	306.4	363.7	371.6	412.7	239.9	342.8	0.955553	0.790074
MSCFSRPSMSPTPLDR	Q9UQ35	Serine/arginine repetitive matrix protein 2	SRRM2	Q9UQ35 2×Phospho [S2121(100); S2123(99.4)]	2273.94	3.38	1	75.8	83.9	73.9	100.7	58.3	64.2	0.955479	0.811499
RYSPSPPPK	Q8IYB3	Serine/arginine repetitive matrix protein 1	SRRM1	Q8IYB3 1×Phospho [S605(100)]	1566.84	3.43	1	123.1	123.3	137.6	101.4	139.9	125.6	0.955469	0.665122
CSGPGLSPGMVR	P21333	Filamin-A	FLNA	P21333 1×Phospho [S1459(100)]	1542.7	3.78	2	190.2	218.9	212.9	172.7	191.5	230.1	0.955466	0.65278
EGIQWEAKEDNSEGEEILEEVGGDLEEEDDHHMEFCR	Q14839	Chromodomain-helicase-DNA-binding protein 4	CHD4	Q14839 1×Phospho [S428(100)]	4944.12	7.27	2	178.7	149.1	160.2	207.1	96.4	162.6	0.955123	0.837206
GSGSPTHSLSQK	Q9BSJ6	Protein PIMREG	PIMREG	Q9BSJ6 1×Phospho [S131(100)]	1723.88	4.41	2	395.7	458.3	425	418.7	340.9	461.8	0.954965	0.654176
GSYGSDAEEEEYRQQLSEHSK	Q9UDY2	Tight junction protein ZO-2	TJP2	Q9UDY2 1×Phospho [S1159(100)]	2967.34	7.81	2	286.6	312.1	280.6	316.9	186.4	336.4	0.954964	0.797213
EMLASDDEEDVSSKVEK	Q0ZGT2	Nexilin	NEXN	Q0ZGT2 1×Phospho [S80(100)]	2694.3	3.99	1	221.9	271.7	288.8	234.1	179.8	333.1	0.954755	0.8221
KAVSPSSSEKR	Q76FK4	Nucleolar protein 8	NOL8	Q76FK4 1×Phospho [S660(100)]	1943.09	2.52	2	303.9	327.6	287.7	290.1	298.7	288.7	0.954634	0.31118
AAIPPPVYEEQDRPRSPTGPSNSFLANMGGTVAHK	Q96I25	Splicing factor 45	RBM17	Q96I25 1×Phospho [S222(100)]	4230.12	7.98	2	204.7	221.1	245.3	298.4	135.6	206.6	0.954552	0.844449
HVSPVTPPREVPIYANR	Q13443	Disintegrin and metalloproteinase domain-containing protein 9	ADAM9	Q13443 1×Phospho [T761(100)]	2241.17	2.8	1	93.1	92.4	82.6	86.4	67.9	101.6	0.954495	0.713554
ETCSTLAESPRNGLQEK	Q6P2E9	Enhancer of mRNA-decapping protein 4	EDC4	Q6P2E9 1×Phospho [S844(100)]	2458.2	2.73	1	119	128.6	130.3	111.3	102.8	146.6	0.954485	0.700409
KLTATPTPLGGMTGFHMQTEDR	O75533	Splicing factor 3B subunit 1	SF3B1	O75533 1×Phospho [T434(100)]	2959.45	2.53	1	56	49.7	58.3	48.6	53.3	54.6	0.954268	0.471955
SPPYTAFLGNLPYDVTEESIKEFFR	P23588	Eukaryotic translation initiation factor 4B	EIF4B	P23588 1×Phospho [S93(100)]	3458.73	3.12	1	33.4	19.6	23.3	34.6	14.7	23.5	0.954128	0.877142
GKDSLSDDGVDLK	P07948	Tyrosine-protein kinase Lyn	LYN	P07948 1×Phospho [S13(100)]	2116.11	4.53	2	309.2	347.2	367.9	349.7	257.8	369.8	0.954115	0.705057
SEDESETEDEEEKSQEDQEQKR	P25205	DNA replication licensing factor MCM3	MCM3	P25205 1×Phospho [S672(99.4)]	3451.55	2.64	1	27.6	19.7	28.7	22.3	19.6	30.6	0.953947	0.802146
EQTLQGAEEDEDLEGPPSYKPPTPK	Q92692	Nectin-2	NECTIN2	Q92692 1×Phospho [T410(100)]	3522.75	5.64	1	121.9	105.5	92.7	113.8	80.5	111	0.953764	0.735269
QGSPGSVSK	O00425	Insulin-like growth factor 2 mRNA-binding protein 3	IGF2BP3	O00425 1×Phospho [S184(100)]	1384.72	2.75	2	693	695.8	708.9	749.3	508	743	0.953568	0.704099
RRSPPPGPDGHAK	P57081	tRNA (guanine-N(7)-)-methyltransferase non-catalytic subunit WDR4	WDR4	P57081 1×Phospho [S391(100)]	1910.02	4.36	2	173.8	191.2	164.9	186	142	177.2	0.953387	0.623482
SAASPVVSSMPER	P18583	Protein SON	SON	P18583 1×Phospho [S1769(100)]	1642.77	2.18	2	167.2	192.6	176.2	163.7	141.7	205.6	0.953358	0.700586
VADAKGDSESEEDEDLEVPVPSR	P13861	cAMP-dependent protein kinase type II-alpha regulatory subunit	PRKAR2A	P13861 2×Phospho [S78(100); S80(100)]	3091.38	5.55	2	211.7	259.1	241.6	255.2	184.9	239	0.953257	0.684228
VVYAFSPK	A7KAX9	Rho GTPase-activating protein 32	ARHGAP32	A7KAX9 1×Phospho [S892(100)]	1448.8	2.53	1	117.8	74.3	93.6	95.1	76.3	100.9	0.953098	0.775077
IQQFDDGGSDEEDIWEEK	Q5H9R7	Serine/threonine-protein phosphatase 6 regulatory subunit 3	PPP6R3	Q5H9R7 1×Phospho [S617(100)]	2678.19	3.54	1	114.9	110	107.3	109.5	91.8	115.3	0.95304	0.521494
HPNYSPPGSPIEK	Q9UHF7	Zinc finger transcription factor Trps1	TRPS1	Q9UHF7 1×Phospho [S1081(100)]	1960.99	3.5	1	61.8	56.2	67	59.1	65.4	51.8	0.952973	0.594189
LGMLSPEGTCK	P49327	Fatty acid synthase	FASN	P49327 1×Phospho [S207(100)]	1746.86	1.98	1	172.9	131	152.9	153.4	125.9	156	0.952933	0.667135
QLEMENSPLLSPR	Q9HCM4	Band 4.1-like protein 5	EPB41L5	Q9HCM4 1×Phospho [S517(100)]	1838.89	2.03	1	107.5	116.5	113.4	115.6	82.9	123	0.952875	0.695627
FNGGHSPTHSPEK	Q9Y5K6	CD2-associated protein	CD2AP	Q9Y5K6 2×Phospho [S510(100); S514(100)]	2012.9	4.87	1	210	217.8	224.6	232.8	159.2	229.6	0.95279	0.695379
HASPILPITEFSDIPR	P42167	Lamina-associated polypeptide 2, isoforms beta/gamma	TMPO	P42167 1×Phospho [S306(100)]	2102.09	4.41	1	58.9	55.8	50.1	54.6	58.6	43.8	0.95267	0.638085
LSGEMPPASPSFPR	Q96JM7	Lethal(3)malignant brain tumor-like protein 3	L3MBTL3	Q96JM7 1×Phospho [S608(99.8)]	1797.84	3	2	166.4	154.6	191.7	164.6	140.5	183.3	0.952604	0.649774
QVSASELHTSGILGPETLR	P58107	Epiplakin	EPPK1	P58107 1×Phospho [S2718(100)]; 1×Phospho [S3249(100)]; 1×Phospho [S3783(100)]; 1×Phospho [S4317(100)]; 1×Phospho [S4850(100)]	2304.18	4.16	2	191.1	171.8	168.7	188	158.1	160.2	0.952408	0.518114
DGHRYSRSPAR	Q8N2M8	CLK4-associating serine/arginine rich protein	CLASRP	Q8N2M8 2×Phospho [S454(100); S456(100)]	1690.74	1.92	4	32.1	66.8	45.9	47.7	39.6	50.6	0.952348	0.838992
EGDIIPPLTGATPPLIGHLK	Q12888	TP53-binding protein 1	TP53BP1	Q12888 1×Phospho [T922(100)]	2577.45	3.96	1	98.4	79.1	82.6	90	65.9	91.8	0.952326	0.707251
KAEAGAGSATEFQFR	P46783	40S ribosomal protein S10	RPS10	P46783 1×Phospho [S146(100)]	2108.06	4.1	1	105.8	108.3	112.7	107.7	99.3	104.2	0.952264	0.17548
SQSKSPTGTPAR	Q13595	Transformer-2 protein homolog alpha	TRA2A	Q13595 1×Phospho [S20(99.8)]	1754.92	2.4	2	341.4	472.7	579.3	452.2	435.8	438.8	0.952203	0.763708
APSIDGKEELDLAEK	Q9H0E9	Bromodomain-containing protein 8	BRD8	Q9H0E9 1×Phospho [S387(100)]	2382.28	3.12	2	253.2	258.5	255.9	278.9	216.3	235.7	0.952189	0.545921
KGPGQPSSPQR	O95400	CD2 antigen cytoplasmic tail-binding protein 2	CD2BP2	O95400 1×Phospho [S195(100)]	1676.89	3.8	1	242.5	270.5	314.7	312.8	192.6	282.6	0.952036	0.767249
TEVSETARPSSPDTR	O75132	Zinc finger BED domain-containing protein 4	ZBED4		1941.91	2.99	1	46.9	47.2	50.8	55.1	38.3	44.5	0.951691	0.668806
SRTSPVTR	Q9UQ35	Serine/arginine repetitive matrix protein 2	SRRM2		1212.63	3.17	1	317.9	365.7	346.7	321.4	248.1	411	0.951665	0.752348
SEPQPEEGSPAGGQK	Q9Y6K1	DNA (cytosine-5)-methyltransferase 3A	DNMT3A	Q9Y6K1 1×Phospho [S105(100)]	2035.97	4.18	1	108.7	106.3	95	107.9	80.5	106.6	0.951613	0.639214
KDRTPPPR	P62854	40S ribosomal protein S26	RPS26	P62854 1×Phospho [T96(100)]	1504.84	2.65	3	217.4	264.4	234.7	238.1	185.1	258.6	0.95157	0.677634
SPSPKPR	Q9UQ35	Serine/arginine repetitive matrix protein 2	SRRM2	Q9UQ35 1×Phospho [S1764(100)]	1306.73	1.95	1	128.1	168.7	140.9	116	163.1	137.4	0.951565	0.716685
KTQMAEVLPSPR	P11388	DNA topoisomerase 2-alpha	TOP2A	P11388 1×Phospho [S1213(100)]	1895.02	2.41	1	56.8	56.1	56.2	65	48.1	47.8	0.951508	0.655952
GAMPPAPVPAGTPAPPGPATMMPDGTLGLTPPTTER	Q15233	Non-POU domain-containing octamer-binding protein	NONO	Q15233 1×Phospho [T428(100)]	3808.82	5.91	2	100.5	103.5	99	95.1	90.9	102.3	0.951485	0.243128
GPSPVSLGNQDTLPVAVALTESVNAYFK	Q0JRZ9	F-BAR domain only protein 2	FCHO2	Q0JRZ9 1×Phospho [S533(100)]	3412.78	4.77	3	70	56.5	64.7	76.7	37.4	67.8	0.95136	0.816756
KETPPKEVK	P46821	Microtubule-associated protein 1B	MAP1B	P46821 1×Phospho [T704(100)]	2052.23	2.19	2	761.8	832.4	905.8	853.6	632.3	892.4	0.95132	0.678996
SASEPSLHR	P04049	RAF proto-oncogene serine/threonine-protein kinase	RAF1	P04049 1×Phospho [S621(100)]	1292.62	3.56	1	139.2	121.6	129.4	102.1	138.1	131	0.951307	0.629153
APSSPVAKPGPVK	Q9GZR2	RNA exonuclease 4	REXO4	Q9GZR2 1×Phospho [S15(99.6)]	2002.17	2.42	1	117.4	109.2	97.6	104.3	86.9	117.2	0.951265	0.64203
KNKSPPADPPR	O60566	Mitotic checkpoint serine/threonine-protein kinase BUB1 beta	BUB1B	O60566 1×Phospho [S543(100)]	1974.11	1.91	1	81.5	98.5	101.1	86.4	80.8	100.2	0.951263	0.616633
LAEDEGDSEPEAVGQSR	Q9UIG0	Tyrosine-protein kinase BAZ1B	BAZ1B	Q9UIG0 1×Phospho [S1468(100)]	2097.92	4.46	1	77.8	84.5	69.4	87.9	56.7	75.8	0.95123	0.727551
RDSSESQLASTESDKPTTGR	Q96B23	Uncharacterized protein C18orf25	C18orf25	Q96B23 1×Phospho [S66(100)]	2690.3	4.96	2	183.7	238	211.7	239.5	129.1	233.9	0.951216	0.805606
VQIPVSRPDPEPVSDNEEDSYDEEIHDPR	Q07157	Tight junction protein ZO-1	TJP1	Q07157 2×Phospho [S125(100); S131(100)]	3752.62	5.56	1	84.4	67.9	83	79.4	61.1	83.3	0.951126	0.680383
APQTSSSPPPVR	Q8IYB3	Serine/arginine repetitive matrix protein 1	SRRM1	Q8IYB3 1×Phospho [S696(100)]	1532.77	3.59	4	373.9	430.8	365.8	410.9	289.2	413.1	0.951047	0.697833
KRSWGHESPEER	Q9UKJ3	G patch domain-containing protein 8	GPATCH8	Q9UKJ3 2×Phospho [S1009(100); S1014(100)]	2115.98	5.08	2	204.2	343.9	323.7	230.3	271.1	327.7	0.951021	0.797627
SPSVPKSPTPKSPPSR	Q9NVD7	Alpha-parvin	PARVA	Q9NVD7 2×Phospho [S19(98.9); S/T]	2496.32	2.68	1	77.4	78	76.9	83.7	53.4	83.8	0.950926	0.7264
RLSVELTSSLFR	P35222	Catenin beta-1	CTNNB1	P35222 1×Phospho [S675(100)]	1716.92	3.74	7	182.8	142.8	148.7	176.5	128.9	145.6	0.950875	0.699272
SKSLPRR	Q8WXF0	Serine/arginine-rich splicing factor 12	SRSF12	Q8WXF0 1×Phospho [S156(100)]	1381.81	2.16	1	264.4	296.7	267.2	260.9	225.1	301.6	0.950863	0.60776
TGSPGKKEEK	Q4LE39	AT-rich interactive domain-containing protein 4B	ARID4B	Q4LE39 1×Phospho [S838(100)]	2057.18	1.17	1	177.1	217.5	190.1	237.9	131	187	0.950744	0.78613
GPPSPPAPVMHSPSRK	Q13573	SNW domain-containing protein 1	SNW1	Q13573 2×Phospho [S224(100); S232(100)]	2276.11	2.77	2	72.1	75.2	86.6	70.8	64.2	87.3	0.950406	0.660399
SRGVSQEKEAQISSAIVSSVQSK	Q12872	Splicing factor, suppressor of white-apricot homolog	SFSWAP	Q12872 1×Phospho [S909(98.9)]	3172.72	4.85	1	93.9	119.6	116.7	102.5	111.8	99.5	0.950333	0.573529
TFKESPK	P46013	Proliferation marker protein Ki-67	MKI67	P46013 1×Phospho [S1071(100)]	1603.91	1.98	1	126.8	130.6	130.5	135.2	100.5	132.9	0.950245	0.59873
GVPAGNSDTEGGQPGR	Q9UKV3	Apoptotic chromatin condensation inducer in the nucleus	ACIN1	Q9UKV3 1×Phospho [S838(100)]	1807.82	3.62	2	57.2	85.9	81.9	78	57.5	78.3	0.950222	0.757909
EREVDEDSEPEREVR	Q53GS9	U4/U6.U5 tri-snRNP-associated protein 2	USP39	Q53GS9 1×Phospho [S82(100)]	2182.98	5.23	2	182.4	226.2	159.7	175.2	156.8	208	0.950202	0.720869
GQPGNAYDGAGQPSAAYLSMSQGAVANANSTPPPYER	Q96PK6	RNA-binding protein 14	RBM14	Q96PK6 1×Phospho [T572(99.1)]	4019.81	6.88	3	137.1	112.3	119.5	124.4	115.1	111	0.950122	0.50408
SRSPFSTTR	Q8NG27	E3 ubiquitin-protein ligase Praja-1	PJA1	Q8NG27 1×Phospho [S70(100)]	1347.66	2.68	2	232.2	367.4	236.4	273.2	241.4	279.7	0.95012	0.77727
NGTKSPEAATPVGK	Q5VWN6	Protein TASOR 2	TASOR2	Q5VWN6 1×Phospho [S685(100)]	2124.17	3.22	1	151.9	163.3	143.2	146.8	109.9	178.8	0.950044	0.731483
MSPSKSPFLPSMK	Q8NFD5	AT-rich interactive domain-containing protein 1B	ARID1B	Q8NFD5 1×Phospho [S1555(100)]	2236.17	1.27	1	137.9	149.4	181.1	126.6	126.4	192	0.950043	0.773829
KRQSPEPSPVTLGR	Q9NRL2	Bromodomain adjacent to zinc finger domain protein 1A	BAZ1A	Q9NRL2 1×Phospho [S1413(100)]	2090.15	4.93	2	282.1	296.6	245.3	258.6	223.5	300.7	0.95	0.638251
EKPELSEPSHLNGPSSDPEAAFLSR	Q9H4A3	Serine/threonine-protein kinase WNK1	WNK1	Q9H4A3 1×Phospho [S2012(99.1)]	3232.59	4.7	1	96.4	72.5	79	78.9	55.4	101.2	0.94998	0.796864
SRSPSSPELNNK	Q9UQ35	Serine/arginine repetitive matrix protein 2	SRRM2	Q9UQ35 3×Phospho [S1497(100); S1499(100); S]	2013.88	4.25	2	137.9	166.5	140	142.1	105.2	174.8	0.94982	0.753623
NGSPAGGDAKELDSK	Q92604	Acyl-CoA:lysophosphatidylglycerol acyltransferase 1	LPGAT1	Q92604 1×Phospho [S233(100)]	2213.14	2.63	1	128.9	167.5	135.2	137.4	118.6	153.9	0.949722	0.669203
GRSPQPPAEEDEDDFDDTLVAIDTYNCDLHFK	Q9BUJ2	Heterogeneous nuclear ribonucleoprotein U-like protein 1	HNRNPUL1	Q9BUJ2 1×Phospho [S194(100)]	4247.92	9.55	4	505.7	490.1	510.2	601.1	286.7	542.1	0.949469	0.805977
SRSGEGEVSGLMR	Q13263	Transcription intermediary factor 1-beta	TRIM28	Q13263 1×Phospho [S473(99.7)]	1673.79	5.38	2	214.5	240.9	212.4	302.9	153.2	177.9	0.949386	0.823193
RISFSASHR	Q03393	6-pyruvoyl tetrahydrobiopterin synthase	PTS	Q03393 1×Phospho [S19(100)]	1369.69	4.06	1	175.4	146.3	150.3	148.6	162.8	136.7	0.949364	0.537444
ATLPSPDKLPGFK	P22314	Ubiquitin-like modifier-activating enzyme 1	UBA1	P22314 1×Phospho [S835(100)]	2138.22	2.78	1	128.1	91.7	104	101.6	106.5	99.3	0.949351	0.642316
TLGTPTQPGSTPR	Q8NFH5	Nucleoporin NUP35	NUP35	Q8NFH5 1×Phospho [T273(100)]	1621.81	2.91	1	89.8	89.2	85.4	77.4	73.4	100.2	0.949319	0.625443
SRSAPPNLWAAQR	Q92934	Bcl2-associated agonist of cell death	BAD	Q92934 1×Phospho [S99(100)]	1762.9	5.76	1	107.5	96.6	105.4	98.3	96	99.5	0.949273	0.208452
LSMEDSKSPPPKATEEK	Q9NQG5	Regulation of nuclear pre-mRNA domain-containing protein 1B	RPRD1B	Q9NQG5 1×Phospho [S134(99.5)]	2870.54	2.46	1	130.1	114.8	106.6	134.7	108.6	90.3	0.949075	0.70386
SATFPNAGPR	Q86X27	Ras-specific guanine nucleotide-releasing factor RalGPS2	RALGPS2	Q86X27 1×Phospho [T361(100)]	1326.64	1.82	1	109.9	128	119.3	126.4	79	133.6	0.949048	0.751798
SPRGSPDGSLQTGKPSAPK	Q8IZL8	Proline-, glutamic acid- and leucine-rich protein 1	PELP1	Q8IZL8 1×Phospho [S481(99.4)]	2634.42	2.66	1	56.8	67	66.1	52.4	60.5	67.3	0.94892	0.581698
KPPAPPSPVQSQSPSTNWSPAVPVKK	Q8IYB3	Serine/arginine repetitive matrix protein 1	SRRM1	Q8IYB3 3×Phospho [S769(100); S775(100); S781(100)]	3868	4.01	3	161.8	245	248.2	200.8	140	280.7	0.948855	0.832893
SSSKESLVR	Q13439	Golgin subfamily A member 4	GOLGA4	Q13439 1×Phospho [S89(98.5)]	1530.83	1.7	1	108.3	129.4	113.8	106.8	96.1	130.6	0.948791	0.643206
AIKVEQATKPSFER	Q96E39	RNA binding motif protein, X-linked-like-1	RBMXL1	Q96E39 1×Phospho [S88(99.6)]	2371.34	2.44	2	274.7	289.6	226	272.3	205.7	271.7	0.948627	0.667946
AQGVRSPLLR	O60343	TBC1 domain family member 4	TBC1D4	O60343 1×Phospho [S666(100)]	1405.79	3.54	2	284.1	227	268.6	236.3	261.2	242.1	0.94857	0.512819
KADSDSEDKGEESKPK	P83916	Chromobox protein homolog 1	CBX1	P83916 2×Phospho [S89(100); S91(100)]	3055.56	3.81	2	483.8	625.6	557.9	550.3	395.1	635.7	0.9483	0.7421
VASPTSGVK	Q9Y4H2	Insulin receptor substrate 2	IRS2	Q9Y4H2 1×Phospho [S1100(100)]	1383.76	2.33	1	150.3	139.8	133.4	150	118.2	133.4	0.948288	0.522205
LVPSQEETK	P49321	Nuclear autoantigenic sperm protein	NASP	P49321 1×Phospho [S421(99.6)]	1568.83	1.46	1	123.9	135	124.7	125.7	105.3	132.7	0.948123	0.500311
GIPLATGDTSPEPELLPGAPLPPPK	O75821	Eukaryotic translation initiation factor 3 subunit G	EIF3G		3002.63	4.4	3	179.5	140	172.9	196.1	127.7	143	0.94801	0.74073
TRSRSPLGFYVHLK	Q8IXT5	RNA-binding protein 12B	RBM12B	Q8IXT5 2×Phospho [T276(99.5); S278(99.5)]	2279.19	3.63	1	70	60	86.8	70.6	61.3	73.6	0.947878	0.68575
DISGPSPSKK	Q96GX9	Methylthioribulose-1-phosphate dehydratase	APIP	Q96GX9 1×Phospho [S87(100)]	1783	2.98	1	175.8	162.2	208.9	188.2	149.4	180.7	0.947705	0.629218
ATSPKELGCDR	Q9UHI6	Probable ATP-dependent RNA helicase DDX20	DDX20	Q9UHI6 1×Phospho [S532(100)]	1771.88	2.23	1	146.2	164	166.8	160.6	125	166.3	0.947379	0.593442
EDDDVIVNKPHVSDEEEEEPPFYHHPFK	P18583	Protein SON	SON	P18583 1×Phospho [S2129(98.6)]	4144.98	3.15	1	123.9	125.1	140.2	156.3	83.5	128.9	0.947328	0.770277
VGTHQSL	Q7KYR7	Butyrophilin subfamily 2 member A1	BTN2A1	Q7KYR7 1×Phospho [S526(100)]	1050.52	1.86	1	212.9	228.2	203.9	198.3	193	219.7	0.947287	0.353729
RSNATNSSYSPTTGR	Q13009	T-lymphoma invasion and metastasis-inducing protein 1	TIAM1	Q13009 1×Phospho [S358(98.7)]	1907.88	3.52	1	35	36.8	26.8	33.7	22.1	37.6	0.947262	0.771602
SLGEKSPAASGAR	O75683	Surfeit locus protein 6	SURF6	O75683 1×Phospho [S74(100)]	1768.94	2.78	1	138.4	194.2	169.6	174.3	129.4	172	0.947232	0.705648
SRSPLELEPEAKK	Q92466	DNA damage-binding protein 2	DDB2	Q92466 1×Phospho [S26(100)]	2251.27	3.94	2	453.8	385	334	368.8	341.2	400.9	0.94722	0.622694
AVTPVPTKTEEVSNLK	Q6PKG0	La-related protein 1	LARP1	Q6PKG0 1×Phospho [T526(100)]	2480.4	4.52	3	577.3	601.8	633.4	682.7	438.9	595.2	0.9472	0.685205
KHSPSPPPPTPTESR	Q92922	SWI/SNF complex subunit SMARCC1	SMARCC1	Q92922 2×Phospho [S328(100); S330(100)]	2233.08	4.73	2	207.1	271.6	227.2	246.2	167.8	254.6	0.94716	0.729897
LGIAVIHGEAQDAESDLVDGRHSPPMVR	O60256	Phosphoribosyl pyrophosphate synthase-associated protein 2	PRPSAP2	O60256 1×Phospho [S227(99)]	3294.61	4.24	3	127.2	124.4	134.1	126.4	112.6	126.3	0.947109	0.277501
LAAAEETAVSPR	Q9BUH6	Protein PAXX	PAXX	Q9BUH6 1×Phospho [S148(100)]	1523.77	3.71	1	159.8	147.4	142.1	139.7	133.3	152.5	0.947029	0.361361
KLQLERPVSPETQADLQR	Q9P206	Uncharacterized protein KIAA1522	KIAA1522	Q9P206 1×Phospho [S929(100)]	2646.44	3.97	1	53.1	80.8	69.9	61.8	65.8	65.4	0.947007	0.681751
SKHSSPHISR	O60583	Cyclin-T2	CCNT2		1673.89	2.32	1	53.9	55.1	52	55.1	40.4	56.9	0.946584	0.617512
VLSPLRSPPLIGSESAYESFLSADDK	P46821	Microtubule-associated protein 1B	MAP1B	P46821 2×Phospho [S1396(100); S1400(100)]	3396.68	3.1	1	64.6	48.6	51.5	71.3	29.1	55.5	0.94657	0.835721
RSSDPALIGLSTSVSDSNFSSEEPSR	Q8TEW0	Partitioning defective 3 homolog	PARD3		3034.42	8.07	1	49	44.9	50.1	54.6	31.8	49.9	0.946528	0.737
VVKPKSPEPEATLTFPFLDK	Q9UPQ0	LIM and calponin homology domains-containing protein 1	LIMCH1	Q9UPQ0 1×Phospho [S718(100)]	3239.85	4.62	1	89.8	78.3	84.2	78.9	62.5	97.4	0.946492	0.693382
NSSQSGGKPGSSPITK	Q15648	Mediator of RNA polymerase II transcription subunit 1	MED1		2299.23	2.37	1	146.6	176.8	152.2	175.2	106	168.9	0.946384	0.740683
ASHWSRSPPRPPR	P21127	Cyclin-dependent kinase 11B	CDK11B	P21127 1×Phospho [S234(98.9)]	1839.93	4.33	1	142.1	262.4	213.6	191.4	174	219.5	0.946287	0.781826
AAAAAAAATMALAAPSSPTPESPTMLTK	Q9NQS7	Inner centromere protein	INCENP		3169.59	4.49	1	128.5	109.2	165.1	114.7	136.3	130.1	0.946127	0.702231
EKPDSDDDLDIASLVTAK	Q86V48	Leucine zipper protein 1	LUZP1	Q86V48 1×Phospho [S659(100)]	2699.4	4.82	2	107.1	100.7	112.9	127.7	71	104.7	0.946056	0.749223
LVINGNPITIFQERDPSKIK	P04406	Glyceraldehyde-3-phosphate dehydrogenase	GAPDH	P04406 1×Phospho [S83(100)]	3049.74	5.1	1	122.7	95.1	134.1	119.6	89.8	123.5	0.946007	0.707746
ESSTSEGADQKMSSPEDDSDTKR	Q15424	Scaffold attachment factor B1	SAFB	Q15424 1×Phospho [S383(99.2)]	3270.49	3.94	1	93.5	112.3	118.3	96	71.8	138.8	0.946004	0.79461
YSHSGSSSPDTK	Q9UQ35	Serine/arginine repetitive matrix protein 2	SRRM2	Q9UQ35 2×Phospho [S972(99.6); S973(99.6)]	1870.8	3.56	2	178.7	198.8	166.8	180.6	151.5	182.8	0.945986	0.515259
ERSPALK	Q9Y2W1	Thyroid hormone receptor-associated protein 3	THRAP3	Q9Y2W1 1×Phospho [S248(100)]	1338.75	3.11	1	683.6	777.4	988.1	962.3	459.4	895	0.945939	0.819863
SKGKDSLSDDGVDLK	P07948	Tyrosine-protein kinase Lyn	LYN	P07948 1×Phospho [S13(100)]	2560.4	2.66	1	152.4	164.7	167.5	155.2	125.1	178.1	0.945935	0.614881
SELVNWYLKEIESEIDSEEELINK	Q14566	DNA replication licensing factor MCM6	MCM6	Q14566 1×Phospho [S762(100)]	3676.89	4	1	50.6	33.2	51	52.4	31.1	44	0.945846	0.789657
GCDSPDPDTSYVLTPHTEEK	Q02078	Myocyte-specific enhancer factor 2A	MEF2A	Q02078 1×Phospho [S98(100)]	2786.26	3.6	1	73.7	74.6	74.3	77.6	58.8	74.1	0.945642	0.523631
EVQAEQPSSSSPR	Q9Y388	RNA-binding motif protein, X-linked 2	RBMX2	Q9Y388 1×Phospho [S187(99.4)]	1710.79	3.69	2	76.6	91.3	87.7	95.1	65.2	81.4	0.945618	0.658076
AEDGATPSPSNETPK	P29966	Myristoylated alanine-rich C-kinase substrate	MARCKS	P29966 1×Phospho [T150(100)]	2038.97	3.46	3	270.5	264.2	224.6	294.6	160.6	262.8	0.945608	0.764349
RPESPSEISPIKGSVR	Q7Z5K2	Wings apart-like protein homolog	WAPL	Q7Z5K2 1×Phospho [S221(100)]	2277.24	4.92	3	303.1	334.2	301.1	316.4	256.1	314.8	0.945546	0.492032
SIKPSDSPR	Q92610	Zinc finger protein 592	ZNF592	Q92610 1×Phospho [S348(100)]	1524.82	1.99	2	78.2	77.7	75	78.9	68.1	71.3	0.945431	0.278636
LGSFGSITR	Q14315	Filamin-C	FLNC	Q14315 1×Phospho [S2233(100)]	1246.64	2.17	1	66.3	56.2	53.4	53.7	63.2	49.4	0.945424	0.601662
GRASSHSSQTQGGGSVTK	P02545	Prelamin-A/C	LMNA		2270.13	6.05	2	102.1	123.5	89.1	91.5	79.7	126.3	0.945345	0.755777
KDSLDLEEEAASGASSALEAGGSSGLEDVLPLLQQADELHR	Q96TC7	Regulator of microtubule dynamics protein 3	RMDN3	Q96TC7 1×Phospho [S212(100)]	4746.34	9.43	3	140	107.7	139.5	149.5	87.3	129.2	0.945248	0.755643
KVLSPTAAKPSPFEGK	Q96QC0	Serine/threonine-protein phosphatase 1 regulatory subunit 10	PPP1R10	Q96QC0 1×Phospho [S313(100)]	2653.55	4.43	2	299.8	353.3	346.7	351.9	236.4	356.7	0.945189	0.691359
NFGTENHRENTSRER	Q6R327	Rapamycin-insensitive companion of mTOR	RICTOR		2155.98	3.27	1	36.6	44.7	29.9	43.6	24.6	36.9	0.945144	0.786441
AADTEEMDIEMDSGDEA	Q9UBB5	Methyl-CpG-binding domain protein 2	MBD2	Q9UBB5 1×Phospho [S407(100)]	2169.79	1.77	2	105.8	88.7	93.9	76.9	106	89.6	0.944868	0.618265
GHSRSRSPQWR	Q9UQ35	Serine/arginine repetitive matrix protein 2	SRRM2	Q9UQ35 3×Phospho [S506(100); S508(100); S510(100)]	1822.75	2.8	2	112	312.6	257.3	171.8	196.5	276	0.94486	0.861886
LGFVDVQNCISR	Q14573	Inositol 1,4,5-trisphosphate receptor type 3	ITPR3	Q14573 1×Phospho [S2670(100)]	1716.83	3.29	2	155.2	117.8	123.5	131.8	98.8	144	0.944767	0.703076
AVSPPHLDGPPSPR	P29590	Protein PML	PML	P29590 2×Phospho [S518(100); S527(100)]	1815.84	2.38	1	60.5	54.2	56.9	60.3	42.3	59.5	0.944639	0.633673
SLSPKPR	Q13523	Serine/threonine-protein kinase PRP4 homolog	PRPF4B	Q13523 2×Phospho [S354(100); S356(100)]	1402.73	2.49	2	584.7	688.4	641.2	670.6	456.1	681.6	0.944627	0.678914
RQHRDSPEILSR	Q96Q42	Alsin	ALS2	Q96Q42 1×Phospho [S1335(100)]	1802.92	3.57	1	86.9	71	70.1	71.7	73	70.6	0.944298	0.484421
GQGTPPSGPGVVR	Q9UMN6	Histone-lysine N-methyltransferase 2B	KMT2B	Q9UMN6 1×Phospho [T2083(100)]	1517.77	2.64	1	116.1	154.7	116.4	133.1	96.8	135.7	0.944215	0.708721
LSSPAAFLPACNSPSK	Q86YS7	C2 domain-containing protein 5	C2CD5	Q86YS7 1×Phospho [S260(99.2)]	2185.11	1.94	1	38.7	51.9	38.3	43	37.5	41.2	0.944143	0.640109
GSVPLSSSPPATHFPDETEITNPVPK	P11388	DNA topoisomerase 2-alpha	TOP2A		3242.64	3.44	1	73.7	74.1	77.6	98.9	45.4	68.5	0.944099	0.800342
FTRSQEEARK	Q9UKV3	Apoptotic chromatin condensation inducer in the nucleus	ACIN1	Q9UKV3 1×Phospho [S343(100)]	1789.94	2.25	1	97.6	89.8	84.2	86.4	61.5	108.5	0.944035	0.737877
GSPSVAASSPPAIPK	Q92610	Zinc finger protein 592	ZNF592		1904.03	2.53	1	51.9	50.5	49.4	44.1	56.4	42.8	0.944005	0.554072
SWGHESPEER	Q9UKJ3	G patch domain-containing protein 8	GPATCH8	Q9UKJ3 1×Phospho [S1014(100)]	1522.65	4	2	166.4	226	211.2	173.8	192.7	203.3	0.944003	0.601287
RRPSGSEQSDNESVQSGR	Q6PD62	RNA polymerase-associated protein CTR9 homolog	CTR9	Q6PD62 1×Phospho [S1097(100)]	2285.05	4.27	1	23.5	33.4	34.1	30.4	28.4	27.1	0.943956	0.65744
KRKPSTSDDSDSNFEK	P11388	DNA topoisomerase 2-alpha	TOP2A	P11388 2×Phospho [S1474(97); S/T]	2917.45	2.31	1	66.7	99	85.6	68.6	78.7	89.9	0.943892	0.69651
EEHGGLIRSPRHEK	P26368	Splicing factor U2AF 65 kDa subunit	U2AF2	P26368 1×Phospho [S79(100)]	2183.15	3.89	2	264.4	361.5	263.4	286.7	232.7	320	0.943888	0.707718
SRSWEDSPER	Q9UDY2	Tight junction protein ZO-2	TJP2	Q9UDY2 2×Phospho [S170(100); S174(100)]	1637.66	3.45	2	270.5	296.4	311.2	290.8	244.9	293.1	0.943856	0.450982
YGPADVEDTTGSGATDSKDDDDIDLFGSDDEEESEEAK	P24534	Elongation factor 1-beta	EEF1B2	P24534 1×Phospho [S106(100)]	4792.08	4.4	1	42.8	41.2	42.3	46.6	28.1	44.5	0.943785	0.707308
EVKAEEKSPISINVK	Q9UK58	Cyclin-L1	CCNL1	Q9UK58 1×Phospho [S352(100)]	2667.55	3.62	3	476.4	446.3	455.6	474.3	306.7	519.7	0.943699	0.712574
SRSPLRR	Q13523	Serine/threonine-protein kinase PRP4 homolog	PRPF4B	Q13523 2×Phospho [S443(100); S445(100)]; 2×Phospho [S451(100); S453(100)]	1260.62	1.85	1	137.9	152.4	126.5	150.9	95.4	147	0.943618	0.706919
TDCSSGDASRPSSDNADSPKSGPK	Q9NZN5	Rho guanine nucleotide exchange factor 12	ARHGEF12	Q9NZN5 1×Phospho [S309(100)]	3190.49	3.98	1	78.6	94.9	107	94.4	61	109.2	0.943316	0.763577
VDNLTYRTSPDSLRR	Q9BRL6	Serine/arginine-rich splicing factor 8	SRSF8	Q9BRL6 1×Phospho [T25(98)]	2102.06	4.44	1	151.1	141.1	153.6	128.9	160.8	130.8	0.943248	0.48656
SRKSPSPAGGGSSPYSR	Q14004	Cyclin-dependent kinase 13	CDK13	Q14004 3×Phospho [S340(100); S342(100); S/Y]	2376.06	3.45	1	149.5	248.2	191.9	195.6	126.9	233.6	0.943182	0.804981
SASQSSLDKLDQELKEQQK	O60271	C-Jun-amino-terminal kinase-interacting protein 4	SPAG9	O60271 2×Phospho [S730(100); S733(99.3)]	3238.68	4.33	2	348.8	284.8	349.3	349.9	233.1	344	0.943127	0.691175
LRGAVAAEGASDTEREEPTESQGLAAR	Q9P1Y6	PHD and RING finger domain-containing protein 1	PHRF1	Q9P1Y6 1×Phospho [S915(100)]	3080.48	3.59	2	90.2	119.8	87	112.4	74.3	93.4	0.943098	0.72913
RDSPLQGSGQQNSQAGQR	O95819	Mitogen-activated protein kinase kinase kinase kinase 4	MAP4K4	O95819 1×Phospho [S639(100)]	2223.05	5.26	1	30.1	33.9	27.3	27.9	16.6	41.6	0.943045	0.828046
KENNSPEHLKDEVSIIQSMGYR	P38398	Breast cancer type 1 susceptibility protein	BRCA1	P38398 1×Phospho [S114(100)]	3341.72	4.42	1	88.9	142.8	124.2	142.8	84.3	108.5	0.942962	0.784971
HLSPYATLTVGDSSHK	Q9BSJ8	Extended synaptotagmin-1	ESYT1	Q9BSJ8 1×Phospho [S820(100)]	2251.15	5.03	2	118.6	137	117.6	109.5	109.7	132.7	0.942926	0.515046
RVSPSPPRAR	Q5VUA4	Zinc finger protein 318	ZNF318	Q5VUA4 2×Phospho [S79(100); S81(100)]	1511.74	2.86	1	239.2	262.2	216.9	206	242.9	228.4	0.942921	0.464497
GTLDEEDEEADSDTDDIDHR	Q9HCN4	GPN-loop GTPase 1	GPN1	Q9HCN4 1×Phospho [S338(99.6)]	2586.02	4.8	1	113.2	99.9	89.6	121.2	64.7	99.5	0.942848	0.762412
RIDISPSTFR	Q9Y2W1	Thyroid hormone receptor-associated protein 3	THRAP3	Q9Y2W1 1×Phospho [S682(100)]	1500.78	3.73	2	94.7	87.5	78.1	94.4	71.2	79.8	0.942758	0.581974
SASPYPSHSLSSPQR	Q5T200	Zinc finger CCCH domain-containing protein 13	ZC3H13		1909.9	3.47	1	88.9	103.8	99	110.6	71.9	92.5	0.942749	0.667126
QSVTSFPDADAFHHQVHDDDLLSSSEEECKDR	P50402	Emerin	EMD	P50402 2×Phospho [S142(98.1); S143(98.1)]	4319.86	6.03	1	87.3	132.5	131	124.8	84.7	121.2	0.942702	0.749563
WLPSSPSGVAK	Q8IWI9	MAX gene-associated protein	MGA	Q8IWI9 1×Phospho [S449(100)]	1666.9	2.81	2	56.4	71.9	74.1	69.9	57.1	63.8	0.942688	0.593973
SSSLDMNR	Q96D71	RalBP1-associated Eps domain-containing protein 1	REPS1	Q96D71 1×Phospho [S562(99.6)]	1234.53	1.46	1	42	50	30.1	40.3	29.2	45.6	0.94267	0.772267
FIQWLKEAEEESSEDD	Q13144	Translation initiation factor eIF-2B subunit epsilon	EIF2B5	Q13144 2×Phospho [S717(100); S718(100)]	2573.11	2.4	1	36.2	51.6	48	43.2	37.5	47.3	0.942563	0.658227
ARSVDALDDLTPPSTAESGSR	Q86X29	Lipolysis-stimulated lipoprotein receptor	LSR	Q86X29 1×Phospho [S493(100)]	2454.17	5.66	1	145.8	142	117.8	156.1	90.7	135.5	0.942554	0.7327
SLSYSPVER	Q9UQ35	Serine/arginine repetitive matrix protein 2	SRRM2	Q9UQ35 2×Phospho [S2692(100); S2694(100)]	1426.62	2.79	1	119	110.6	118.5	102.8	107.7	117.6	0.942545	0.263838
RPEGPGAQAPSSPR	P40222	Alpha-taxilin	TXLNA	P40222 1×Phospho [S515(99.6)]	1715.84	4.6	2	191.9	195.4	224.9	220.6	146	210.3	0.942339	0.669402
DAELQDQEFGKRDSLGTYSSR	Q9C0C2	182 kDa tankyrase-1-binding protein	TNKS1BP1	Q9C0C2 1×Phospho [S872(100)]	2940.41	5.32	1	117.4	113.9	115	127.1	86.5	112.7	0.942247	0.60606
GCSPGESASGGLSKK	Q9H165	B-cell lymphoma/leukemia 11A	BCL11A	Q9H165 1×Phospho [S608(100)]	2189.12	3.36	1	150.7	156.6	149.4	158.3	113.7	158.3	0.942194	0.589674
MPQDGSDDEDEEWPTLEK	Q13895	Bystin	BYSL	Q13895 1×Phospho [S98(100)]	2675.15	3.53	3	277.5	396.8	415.9	288.1	308.5	430.5	0.942121	0.751722
GPPQSPVFEGVYNNSR	Q8WWM7	Ataxin-2-like protein	ATXN2L	Q8WWM7 1×Phospho [S111(100)]	2056.97	1.91	1	54.4	58.4	47.7	60.3	41.3	49.6	0.942056	0.649642
KVTSPLQSPTK	Q6IQ23	Pleckstrin homology domain-containing family A member 7	PLEKHA7	Q6IQ23 1×Phospho [S903(100)]	1953.14	3.31	1	116.1	151.2	125.6	149.1	98.2	122.8	0.94197	0.695376
TPVSPVKFSPGDFWGR	P23443	Ribosomal protein S6 kinase beta-1	RPS6KB1	P23443 1×Phospho [S447(100)]	2315.2	2.2	2	167.6	160.3	180.4	163.9	165.3	149.6	0.941963	0.271982
EAEFSDPENTR	Q5T481	RNA-binding protein 20	RBM20	Q5T481 1×Phospho [S876(100)]	1603.68	2.18	1	140.8	141.2	175.7	162.1	110.2	158.8	0.941883	0.685933
DSGNWDTSGSELSEGELEKR	O75400	Pre-mRNA-processing factor 40 homolog A	PRPF40A	O75400 1×Phospho [S938(100)]	2734.26	5.58	1	158.1	227	229.1	185.1	172	221.4	0.941876	0.688684
RPTETNPVTSNSDEECNETVKEK	P46100	Transcriptional regulator ATRX	ATRX	P46100 1×Phospho [S677(99.4)]	3431.66	4.41	1	73.3	75.3	78.3	83.7	47.2	82.8	0.941825	0.734679
GSKSPAKVSDGGSSSTDFK	Q7Z6Z7	E3 ubiquitin-protein ligase HUWE1	HUWE1		2838.51	2.46	1	72.5	91.2	73.4	77.8	66	79.5	0.941797	0.568996
DVPPDILLDSPERK	Q6KC79	Nipped-B-like protein	NIPBL	Q6KC79 1×Phospho [S318(100)]	2132.14	4.87	4	316.7	359.2	330.2	372.2	279.8	295.5	0.941755	0.564953
SRSPVDLR	Q13523	Serine/threonine-protein kinase PRP4 homolog	PRPF4B	Q13523 1×Phospho [S294(100)]	1238.65	3.32	2	372.2	345	328.1	372	278.6	333.8	0.941739	0.535729
SAPSGPVRSSSGMGGR	P38159	RNA-binding motif protein, X chromosome	RBMX	P38159 1×Phospho [S173(94.7)]	1814.84	1.75	1	48.6	53	42.3	41.6	37.4	56.5	0.941626	0.6921
GFTECEMTKSSPLK	Q9NQW6	Anillin	ANLN		2398.2	2.04	1	145.4	169.8	171	161.7	123.9	172.2	0.941588	0.604687
SAIRHSPSK	O94964	Protein SOGA1	SOGA1	O94964 1×Phospho [S1399(100)]	1520.84	2.31	2	324.1	327.5	293.1	310.6	232	346.8	0.941463	0.632003
GWTPSVDLLPPMSPLSFDPASEEVYAK	Q7Z4H7	HAUS augmin-like complex subunit 6	HAUS6		3487.71	2.02	1	56.8	34.3	34.6	49	30.2	39.1	0.94113	0.802267
EKSTFREESPLR	Q9NYF8	Bcl-2-associated transcription factor 1	BCLAF1	Q9NYF8 1×Phospho [S531(100)]	2017.05	3.05	3	557.1	627.8	625.7	614.4	422.5	667	0.941069	0.671467
RPNEDSDEDEEKGAVVPPVHDIYR	Q12996	Cleavage stimulation factor subunit 3	CSTF3	Q12996 1×Phospho [S691(100)]	3304.59	8.76	2	173.4	190.9	198.8	205.1	122.9	201.9	0.941041	0.711975
KWDGSEEDEDNSK	O60841	Eukaryotic translation initiation factor 5B	EIF5B	O60841 1×Phospho [S164(100)]	2306.08	3.13	1	236.8	330.3	274.5	276.4	190.8	324.7	0.940946	0.745601
SFSLASSSNSPISQR	Q9BXB4	Oxysterol-binding protein-related protein 11	OSBPL11	Q9BXB4 1×Phospho [S181(100)]	1876.9	4.68	2	188.2	198.2	161.8	185.8	141.1	188.9	0.940897	0.597865
VQRPKEESSEDENEVSNILR	Q01804	OTU domain-containing protein 4	OTUD4	Q01804 2×Phospho [S1023(100); S1024(100)]	2976.41	2.96	1	66.3	90.3	80	86.1	53.7	82.8	0.940828	0.726218
SRSRTSPITR	Q9UQ35	Serine/arginine repetitive matrix protein 2	SRRM2	Q9UQ35 3×Phospho [S1972(99.3); S1975(99.3); S/T]	1629.71	2.23	1	88.5	95.4	74.3	83.9	70.1	88.9	0.940744	0.57556
DDTSRYDERPGPSPLPHR	P08621	U1 small nuclear ribonucleoprotein 70 kDa	SNRNP70	P08621 1×Phospho [S226(100)]	2404.12	4.74	1	72.9	94.9	83.3	86.8	56.2	93.2	0.940661	0.723181
VVIKLSPQACSFTK	Q5VUA4	Zinc finger protein 318	ZNF318	Q5VUA4 1×Phospho [S1856(100)]	2345.33	4.01	2	409.3	375.8	394.2	423	286.6	399.7	0.940643	0.617961
AAGARPLTSPESLSR	P46379	Large proline-rich protein BAG6	BAG6	P46379 1×Phospho [S1081(99.7)]	1821.94	3.09	2	103.4	95.4	89.9	88.8	87.2	95.5	0.940423	0.287015
IHPMAYQLQLQAASNFKSPVK	P67870	Casein kinase II subunit beta	CSNK2B	P67870 1×Phospho [S209(100)]	3154.71	6.83	3	461.2	336.2	454.7	383.9	378.8	414.8	0.94042	0.586975
DGTAPPPQSPGSPGTGQDEEWSDEESPRK	Q9UKS6	Protein kinase C and casein kinase substrate in neurons protein 3	PACSIN3	Q9UKS6 1×Phospho [S354(100)]	3576.62	4.73	1	42.4	67.7	59.3	60.5	48.2	50.6	0.940378	0.707025
SMSFQGIR	P15924	Desmoplakin	DSP	P15924 1×Phospho [S2209(100)]	1234.59	1.7	1	76.6	72.4	68.9	80.1	56.1	68.7	0.94034	0.583712
DGYGGSRDSYSSSR	P38159; Q96E39	RNA-binding motif protein, X chromosome	RBMX	P38159 1×Phospho [S326(100)]; Q96E39 1×Phospho [S326(100)]	1802.75	3.49	1	92.2	93.7	62.1	88.8	60.9	83.5	0.940323	0.731095
KPIETGSPK	Q05519	Serine/arginine-rich splicing factor 11	SRSF11	Q05519 1×Phospho [S449(100)]	1724	3.98	2	769.2	769.9	868.7	863.1	575.5	825.5	0.940319	0.644391
SKLPDGPTGSSEEEEEFLEIPPFNK	Q12888	TP53-binding protein 1	TP53BP1	Q12888 2×Phospho [S1758(99.1); S1759(100)]	3623.74	3.65	2	53.9	43.7	44.5	66.3	34.1	33.2	0.940183	0.815457
RPSPTSGDSRPAAGR	Q8N1G1	RNA exonuclease 1 homolog	REXO1	Q8N1G1 1×Phospho [S459(100)]	1820.9	3.27	1	42	55	43.3	53.1	24.9	53.9	0.940128	0.800949
AKPVGSPLFK	Q92576	PHD finger protein 3	PHF3	Q92576 1×Phospho [S283(100)]	1811.08	3.78	2	203	214.1	182.5	211.8	138.7	213.2	0.940127	0.672554
LQYYYSSSEDEDSDHEDKDR	Q13371	Phosducin-like protein	PDCL	Q13371 1×Phospho [S25(100)]	3019.29	3.9	1	85.6	110	118.1	121	84.3	89.6	0.94007	0.698536
SPILLPK	Q8TD16	Protein bicaudal D homolog 2	BICD2	Q8TD16 1×Phospho [S582(100)]	1305.79	2.05	1	68.8	57.9	72.9	68.1	55.5	64	0.93988	0.529274
ANASPQKPLDLK	Q9Y618	Nuclear receptor corepressor 2	NCOR2	Q9Y618 1×Phospho [S956(100)]	2049.17	1.33	1	88.1	67.9	71.7	70.4	71.4	72.2	0.939833	0.503528
SRSPNRFDAHDPR	Q96T58	Msx2-interacting protein	SPEN	Q96T58 1×Phospho [S190(99.5)]	1863.88	3.24	1	161.8	155.2	187.2	160.8	124.6	188.4	0.939706	0.652994
TPSRHSCSGSSPPR	Q9UQ35	Serine/arginine repetitive matrix protein 2	SRRM2	Q9UQ35 2×Phospho [S890(100); S/T]	1901.79	1.89	1	21	30.8	31	36.2	15	26.6	0.939614	0.822545
EEQTDTSDGESVTHHIR	P36915	Guanine nucleotide-binding protein-like 1	GNL1	P36915 1×Phospho [S51(100)]	2249.99	3.52	1	53.5	66.8	63.5	64.8	47.7	60.2	0.939608	0.598969
CLGGRSPK	Q96S59	Ran-binding protein 9	RANBP9	Q96S59 1×Phospho [S467(100)]	1412.75	2.11	2	694.7	768.5	728.2	686.3	574	798.5	0.939491	0.552408
EVGGGHGCTSPPFPQEAR	Q6ZN17	Protein lin-28 homolog B	LIN28B	Q6ZN17 1×Phospho [S203(99.5)]	2191.98	5.01	1	102.5	97.9	92	99.2	86.1	89.4	0.939466	0.300929
SGSSPKWTHDK	Q9NYF8	Bcl-2-associated transcription factor 1	BCLAF1		1997.05	3.94	2	176.2	323	353.1	239.3	221.5	339.7	0.939223	0.806188
DYDTLSKCSPK	Q9UHR4	Brain-specific angiogenesis inhibitor 1-associated protein 2-like protein 1	BAIAP2L1	Q9UHR4 1×Phospho [S281(99.4)]	2081.06	1.84	1	263.9	285.5	247.2	265.1	240.9	242.1	0.939116	0.300242
KAASPSPQSVRR	Q8IYB3	Serine/arginine repetitive matrix protein 1	SRRM1	Q8IYB3 2×Phospho [S738(100); S740(100)]	1901.98	4.23	1	86.1	125.8	83.7	94.7	70.4	112.5	0.939107	0.759568
THPYSPKSEAPR	P22415	Upstream stimulatory factor 1	USF1	P22415 1×Phospho [S186(100)]	1907.98	2.84	1	126	171.2	119.7	138.3	122.6	130.6	0.939074	0.641552
EIQNGNLHESDSESVPR	Q86UP2	Kinectin	KTN1	Q86UP2 1×Phospho [S75(100)]	2220.01	6.11	2	87.7	97.9	90.1	98.5	53.8	106.6	0.939064	0.754276
DIPRTPSR	Q9UQ35	Serine/arginine repetitive matrix protein 2	SRRM2	Q9UQ35 1×Phospho [T1472(99.5)]	1250.65	2.64	1	233.1	215.5	214.8	243.8	127.1	252	0.938951	0.757216
AGTFIAPPVYSNITPYQSHLRSPVR	Q6PJG2	ELM2 and SANT domain-containing protein 1	ELMSAN1	Q6PJG2 1×Phospho [S636(99.2)]	3080.59	4.34	2	93.9	106.7	99	108.4	81.6	91.3	0.938919	0.520616
ALPSEDEEGQDDKDFYLR	Q8NF91	Nesprin-1	SYNE1	Q8NF91 1×Phospho [S8305(100)]	2665.24	3.38	1	213.7	220.9	175.5	224.7	127.9	220.2	0.938862	0.737117
VLSPTAAKPSPFEGK	Q96QC0	Serine/threonine-protein phosphatase 1 regulatory subunit 10	PPP1R10	Q96QC0 1×Phospho [S313(99.7)]	2296.29	4.48	2	279.2	272.9	254	287.6	204.5	264.7	0.938841	0.560413
NQKPSQVNGAPGSPTEPAGQK	Q9BQG0	Myb-binding protein 1A	MYBBP1A	Q9BQG0 1×Phospho [S1267(100)]	2859.5	5.74	2	229.8	281.8	219	273.5	101.6	310.8	0.938817	0.83557
LSSESHHGGSPIHWVLPAGMSAK	Q96MU7	YTH domain-containing protein 1	YTHDC1	Q96MU7 1×Phospho [S424(100)]	2939.46	6.49	1	65.5	93.5	86.1	56.2	80.3	93.6	0.9388	0.73514
RSDSMTFLGCIPPNPFEVPLAEAIPLADQPHLLQPNAR	O95071	E3 ubiquitin-protein ligase UBR5	UBR5	O95071 1×Phospho [S2028(98.9)]	4537.26	3.8	1	30.9	23.3	27.3	34.4	18.8	23.3	0.93865	0.761509
AISSPTVSR	O94811	Tubulin polymerization-promoting protein	TPPP	O94811 1×Phospho [S160(99.5)]	1226.63	1.94	1	79.5	84.4	65.9	66.8	70.1	78.8	0.938642	0.515145
LPSPEPSMSPK	O43303	Centriolar coiled-coil protein of 110 kDa	CCP110	O43303 1×Phospho [S372(100)]	1723.87	2.7	2	158.9	168.9	159.5	157.6	134.4	165.4	0.938641	0.36914
DRSPIRGSPR	Q9HCD5	Nuclear receptor coactivator 5	NCOA5	Q9HCD5 1×Phospho [S29(100)]	1449.75	3.28	2	246.7	253.2	252.9	257.3	193.8	255.5	0.938629	0.503642
KRAPSPLPK	Q9BSL1	Ubiquitin-associated domain-containing protein 1	UBAC1	Q9BSL1 1×Phospho [S98(100)]	1761.08	2.59	2	128.9	116.5	142.3	118.7	119.8	125.4	0.938612	0.362929
SSLETLEDIEENAPLRR	Q8TDN4	CDK5 and ABL1 enzyme substrate 1	CABLES1	Q8TDN4 1×Phospho [S291(99.3)]	2281.13	4.25	1	100.5	87.6	109.8	98.7	91.5	89.4	0.93857	0.434249
RHPKGEEGSDDDETENGPKPK	Q6PD62	RNA polymerase-associated protein CTR9 homolog	CTR9	Q6PD62 1×Phospho [S970(100)]	3318.68	2.73	1	39.1	71.3	50.6	49.9	48.5	52.7	0.938509	0.745861
FIHQQPQSSSPVYGSSAK	P49023	Paxillin	PXN	P49023 1×Phospho [S85(99.5)]	2486.25	4.54	1	89.8	97.4	95	91.1	66.9	106.8	0.938342	0.649337
KAESPVKEEAVAEVVTITK	P07197	Neurofilament medium polypeptide	NEFM	P07197 1×Phospho [S736(100)]	3024.74	7.27	2	433.2	443.5	508.8	478.8	315.6	505.6	0.938289	0.67875
EKEVDGLLTSEPMGSPVSSK	Q8WWM7	Ataxin-2-like protein	ATXN2L	Q8WWM7 1×Phospho [S594(100)]	2873.48	5.24	2	152.8	172.6	207.7	167.8	133.8	198.6	0.938285	0.67947
YVDEENSDGETSNHR	Q8N9T8	Protein KRI1 homolog	KRI1	Q8N9T8 1×Phospho [S136(100)]	2060.84	5.1	1	74.5	81.4	93.4	84.1	69.6	80.2	0.938227	0.505069
GPPSPPAPVMHSPSR	Q13573	SNW domain-containing protein 1	SNW1	Q13573 2×Phospho [S224(100); S232(99.5)]	1902.85	3.31	2	82.8	103.5	85.4	98.9	78.4	77.6	0.938167	0.588651
ASPAPGSGHPEGPGAHLDMNSLDR	O94826	Mitochondrial import receptor subunit TOM70	TOMM70	O94826 1×Phospho [S91(100)]	2695.21	5.91	2	97.2	126	136.7	118.3	79.1	140.2	0.938038	0.745985
EKADREVQAEQPSSSSPR	Q9Y388	RNA-binding motif protein, X-linked 2	RBMX2		2539.26	2.58	1	43.2	52.4	41.4	51.9	33.5	43.1	0.937956	0.676741
AESPESSAIESTQSTPQK	Q9NTI5	Sister chromatid cohesion protein PDS5 homolog B	PDS5B	Q9NTI5 1×Phospho [S1358(100)]	2415.17	5.47	3	372.2	330.1	290.3	382.7	220.6	327.7	0.937941	0.718891
RSETPPHWR	Q13427	Peptidyl-prolyl cis-trans isomerase G	PPIG	Q13427 1×Phospho [T358(100)]	1474.72	3.37	2	164.3	203	173.8	149.8	173.3	184.4	0.937904	0.509404
KWPQGAVPQLPPSAPATSEMTTTPERPR	P27708	CAD protein	CAD		3584.83	4.23	1	124.4	117.4	92.2	107.3	77	128.9	0.937725	0.71896
KESESEDSSDDEPLIKK	P35659	Protein DEK	DEK	P35659 2×Phospho [S306(100); S307(100)]	3012.49	5.43	2	352.9	488.7	489.3	436	361.5	450.5	0.937711	0.63018
SRSFDYNYRR	O75494	Serine/arginine-rich splicing factor 10	SRSF10	O75494 1×Phospho [S133(100)]	1672.78	2.63	1	129.7	132.2	134.5	127.7	113	131	0.937689	0.222357
[truncated: 2,251 more rows]
