# Supplementary material for: Excessive Inorganic Phosphate Burden Perturbed Intracellular Signaling: Quantitative Proteomics and Phosphoproteomics Analyses
Source: Front Nutr. 2022 Jan 14;8:765391. doi: 10.3389/fnut.2021.765391 (PMC8795896; doi:10.3389/fnut.2021.765391)
Supplement: Supplementary file 6 [file Table_6.XLSX]

## Sheet: Sheet1
Table S6. Comparison of protein fold change between 40mM and 1mM Pi treated cells
Accession	Description	Gene ID	MW [kDa]	Pep #	Cov[%]	# PSMs	1-1	1-2	1-3	40-1	40-2	40-3	Ratio 40/1	Ttest(p)
P02765	Alpha-2-HS-glycoprotein		39.3	4	7.08447	5	270.9	256.8	289.3	3312.6	3185.7	2526.4	11.0461	0.000359505
P07996	Thrombospondin-1	THBS1	129.3	6	5.47009	8	406.4	398.2	410.1	2288.2	2594.2	2347.4	5.95192	2.82898e-05
P07225	Vitamin K-dependent protein S	PROS1	75.1	1	1.18343	1	25.3	29.2	29.8	135.2	168.1	120.8	5.03084	0.00129241
P29279	CCN family member 2	CTGF	38.1	6	20.6304	6	247.4	245.5	244.4	1119.6	1284.7	1259.5	4.96921	4.526e-05
P00740	Coagulation factor IX	F9	51.7	2	3.90456	2	87.2	89.7	84.5	385.1	450.2	356.2	4.55815	0.000369929
P04004	Vitronectin	VTN	54.3	3	6.06695	6	450.9	461.5	433.8	1958.4	2060.2	1950.6	4.43411	1.82359e-06
P00742	Coagulation factor X	F10	54.7	3	5.94262	4	187	179.1	204.5	803.3	885.6	812	4.38293	1.88291e-05
P02042	Hemoglobin subunit delta	HBD	16	1	6.12245	3	119.2	126.6	149.8	543.2	695.4	460.9	4.29601	0.00329967
P69905	Hemoglobin subunit alpha	HBA2	15.2	2	15.493	4	289.5	289.8	318	883.1	1040	956	3.20863	0.000140228
P05204	Non-histone chromosomal protein HMG-17	HMGN2	9.4	7	52.2222	10	2389.7	1844.5	1140.1	5005.7	5765.7	5365.6	3.00262	0.00106038
Q9ULX9	Transcription factor MafF	MAFF	17.7	1	4.26829	1	180.4	188	162.7	486.5	487.7	484	2.74562	2.15598e-06
O00622	CCN family member 1	CYR61	42	4	9.97375	4	351.8	363.6	326.6	763.9	823.1	833.2	2.32265	4.54513e-05
P63313	Thymosin beta-10	TMSB10	5	3	31.8182	3	460.1	430.3	324.9	993.3	1143.7	630.9	2.27754	0.0304028
P21741	Midkine	MDK	15.6	5	41.958	5	682.9	710	724.2	1583.3	1455.5	1637.4	2.20878	0.000102857
P35443	Thrombospondin-4	THBS4	105.8	1	1.04058	1	198.1	196.6	224.7	428.7	484.6	446.7	2.19567	0.000195597
P18847	Cyclic AMP-dependent transcription factor ATF-3	ATF3	20.6	3	18.232	4	363.4	358.9	365.5	756.3	807.8	759.4	2.13596	1.63724e-05
Q7Z6R9	Transcription factor AP-2-delta	TFAP2D	49.5	1	1.99115	1	119.4	112.9	127.4	223.5	258.7	279.4	2.11732	0.00135459
Q96QD8	Sodium-coupled neutral amino acid transporter 2	SLC38A2	56	3	9.28854	4	380.3	392.2	411.3	750.4	872.5	880.4	2.11463	0.000516554
P05114	Non-histone chromosomal protein HMG-14	HMGN1	10.7	1	13	1	292.8	231.3	136.8	364.1	521.5	418.1	1.97261	0.0296569
P60903	Protein S100-A10	S100A10	11.2	2	26.8041	5	855	906.5	1144.6	1968	2067.7	1600.4	1.9394	0.00560196
Q14517	Protocadherin Fat 1	FAT1	506	1	0.21796	1	12.7	15.4	14.3	25	27.5	29.1	1.92453	0.000790709
O75131	Copine-3	CPNE3	60.1	15	33.3333	32	3779.4	3783.5	4300.5	7720.2	7772.4	7168.6	1.91018	0.00015622
Q15800	Methylsterol monooxygenase 1	MSMO1	35.2	1	4.77816	2	225.1	215.6	262.3	457.2	512.3	350.9	1.87824	0.0141384
P10909	Clusterin	CLU	52.5	4	13.8085	7	453.7	469.2	486.8	892	903.7	846.4	1.87423	3.26835e-05
Q9NZJ4	Sacsin	SACS	520.8	3	1.13562	4	445.4	551.6	717	1095.9	1216.6	863.1	1.85274	0.0201935
P08133	Annexin A6	ANXA6	75.8	33	58.5438	42	3542.5	3614.2	4022.4	6744.9	7215.1	6415.1	1.82261	0.000374309
P02774	Vitamin D-binding protein		52.9	2	6.32911	2	180.7	201	195.6	315.7	366.2	359.6	1.80409	0.000802781
P02749	Beta-2-glycoprotein 1	APOH	38.3	1	2.6087	2	235.5	261.2	279.9	541.7	465.4	388.8	1.79745	0.0109061
Q01085	Nucleolysin TIAR	TIAL1	41.6	7	22.6667	9	64.4	75.2	111.9	156.5	154.3	139	1.78847	0.012704
Q9UHI8	A disintegrin and metalloproteinase with thrombospondin motifs 1	ADAMTS1	105.3	4	4.55016	5	517.2	525.8	574.5	955	961.6	973	1.78646	2.1925e-05
P13747	HLA class I histocompatibility antigen, alpha chain E		40	6	22.905	12	54.8	52.6	59.9	97.2	92.8	107	1.77525	0.000789316
Q9Y2S6	Translation machinery-associated protein 7	TMA7	7.1	1	15.625	1	214.2	169.2	99.1	254.6	294.2	272.8	1.7028	0.0330923
P16035	Metalloproteinase inhibitor 2	TIMP2	24.4	3	12.7273	3	356	358	377.4	601.7	619.9	619.2	1.68664	1.02752e-05
P17844	Probable ATP-dependent RNA helicase DDX5	DDX5	69.1	44	54.2345	94	12948.4	14072.5	13518.9	21689.9	23669.7	22929.1	1.68449	0.000152607
Q96ND0	Protein FAM210A	FAM210A	30.8	3	8.08824	3	855.7	846.5	971.7	2342.4	1127.7	967.9	1.65975	0.248603
P61009	Signal peptidase complex subunit 3	SPCS3	20.3	2	11.1111	2	319	343.4	391.9	591.2	662.1	495.1	1.65835	0.0119507
Q04695	Keratin, type I cytoskeletal 17	KRT17	48.1	34	67.3611	65	12035.3	13085.3	13412.8	21105.2	21823.5	20186.4	1.63793	0.000201846
Q9Y2G3	Probable phospholipid-transporting ATPase IF	ATP11B	134.1	1	1.86916	1	22.1	20.1	25.6	39.6	38.5	32.1	1.62537	0.00759194
P84090	Enhancer of rudimentary homolog	ERH	12.3	5	38.4615	11	1477.4	1583.4	1772.4	2764	2877.8	2141.9	1.61047	0.0158181
Q96HQ2	CDKN2AIP N-terminal-like protein	CDKN2AIPNL	13.2	2	8.62069	2	519.1	601.9	735.9	1058.3	1087.2	832	1.60348	0.0218595
P58107	Epiplakin		555.3	103	50	233	16241.3	17529	17196.1	26442.5	26677.6	27818	1.58807	6.3919e-05
P02545	Prelamin-A/C	LMNA	74.1	50	56.1747	87	13443.2	14557.8	14678.1	22484.1	23506.6	20967.7	1.56888	0.000636424
Q96RD7	Pannexin-1	PANX1	48	1	5.16432	1	27.2	30.6	28.3	47.5	46.1	41	1.5633	0.00187233
Q9HCD5	Nuclear receptor coactivator 5	NCOA5	65.5	20	41.2781	21	2569	2769.1	2697.9	3560	5462.8	3536.5	1.56288	0.0782947
Q7L5D6	Golgi to ER traffic protein 4 homolog	GET4	36.5	1	4.58716	2	27.2	19.5	29.8	43	43.8	32.7	1.56209	0.0386786
Q8IW50	Protein FAM219A	FAM219A	20.4	1	8.64865	1	34.8	45.3	37.1	74.8	58.3	47.9	1.54437	0.0656889
Q9NVA1	Ubiquinol-cytochrome-c reductase complex assembly factor 1	UQCC	34.6	3	12.0401	3	150.4	139.2	192.5	267.3	278.7	198.5	1.54429	0.0427885
Q8NHZ8	Anaphase-promoting complex subunit CDC26	CDC26	9.8	2	24.7059	2	128	131.5	150.1	264.1	185	181.8	1.54028	0.0566388
O15440	Multidrug resistance-associated protein 5	ABCC5	160.6	1	1.39179	1	8	10	11.8	16.1	16.6	12.9	1.5302	0.029946
Q8NBN3	Transmembrane protein 87A	TMEM87A	63.4	2	3.78378	2	70.8	73.2	77	111.7	124	101.9	1.5276	0.00425767
O00422	Histone deacetylase complex subunit SAP18	SAP18	17.6	10	52.9412	20	4494.1	4696.2	4765.4	6945.3	7375.6	6866.2	1.51817	0.000172006
P37268	Squalene synthase	FDFT1	48.1	12	34.7722	19	1639.8	1702.1	1795	2661.7	2729.2	2404.5	1.51753	0.00123272
Q07021	Complement component 1 Q subcomponent-binding protein, mitochondrial	C1QBP	31.3	11	62.766	120	4205.6	4677	5300	7470.4	7841.4	6205.3	1.51715	0.014168
P50995	Annexin A11	ANXA11	54.4	17	32.0792	32	3989.4	4127.2	4388.3	6267.5	6769.7	5932.9	1.51701	0.00133252
Q15717	ELAV-like protein 1	ELAVL1	36.1	15	49.6933	26	3538.2	3724.3	4340.5	5978.7	6536.7	5070.2	1.51561	0.0153647
Q9Y6I4	Ubiquitin carboxyl-terminal hydrolase 3	USP3	58.9	1	1.53846	1	106	104.6	122.5	164.6	171.1	166.7	1.50826	0.000739166
O43505	Beta-1,4-glucuronyltransferase 1	B3GNT1	47.1	7	22.1687	9	562.2	610.3	676.2	959.5	958.5	868.6	1.50733	0.00220288
Q15427	Splicing factor 3B subunit 4	SF3B4	44.4	4	16.2736	7	558.7	563.1	728.4	961.8	971.3	855.7	1.5073	0.00953111
P52655	Transcription initiation factor IIA subunit 1	GTF2A1	41.5	2	7.44681	5	125.8	133.6	148.5	217.9	208.9	187.1	1.50503	0.00371938
Q969F1	General transcription factor 3C polypeptide 6	GTF3C6	24	1	7.04225	2	41	39.4	54.5	71	68.6	62.1	1.49518	0.0152836
P04844	Dolichyl-diphosphooligosaccharide--protein glycosyltransferase subunit 2	RPN2	69.2	13	25.6735	21	1841.8	1840.2	2193	3002.9	3189.7	2580.7	1.49333	0.010872
P00414	Cytochrome c oxidase subunit 3	COX3	29.9	1	5.36398	1	115.2	145.7	191.1	241.7	266.3	165.9	1.49093	0.119142
P14373	Zinc finger protein RFP	TRIM27	58.5	1	2.33918	1	106.4	100.4	106.6	145.7	161	160.4	1.49043	0.000689034
P10114	Ras-related protein Rap-2a	RAP2A	20.6	5	28.9617	7	45.2	43.9	58.1	77.9	69.8	70.9	1.48505	0.0101651
Q9BXF3	Cat eye syndrome critical region protein 2	CECR2	164.1	2	2.29111	2	17.8	19.6	13.2	23.9	28.5	22.6	1.48221	0.035833
P22626	Heterogeneous nuclear ribonucleoproteins A2/B1	HNRNPA2B1	37.4	33	77.6204	365	23653	27314.5	29801.6	39567.4	42881	37250.4	1.48199	0.00584107
O75152	Zinc finger CCCH domain-containing protein 11A	ZC3H11A	89.1	21	27.7778	25	4215.3	4477.8	4053.2	5903.2	6341	6643.2	1.48179	0.00117316
A6NKT7	RanBP2-like and GRIP domain-containing protein 3	RGPD3	197.4	26	13.3106	36	266.7	283.6	264.6	530.9	334.9	333.9	1.47221	0.12295
P00747	Plasminogen	PLG	90.5	2	2.71605	4	393.8	416	393.7	556.8	628.2	579.3	1.46597	0.00111604
O43852	Calumenin	CALU	37.1	13	47.9365	21	2933.2	2835.4	3279.5	4512.7	4636.3	4114.6	1.4659	0.00246714
Q71RG4	Transmembrane and ubiquitin-like domain-containing protein 2	TMUB2	33.8	2	10.9034	2	266.4	289.7	274.3	416	395	403.5	1.46255	0.000152301
P07355	Annexin A2	ANXA2	38.6	32	67.5516	123	13309.7	14420.3	14662.1	20644.7	22068.6	19083.7	1.45775	0.00250173
Q96AE7	Tetratricopeptide repeat protein 17	TTC17	129.5	2	2.36635	2	164.6	187.6	178.6	252.7	252.2	268.2	1.45648	0.00068672
Q15629	Translocating chain-associated membrane protein 1	TRAM1	43	1	5.34759	1	88.9	90.2	89.4	117.1	143.9	128.8	1.45177	0.00648871
P51991	Heterogeneous nuclear ribonucleoprotein A3	HNRNPA3	39.6	28	53.1746	102	9629.3	11806.8	13057.6	17267.9	18054.8	14747.7	1.45158	0.0213318
Q02930	Cyclic AMP-responsive element-binding protein 5	CREB5	56.9	2	5.90551	2	205	228.1	206	295.8	301.8	327.2	1.44703	0.00146465
P09234	U1 small nuclear ribonucleoprotein C	SNRPC	17.4	4	30.1887	10	1632.4	1767.3	2029.6	2731.4	2857.1	2266.8	1.44683	0.0194767
P21246	Pleiotrophin	PTN	18.9	1	5.35714	1	148	163.3	147.2	209.7	223.5	229.9	1.44624	0.00100695
Q86XK2	F-box only protein 11	FBXO11	103.5	1	1.07875	1	51.6	52.4	47	71.1	71.9	74.9	1.44305	0.0003991
Q7L8L6	FAST kinase domain-containing protein 5, mitochondrial	FASTKD5	86.5	5	7.32984	6	653	697.6	642.1	938.7	957.5	970.5	1.4386	0.000112823
Q15363	Transmembrane emp24 domain-containing protein 2	TMED2	22.7	5	21.8905	8	1468.3	1562.9	1884.5	2387.7	2674.4	1973.8	1.43131	0.041782
Q03164	Histone-lysine N-methyltransferase 2A	KMT2A	431.5	4	1.53691	4	58	58	44.8	83.3	73.4	73.4	1.43097	0.0136958
Q5BJF2	Sigma intracellular receptor 2	TMEM97	20.8	2	10.2273	2	152.4	141.1	171.2	229.6	245.8	188.7	1.42909	0.0254527
O75496	Geminin	GMNN	23.6	3	17.7033	3	526.6	504.8	558.5	714	803.2	753.7	1.42833	0.00166582
P02768	Serum albumin	ALB	69.3	3	4.5977	6	1335.9	1179.5	1277.3	1830.1	1791.3	1792.2	1.42737	0.000337242
Q92520	Protein FAM3C	FAM3C	24.7	7	33.0396	9	1122.8	1188.7	1239.8	1667.5	1663.3	1730.9	1.42531	0.000236395
P14866	Heterogeneous nuclear ribonucleoprotein L	HNRNPL	64.1	24	58.2343	69	13942.4	15213.7	14833.3	20255.3	21876.8	20533.7	1.42457	0.000575985
O14795	Protein unc-13 homolog B	UNC13B	180.6	1	0.817096	1	19.8	24.3	34	38.2	35.7	37.1	1.42125	0.0613727
Q96JG6	Syndetin	CCDC132	111.1	1	2.48963	1	11.4	9.8	13.7	17.1	18	14.5	1.4212	0.0337052
Q2TAY7	WD40 repeat-containing protein SMU1	SMU1	57.5	12	26.1209	22	4512.6	4526	4635.4	6370.6	6497.3	6438.4	1.4119	3.90871e-06
Q9P086	Mediator of RNA polymerase II transcription subunit 11	MED11	13.1	2	22.2222	2	345	385	389.1	532.1	567.6	478.7	1.41042	0.0064963
O15392	Baculoviral IAP repeat-containing protein 5	BIRC5	16.4	7	67.6056	11	796.1	895.6	885.7	1200.2	1223.2	1210	1.40972	0.000404469
Q2M1P5	Kinesin-like protein KIF7	KIF7	150.5	3	4.09531	4	423.9	426.9	547.8	656.8	796.7	518	1.40962	0.101701
P08047	Transcription factor Sp1	SP1	80.6	6	11.0828	7	749.7	821.4	879	1154.3	1135.5	1159.5	1.40782	0.000943859
Q9BWF3	RNA-binding protein 4	RBM4	40.3	23	55.7692	40	5309.2	5977	6115.8	8162.5	8535.1	7741.2	1.40437	0.00227685
P98155	Very low-density lipoprotein receptor	VLDLR	96	1	1.03093	1	227.4	254.8	245.6	326.2	357.2	337.8	1.40313	0.00127605
Q15293	Reticulocalbin-1	RCN1	38.9	18	63.142	34	6921.4	6589.9	7511.5	10121	10206.8	9167.2	1.403	0.00274566
P05412	Transcription factor AP-1	JUN	35.7	6	25.9819	11	1295.5	1371.3	1412	1865.1	1894.5	1962.4	1.40286	0.000254039
Q9UBR2	Cathepsin Z	CTSZ	33.8	6	29.0429	10	1094.1	1029.2	1190.6	1688.8	1595.5	1361.7	1.40197	0.0147132
Q5TKA1	Protein lin-9 homolog	LIN9	61.9	1	2.76753	1	47.5	43.3	46.3	63.8	65.4	62.9	1.40117	0.000223611
P62328	Thymosin beta-4	TMSB4X	5	3	43.1818	3	334.9	264.2	241	389.1	461.8	325.7	1.40055	0.0813992
O14657	Torsin-1B	TOR1B	38	5	10.119	5	821.5	792.3	865.9	1201.2	1197.5	1070.7	1.39912	0.00233624
Q9BVT8	Transmembrane and ubiquitin-like domain-containing protein 1	TMUB1	26.2	2	8.94309	2	216.4	241.9	238.1	329.9	332	312.2	1.39877	0.00079444
Q99942	E3 ubiquitin-protein ligase RNF5	RNF5	19.9	4	21.1111	4	601.3	670.7	661.5	879.1	888	937.1	1.3986	0.000812371
Q9BT40	Inositol polyphosphate 5-phosphatase K	INPP5K	51.1	1	2.23214	1	106.4	104.1	110.5	158.5	155.5	134.4	1.39688	0.00555368
Q9UK45	U6 snRNA-associated Sm-like protein LSm7	LSM7	11.6	4	46.6019	10	229.6	235.9	267.7	360.1	349.3	314.7	1.39675	0.00582232
P43007	Neutral amino acid transporter A	SLC1A4	55.7	1	2.06767	1	88.6	89.1	102.1	136.5	139.8	114.5	1.39671	0.0152037
Q7Z7F0	KH homology domain-containing protein 4	KIAA0907	64.8	2	4.23453	2	563	556.1	588	785.3	850.2	747.7	1.39605	0.00201158
Q5SWX8	Protein odr-4 homolog	C1orf27	51.1	4	10.793	4	272.5	258.1	290.8	387.3	383.1	376.3	1.39603	0.000408871
Q08211	ATP-dependent RNA helicase A	DHX9	140.9	52	44.7244	134	21105	22022.9	22462	29650.9	31852	30048.5	1.39582	0.000387619
Q8TCT9	Minor histocompatibility antigen H13	HM13	41.5	5	14.3236	6	1051.6	1042.6	1192.5	1612.4	1763	1212	1.39575	0.0647282
Q9NVH6	Trimethyllysine dioxygenase, mitochondrial	TMLHE	49.5	4	9.50119	5	231.7	235.2	263.1	357.6	322.3	338.3	1.39479	0.00251817
Q07820	Induced myeloid leukemia cell differentiation protein Mcl-1	MCL1	37.3	2	7.71429	3	42.9	40.2	37.7	54.3	60.7	53.3	1.39321	0.00458486
P17152	Transmembrane protein 11, mitochondrial	TMEM11	21.5	5	21.3542	7	779.2	777.7	860.5	1163.7	1197	1006.1	1.39274	0.00819068
O00505	Importin subunit alpha-4	KPNA3	57.8	6	10.3647	6	127.2	138.3	169.5	207.3	233.7	164.3	1.39149	0.0760674
Q7Z3B4	Nucleoporin p54	NUP54	55.4	13	28.4024	18	2162.8	2206.9	2411.5	3219.9	3219.9	2990.3	1.39062	0.00123146
Q8NDI1	EH domain-binding protein 1	EHBP1	139.9	1	1.46223	1	29.8	35.1	30.9	45.8	47.1	40.3	1.3904	0.00911419
Q9UQR0	Sex comb on midleg-like protein 2	SCML2	77.2	11	19.2857	12	1099.3	1149	1267.2	1577.8	1724.5	1574.1	1.38711	0.00295857
P29558	RNA-binding motif, single-stranded-interacting protein 1	RBMS1	44.5	3	7.63547	5	160.3	197	227.4	289.2	285.9	235.9	1.38704	0.0438362
Q9UBV8	Peflin	PEF1	30.4	3	7.39437	3	381.9	395.2	355.3	516	530	523.5	1.38599	0.000300829
Q9Y388	RNA-binding motif protein, X-linked 2	RBMX2	37.3	1	2.48447	1	267.4	263.1	301.2	425.9	447.8	278.8	1.38572	0.120824
Q14103	Heterogeneous nuclear ribonucleoprotein D0	HNRNPD	38.4	18	36.0563	42	6882.8	8160.3	9827.7	12547.8	12946.5	8958.8	1.38528	0.104786
Q8NHH9	Atlastin-2	ATL2	66.2	9	19.8971	12	1143.1	1195.2	1215.1	1605.7	1673.3	1643	1.38515	9.58347e-05
Q9UBN6	Tumor necrosis factor receptor superfamily member 10D	TNFRSF10D	41.8	1	7.51295	2	21.6	15.9	23	27	29.6	27.2	1.38512	0.028877
Q6NTF9	Rhomboid domain-containing protein 2	RHBDD2	39.2	1	2.47253	1	300.8	307.7	337.2	442.8	481.6	384.2	1.38374	0.0164684
P05067	Amyloid-beta precursor protein	APP	86.9	15	21.4286	16	2261	2397	2317.7	3075.2	3308.6	3264.1	1.38307	0.000401798
Q9NWM8	Peptidyl-prolyl cis-trans isomerase FKBP14	FKBP14	24.2	2	11.3744	2	68.3	88.4	82.5	108.9	111.5	110.3	1.38253	0.00711503
Q9UBS4	DnaJ homolog subfamily B member 11	DNAJB11	40.5	12	34.6369	19	2245.1	2319	2420.8	3321.2	3376.1	2956.3	1.38207	0.00324807
Q6ZRP7	Sulfhydryl oxidase 2	QSOX2	77.5	6	10.6017	8	440.5	499.1	565.7	710.4	741.2	625.7	1.37999	0.0188912
P41219	Peripherin	PRPH	53.6	6	8.7234	83	253.5	268.6	263.1	356.6	354.8	370.5	1.37787	0.000118257
P20073	Annexin A7	ANXA7	52.7	13	27.6639	20	3855.8	3894.7	4171.4	5150.4	5835.9	5430.1	1.377	0.00253141
Q13443	Disintegrin and metalloproteinase domain-containing protein 9	ADAM9	90.5	2	3.2967	2	50.4	57.5	56.7	75.8	75.6	75.1	1.37606	0.000791681
P0DJ93	Small integral membrane protein 13	C6orf228	10.3	2	13.1868	5	435.2	466.1	449.7	597.4	618.3	640.1	1.37365	0.000380566
Q9UJC5	SH3 domain-binding glutamic acid-rich-like protein 2	SH3BGRL2	12.3	1	11.215	1	89.7	90.6	131.4	145.8	158.1	124.2	1.37344	0.0839407
P09661	U2 small nuclear ribonucleoprotein A'	SNRPA1	28.4	9	37.6471	16	2173.9	2173.6	2331.4	3064.2	3317.2	2783.3	1.37219	0.00704877
P20700	Lamin-B1	LMNB1	66.4	48	59.0444	167	16568.1	17648.4	17845.1	23388.5	24796.5	23151.6	1.37023	0.000584201
Q86WA6	Valacyclovir hydrolase	BPHL	32.5	4	7.90378	7	282.2	317.6	376.7	433.4	449.5	453.8	1.36887	0.0131642
P30048	Thioredoxin-dependent peroxide reductase, mitochondrial	PRDX3	27.7	9	39.0625	19	3663.7	3891.2	4306.3	5750.7	5975.6	4491	1.36726	0.0436326
Q9BS16	Centromere protein K	CENPK	31.6	2	15.6134	2	67	87.1	85.1	109	105.4	112.2	1.36538	0.0120977
Q96PK6	RNA-binding protein 14	RBM14	69.4	26	44.5441	55	6021.5	6669.9	6445.3	8600.9	9042.2	8484.5	1.36531	0.000794879
Q658Y4	Protein FAM91A1	FAM91A1	93.8	7	13.0072	8	93.1	84.4	134.8	154.2	153.8	118.3	1.36503	0.124333
Q7RTP6	[F-actin]-monooxygenase MICAL3	MICAL3	224.2	3	1.2987	3	343.6	360.5	385.2	509.1	524.4	451.7	1.36344	0.00636385
Q9NW64	Pre-mRNA-splicing factor RBM22	RBM22	46.9	15	41.4286	20	2092.4	2220.6	2340.2	3057.7	3051.9	2952.8	1.36211	0.000533465
P15531	Nucleoside diphosphate kinase A	NME1	17.1	7	58.5526	15	658.2	657.5	907.4	1082.4	1181	763.7	1.36166	0.150423
P62745	Rho-related GTP-binding protein RhoB	RHOB	22.1	6	40.3061	14	926.1	917.2	935.3	1250.4	1293.6	1232.5	1.35914	6.0866e-05
P52747	Zinc finger protein 143	ZNF143	68.9	2	4.07524	2	141.7	148.8	144.3	199.6	183.7	207.6	1.35902	0.00207322
Q9Y3B4	Splicing factor 3B subunit 6	SF3B14	14.6	7	52.8	11	1752.3	1745.1	1909.6	2401.2	2629.8	2312	1.35805	0.00404933
P09525	Annexin A4	ANXA4	35.9	16	53.2915	23	2129.1	2123.4	2298.6	2900	3050	2946.2	1.35797	0.000421798
Q9BQE4	Selenoprotein S	VIMP	21.2	2	6.87831	2	214.4	210.9	223.9	289.4	300.7	291.3	1.35767	0.000120785
Q9UI43	rRNA methyltransferase 2, mitochondrial	FTSJ2	27.4	1	2.84553	1	153.5	177	149.6	221	209.8	220.5	1.35659	0.00358204
Q8NFQ8	Torsin-1A-interacting protein 2	TOR1AIP2	51.2	9	28.2979	11	1132.2	1178.3	1254.6	1593.4	1676.1	1566.7	1.35654	0.000950612
Q8WUJ1	Neuferricin	CYB5D2	28.7	1	7.95455	1	19.6	28.7	25.2	42.5	28.9	28.3	1.35646	0.177327
O14524	Nuclear envelope integral membrane protein 1	TMEM194A	50.6	5	10.5856	6	459.9	503.4	565.2	702.1	726.2	643	1.35512	0.0099981
O43805	Sjoegren syndrome nuclear autoantigen 1	SSNA1	13.6	1	9.2437	1	147.8	135	140.5	194.7	186.5	192.3	1.35483	0.00035082
P57088	Transmembrane protein 33	TMEM33	28	2	6.07287	2	65.3	57.5	72.9	87.6	91.2	86.2	1.35411	0.00789017
Q9Y282	Endoplasmic reticulum-Golgi intermediate compartment protein 3	ERGIC3	43.2	4	10.9661	4	362.6	357.5	405.8	511	535.6	477.6	1.35376	0.00429163
O43493	Trans-Golgi network integral membrane protein 2		51	3	5.63674	3	319.4	335.4	326.7	447.5	463	417.1	1.35262	0.00126591
Q9UJV9	Probable ATP-dependent RNA helicase DDX41	DDX41	69.8	13	28.6174	18	1141.5	1265.4	1288.3	1643.4	1707.5	1644.4	1.35183	0.000996609
Q13888	General transcription factor IIH subunit 2	GTF2H2	44.4	2	9.36709	2	175.6	174.9	201	267.7	258.8	218.7	1.35122	0.0204288
Q96T88	E3 ubiquitin-protein ligase UHRF1	UHRF1	89.8	30	39.4704	42	6040	6272.6	6111.3	8063.3	8385.4	8445.4	1.35119	9.55116e-05
P30084	Enoyl-CoA hydratase, mitochondrial	ECHS1	31.4	12	43.1034	38	4761.6	4848.2	5101.9	6949.5	6891.4	6034.2	1.35097	0.00533314
Q9H2C0	Gigaxonin	GAN	67.6	4	8.0402	4	263.9	268.6	298.6	380.1	373.8	368.8	1.35086	0.00102071
P46013	Proliferation marker protein Ki-67	MKI67	358.5	138	54.0541	194	31122	29736	24250.5	37447.3	38895.8	38561.8	1.3501	0.0097763
O60282	Kinesin heavy chain isoform 5C	KIF5C	109.4	9	12.5392	17	52.1	59.7	63.4	71.8	84.3	80.3	1.34932	0.0147425
P15954	Cytochrome c oxidase subunit 7C, mitochondrial	COX7C	7.2	2	28.5714	4	1024.8	1040.5	1241.1	1560.3	1589.4	1309.5	1.34866	0.0271737
O15260	Surfeit locus protein 4	SURF4	30.4	2	6.69145	4	342.1	304.2	386.3	484.5	487.3	420.8	1.34863	0.0202757
P08195	4F2 cell-surface antigen heavy chain	SLC3A2	68	11	19.2063	15	1670.3	1794.6	1843.6	2343	2471.9	2342.8	1.34835	0.000782178
Q13242	Serine/arginine-rich splicing factor 9	SRSF9	25.5	18	60.6335	34	5862.6	6769.1	6797.2	8949.7	9304.4	7911.9	1.34676	0.0123331
P13645	Keratin, type I cytoskeletal 10	KRT10	58.8	5	7.53425	6	384.9	209.4	290.3	333.3	463.5	394.2	1.34637	0.181059
Q8IWP9	Coiled-coil domain-containing protein 28A	CCDC28A	30.3	2	11.3139	5	242.3	227.1	239.1	300.5	317.5	335.8	1.34622	0.00186765
Q8IWT6	Volume-regulated anion channel subunit LRRC8A	LRRC8A	94.1	6	9.50617	8	762.2	776.7	848.6	1071	1126.2	1014.5	1.34521	0.00279144
O95881	Thioredoxin domain-containing protein 12	TXNDC12	19.2	5	44.7674	12	1360.4	1407.3	1417.8	1932.2	1943.6	1753.4	1.34493	0.00168109
O43286	Beta-1,4-galactosyltransferase 5	B4GALT5	45.1	1	2.06186	1	98.1	106.7	100.9	136.3	132.4	142.4	1.34478	0.00080616
Q96JJ7	Protein disulfide-isomerase TMX3	TMX3	51.8	8	28.6344	15	1162.9	1199	1314	1684.5	1748	1509.6	1.34446	0.00754787
P09651	Heterogeneous nuclear ribonucleoprotein A1	HNRNPA1	38.7	28	68.2796	191	14742.4	17583.4	19783.8	23657.1	25580.1	20820.6	1.34443	0.0408837
P06307	Cholecystokinin	CCK	12.7	1	7.82609	2	576.1	637.2	554.5	907.5	795.4	672.2	1.34353	0.0488595
Q9GZL7	Ribosome biogenesis protein WDR12	WDR12	47.7	10	33.5697	15	1059.9	1102	1149.3	1498	1543	1407.6	1.3435	0.00133044
O75340	Programmed cell death protein 6	PDCD6	21.9	5	38.2199	7	448.6	450.1	480.8	633.6	619.4	597.8	1.34165	0.000443407
P61769	Beta-2-microglobulin	B2M	13.7	4	37.8151	6	759.4	881	1024.4	1222.3	1246.6	1105.1	1.34119	0.0263566
Q7Z3C6	Autophagy-related protein 9A	ATG9A	94.4	2	2.62217	3	30.4	31.2	27.2	40.9	37.6	40.5	1.34009	0.00329444
Q16352	Alpha-internexin	INA	55.4	18	37.4749	26	2259.5	2493.9	2395.8	3184.2	3165.8	3229.9	1.34	0.000328777
Q86XI2	Condensin-2 complex subunit G2	NCAPG2	130.9	1	0.699913	1	361.7	369.7	447.8	552.4	606.2	420	1.3387	0.0973861
Q12893	Transmembrane protein 115	TMEM115	38.2	2	11.6809	5	86.4	84.4	81.7	112.9	115.6	109.5	1.33861	0.000215667
Q8N511	Transmembrane protein 199	TMEM199	23.1	3	16.8269	5	346.5	345.1	350.4	462.9	461.5	470.4	1.33858	3.21542e-06
P02787	Serotransferrin	TF	77	1	2.00573	1	211.3	223.8	257.8	329.8	355.4	242.2	1.33843	0.10207
Q6ZU35	Cancer-related regulator of actin dynamics	KIAA1211	136.7	2	2.35199	2	11.2	17.4	17.5	25.3	15.2	21.2	1.33839	0.221857
Q8IVW6	AT-rich interactive domain-containing protein 3B	ARID3B	60.6	3	4.81283	3	1110	1100.3	1230.8	1531.7	1669.8	1404	1.33838	0.0113613
P46977	Dolichyl-diphosphooligosaccharide--protein glycosyltransferase subunit STT3A	STT3A	80.5	14	19.2908	26	3809.3	4009.4	4470.2	5574	5883	4986.4	1.33807	0.0134237
Q15583	Homeobox protein TGIF1	TGIF1	43	1	1.74564	1	116.7	139.5	139	176.1	180	172.7	1.33806	0.00467172
Q14980	Nuclear mitotic apparatus protein 1	NUMA1	238.1	134	64.3026	210	29358.2	31044.6	30107.4	40234.4	40186.8	40568	1.33675	3.52878e-05
Q13557	Calcium/calmodulin-dependent protein kinase type II subunit delta	CAMK2D	56.3	9	29.0581	20	1172.4	1144.8	1293.3	1591.9	1578.5	1655.9	1.33674	0.00140702
Q9UKK3	Protein mono-ADP-ribosyltransferase PARP4	PARP4	192.5	1	1.16009	1	38.8	34.9	38.2	56.4	44.9	48.2	1.33601	0.0259307
Q92610	Zinc finger protein 592	ZNF592	137.4	1	1.10497	2	17.1	15.9	22.5	22.9	25.4	25.8	1.33514	0.049384
O75844	CAAX prenyl protease 1 homolog	ZMPSTE24	54.8	6	10.9474	7	1513.6	1684.3	1774.5	2115.1	2369.3	2146.5	1.33354	0.00752279
P11021	Endoplasmic reticulum chaperone BiP	HSPA5	72.3	45	58.8685	183	22228.6	22123.6	22366.8	30124.8	31048.9	27787.7	1.33337	0.00159239
Q7KYR7	Butyrophilin subfamily 2 member A1	BTN2A1	59.6	5	14.9905	7	920.8	988.6	986.6	1277	1359.5	1219.5	1.33149	0.00230547
O75787	Renin receptor	ATP6AP2	39	6	23.1429	7	840.7	866.7	853.2	1135.3	1118.6	1152.9	1.33047	2.2314e-05
P62341	Thioredoxin reductase-like selenoprotein T	SELT	22.3	1	6.66667	1	42.1	37.8	47.3	56.7	60.9	51.4	1.32862	0.0230459
Q92504	Zinc transporter SLC39A7	SLC39A7	50.1	3	6.82303	4	1219.9	1266.4	1251.7	1656.7	1776.8	1532.1	1.32841	0.00472304
P29317	Ephrin type-A receptor 2	EPHA2	108.2	10	16.8033	10	471.9	495.2	484.2	623.6	631.6	671.2	1.32736	0.000610838
Q9UBI6	Guanine nucleotide-binding protein G(I)/G(S)/G(O) subunit gamma-12	GNG12	8	5	76.3889	6	388.2	403.7	424.7	564.2	594.6	455.8	1.32714	0.0378575
P67812	Signal peptidase complex catalytic subunit SEC11A	SEC11A	20.6	11	35.1955	12	1435.6	1524.3	1487.1	2027.6	2076.8	1797	1.32705	0.00574223
Q6DD88	Atlastin-3	ATL3	60.5	7	20.8872	10	724.1	735.6	813.9	1017.4	1045	951.6	1.32565	0.00335777
Q8IWU2	Serine/threonine-protein kinase LMTK2	LMTK2	164.8	2	1.13107	2	133.9	116.7	133.7	164	167.4	177.9	1.32527	0.00414712
P36969	Phospholipid hydroperoxide glutathione peroxidase	GPX4	22.2	4	16.2437	4	196.8	215.4	247.3	289	309.9	274.8	1.32479	0.0163602
O75694	Nuclear pore complex protein Nup155	NUP155	155.1	32	29.1157	44	4367.1	4460.2	4895.4	6155.8	6269.4	5736.5	1.32348	0.00298901
Q9BTL3	RNA guanine-N7 methyltransferase activating subunit	FAM103A1	14.4	3	30.5085	3	184.5	191.7	188	256	244.3	245.7	1.32223	0.000138472
O14965	Aurora kinase A	AURKA	45.8	4	16.3772	5	205.2	219.7	229.7	295.3	284.7	284.9	1.32126	0.000902736
O00116	Alkyldihydroxyacetonephosphate synthase, peroxisomal	AGPS	72.9	24	44.3769	33	3768	3832.1	4021.1	5073	5333.1	4947.8	1.3212	0.000804887
Q9NVP1	ATP-dependent RNA helicase DDX18	DDX18	75.4	14	24.1791	23	2636	2452.9	2480.2	3508.9	3301.6	3176	1.31938	0.00201609
P61803	Dolichyl-diphosphooligosaccharide--protein glycosyltransferase subunit DAD1	DAD1	12.5	1	10.6195	1	172.5	189.1	212.4	251.8	288.2	217	1.31882	0.0609432
Q15041	ADP-ribosylation factor-like protein 6-interacting protein 1	ARL6IP1	23.3	2	17.734	2	118.1	118.8	138.9	164.8	195.2	135.4	1.31825	0.0982254
Q92841	Probable ATP-dependent RNA helicase DDX17	DDX17	80.2	41	50.2058	100	12235.4	12915.1	12750.4	16089.5	16810.9	17047.1	1.31784	0.000341946
P27824	Calnexin	CANX	67.5	27	38.1757	52	10216.3	11240.9	11951.7	14880	15941.2	13174.1	1.31687	0.0206028
Q9Y3A6	Transmembrane emp24 domain-containing protein 5	TMED5	26	3	11.3537	6	577.9	638.8	677.2	856.8	851.4	785.8	1.31686	0.00557575
Q9BQ75	Protein CMSS1	CMSS1	31.9	4	12.5448	5	247.8	249.7	238.8	306.7	311.6	351.2	1.31672	0.00581874
Q8IWA4	Mitofusin-1	MFN1	84.1	4	8.77193	6	411.6	448.2	458.3	599.7	584.3	551	1.31629	0.00233662
Q5VT06	Centrosome-associated protein 350	CEP350	350.7	1	0.513314	1	26.4	23.9	26	36.3	26.6	37.5	1.31586	0.0855987
Q13503	Mediator of RNA polymerase II transcription subunit 21	MED21	15.6	4	56.25	7	150.5	152.1	157.1	201.9	220.4	182.5	1.31564	0.012165
P05026	Sodium/potassium-transporting ATPase subunit beta-1	ATP1B1	35	8	21.7822	11	3106	3263.2	3256.6	4017.2	4195.6	4446.9	1.31518	0.00168876
Q13148	TAR DNA-binding protein 43	TARDBP	44.7	11	35.7488	28	3658.5	3850.9	3997.1	5017.2	5240.6	4861.5	1.31398	0.00122098
P38919	Eukaryotic initiation factor 4A-III	EIF4A3	46.8	25	57.4209	52	5565.7	5516.2	6032.7	7516.3	7819.6	7150.4	1.31387	0.00213406
Q9UJ83	2-hydroxyacyl-CoA lyase 1	HACL1	63.7	4	7.78547	4	405.9	422.7	413.2	554.2	539.9	534.1	1.31116	7.49439e-05
Q86VU5	Catechol O-methyltransferase domain-containing protein 1	COMTD1	28.8	2	17.1756	2	17.2	19.2	13.5	21.5	17.8	26.1	1.31062	0.151997
Q9NP80	Calcium-independent phospholipase A2-gamma	PNPLA8	88.4	2	1.53453	2	248.1	257.5	334.8	367	427.8	306	1.30985	0.123606
Q9H9H4	Vacuolar protein sorting-associated protein 37B	VPS37B	31.3	2	12.2807	3	33.2	33.1	28.4	40.3	41	42.7	1.3094	0.00491469
P24752	Acetyl-CoA acetyltransferase, mitochondrial	ACAT1	45.2	20	47.541	39	6669.4	6972.2	7240.8	9414.8	9503.3	8419.4	1.30912	0.00501395
P11166	Solute carrier family 2, facilitated glucose transporter member 1	SLC2A1	54	1	2.03252	1	64.7	71.2	69.4	84.7	92.3	91.7	1.30882	0.00246537
O60281	Zinc finger protein 292	ZNF292	304.6	1	0.771208	1	41.6	35.5	35.7	48.5	49.9	49.2	1.30851	0.00473336
Q9Y221	60S ribosome subunit biogenesis protein NIP7 homolog	NIP7	20.4	3	20.5556	5	645.3	670.4	723.4	918.9	923	823.3	1.30705	0.0063727
Q13637	Ras-related protein Rab-32	RAB32	25	2	10.2222	2	195.1	201.4	209.7	273.2	278.9	239.9	1.3065	0.00858479
O00255	Menin	MEN1	68	3	9.5935	3	97.7	94.1	107.9	127	138.6	125.9	1.30631	0.00616884
Q9NZJ5	Eukaryotic translation initiation factor 2-alpha kinase 3	EIF2AK3	125.1	2	3.49462	2	247.1	253.2	288.8	333.2	344.1	353.4	1.30617	0.00483337
P17252	Protein kinase C alpha type	PRKCA	76.7	12	24.7024	13	1711.4	1793.3	1850.7	2200.9	2448.2	2345.4	1.30606	0.00267568
P30533	Alpha-2-macroglobulin receptor-associated protein	LRPAP1	41.4	19	46.4986	27	4104.7	4237.3	4267.3	5416.4	5490.9	5545.2	1.30479	3.31745e-05
Q96G25	Mediator of RNA polymerase II transcription subunit 8	MED8	29.1	3	12.6866	3	317.7	348.3	305.4	441	403.9	422.3	1.30451	0.00407732
Q562F6	Shugoshin 2	SGOL2	144.6	1	1.34387	1	68.8	65	57.9	81.3	87.6	81.1	1.30412	0.00718721
Q9BW72	HIG1 domain family member 2A, mitochondrial	HIGD2A	11.5	2	7.54717	2	295.9	310.5	362.4	421.1	480.1	362	1.30388	0.0684249
P04083	Annexin A1	ANXA1	38.7	21	58.3815	107	11365.8	11714.1	12445.8	14395.8	16429.8	15432.3	1.3021	0.00586121
Q15428	Splicing factor 3A subunit 2	SF3A2	49.2	9	18.319	15	2842.2	2459.5	2339.1	3474.3	3297.7	3174.9	1.30181	0.0117124
P30040	Endoplasmic reticulum resident protein 29	ERP29	29	11	54.4061	23	4004.1	3797.3	4058.7	5330.9	5243.2	4863.4	1.30163	0.0019038
Q8NE01	Metal transporter CNNM3	CNNM3	76.1	7	10.8911	8	829.3	923.2	909.3	1147.1	1180.5	1136.1	1.30126	0.00114472
Q9NU23	LYR motif-containing protein 2	LYRM2	10.4	3	29.5455	3	303.9	284.4	305.5	426	398.1	338.7	1.30096	0.0280883
Q9NQ55	Suppressor of SWI4 1 homolog	PPAN	53.2	6	20.7188	8	803	664.2	581.1	944.5	856.6	863.4	1.30083	0.0437365
Q9H490	Phosphatidylinositol glycan anchor biosynthesis class U protein	PIGU	50	1	2.29885	1	169	185.6	183.8	221.2	246	233.1	1.30071	0.00371163
P46937	Transcriptional coactivator YAP1	YAP1	54.4	2	6.94444	2	67.2	74.1	72.9	103.3	88.4	86.9	1.30065	0.0191218
P55795	Heterogeneous nuclear ribonucleoprotein H2	HNRNPH2	49.2	19	49.2205	143	1316.1	1381.6	1407.8	1765.3	1819.3	1750.8	1.29957	0.000281466
Q9H492	Microtubule-associated proteins 1A/1B light chain 3A	MAP1LC3A	14.3	1	5.78512	1	107	106.3	124.6	143.6	166.3	129.2	1.2995	0.0523326
O43189	PHD finger protein 1	PHF1	62.1	1	1.94004	1	72.7	71.6	68.8	90.7	97.7	88.3	1.29845	0.00224916
Q9H0U3	Magnesium transporter protein 1	MAGT1	38	7	18.209	10	1262.4	1327.6	1452.4	1787.6	1841.6	1619.2	1.29834	0.0099289
P49454	Centromere protein F		357.3	38	14.194	42	3073.2	3308.3	3272.9	4133.7	4263.8	4136.7	1.29829	0.000347435
P52597	Heterogeneous nuclear ribonucleoprotein F	HNRNPF	45.6	17	57.1084	111	4248.8	4730	4569.3	5876.8	6110.9	5601.4	1.29827	0.0027346
Q08AF3	Schlafen family member 5	SLFN5	101	2	3.0303	2	38.3	49	52.5	57.5	62.8	60.9	1.29614	0.0385128
O94901	SUN domain-containing protein 1	SUN1	90	17	27.5862	18	1707.5	1701.4	1784.4	2212.8	2302.1	2215.3	1.29594	0.000207769
Q9H7H0	Methyltransferase-like protein 17, mitochondrial	METTL17	50.7	1	2.85088	1	56.6	63.4	58.8	84.2	69.4	78.1	1.29586	0.0204531
P55769	NHP2-like protein 1	NHP2L1	14.2	5	42.9688	9	1720.3	1773.3	1841.3	2367.8	2214.1	2330.3	1.29566	0.000822248
Q8NBQ5	Estradiol 17-beta-dehydrogenase 11	HSD17B11	32.9	2	7.66667	3	56.6	50.7	60.5	71.7	75.4	70.3	1.29559	0.00688774
Q6I9Y2	THO complex subunit 7 homolog	THOC7	23.7	5	29.902	5	773	778.1	876.2	1066.6	1085.3	991.9	1.29518	0.00561755
P39656	Dolichyl-diphosphooligosaccharide--protein glycosyltransferase 48 kDa subunit	DDOST	50.8	11	32.0175	22	2559	2477.6	2716.7	3438.1	3502.5	3098.5	1.29482	0.006068
Q14534	Squalene monooxygenase	SQLE	63.9	2	6.62021	3	59.3	71	78.1	89.3	95.7	84.8	1.29463	0.0318437
O15269	Serine palmitoyltransferase 1	SPTLC1	52.7	12	30.8668	17	2055.5	2148.9	2096.6	2711.3	2783.7	2660.5	1.29432	0.000160068
P04843	Dolichyl-diphosphooligosaccharide--protein glycosyltransferase subunit 1	RPN1	68.5	29	51.0708	133	8138.5	8457.1	8726.9	11024.7	11375.2	10372.1	1.29419	0.00186003
Q8WVM7	Cohesin subunit SA-1	STAG1	144.3	2	3.10016	2	95.8	96.9	110.5	134.3	134.1	123.8	1.29354	0.00717846
Q9BQI0	Allograft inflammatory factor 1-like	AIF1L	17.1	3	24.6667	3	404.7	405.2	474.9	575.1	602.7	483.7	1.2932	0.0428221
Q9BRT6	Protein LLP homolog	LLPH	15.2	2	18.6047	2	176	181.2	217.7	267.1	266.6	209.6	1.29292	0.0724587
P04179	Superoxide dismutase [Mn], mitochondrial		24.7	7	32.8829	11	2120.9	1920	2202.2	2806.7	2913.6	2349.7	1.29263	0.0339045
P62304	Small nuclear ribonucleoprotein E	SNRPE	10.8	2	40.2174	8	78.6	81.9	82.6	123.2	101.8	89.2	1.29247	0.0768264
Q99470	Stromal cell-derived factor 2	SDF2	23	6	29.3839	7	2340.9	2477.6	2299.3	3012.9	3068.4	3114.9	1.292	0.000351505
Q92547	DNA topoisomerase 2-binding protein 1	TOPBP1	170.6	6	5.84757	7	1099.9	1150.9	1253.9	1480.7	1622.2	1423.1	1.29141	0.0102645
Q9Y639	Neuroplastin	NPTN	44.4	6	14.3216	11	2113.8	2311.5	2339.1	2809.6	2968.1	2944.2	1.28938	0.00164834
Q8IX01	SURP and G-patch domain-containing protein 2	SUGP2	120.1	28	35.8595	35	4521.4	4656.1	4403.8	5706.4	5845.3	5953.2	1.2889	0.000213704
P05023	Sodium/potassium-transporting ATPase subunit alpha-1	ATP1A1	112.8	47	47.3118	187	16422.1	17289	17598.2	22012.1	22755	21361	1.28881	0.000764093
P29084	Transcription initiation factor IIE subunit beta	GTF2E2	33	4	20.9622	7	318.5	310.8	361.2	432.1	413.8	430.5	1.28864	0.00469434
O00560	Syntenin-1	SDCBP	32.4	6	30.5369	7	457.2	457.2	472.8	587.3	629.8	570.4	1.28857	0.00192728
P51553	Isocitrate dehydrogenase [NAD] subunit gamma, mitochondrial	IDH3G	42.8	7	23.1552	8	898.2	896.8	923.7	1202.1	1168.9	1132	1.28848	0.00028988
P31949	Protein S100-A11	S100A11	11.7	5	30.4762	9	2280	2454.4	2688.2	3047.2	3482.1	3033.4	1.28832	0.0194992
P30101	Protein disulfide-isomerase A3	PDIA3	56.7	29	57.2277	78	11200.3	11204	11538.7	14814.6	14892.8	14016.8	1.28817	0.000414958
P37198	Nuclear pore glycoprotein p62	NUP62	53.2	9	22.6054	17	1556.5	1558.2	1622.6	2031.7	2040.7	2028.7	1.28789	3.27089e-05
O94925	Glutaminase kidney isoform, mitochondrial	GLS	73.4	11	21.8236	19	1998.8	1941.6	2070.7	2614.6	2656.2	2469.2	1.28762	0.00105558
Q15005	Signal peptidase complex subunit 2	SPCS2	25	8	37.6106	13	1256.5	1318.7	1325.3	1654.5	1700.8	1664.5	1.28696	0.0001379
Q08209	Serine/threonine-protein phosphatase 2B catalytic subunit alpha isoform	PPP3CA	58.6	5	9.78887	7	266.5	257.5	288.7	371.6	346.3	328	1.28694	0.00771284
O43172	U4/U6 small nuclear ribonucleoprotein Prp4	PRPF4	58.4	16	39.4636	21	1924.3	1917	2086.3	2534.3	2549	2539.9	1.28605	0.000520898
Q9BWJ5	Splicing factor 3B subunit 5	SF3B5	10.1	3	45.3488	7	659	692.5	716.8	911.5	885.3	862.5	1.28574	0.000850733
P23634	Plasma membrane calcium-transporting ATPase 4	ATP2B4	137.8	18	17.4053	28	485.9	511.1	509.5	662.2	661.5	612.9	1.2855	0.00141528
Q8N612	FTS and Hook-interacting protein	FAM160A2	105.5	1	2.57202	1	11.4	13	11.7	15.6	13.9	16.9	1.28532	0.02627
P33908	Mannosyl-oligosaccharide 1,2-alpha-mannosidase IA	MAN1A1	72.9	4	6.73813	4	380.3	373.4	375.3	469.2	477.4	504.4	1.28521	0.000582009
P08183	ATP-dependent translocase ABCB1	ABCB1	141.4	14	11.25	15	1196.8	1230.7	1253	1573.5	1544.9	1610.1	1.28474	0.000151179
P30626	Sorcin	SRI	21.7	9	39.899	22	2694.8	2655.2	2900.7	3254.4	3651.4	3691.6	1.28442	0.00791707
P16615	Sarcoplasmic/endoplasmic reticulum calcium ATPase 2	ATP2A2	114.7	29	29.5585	70	9911.4	10745.9	10672	13656.2	13955.2	12616.2	1.28402	0.00363581
O94875	Sorbin and SH3 domain-containing protein 2	SORBS2	124	1	1.81818	1	58.6	68.1	65.3	93.1	77.1	76.3	1.28385	0.0419008
Q4VC44	FLYWCH-type zinc finger-containing protein 1	FLYWCH1	80.1	1	1.25698	1	134.7	147.6	107.3	161.1	162.2	176.6	1.28311	0.0462715
P00505	Aspartate aminotransferase, mitochondrial	GOT2	47.5	17	41.3953	72	6356.7	5746.9	5832.8	7504	8215.2	7295.1	1.28311	0.00740666
Q8NBP0	Tetratricopeptide repeat protein 13	TTC13	96.8	1	1.62791	1	49.6	57.4	58.4	67.2	72.3	72.7	1.28295	0.00909646
P05787	Keratin, type II cytoskeletal 8	KRT8	53.7	44	70.8075	140	24729.4	26290.5	26103.3	34036.7	33354.9	31465.5	1.28181	0.00136582
Q5SQN1	Synaptosomal-associated protein 47	SNAP47	52.5	3	7.75862	3	333.1	335.5	366.9	438.5	478.8	409.9	1.2817	0.0129263
O75911	Short-chain dehydrogenase/reductase 3	DHRS3	33.5	2	8.27815	2	125.8	142.4	139.4	183.8	166.6	171.8	1.28116	0.0061026
Q969H8	Myeloid-derived growth factor	C19orf10	18.8	3	21.9653	6	1401.5	1304.9	1363.8	1812.6	1800.4	1600.5	1.2809	0.00683597
O60563	Cyclin-T1	CCNT1	80.6	4	9.36639	6	404	448.3	433.4	532.5	545.3	568.5	1.28047	0.00199456
Q13490	Baculoviral IAP repeat-containing protein 2	BIRC2	69.9	1	2.91262	1	44.9	41.8	44.3	54.2	53.7	59.8	1.28015	0.00490213
O14735	CDP-diacylglycerol--inositol 3-phosphatidyltransferase	CDIPT	23.5	2	9.85915	2	281.4	266.6	313.3	371.7	394.5	336.2	1.27993	0.0212509
Q9NTJ5	Phosphatidylinositide phosphatase SAC1	SACM1L	66.9	11	19.7615	13	2150.8	2220.3	2372.9	2859	3018.9	2753.8	1.27991	0.00340619
O60884	DnaJ homolog subfamily A member 2	DNAJA2	45.7	12	38.1068	22	3946.8	4205.4	4613.1	5441.3	5663.9	5231.1	1.27974	0.00670078
Q9UH99	SUN domain-containing protein 2	SUN2	80.3	24	46.1646	35	3394.3	3459.1	3552.8	4471	4428.1	4416.5	1.27958	3.81435e-05
P62495	Eukaryotic peptide chain release factor subunit 1	ETF1	49	6	10.984	8	425.5	435.2	530	613.9	689	476.6	1.27957	0.140111
P54277	PMS1 protein homolog 1	PMS1	105.8	1	1.60944	1	36	38	41.6	52.9	53.3	41.7	1.27941	0.0599987
Q96HA7	Tonsoku-like protein	TONSL	150.8	2	3.12046	2	69	71.8	65.8	85	83.1	96.2	1.27928	0.0123257
O43837	Isocitrate dehydrogenase [NAD] subunit beta, mitochondrial	IDH3B	42.2	11	33.5065	19	2670.6	2505.4	2532.7	3335.9	3341	3184.4	1.27924	0.000584285
Q8NFH5	Nucleoporin NUP35	NUP35	34.8	8	35.2761	10	1451.5	1611.2	1543.7	1918.9	2008.4	1965.3	1.27922	0.00127009
Q13641	Trophoblast glycoprotein	TPBG	46	4	8.80952	4	71.3	61	75.9	86.2	90.7	89.4	1.27906	0.0136184
Q01167	Forkhead box protein K2	FOXK2	69	4	5.45455	4	135.1	134.2	152.4	185.8	180.3	172.9	1.27816	0.00504638
Q6NUK4	Receptor expression-enhancing protein 3	REEP3	29.2	4	21.9608	4	372.4	375.1	409.5	499.5	505.3	473.3	1.27753	0.00229342
Q49A26	Putative oxidoreductase GLYR1	GLYR1	60.5	8	24.2315	9	564.2	590.6	620.6	753.8	754.9	759.4	1.27751	0.000556565
Q03135	Caveolin-1	CAV1	20.5	8	48.8764	12	1499.2	1570.7	1629	1930.8	2148	1922.6	1.27719	0.00632511
P21796	Voltage-dependent anion-selective channel protein 1	VDAC1	30.8	12	54.417	266	9014.6	9224.3	9585.2	12197.7	12582	10735.5	1.27642	0.0119682
Q9NPF5	DNA methyltransferase 1-associated protein 1	DMAP1	53	7	18.6296	10	565.1	540.4	491.1	671.3	683.8	682.3	1.27609	0.00265983
Q13151	Heterogeneous nuclear ribonucleoprotein A0	HNRNPA0	30.8	13	50.8197	66	6077	6851.7	6674.5	8009.6	8891.3	8107.6	1.27574	0.00778943
P42126	Enoyl-CoA delta isomerase 1, mitochondrial	ECI1	32.8	7	27.1523	14	3580.6	3328.8	3490.1	4536.2	4559.6	4168.9	1.27551	0.00285018
Q9HAV7	GrpE protein homolog 1, mitochondrial	GRPEL1	24.3	9	43.7788	13	1475	1505.4	1533.5	2013.2	1967.3	1776	1.27528	0.00514259
O75688	Protein phosphatase 1B	PPM1B	52.6	4	7.72443	4	282.2	300.4	339	415.5	424.1	335.3	1.27485	0.0620248
P09017	Homeobox protein Hox-C4	HOXC4	29.8	1	5.30303	1	9.4	13.3	13	16.2	15	14.3	1.27451	0.0756701
Q9NXV2	BTB/POZ domain-containing protein KCTD5	KCTD5	26.1	2	23.9316	3	37.7	40.7	47	61	57.4	41.3	1.27352	0.160567
P08727	Keratin, type I cytoskeletal 19	KRT19	44.1	28	71.5	56	10067.2	10586.9	10681.7	13339.9	12722.4	13827.1	1.27297	0.00156333
Q96EC8	Protein YIPF6	YIPF6	26.2	1	5.08475	1	75.3	86.5	91	104.7	115.5	101.5	1.27255	0.0218896
Q9H903	Probable bifunctional methylenetetrahydrofolate dehydrogenase/cyclohydrolase 2	MTHFD2L	37.3	2	4.03458	2	414.8	443.5	386.6	531.9	530.5	521.7	1.27247	0.00250168
Q13555	Calcium/calmodulin-dependent protein kinase type II subunit gamma		62.6	5	15.233	10	200.5	220.2	222.9	271.9	278.4	268.6	1.27237	0.00155791
P08582	Melanotransferrin	MFI2	80.2	3	3.79404	3	48.2	52.8	56	69.1	65.6	65	1.27197	0.00541709
O75570	Peptide chain release factor 1, mitochondrial	MTRF1	52.3	1	4.26966	1	40.3	56.2	46.9	62	54.7	65.7	1.27197	0.0821712
Q3SXM5	Inactive hydroxysteroid dehydrogenase-like protein 1	HSDL1	37	5	16.3636	5	790.2	786.3	887.3	1085.1	1106.3	942.3	1.2719	0.0217779
Q9P275	Ubiquitin carboxyl-terminal hydrolase 36		122.8	5	5.78807	5	388.7	401.8	430	537.6	516.5	498.2	1.27186	0.00268095
Q14061	Cytochrome c oxidase copper chaperone	COX17	6.9	1	11.1111	1	132.1	135.7	176.3	189.4	194.4	181	1.27179	0.0520768
Q8NC60	Nitric oxide-associated protein 1	NOA1	78.4	2	4.15473	3	225.5	253.6	220.5	324	271.8	293.8	1.27158	0.0258188
Q9Y3Q3	Transmembrane emp24 domain-containing protein 3	TMED3	24.8	2	10.1382	2	194.6	209	234.9	256.6	266.8	288.5	1.27157	0.0185831
Q9NY35	Claudin domain-containing protein 1	CLDND1	28.6	2	8.69565	2	43.3	53.2	53.1	64.3	68.8	57.1	1.27139	0.0459292
Q9Y580	RNA-binding protein 7	RBM7	30.5	1	3.00752	1	51.5	54.7	61.1	73.3	77.7	61.7	1.27137	0.0524648
Q93062	RNA-binding protein with multiple splicing	RBPMS	21.8	2	9.18367	2	272.5	290.5	320.2	371.5	379.9	371.3	1.27117	0.00491274
P80723	Brain acid soluble protein 1	BASP1	22.7	19	89.4273	32	6317.4	6240.2	5754.9	7299.5	9077.1	6898.8	1.27101	0.0751606
O94923	D-glucuronyl C5-epimerase	GLCE	70.1	1	2.43112	1	54.1	69.7	91	94.5	104.1	74.3	1.27048	0.234236
O95140	Mitofusin-2	MFN2	86.3	9	13.4742	10	2112.9	2153.2	2229.9	2674.1	2841.7	2737	1.27044	0.000606456
O15061	Synemin	SYNM	172.7	5	5.43131	7	330.2	342.1	345.8	434	431.5	427.7	1.27021	5.40879e-05
O43663	Protein regulator of cytokinesis 1	PRC1	71.6	23	46.6129	34	3717.9	3799.8	3915.5	4788.8	4942.1	4790	1.27006	0.000178007
P04637	Cellular tumor antigen p53	TP53	43.6	21	48.6005	36	5855.1	6281.2	6482.5	7732	8408.1	7493.5	1.26934	0.00719203
Q9BZM5	UL16-binding protein 2	ULBP2	27.4	3	16.2602	3	247.2	261.1	249.7	328.9	308.4	324.8	1.26926	0.000854705
P08670	Vimentin	VIM	53.6	65	87.3391	550	52999.1	56942.9	55590.5	71527.4	72040.9	66501.3	1.26905	0.00215921
P63167	Dynein light chain 1, cytoplasmic	DYNLL1	10.4	5	50.5618	15	2233.9	2281.7	2901.5	3174.7	3577	2658.4	1.2687	0.123956
Q9GZR7	ATP-dependent RNA helicase DDX24	DDX24	96.3	6	8.61467	6	1682.6	1482.2	1320	1995.8	1898.6	1789.9	1.26746	0.0294724
Q9BWU1	Cyclin-dependent kinase 19	CDK19	56.8	2	8.96414	3	26.2	19.4	23.6	33.8	23.1	30.8	1.26734	0.175627
P12236	ADP/ATP translocase 3	SLC25A6	32.8	14	36.5772	28	1958.8	2078.7	2201.9	2642.3	2684.1	2578	1.26685	0.00193202
P05783	Keratin, type I cytoskeletal 18	KRT18	48	37	83.2558	77	14291.9	15191.2	15013.7	19464.8	18391.8	18510.5	1.26677	0.000824473
Q15424	Scaffold attachment factor B1	SAFB	102.6	35	38.5792	73	14325.3	15303.4	14556.9	17865.8	19426.2	18678.5	1.26671	0.00187886
O43143	Pre-mRNA-splicing factor ATP-dependent RNA helicase DHX15	DHX15	90.9	27	32.4528	44	5782.8	5563.5	5957.5	7175.5	7380.3	7361.2	1.2666	0.00030462
Q9UGP8	Translocation protein SEC63 homolog	SEC63	87.9	9	15.3947	11	1101.2	1128.2	1279.4	1520.5	1565.6	1354.9	1.26567	0.021434
Q86UK7	E3 ubiquitin-protein ligase ZNF598	ZNF598	98.6	8	8.84956	11	772.2	775.7	745	930.7	963.7	1007.3	1.26552	0.00110851
P36542	ATP synthase subunit gamma, mitochondrial	ATP5C1	33	9	29.5302	17	4161.9	4156.1	4455.4	5509.8	5789.6	4862.9	1.26531	0.0179481
P06756	Integrin alpha-V	ITGAV	116	26	33.3969	36	4368.9	4733.2	4555.6	5738.4	5879.6	5661.9	1.26521	0.000603701
Q86UE8	Serine/threonine-protein kinase tousled-like 2	TLK2	87.6	4	4.01554	4	380.3	392.6	390.8	459.8	481.9	529.8	1.2645	0.00814438
P18754	Regulator of chromosome condensation	RCC1	44.9	14	48.9311	30	2818	2930.7	2989.8	3680.2	3627.3	3740.5	1.26429	0.000213726
Q9H9A7	RecQ-mediated genome instability protein 1	RMI1	70.1	2	6.24	2	82	95.4	93.2	129.6	116.2	96.3	1.26423	0.0862734
Q13137	Calcium-binding and coiled-coil domain-containing protein 2	CALCOCO2	52.2	1	2.46637	1	28.7	28	30	38	38.5	33.1	1.26413	0.0137515
P26006	Integrin alpha-3	ITGA3	116.5	2	2.37869	3	35.4	33.7	36.7	46.7	44.4	42.6	1.26371	0.00319813
O15264	Mitogen-activated protein kinase 13	MAPK13	42.1	1	3.0137	1	216.5	212.1	263.2	284.7	289.1	300.2	1.26337	0.0232672
O75084	Frizzled-7	FZD7	63.6	2	2.78746	2	82.9	98.3	84.4	101.2	102.6	131.7	1.26318	0.103418
Q9UHG3	Prenylcysteine oxidase 1	PCYOX1	56.6	9	21.3861	13	2021.2	2031.9	2173.7	2659.7	2761.2	2442.8	1.26288	0.00675361
Q9UQE7	Structural maintenance of chromosomes protein 3	SMC3	141.5	58	47.7403	95	14837.6	14861.1	15753.1	18835.9	19501.8	19009.4	1.26171	0.000391904
Q9NVC6	Mediator of RNA polymerase II transcription subunit 17	MED17	72.8	6	12.2888	6	830.6	865.6	894.6	1075.5	1134.9	1058.1	1.26158	0.00160606
P57087	Junctional adhesion molecule B	JAM2	33.2	1	6.04027	1	29.2	29.6	36.2	43.5	37.4	38.9	1.26105	0.0472348
Q9HB40	Retinoid-inducible serine carboxypeptidase	SCPEP1	50.8	4	9.73451	4	330.2	313.2	344.2	423.9	426.3	394.8	1.26063	0.0031592
Q16836	Hydroxyacyl-coenzyme A dehydrogenase, mitochondrial	HADH	34.3	8	21.6561	14	3124.7	2784.4	2957	3797.6	3817.3	3561.7	1.2606	0.00384681
A8MXV4	Nucleoside diphosphate-linked moiety X motif 19	NUDT19	42.2	7	33.8667	12	638.2	660.4	740.9	877.7	862.5	830.3	1.26036	0.00661672
Q9P0J1	[Pyruvate dehydrogenase [acetyl-transferring]]-phosphatase 1, mitochondrial	PDP1	61	2	2.97952	2	727.5	749.7	846.8	978.7	1050.4	899.8	1.26028	0.0238847
Q9H2U2	Inorganic pyrophosphatase 2, mitochondrial	PPA2	37.9	7	32.0359	9	1137.3	1061.5	1125.2	1471.9	1436.3	1277.2	1.25915	0.0111173
Q14151	Scaffold attachment factor B2	SAFB2	107.4	34	39.4544	60	3253.8	3400.8	3308.2	3990	4184.1	4370.5	1.25914	0.00187486
Q96EH3	Mitochondrial assembly of ribosomal large subunit protein 1	MALSU1	26.2	1	14.9573	1	21.5	22.1	34.4	32.3	32.6	33.3	1.25897	0.185318
P33552	Cyclin-dependent kinases regulatory subunit 2	CKS2	9.9	1	20.2532	1	87.1	91.2	91.2	108.7	104.7	125.8	1.25863	0.0246022
Q96EE3	Nucleoporin SEH1	SEH1L	39.6	10	39.4444	11	1060.6	1071.6	1179.7	1395.3	1444.6	1328.1	1.25849	0.00494745
O94986	Centrosomal protein of 152 kDa	CEP152	195.5	1	0.935673	1	31.6	33.9	32	44.6	34.8	43.3	1.25846	0.0561894
O75880	Protein SCO1 homolog, mitochondrial	SCO1	33.8	2	5.31561	3	321.8	358.6	389.3	467.2	479.5	399.3	1.2583	0.0437357
P15151	Poliovirus receptor	PVR	45.3	3	7.91367	4	369	409.6	408.3	481.9	497.3	514	1.25807	0.00326147
Q9BVC6	Transmembrane protein 109	TMEM109	26.2	4	12.7572	8	1058.9	1030.5	1094.9	1366.4	1490.9	1146.5	1.25736	0.0559323
Q99417	c-Myc-binding protein	MYCBP	12	4	45.6311	5	381.9	373.4	405	498.8	512.6	447.5	1.25735	0.0105242
O75940	Survival of motor neuron-related-splicing factor 30	SMNDC1	26.7	8	49.1597	11	1827.2	1915.9	1981.1	2359.6	2545.9	2290.2	1.25707	0.00516456
O00148	ATP-dependent RNA helicase DDX39A	DDX39A	49.1	19	41.452	50	1143	1120.8	1196.4	1426.6	1466.1	1456.7	1.25698	0.0003084
Q9NQX7	Integral membrane protein 2C	ITM2C	30.2	2	10.4869	2	42.8	40.6	44.3	53.5	45.2	61.8	1.25685	0.0899798
Q12769	Nuclear pore complex protein Nup160	NUP160	162	10	8.14763	12	1647.8	1698.1	1745.4	2227.5	2065.2	2105.4	1.25667	0.0015082
Q9Y4L1	Hypoxia up-regulated protein 1	HYOU1	111.3	34	36.6366	52	6005	5851	6019	7831.7	7782.3	6848.1	1.25662	0.0092209
Q9NV56	MRG/MORF4L-binding protein	MRGBP	22.4	1	6.37255	2	47.4	43.3	53.1	55.3	68.8	56.6	1.25661	0.075449
Q16563	Synaptophysin-like protein 1	SYPL1	28.5	1	4.2471	1	188.9	190.2	212.6	257.6	266.1	219.7	1.25638	0.0355108
P07686	Beta-hexosaminidase subunit beta	HEXB	63.1	20	34.3525	32	5467.3	4662.5	5001.3	6661.9	6298.6	6046.2	1.25613	0.0117266
Q9UMR5	Lysosomal thioesterase PPT2	PPT2	34.2	4	19.5364	4	958.1	847.6	977	1196.1	1186.1	1112.4	1.25583	0.00792134
Q8TCJ2	Dolichyl-diphosphooligosaccharide--protein glycosyltransferase subunit STT3B	STT3B	93.6	14	16.4649	16	2463	2497.1	2771.7	3267	3383.6	3058.8	1.25577	0.00841783
Q32P44	Echinoderm microtubule-associated protein-like 3	EML3	95.1	1	2.56696	1	12.9	17.5	21.6	23.3	17.8	24.2	1.25577	0.239607
P78346	Ribonuclease P protein subunit p30	RPP30	29.3	4	15.6716	5	468.8	481.6	493.8	612.9	628.4	571.8	1.25544	0.00258801
P51970	NADH dehydrogenase [ubiquinone] 1 alpha subcomplex subunit 8	NDUFA8	20.1	7	39.5349	12	1412.2	1584.2	1801.7	2075.2	2234.9	1712.2	1.25514	0.0999231
Q8N5K1	CDGSH iron-sulfur domain-containing protein 2	CISD2	15.3	4	34.8148	6	641	655.6	722.4	849.6	849.2	835	1.25498	0.00254498
P49790	Nuclear pore complex protein Nup153	NUP153	153.8	35	30.3729	48	7507.8	7868.3	7808.5	9298.6	9927.6	9860.4	1.25457	0.00100006
O14979	Heterogeneous nuclear ribonucleoprotein D-like	HNRNPDL	46.4	17	29.7619	47	8775.9	10622.7	9740.6	12214	12723.2	11616.1	1.25444	0.0164856
Q8N4T8	Carbonyl reductase family member 4	CBR4	25.3	4	17.2996	4	456	464.6	450.9	585.3	566.8	567.6	1.25388	8.85904e-05
P13984	General transcription factor IIF subunit 2	GTF2F2	28.4	9	46.1847	9	1114.2	1094	1112.2	1343.9	1386.1	1433	1.25376	0.000450048
P16870	Carboxypeptidase E	CPE	53.1	1	1.47059	1	248.5	239.6	297.8	319.4	343.3	322.5	1.25359	0.0275159
Q9BXB1	Leucine-rich repeat-containing G-protein coupled receptor 4	LGR4	104.4	1	2.2082	1	47.4	56.1	44.5	62.5	58.3	64.7	1.25338	0.0342659
Q7Z401	C-myc promoter-binding protein	DENND4A	209.1	1	1.34192	1	7.6	14.9	8.3	14.1	13.1	11.4	1.25325	0.349352
Q4KMQ2	Anoctamin-6	ANO6	106.1	8	11.7582	9	730.3	802.2	839.8	982.7	1007.9	980.8	1.25254	0.0038849
P40939	Trifunctional enzyme subunit alpha, mitochondrial	HADHA	82.9	27	37.0904	52	11797.1	11808.9	12237.2	15072.6	15404.4	14416.3	1.25249	0.000744169
O96019	Actin-like protein 6A	ACTL6A	47.4	17	46.62	30	3002.1	3154.5	3295	4100.8	3976.6	3751.9	1.25157	0.00393529
P31483	Nucleolysin TIA-1 isoform p40	TIA1	42.9	10	29.5337	14	2294.1	2425.2	2563.4	3039.6	3246.6	2828.5	1.25156	0.0131224
O43513	Mediator of RNA polymerase II transcription subunit 7	MED7	27.2	3	9.01288	3	234.9	248.2	245.4	297.9	303.7	309.9	1.2512	0.000332243
Q9NZQ3	NCK-interacting protein with SH3 domain	NCKIPSD	78.9	3	5.54017	4	33.4	38.4	34.1	53.5	33.9	45.1	1.25118	0.206589
Q8IZ81	ELMO domain-containing protein 2	ELMOD2	34.9	7	22.5256	8	655.3	643	675.5	832.7	861.2	775.1	1.25089	0.00364296
O15484	Calpain-5	CAPN5	73.1	1	2.8125	2	57.8	49.7	59.8	73.8	73.2	62.2	1.25045	0.0456631
Q9NUQ2	1-acyl-sn-glycerol-3-phosphate acyltransferase epsilon	AGPAT5	42	2	4.94505	3	312.7	295.3	316.4	377.7	384.3	393.6	1.25011	0.000641223
Q5TAP6	U3 small nucleolar RNA-associated protein 14 homolog C	UTP14C	87.1	8	12.7937	10	25.4	28.9	27	39.6	30.5	31.5	1.24969	0.0910196
Q9ULC3	Ras-related protein Rab-23	RAB23	26.6	6	29.5359	9	788.2	800.4	862.7	999.4	1090.4	972.5	1.24926	0.00868515
Q08345	Epithelial discoidin domain-containing receptor 1	DDR1	101.1	1	1.09529	2	51.7	51.5	50.6	65.4	68.4	58.3	1.24902	0.0133034
Q5TA31	E3 ubiquitin-protein ligase RNF187	RNF187	26.2	1	13.1915	1	17.8	17.6	16.1	21.1	22.5	20.7	1.24854	0.00507112
Q96CS3	FAS-associated factor 2	FAF2	52.6	16	42.4719	24	2015.2	2186.6	2148.3	2670.4	2703.8	2550.1	1.2479	0.00167862
Q9BRB3	Phosphatidylinositol N-acetylglucosaminyltransferase subunit Q	PIGQ	84	2	4.47368	2	17.1	15.8	23.6	26	20.9	23.6	1.24779	0.174117
P54098	DNA polymerase subunit gamma-1	POLG	139.5	5	6.77966	6	265.7	266.8	281.3	344.4	329.5	341.4	1.2476	0.000582805
Q99523	Sortilin	SORT1	92	8	11.432	12	1135.2	1260.1	1342.9	1571.5	1632.2	1459.9	1.24755	0.017238
Q58FF7	Putative heat shock protein HSP 90-beta-3	HSP90AB3P	68.3	20	22.7806	160	32.5	42.5	32.1	40.7	35.4	57.5	1.24743	0.303043
Q6DKI1	60S ribosomal protein L7-like 1		29.7	3	12.9412	3	146.4	118.1	121.5	177.4	160.5	143.6	1.24741	0.0737257
O43181	NADH dehydrogenase [ubiquinone] iron-sulfur protein 4, mitochondrial	NDUFS4	20.1	7	39.4286	8	1980.2	2104.6	2154.1	2590.4	2654.9	2536.5	1.2473	0.00115507
Q8NBU5	ATPase family AAA domain-containing protein 1	ATAD1	40.7	8	34.903	13	1067.9	1102.1	1182.1	1386.3	1414.2	1380.2	1.24719	0.00145913
Q9Y2G0	Protein EFR3 homolog B	EFR3B	92.4	4	5.38556	4	233.3	270.9	280	344.2	319.3	314.4	1.247	0.0191812
Q13277	Syntaxin-3	STX3	33.1	5	20.7612	6	517.4	546.6	595	667.3	725.1	675.4	1.24641	0.00926866
Q9H7Z6	Histone acetyltransferase KAT8	KAT8	52.4	2	6.76856	2	71	75.7	69.2	86.3	88.9	93.9	1.24641	0.0038764
Q9H5K3	Protein O-mannose kinase	POMK	40	2	7.71429	2	209.5	243.7	226	273	276.7	296.8	1.24632	0.010654
Q6NUQ4	Transmembrane protein 214	TMEM214	77.1	5	7.69231	6	638.6	651.6	681.3	829.9	867.1	759.9	1.24621	0.00879492
Q8TE02	Elongator complex protein 5	ELP5	34.8	1	4.43038	1	64.6	59.3	66.2	82.6	82	72.3	1.24619	0.0166243
Q9H0V9	VIP36-like protein	LMAN2L	39.7	4	13.7931	5	506.6	523.5	577.1	685	683.3	634	1.24583	0.00821887
P43307	Translocon-associated protein subunit alpha	SSR1	32.2	3	18.1818	14	623.5	692.1	832.5	918.6	935.8	821.3	1.24561	0.0686661
P61962	DDB1- and CUL4-associated factor 7	DCAF7	38.9	7	28.0702	14	1053.6	1077.6	1078.7	1282.7	1269.3	1445.2	1.24527	0.0100748
P49411	Elongation factor Tu, mitochondrial	TUFM	49.5	23	57.3009	96	10673.2	10591.9	10928.7	13640	13495.4	12943.6	1.24493	0.000364968
O15439	Multidrug resistance-associated protein 4	ABCC4	149.4	7	6.86792	10	718.4	793	796.3	981.8	962.4	928.3	1.24475	0.00323383
Q9NW15	Anoctamin-10	ANO10	76.3	2	4.54545	2	31.3	38.3	37.5	49.6	50.9	32.8	1.24463	0.233871
Q9Y6X9	ATPase MORC2	MORC2	117.8	6	8.13953	6	724.7	719.5	762	922.5	941.2	881.5	1.24431	0.00125284
Q96GC9	Vacuole membrane protein 1	VMP1	46.2	2	9.1133	6	199.2	199.1	244.1	272.3	258.1	268.7	1.24393	0.0284873
P62993	Growth factor receptor-bound protein 2	GRB2	25.2	15	67.7419	20	2583.9	2563.7	2930.5	3276.5	3619.7	3151.3	1.24379	0.0233328
P52272	Heterogeneous nuclear ribonucleoprotein M	HNRNPM	77.5	54	64.6575	198	37704.5	40589.2	39607.4	47559.4	49133.5	49939.8	1.24369	0.000951634
Q5JPE7	Nodal modulator 2	NOMO2	139.4	23	25.1776	42	5304.8	5567.5	5749.3	6954.3	7040.3	6669.2	1.24319	0.00140096
Q9HDC9	Adipocyte plasma membrane-associated protein	APMAP	46.5	15	46.1538	28	4050.8	4295.6	4322.1	5240	5415.1	5091.5	1.24297	0.00128653
P84022	Mothers against decapentaplegic homolog 3	SMAD3	48	4	9.88235	5	105.5	108.4	107.8	126.2	129.2	144.4	1.24277	0.010298
P08579	U2 small nuclear ribonucleoprotein B''	SNRPB2	25.5	4	16.4444	6	1589.6	1550.3	1525.7	1831.9	2071.2	1894.5	1.24263	0.00699593
P02751	Fibronectin	FN1	262.5	18	8.29841	22	2560.5	2675.5	2732.7	3252.5	3360.5	3289.1	1.24262	0.000418875
Q29983	MHC class I polypeptide-related sequence A	MICA	42.9	2	4.96084	2	117.6	113.5	122.5	148.5	145.9	144.9	1.24236	0.000530219
Q9P2K5	Myelin expression factor 2	MYEF2	64.1	19	36.3333	28	4976.9	5256.4	5254.4	6263.9	6502	6462.1	1.2415	0.000461276
P61978	Heterogeneous nuclear ribonucleoprotein K	HNRNPK	50.9	24	52.2678	99	14661.7	15857.4	16596.7	18952.9	20392.2	19131.9	1.24113	0.006353
Q9H0V1	Transmembrane protein 168	TMEM168	79.7	2	3.29986	2	51.6	50.6	53.1	67.3	66.6	58.8	1.24082	0.011495
O43251	RNA binding protein fox-1 homolog 2	RBFOX2	41.3	4	14.8718	7	36	46.8	44.5	52.3	55.2	50.4	1.24038	0.0460134
Q13190	Syntaxin-5	STX5	39.6	7	15.2113	8	850.5	880.4	937.9	1097.8	1134.5	1077.7	1.24026	0.00220071
Q9NVH0	Exonuclease 3'-5' domain-containing protein 2	EXD2	70.3	9	19.9678	12	352.1	355.2	363.2	436.1	466.3	425.2	1.24017	0.00253626
Q03252	Lamin-B2	LMNB2	69.9	59	66.4516	92	15113.4	16059.4	15350	19211.8	19845.1	18639	1.24016	0.00115896
Q05209	Tyrosine-protein phosphatase non-receptor type 12	PTPN12	88.1	1	1.92308	1	70.1	86.6	71.3	109.4	92.1	81.2	1.23991	0.135669
P07858	Cathepsin B	CTSB	37.8	7	27.1386	11	2130.7	1964.4	2031.4	2621.6	2493.8	2479.8	1.23973	0.00177273
Q03405	Urokinase plasminogen activator surface receptor	PLAUR	37	1	3.8806	2	63.6	64.4	51.9	77.1	75.6	70.2	1.23902	0.0345297
Q5BJH7	Protein YIF1B	YIF1B	34.4	2	10.828	2	300.7	318.6	349.5	414.3	382.6	403.3	1.23885	0.0105506
P31943	Heterogeneous nuclear ribonucleoprotein H	HNRNPH1	49.2	21	49.8886	340	11843.6	12493.9	12944.1	15621.2	15500.5	15046.3	1.23836	0.0012437
P82650	28S ribosomal protein S22, mitochondrial	MRPS22	41.3	10	29.1667	14	1812.1	1864.4	1953.1	2404.2	2427.8	2137.4	1.23799	0.0118117
Q9H583	HEAT repeat-containing protein 1	HEATR1	242.2	19	11.0075	22	1798.6	1886.1	2002.8	2405	2429.5	2205.2	1.23775	0.00818358
Q9NVA4	Transmembrane protein 184C	TMEM184C	50.1	1	2.96804	2	74.8	85.3	86.8	100.8	107.2	97.6	1.23775	0.0142436
P08758	Annexin A5	ANXA5	35.9	14	41.875	22	2974.3	2586	3425.7	3405	4048.3	3668.8	1.23771	0.080624
Q8NI77	Kinesin-like protein KIF18A	KIF18A	102.2	2	3.67483	2	21.3	23.4	20.1	25.2	22.7	32.3	1.23765	0.165784
Q96GD4	Aurora kinase B	AURKB	39.3	5	18.8953	5	524.2	584.8	515.4	671.6	629.8	708.9	1.23756	0.0151967
Q9BTV4	Transmembrane protein 43	TMEM43	44.8	11	36.25	17	1362.5	1409.3	1552.5	1816.1	1928.4	1607	1.23754	0.0359329
P13804	Electron transfer flavoprotein subunit alpha, mitochondrial	ETFA	35.1	13	46.5465	30	5966.7	5802	5453.8	7148.3	6993.7	7166.2	1.23723	0.00106508
Q9UIL1	Short coiled-coil protein	SCOC	18	1	6.28931	1	235.8	242.2	237.8	291.2	272.7	321.5	1.23694	0.0169616
P35613	Basigin	BSG	42.2	8	22.8571	14	1927.9	2033.6	2110.9	2505	2581.9	2423.9	1.23688	0.0023724
O43291	Kunitz-type protease inhibitor 2	SPINT2	28.2	4	16.2698	4	343.6	376.9	395.8	444.6	476.2	459.7	1.23667	0.00774258
Q99720	Sigma non-opioid intracellular receptor 1	SIGMAR1	25.1	3	23.3184	4	268.3	276	308.2	370.2	377.3	306.6	1.23648	0.0583931
O75600	2-amino-3-ketobutyrate coenzyme A ligase, mitochondrial	GCAT	45.3	3	18.8544	3	67.7	87.8	89.4	100.8	97.3	104.7	1.23642	0.0573879
O15118	NPC intracellular cholesterol transporter 1	NPC1	142.1	6	6.18153	11	950.3	988.9	1070.7	1266.4	1296.8	1157.7	1.23622	0.0126793
Q93074	Mediator of RNA polymerase II transcription subunit 12	MED12	242.9	6	3.21543	6	565.4	597.9	608.6	710.7	748.7	730.9	1.23613	0.00120459
O14662	Syntaxin-16	STX16	37	3	16	3	514.3	535.8	512.4	641.5	631.5	657.9	1.23578	0.000334814
Q86U42	Polyadenylate-binding protein 2	PABPN1	32.7	10	34.6405	26	1424.8	1528.4	1623.8	1865.2	2073.6	1717.3	1.23577	0.0383311
Q14165	Malectin	MLEC	32.2	9	38.3562	14	1592.4	1663.3	1817.3	2112.7	2204.1	1952.1	1.23574	0.0158608
P45880	Voltage-dependent anion-selective channel protein 2	VDAC2	31.5	11	47.9592	233	4742.7	5084.6	5232.6	6441.8	6537.2	5624.5	1.2353	0.0218423
Q9HD45	Transmembrane 9 superfamily member 3	TM9SF3	67.8	5	12.3939	7	692.5	707	747.1	899.9	912	837.9	1.23442	0.00399109
Q9NYK5	39S ribosomal protein L39, mitochondrial	MRPL39	38.7	13	33.432	16	1629.8	1710.8	1798.2	2191.6	2242.8	1907.8	1.23418	0.0251486
P38646	Stress-70 protein, mitochondrial	HSPA9	73.6	45	57.2901	191	19924.7	21381.8	21727.6	26653.6	27212.9	23923.4	1.23409	0.0131321
Q8N5P1	Zinc finger CCCH domain-containing protein 8	ZC3H8	33.6	3	14.433	3	267.4	304.4	281.4	346.8	353.9	352.2	1.23406	0.0037578
P48723	Heat shock 70 kDa protein 13	HSPA13	51.9	6	14.4374	7	523.8	515.3	520.3	649	616	658.4	1.23342	0.000753557
Q9H1B7	Probable E3 ubiquitin-protein ligase IRF2BPL	IRF2BPL	82.6	10	14.196	11	463.3	458.5	441.2	524.9	562	594.2	1.23338	0.00737859
Q14683	Structural maintenance of chromosomes protein 1A	SMC1A	143.1	80	60.2595	115	19206.6	19533.9	19871.8	23624.6	24247	24419.7	1.23338	0.000121995
Q969S9	Ribosome-releasing factor 2, mitochondrial	GFM2	86.5	6	8.60077	7	396.5	371.7	396.9	482.5	448.2	506.3	1.23337	0.00853342
P18583	Protein SON	SON	263.7	33	18.5903	41	7392.6	7935.7	7720.9	9589.8	9533.6	9302.8	1.23328	0.000579878
Q9UKX7	Nuclear pore complex protein Nup50	NUP50	50.1	14	29.4872	19	3268.5	3451.3	3470	3909.6	4390.1	4263.6	1.23293	0.00736986
Q5VZK9	F-actin-uncapping protein LRRC16A	LRRC16A	151.5	3	3.20934	3	171.5	207.1	178.3	240.2	219	227.3	1.23272	0.0261343
Q9NR56	Muscleblind-like protein 1	MBNL1	41.8	7	18.299	8	2591.8	2767.3	2565.9	3119.4	3103.9	3542.1	1.23223	0.0173853
Q9BV73	Centrosome-associated protein CEP250	CEP250	281	4	2.17035	6	76.8	66.5	79.2	95.5	85	93.5	1.23146	0.0273493
O94927	HAUS augmin-like complex subunit 5	HAUS5	71.6	1	2.68562	1	12.5	14.3	19	19.3	20.9	16.2	1.23144	0.211604
Q9Y2R4	Probable ATP-dependent RNA helicase DDX52	DDX52	67.5	7	14.0234	8	1204.8	1095.6	1015.2	1416.5	1306.4	1357.2	1.23058	0.0159462
P31260	Homeobox protein Hox-A10	HOXA10	42.4	2	5.36585	2	259.7	294.7	276.8	341.1	341.4	340.2	1.23039	0.00321933
Q9UBT7	Alpha-catulin	CTNNAL1	81.8	5	11.5804	10	227.2	235.9	239	295.3	275.9	292.6	1.23031	0.00154736
P34059	N-acetylgalactosamine-6-sulfatase	GALNS	58	5	13.7931	7	470.2	451.3	518.3	605.2	606.8	559	1.23003	0.0121351
Q8TAA5	GrpE protein homolog 2, mitochondrial	GRPEL2	25.4	1	4.88889	1	57.8	65.5	67.8	90.5	74.9	69.6	1.22972	0.103488
P11177	Pyruvate dehydrogenase E1 component subunit beta, mitochondrial	PDHB	39.2	12	49.8607	34	3471.2	3459.9	3552.5	4476.7	4307.3	4107.2	1.22965	0.0019218
Q9NRA8	Eukaryotic translation initiation factor 4E transporter	EIF4ENIF1	108.1	3	3.5533	3	313	307.3	340.5	395.1	433	352.6	1.22887	0.0446659
Q9UFG5	UPF0449 protein C19orf25	C19orf25	12.9	2	26.2712	3	150	155.7	165.3	199.5	190	189.2	1.22866	0.00295517
P40926	Malate dehydrogenase, mitochondrial	MDH2	35.5	15	48.2249	75	14343.4	13699.5	12925.8	17285.3	16514.9	16509.4	1.228	0.00300531
O15121	Sphingolipid delta(4)-desaturase DES1	DEGS1	37.8	6	20.4334	11	964.5	1043.9	1029.7	1183.4	1288.5	1258.2	1.22777	0.00435151
Q9Y519	Transmembrane protein 184B	TMEM184B	45.5	1	2.457	1	16.5	17.1	18.7	23.7	18.5	22	1.22753	0.0758712
P02786	Transferrin receptor protein 1	TFRC	84.8	16	24.4737	22	2844.2	3036	3311.9	3746.4	3995.8	3536.6	1.22701	0.0215065
Q9BTA9	WW domain-containing adapter protein with coiled-coil	WAC	70.7	2	4.48223	2	106.1	110.1	125.8	143.6	134.7	141.3	1.2269	0.0170619
Q9H6E4	Coiled-coil domain-containing protein 134	CCDC134	26.5	4	21.8341	5	314.7	292.9	307.5	347.1	398.5	377.1	1.22686	0.0130092
P21912	Succinate dehydrogenase [ubiquinone] iron-sulfur subunit, mitochondrial	SDHB	31.6	15	50.7143	25	4307.9	4416	4643	5521.9	5662.5	5207.4	1.2263	0.00378461
P51809	Vesicle-associated membrane protein 7	VAMP7	24.9	4	15.9091	6	903.1	946.9	1077.2	1214.5	1304.7	1070.1	1.22619	0.0622891
Q13586	Stromal interaction molecule 1	STIM1	77.4	12	22.9197	13	962.9	1017.6	1076.8	1200.8	1298.3	1249.7	1.22618	0.00598619
P07711	Cathepsin L1	CTSL	37.5	4	11.1111	4	494	489.9	547.7	664.7	621.9	591.4	1.22617	0.0150277
Q0ZGT2	Nexilin	NEXN	80.6	6	8.74074	6	838.7	897.4	905.9	1024.2	1095.4	1119.5	1.226	0.00500341
P61604	10 kDa heat shock protein, mitochondrial	HSPE1	10.9	7	56.8627	15	5343.9	5340.8	4808.4	6406.5	6310.1	6271	1.22555	0.00309081
O14773	Tripeptidyl-peptidase 1	TPP1	61.2	5	16.1634	9	775.4	749.4	772.9	932	948.5	935.2	1.22544	5.85401e-05
P38159	RNA-binding motif protein, X chromosome	RBMX	42.3	37	62.9156	78	21651.3	23631	20288.1	26209.5	27474.2	26664.8	1.22538	0.00901591
P16070	CD44 antigen	CD44	81.5	8	11.4555	10	1576.4	1627	1678.6	1834.9	2061.5	2085.5	1.2253	0.0125691
Q9NXE4	Sphingomyelin phosphodiesterase 4		97.7	12	15.7044	15	1153.6	1168.1	1198.7	1451.8	1427.2	1434	1.22514	6.40077e-05
O60828	Polyglutamine-binding protein 1	PQBP1	30.5	10	49.434	15	1931.8	1896.9	1857.7	2232.5	2173.6	2557.3	1.22457	0.0246289
P80303	Nucleobindin-2	NUCB2	50.2	17	41.1905	26	3207.8	3473.4	3761.1	4403.7	4382.4	3999.5	1.2244	0.0194893
Q9Y2G5	GDP-fucose protein O-fucosyltransferase 2	POFUT2	49.9	1	1.6317	1	167.3	173.2	179.7	223.4	204.9	208.6	1.22434	0.00435631
Q8TBF5	Phosphatidylinositol-glycan biosynthesis class X protein	PIGX	28.8	1	6.58915	1	87.8	91	78.2	116	97.6	101	1.22412	0.0483996
Q92903	Phosphatidate cytidylyltransferase 1	CDS1	53.3	1	6.07375	2	42.7	36.4	45.6	56.7	52.1	43.8	1.22374	0.116115
Q9H1E5	Thioredoxin-related transmembrane protein 4	TMX4	38.9	1	3.4384	1	132.3	139.9	177.5	204.9	202.1	143.1	1.22326	0.244034
Q99519	Sialidase-1	NEU1	45.4	3	9.87952	4	505.2	499	525.1	598.3	664.1	608.3	1.22324	0.00656758
Q9Y6H1	Coiled-coil-helix-coiled-coil-helix domain-containing protein 2	CHCHD2	15.5	5	42.3841	9	2253.8	2389.1	2185.6	2677.8	2788.1	2885.5	1.22302	0.0039
Q53GQ0	Very-long-chain 3-oxoacyl-CoA reductase	HSD17B12	34.3	8	29.8077	12	2272.7	2403.4	2462.4	2905	3020	2805.4	1.223	0.00315359
Q96Q89	Kinesin-like protein KIF20B	KIF20B	210.5	8	5.98901	8	1096	1126	1173.1	1353.3	1353.2	1445.4	1.22291	0.00268243
Q5HYI8	Rab-like protein 3	RABL3	26.4	7	43.2203	9	698.4	779.7	807.4	898.1	961.5	935	1.22275	0.010636
P53597	Succinate--CoA ligase [ADP/GDP-forming] subunit alpha, mitochondrial	SUCLG1	36.2	6	17.052	7	1335.4	1243	1229	1573.4	1540.6	1539.8	1.2223	0.00130964
P24468	COUP transcription factor 2	NR2F2	45.5	5	10.3865	5	1198.6	1149.6	1145.5	1451.9	1419.9	1398.4	1.22226	0.00035985
P00387	NADH-cytochrome b5 reductase 3	CYB5R3	34.2	12	37.5415	37	3660.7	3802	4207.3	4797.2	4924.4	4541.2	1.22218	0.0121869
P51530	DNA replication ATP-dependent helicase/nuclease DNA2	DNA2	120.3	2	2.07547	2	46.4	60.3	52.2	65.3	60	68.9	1.22215	0.0698925
Q29980	MHC class I polypeptide-related sequence B	MICB	42.6	4	9.66057	4	354.3	350.5	339.4	412.6	421.8	440.1	1.22055	0.00114444
Q13951	Core-binding factor subunit beta	CBFB	21.5	6	34.0659	9	491.2	485.2	572.5	653.4	635.5	601.2	1.22029	0.0238262
P55084	Trifunctional enzyme subunit beta, mitochondrial	HADHB	51.3	12	33.3333	27	3764.8	3790.9	3831	4771.8	4754.6	4365.2	1.21998	0.00339269
P48960	CD97 antigen	CD97	91.8	2	4.07186	3	15.3	18.9	19.9	22.8	18.5	24.7	1.21996	0.160425
P13995	Bifunctional methylenetetrahydrofolate dehydrogenase/cyclohydrolase, mitochondrial	MTHFD2	37.9	6	24	6	756.7	799.7	752.8	962.1	948.3	906.5	1.21986	0.00166589
Q96DZ1	Endoplasmic reticulum lectin 1	ERLEC1	54.8	6	16.7702	6	356.4	371.2	374.5	468.1	453.7	422.4	1.21967	0.00522404
P48506	Glutamate--cysteine ligase catalytic subunit	GCLC	72.7	2	6.27943	2	170.6	165.1	150.2	228.6	178.9	184.9	1.21918	0.102226
Q8NFH4	Nucleoporin Nup37	NUP37	36.7	3	12.8834	3	277	263.4	257.5	318.2	333.1	321.4	1.21908	0.00136188
Q4ZIN3	Membralin	C19orf6	67.8	1	2.09677	1	160.9	145.2	166.8	194.5	191.3	190.7	1.21907	0.00621202
P10619	Lysosomal protective protein	CTSA	54.4	4	10	5	1038.1	974.4	998.8	1261.6	1243.7	1165	1.21884	0.00328831
Q9H3R5	Centromere protein H	CENPH	28.5	2	10.5263	2	58.8	66.6	81.6	89.7	87.2	75.4	1.21884	0.132589
Q09666	Neuroblast differentiation-associated protein AHNAK	AHNAK	628.7	155	48.472	254	29432.3	31728.9	32903	36550.5	41109	36979.4	1.21873	0.0180913
Q9NZB8	Molybdenum cofactor biosynthesis protein 1	MOCS1	70.1	1	1.25786	1	94.5	113.1	89	141.6	102.4	117.4	1.21848	0.186111
Q96E39	RNA binding motif protein, X-linked-like-1	RBMXL1	42.1	28	49.7436	54	532.1	577.9	539.5	643.6	670.3	695.1	1.21794	0.00431514
Q96AQ8	Mitochondrial calcium uniporter regulator 1	CCDC90A	39.7	2	6.68524	2	98.6	95.4	106.4	123.7	128.5	113.5	1.21738	0.0166942
P31942	Heterogeneous nuclear ribonucleoprotein H3	HNRNPH3	36.9	14	44.2197	35	4926.7	4977.6	4857.9	5940.8	6155.1	5872.9	1.21722	0.000311541
O75616	GTPase Era, mitochondrial	ERAL1	48.3	6	22.6545	8	726.5	716.2	747.5	887.7	879.2	899	1.21719	0.000127493
P78406	mRNA export factor	RAE1	40.9	15	61.9565	25	3160.3	3283.2	3341.6	3938.5	3955.7	4011.3	1.2167	0.000256249
Q6FIF0	AN1-type zinc finger protein 6	ZFAND6	22.5	3	22.1154	3	395	418.1	446.3	502.4	514.1	515.7	1.21661	0.00413082
Q5J8M3	ER membrane protein complex subunit 4	EMC4	20.1	4	20.765	6	345.2	335.1	358.9	442.6	417.8	403.8	1.21651	0.00483631
Q9HD20	Manganese-transporting ATPase 13A1	ATP13A1	132.9	24	26.5781	29	3026	3168.6	3342.1	3873.8	4002.8	3724.6	1.21648	0.00482147
P58335	Anthrax toxin receptor 2	ANTXR2	53.6	1	2.86299	1	168	188.1	191.3	223.6	220.1	222.2	1.21648	0.00582716
O95573	Long-chain-fatty-acid--CoA ligase 3	ACSL3	80.4	17	29.0278	35	3195.2	3423	3627.4	4204.7	4300.6	3956.4	1.2163	0.0102416
O60613	Selenoprotein F		18.1	5	29.697	10	1226.6	1243	1247.8	1518.6	1477.1	1525.2	1.21615	8.1595e-05
P04181	Ornithine aminotransferase, mitochondrial	OAT	48.5	18	59.6811	44	3124.2	2960.7	3021.7	3764.2	3752.2	3557.2	1.216	0.00134623
Q96ME1	F-box/LRR-repeat protein 18	FBXL18	88.3	1	2.36025	1	42.5	45.5	43.5	55.4	54.7	49.8	1.21597	0.00861488
Q9C0J8	pre-mRNA 3' end processing protein WDR33	WDR33	145.8	17	15.3443	24	1726.7	1756.3	1812.6	2124.7	2075.3	2237.5	1.21563	0.00216717
P52434	DNA-directed RNA polymerases I, II, and III subunit RPABC3	POLR2H	17.1	3	22.6667	3	465.5	522.8	566.7	653.4	679.3	557	1.21524	0.0780258
O43809	Cleavage and polyadenylation specificity factor subunit 5	NUDT21	26.2	10	35.2423	16	2569.6	2584.4	2758.2	3083.3	3382.6	3147.8	1.21505	0.00655595
Q14938	Nuclear factor 1 X-type	NFIX	55.1	1	6.77291	2	24.7	30.6	26.7	35.1	32.4	32.1	1.21463	0.0412881
P07339	Cathepsin D	CTSD	44.5	14	37.3786	22	3015.8	2803.7	2878.2	3657.1	3416.5	3490.4	1.21457	0.00275255
O95490	Adhesion G protein-coupled receptor L2	LPHN2	163.2	5	4.04387	6	363.3	406.3	385.3	488.1	444.6	469.8	1.21439	0.00955986
Q969V5	Mitochondrial ubiquitin ligase activator of NFKB 1	MUL1	39.8	2	8.23864	2	250.9	248.8	278.8	311.5	333.6	300.3	1.21439	0.0155447
O43681	ATPase ASNA1	ASNA1	38.8	3	12.6437	5	308.3	296.8	350.3	395	386.4	378.8	1.21436	0.0156703
P19474	E3 ubiquitin-protein ligase TRIM21	TRIM21	54.1	1	3.57895	1	119.3	134.6	139.4	170.8	151.1	155.6	1.21409	0.0298792
O60506	Heterogeneous nuclear ribonucleoprotein Q	SYNCRIP	69.6	31	51.5249	71	5936.5	6409.7	6969.7	8082.4	8555.2	6809.6	1.21388	0.0836365
P30837	Aldehyde dehydrogenase X, mitochondrial	ALDH1B1	57.2	16	29.9807	22	3119.2	3236.3	3205.3	3980	3905.2	3717.6	1.21358	0.00135154
Q16706	Alpha-mannosidase 2	MAN2A1	131.1	5	5.68182	6	460.9	441.4	461.7	574.3	557.8	523.1	1.21349	0.00415794
P05091	Aldehyde dehydrogenase, mitochondrial	ALDH2	56.3	13	24.7582	20	2358.1	2249.4	2427.6	3006	2905	2625.8	1.21346	0.0160558
Q16576	Histone-binding protein RBBP7	RBBP7	47.8	15	56.9412	32	4756.1	4749.6	5217.1	5806	6163.6	5894.3	1.21335	0.00513769
Q6W2J9	BCL-6 corepressor	BCOR	192.1	5	3.36182	6	351	382.8	411.1	462.5	457.5	468.8	1.21303	0.0100121
Q96RQ1	Endoplasmic reticulum-Golgi intermediate compartment protein 2	ERGIC2	42.5	3	8.75332	3	268.3	261.5	285.3	334.2	352.8	301.5	1.21273	0.0252152
P13611	Versican core protein	VCAN	372.6	3	0.912839	3	198.8	210.2	208.5	255.3	239.5	253.6	1.21198	0.00206973
O00483	Cytochrome c oxidase subunit NDUFA4	NDUFA4	9.4	4	45.679	7	2210.4	2140.7	2610.6	2924.3	3007.5	2504.1	1.21176	0.0830764
O60244	Mediator of RNA polymerase II transcription subunit 14	MED14	160.5	7	5.91472	8	577	581.1	611.7	713.6	698.5	732.3	1.21166	0.00104694
Q9BQP7	Mitochondrial genome maintenance exonuclease 1	C20orf72	39.4	6	25.8721	10	607	616.6	621.6	761.9	716.1	757.7	1.21163	0.00102925
Q14807	Kinesin-like protein KIF22	KIF22	73.2	14	29.7744	17	1095.2	1148.3	1178.1	1391.7	1364.4	1388.7	1.21136	0.000723863
P36873	Serine/threonine-protein phosphatase PP1-gamma catalytic subunit	PPP1CC	37	13	49.5356	35	535.5	508.9	527.7	643.9	633	627.3	1.21125	0.000282417
P15586	N-acetylglucosamine-6-sulfatase	GNS	62	8	18.2971	11	1963.4	1804	1777.4	2319.2	2166.9	2229.9	1.21122	0.0058859
P43121	Cell surface glycoprotein MUC18	MCAM	71.6	8	19.5046	10	1197.7	1301.4	1268.1	1495.3	1520.7	1546.8	1.21119	0.00145613
P05549	Transcription factor AP-2-alpha	TFAP2A	48	6	12.5858	8	457.5	508.7	478.7	560.9	564.3	624.8	1.21116	0.0163384
Q5H8A4	GPI ethanolamine phosphate transferase 2	PIGG	108.1	1	1.42421	1	75.2	82.2	71.4	95.6	85.7	95.8	1.2111	0.0248195
Q9H7E2	Tudor domain-containing protein 3	TDRD3	73.1	2	7.8341	2	102.3	105.4	110.8	126.2	134.4	125.1	1.21099	0.00431975
Q6ZMG9	Ceramide synthase 6	CERS6	44.9	2	4.42708	2	653.6	691.7	698.4	823.9	838.9	811.2	1.21055	0.000874338
Q96FJ2	Dynein light chain 2, cytoplasmic	DYNLL2	10.3	2	37.0787	3	87.6	77.8	117.3	119.9	109.3	113	1.21047	0.181445
P35869	Aryl hydrocarbon receptor	AHR	96.1	1	1.17925	1	42.6	57.2	53.3	56.7	62.9	65.7	1.21032	0.103632
Q02127	Dihydroorotate dehydrogenase (quinone), mitochondrial	DHODH	42.8	4	14.6835	4	446	427.8	445.5	565.4	513.5	517.2	1.20981	0.00653316
Q92879	CUGBP Elav-like family member 1	CELF1	52	12	22.2222	15	2914.3	3116	3205.5	3829.9	3943.5	3399.7	1.20976	0.0258295
Q92621	Nuclear pore complex protein Nup205	NUP205	227.8	30	16.2028	45	6869.1	6935.1	7115.2	8418.4	8754.6	8125.6	1.20934	0.00173752
O00635	E3 ubiquitin-protein ligase TRIM38	TRIM38	53.4	1	2.58065	1	24.7	29.2	28.8	29	38.6	32.4	1.20919	0.141765
Q01658	Protein Dr1	DR1	19.4	4	28.9773	8	1938.3	2007.7	2153	2364.4	2613	2396	1.20895	0.0134173
Q6IQ22	Ras-related protein Rab-12	RAB12	27.2	4	15.5738	6	344.1	327.7	379.2	433.1	428.4	409.1	1.20894	0.0122663
Q9Y625	Glypican-6	GPC6	62.7	2	6.30631	3	66.2	61.6	66.9	73.5	80.4	81.4	1.20853	0.0105896
Q5T3J3	Ligand-dependent nuclear receptor-interacting factor 1	LRIF1	84.5	3	5.07152	3	296.3	334.9	416.3	417.9	467.7	379.8	1.20802	0.17085
P50213	Isocitrate dehydrogenase [NAD] subunit alpha, mitochondrial	IDH3A	39.6	16	40.9836	31	6782.7	6486.8	6090.3	8080.5	7866.2	7440.3	1.20802	0.0081532
Q14697	Neutral alpha-glucosidase AB	GANAB	106.8	42	47.4576	113	13840.6	13553.9	13953.1	17465.6	16614.1	15856.3	1.20771	0.00396198
Q6UWP7	Lysocardiolipin acyltransferase 1	LCLAT1	48.9	8	19.5652	8	709.6	782.1	811.3	948	932.1	899.7	1.20703	0.00892068
Q6RFH5	WD repeat-containing protein 74	WDR74	42.4	8	32.2078	10	870.2	940.5	911.9	1088	1086	1111.6	1.20679	0.00103712
Q6P1X5	Transcription initiation factor TFIID subunit 2	TAF2	136.9	1	0.834028	1	72.3	87.5	89.1	100.4	109.9	90	1.20651	0.0945802
Q9NXR8	Inhibitor of growth protein 3	ING3	46.7	1	5.02392	1	108	118.6	112.3	134.3	119.6	154.9	1.20626	0.0947923
O95470	Sphingosine-1-phosphate lyase 1	SGPL1	63.5	14	28.6972	19	2805.8	2951.2	3271.3	3652.1	3867.7	3368.4	1.20601	0.0359674
Q969N2	GPI transamidase component PIG-T	PIGT	65.7	6	11.2457	6	680.4	639.5	704.9	784.5	864	793	1.2058	0.0117424
P52294	Importin subunit alpha-5	KPNA1	60.2	7	13.9405	11	1553.7	1513.5	1704.4	1871	1974.2	1907.8	1.20568	0.00751299
Q05193	Dynamin-1	DNM1	97.3	8	10.3009	9	142.4	125.2	183.5	205	185.4	153.3	1.20528	0.249643
Q9H553	Alpha-1,3/1,6-mannosyltransferase ALG2	ALG2	47.1	4	12.0192	4	420.7	462.1	445.5	536.5	528.7	535.6	1.20515	0.00178094
Q01814	Plasma membrane calcium-transporting ATPase 2	ATP2B2	136.8	9	7.88415	12	82.4	96.6	101.4	116.8	119	102.1	1.20506	0.0696521
P14678	Small nuclear ribonucleoprotein-associated proteins B and B'	SNRPB	24.6	8	22.9167	21	2597.9	2681.7	2537.4	3161.8	3351.2	2906.4	1.20499	0.0169295
Q9BW27	Nuclear pore complex protein Nup85	NUP85	75	13	21.189	18	1371.9	1365.6	1445.7	1719.1	1665.9	1655.5	1.20494	0.000910971
O75182	Paired amphipathic helix protein Sin3b	SIN3B	133	3	3.78657	5	60.7	75.2	69.7	79.4	82.8	85.5	1.20477	0.0375078
Q9NPA8	Transcription and mRNA export factor ENY2	ENY2	11.5	4	32.6733	7	425	495.9	496	569.3	550.2	587.4	1.20467	0.0204458
O14975	Very long-chain acyl-CoA synthetase	SLC27A2	70.3	2	5.32258	3	78.4	90.9	98.5	113.6	101.2	107.8	1.20463	0.0564029
P27986	Phosphatidylinositol 3-kinase regulatory subunit alpha	PIK3R1	83.5	4	9.66851	5	183.8	193.5	200.5	222.9	231.1	242	1.20457	0.00584888
Q96BN2	Transcriptional adapter 1	TADA1	37.4	1	4.47761	1	39	46.4	49.6	57.8	52.1	52.7	1.20444	0.0640079
Q03188	Centromere protein C	CENPC	106.8	1	2.22694	1	23.4	28.8	29	32.5	29.7	35.6	1.20443	0.0916065
Q96DI7	U5 small nuclear ribonucleoprotein 40 kDa protein	SNRNP40	39.3	15	54.902	18	2469.5	2480.8	2535	2986.4	3084.2	2941.6	1.20399	0.000402536
P11169	Solute carrier family 2, facilitated glucose transporter member 3	SLC2A3	53.9	2	3.62903	2	338.5	377.2	348.6	405.1	433.3	443	1.20398	0.0111784
O95235	Kinesin-like protein KIF20A	KIF20A	100.2	10	14.382	10	524.4	562.2	553	650.4	672.6	651	1.20395	0.00118109
Q9NRW3	DNA dC->dU-editing enzyme APOBEC-3C	APOBEC3C	22.8	2	16.3158	4	45.2	53.4	69.9	64.6	72.6	65.6	1.20356	0.211123
P42765	3-ketoacyl-CoA thiolase, mitochondrial	ACAA2	41.9	21	64.2317	50	6311.6	6399.7	6294.2	7718.9	7494.8	7654.1	1.20322	6.46178e-05
O14776	Transcription elongation regulator 1	TCERG1	123.8	30	22.5865	34	6090.6	5699.7	5756.7	7150.1	6639.2	7312.3	1.20258	0.00745269
Q96G21	U3 small nucleolar ribonucleoprotein protein IMP4	IMP4	33.7	5	18.2131	5	412.3	445.9	479.3	532.4	565.6	510.2	1.20239	0.0230468
Q86X02	Cerebellar degeneration-related protein 2-like	CDR2L	53	2	5.80645	3	47.2	44.9	47.9	54.7	53	60.6	1.20214	0.0189106
P13473	Lysosome-associated membrane glycoprotein 2	LAMP2	44.9	3	8.29268	7	1079.1	1126	1136.9	1365.2	1404.9	1246.4	1.20183	0.011467
P08174	Complement decay-accelerating factor	CD55	41.4	3	11.811	5	300.8	312.4	313.8	353.1	383.6	377.1	1.20151	0.00357733
Q96SB8	Structural maintenance of chromosomes protein 6	SMC6	126.2	14	17.3236	16	1463.6	1610.7	1503.9	1794.1	1817.2	1889.4	1.2015	0.00422234
P09417	Dihydropteridine reductase	QDPR	25.8	1	3.27869	1	25.4	23.8	22.3	31.7	27.5	26.7	1.2014	0.0551738
Q5JTV8	Torsin-1A-interacting protein 1	TOR1AIP1	66.2	20	44.2539	30	4348.1	4623.8	4600.7	5250.2	5533.6	5522.3	1.2014	0.00205731
Q9NX47	E3 ubiquitin-protein ligase MARCH5	2019-03-05	31.2	3	16.9065	3	160.8	180.5	177.8	207.5	222.3	193.3	1.20035	0.0289964
O60488	Long-chain-fatty-acid--CoA ligase 4	ACSL4	79.1	16	27.7075	26	1293.3	1376.2	1416	1595.4	1705.3	1600.5	1.19966	0.0059098
P07305	Histone H1.0	H1F0	20.8	4	18.5567	8	2681.3	2527.4	2511.7	3434.6	2797.7	3029.5	1.19965	0.0569255
P00367	Glutamate dehydrogenase 1, mitochondrial	GLUD1	61.4	24	45.3405	48	7303	7287.7	7176	8972.4	8873.4	8265.9	1.19962	0.00296941
O43390	Heterogeneous nuclear ribonucleoprotein R	HNRNPR	70.9	31	44.5498	81	10582.4	11343	9872.2	12594.7	13023.2	12522.5	1.19947	0.0095015
O14523	Phospholipid transfer protein C2CD2L	C2CD2L	76.1	1	3.68272	1	51.2	57.2	53.1	63.3	64.7	65.7	1.19938	0.00485823
Q99571	P2X purinoceptor 4	P2RX4	43.3	4	15.4639	4	203.6	223.5	212.5	248.7	226.5	291.8	1.19919	0.101143
P08590	Myosin light chain 3	MYL3	21.9	2	8.20513	4	65.7	67.6	75.1	89.2	84.8	75.9	1.19914	0.0463345
Q8NEW0	Zinc transporter 7	SLC30A7	41.6	2	6.64894	3	68.5	63.3	74.6	81.6	83.7	82.2	1.19913	0.0146038
Q96DB5	Regulator of microtubule dynamics protein 1	FAM82B	35.8	3	13.3758	5	489.4	501	658.3	684.2	700	592.6	1.19901	0.162332
P23246	Splicing factor, proline- and glutamine-rich	SFPQ	76.1	40	51.768	170	18080	19094.4	18790.1	22005.8	22381.1	22712.4	1.19896	0.00051727
Q8IY18	Structural maintenance of chromosomes protein 5	SMC5	128.7	12	9.53678	12	1304.1	1407.1	1414	1670.4	1638	1637.3	1.1989	0.00181887
O75521	Enoyl-CoA delta isomerase 2, mitochondrial	ECI2	43.6	13	47.7157	24	2167.2	2305	2305	2783	2728.8	2612.8	1.19881	0.00272967
P61225	Ras-related protein Rap-2b	RAP2B	20.5	6	35.5191	10	614.3	640.4	710.3	797.1	829.7	728.4	1.19858	0.0347497
Q9H8M5	Metal transporter CNNM2	CNNM2	96.6	1	1.6	1	36.7	45.6	43.2	55.2	55.3	39.9	1.19841	0.223439
Q14149	MORC family CW-type zinc finger protein 3	MORC3	107	4	5.11182	4	569.9	644.2	620.1	750.9	710.7	736.5	1.1984	0.00814656
Q99829	Copine-1	CPNE1	59	12	18.622	13	1405.8	1230.7	1491.3	1574.5	1721.7	1650	1.19827	0.0358308
P63244	Receptor of activated protein C kinase 1	GNB2L1	35.1	16	63.0915	50	4434.8	4291.2	5105.6	5612.1	5898	5062.9	1.1982	0.0597208
O15287	Fanconi anemia group G protein	FANCG	68.5	1	2.2508	1	61.4	71.9	64.2	84.6	73.9	78	1.19747	0.0424426
Q5PRF9	Protein Smaug homolog 2	SAMD4B	75.4	1	3.45821	1	77	90.6	68.6	107	101.8	74	1.19729	0.268011
Q92544	Transmembrane 9 superfamily member 4	TM9SF4	74.5	5	9.50156	6	907.3	1001.1	1104.3	1248.9	1220.5	1137.4	1.1972	0.0399176
Q8N108	Mesoderm induction early response protein 1	MIER1	57.9	2	8.20312	2	74.4	76.6	77.8	103.9	89.8	80.2	1.19712	0.0966984
Q9Y6N1	Cytochrome c oxidase assembly protein COX11, mitochondrial	COX11	31.4	2	12.3188	2	123.6	152.1	165.6	176.8	187.1	164.3	1.19692	0.107798
O15270	Serine palmitoyltransferase 2	SPTLC2	62.9	8	19.9288	10	1185.8	1194.1	1187.2	1402.9	1485.1	1381.1	1.1968	0.00181018
Q9BUZ4	TNF receptor-associated factor 4	TRAF4	53.5	2	5.53191	3	115.8	140.7	116	141.7	133.5	170.5	1.19651	0.15486
Q5VWZ2	Lysophospholipase-like protein 1	LYPLAL1	26.3	2	16.0338	2	96.7	89.1	102	116.2	117.2	110.9	1.19632	0.0111648
P06280	Alpha-galactosidase A	GLA	48.7	10	26.3403	14	1957.1	1809.5	1799.4	2284.2	2150	2222.5	1.19596	0.00475157
P54764	Ephrin type-A receptor 4	EPHA4	109.8	4	4.15822	4	190.1	198.1	192.9	248	225.1	221.8	1.19584	0.0114342
Q14344	Guanine nucleotide-binding protein subunit alpha-13	GNA13	44	12	35.0133	17	2408.5	2486.4	2520.8	2880.5	3021	2966.2	1.1958	0.000779413
O96000	NADH dehydrogenase [ubiquinone] 1 beta subcomplex subunit 10	NDUFB10	20.8	5	27.3256	9	1377.2	1461.3	1560.7	1798	1824.6	1637.1	1.1956	0.0221569
Q9ULW0	Targeting protein for Xklp2	TPX2	85.6	24	38.6881	35	4164.8	4386.6	3991.6	4834.9	4931.4	5228.3	1.19546	0.00767356
Q9NQC3	Reticulon-4	RTN4	129.9	7	9.56376	71	1395.5	1454.4	1670.2	1790.7	1877	1735.5	1.19537	0.0341236
P18085	ADP-ribosylation factor 4	ARF4	20.5	4	25	9	661.3	633.5	846.2	867	942.3	749.9	1.19533	0.184809
O75934	Pre-mRNA-splicing factor SPF27	BCAS2	26.1	17	75.1111	30	2982.2	2948.3	3012.8	3504.6	3566	3616.5	1.19498	9.93514e-05
Q5SRE5	Nucleoporin NUP188 homolog	NUP188	195.9	9	5.94626	15	599.9	583	629	752.8	699.6	712.7	1.19493	0.00488161
P49792	E3 SUMO-protein ligase RanBP2	RANBP2	358	102	35.732	141	22260.2	23782.2	23759.1	27230.1	28537.8	27639.7	1.19493	0.00202748
Q8N4V1	Membrane magnesium transporter 1	MMGT1	14.7	3	31.2977	5	355.6	381.5	392.1	426.3	471.5	451.2	1.19465	0.012501
Q6NUQ1	RAD50-interacting protein 1	RINT1	90.6	3	6.43939	3	134.8	127.6	147.7	180.3	169.8	139.8	1.19459	0.119799
P06753	Tropomyosin alpha-3 chain	TPM3	32.9	27	53.6842	50	3917.6	3875.6	4551.6	4835.9	5160.4	4748.2	1.19439	0.0337452
P38117	Electron transfer flavoprotein subunit beta	ETFB	27.8	12	49.4118	25	5048.2	4838.4	4719.9	6025.9	5926.3	5493.6	1.19439	0.00751925
Q9Y2D0	Carbonic anhydrase 5B, mitochondrial	CA5B	36.4	2	7.57098	2	422.5	395	408.6	491.5	457.7	515.1	1.19427	0.0126151
Q9UI09	NADH dehydrogenase [ubiquinone] 1 alpha subcomplex subunit 12	NDUFA12	17.1	6	53.1034	9	619.8	661.8	708.5	787.7	815.8	773.2	1.19426	0.0106534
P06213	Insulin receptor	INSR	156.2	9	5.93343	10	2210.7	2446.4	2352.6	2765.5	2782.2	2820.9	1.19386	0.00300884
Q96KB5	Lymphokine-activated killer T-cell-originated protein kinase	PBK	36.1	6	14.2857	6	804.3	735.4	839.4	948.7	932.5	958.5	1.1936	0.00817072
P04080	Cystatin-B	CSTB	11.1	4	42.8571	4	669.7	647	774	930.6	728.6	836.2	1.19357	0.127206
Q14696	LRP chaperone MESD	MESDC2	26.1	5	19.6581	5	1297.6	1239.6	1240.9	1570.6	1545.2	1393.1	1.19343	0.0142009
Q5JPH6	Probable glutamate--tRNA ligase, mitochondrial	EARS2	58.7	5	12.8107	6	555.6	593.5	594.1	680.2	691.9	708.1	1.19332	0.00173763
P54132	Bloom syndrome protein	BLM	158.9	8	9.38603	10	885.3	882.1	895.9	1051.6	1043.9	1082.6	1.19329	0.00016524
P51571	Translocon-associated protein subunit delta	SSR4	19	6	39.8844	15	2321.6	2481.4	2623.4	3027.6	2929.9	2904.3	1.19328	0.00727912
Q9NWS8	Required for meiotic nuclear division protein 1 homolog	RMND1	51.6	2	4.00891	2	192.5	193.6	201.7	236.7	246.4	218.3	1.19326	0.0123055
Q86Y37	CDK2-associated and cullin domain-containing protein 1	CACUL1	41	1	6.23306	1	27.3	26.7	31	35.3	33.5	32.6	1.19294	0.0248676
Q8N183	NADH dehydrogenase [ubiquinone] 1 alpha subcomplex assembly factor 2	NDUFAF2	19.8	10	63.9053	12	1387.1	1422.3	1455	1698	1730.7	1658	1.19283	0.000675454
Q8TAF3	WD repeat-containing protein 48	WDR48	76.2	4	6.20384	5	528.3	533.3	557.1	635.2	647.9	647.7	1.19281	0.000450651
Q15233	Non-POU domain-containing octamer-binding protein	NONO	54.2	40	63.6943	158	19869.5	20566.4	19847.7	23227	23903.3	24758.7	1.19251	0.00152718
Q9NZ56	Formin-2	FMN2	180	1	1.10337	1	15.7	16.8	13.8	26	12.4	16.8	1.19222	0.509508
Q96HW7	Integrator complex subunit 4	INTS4	108.1	3	3.32295	4	155	169.3	142.2	206.4	171.1	178.6	1.19207	0.0878621
Q9Y5M8	Signal recognition particle receptor subunit beta	SRPRB	29.7	8	26.5683	11	1937.3	2064.8	2206.8	2401	2608.2	2392.2	1.19206	0.0193825
O43913	Origin recognition complex subunit 5	ORC5	50.3	4	8.96552	6	240.8	241.2	269.5	310.7	310	275.1	1.19202	0.033441
P19404	NADH dehydrogenase [ubiquinone] flavoprotein 2, mitochondrial	NDUFV2	27.4	9	45.3815	21	2332.9	2400.7	2593.3	3025.8	3043.5	2664.2	1.19198	0.032642
Q9NUQ7	Ufm1-specific protease 2	UFSP2	53.2	2	6.18337	2	208.8	207.4	246	271.6	271.8	245.9	1.19194	0.0502688
Q96SK2	Transmembrane protein 209	TMEM209	62.9	9	19.0731	10	1193.8	1254.7	1192.5	1396.4	1463	1478.2	1.19132	0.00201513
Q14108	Lysosome membrane protein 2	SCARB2	54.3	10	19.6653	14	2186.7	2257.6	2397.4	2762.5	2772.2	2615.6	1.19127	0.00549418
Q13227	G protein pathway suppressor 2	GPS2	36.7	1	2.44648	1	124.8	134.6	140.6	153.8	149.6	173.1	1.19125	0.0410145
P06865	Beta-hexosaminidase subunit alpha	HEXA	60.7	11	26.465	16	1689.4	1576.8	1613.9	2096.9	1925.9	1790.6	1.19125	0.0302665
P08559	Pyruvate dehydrogenase E1 component subunit alpha, somatic form, mitochondrial	PDHA1	43.3	22	56.4103	36	4633.3	4489.7	4472.7	5404.2	5635.7	5152.2	1.19097	0.00433053
P05166	Propionyl-CoA carboxylase beta chain, mitochondrial	PCCB	58.2	3	6.67904	5	475.7	543.4	547.7	651.2	623.6	590.9	1.19077	0.0267147
A6NJ78	Probable methyltransferase-like protein 15	METTL15	46.1	4	23.8329	4	143.3	153.8	156.1	179.6	176.1	183.9	1.19064	0.00316206
Q8NC56	LEM domain-containing protein 2	LEMD2	56.9	14	34.5924	16	2103.5	2180.5	2163.7	2513.5	2585	2577.4	1.19049	0.000230387
O76021	Ribosomal L1 domain-containing protein 1	RSL1D1	54.9	15	27.1429	26	4562.2	3837.3	3239.2	5234.5	4183.4	4434.5	1.1902	0.211593
P53680	AP-2 complex subunit sigma	AP2S1	17	3	20.4225	4	540.1	539	652	718.9	709.4	632	1.19017	0.0776852
P54707	Potassium-transporting ATPase alpha chain 2	ATP12A	115.4	3	2.30991	5	154.1	154.2	144	171.2	173.3	193.8	1.19014	0.022762
Q9UHN6	Cell surface hyaluronidase	TMEM2	154.3	14	10.1229	15	2103.4	2227.4	2217.2	2623.7	2600.5	2568.2	1.19004	0.000638828
Q5VT25	Serine/threonine-protein kinase MRCK alpha	CDC42BPA	197.2	6	3.40647	6	372.2	377.4	427.3	483.8	465.4	451.3	1.18999	0.0201116
Q99653	Calcineurin B homologous protein 1	CHP1	22.4	9	58.9744	11	1077	1145.2	1156.7	1386.1	1446.4	1187.2	1.18965	0.0600691
P78347	General transcription factor II-I	GTF2I	112.3	32	38.8778	45	5228.6	5003.1	5062	6009.4	6063.5	6117.4	1.1894	0.00020315
Q9UBM7	7-dehydrocholesterol reductase	DHCR7	54.5	6	10.3158	8	2305.5	2381.3	2380.2	2749.1	2897.1	2757.5	1.18915	0.00118973
Q13573	SNW domain-containing protein 1	SNW1	61.5	24	49.8134	39	6288.2	6707.7	6224.6	7323.2	7516.2	8016.5	1.18914	0.00910656
P15924	Desmoplakin	DSP	331.6	162	56.1477	243	41673.6	44475.6	44554	51729.1	51113.1	52574.8	1.18908	0.00136356
O00180	Potassium channel subfamily K member 1	KCNK1	38.1	1	5.65476	1	33.7	31.1	30.4	43.3	35.3	34.6	1.18908	0.113096
Q92613	Protein Jade-3	PHF16	93.7	2	2.79465	3	115.2	116.7	122.5	138.7	146.2	136.5	1.18905	0.00374015
P08648	Integrin alpha-5	ITGA5	114.5	9	12.2974	12	1352.7	1487.3	1428.4	1713.6	1695.2	1666.2	1.18897	0.0028805
P09110	3-ketoacyl-CoA thiolase, peroxisomal	ACAA1	44.3	6	27.8302	8	457.8	467.9	461.4	549.8	533.9	565.5	1.18896	0.000804941
Q9BY67	Cell adhesion molecule 1	CADM1	48.5	9	34.8416	25	2390.1	2505.4	2538.1	2867.1	2970.7	3000	1.1889	0.00148766
P82673	28S ribosomal protein S35, mitochondrial	MRPS35	36.8	7	27.8638	8	1198.5	1256.7	1360.3	1540.6	1595.7	1399.8	1.18886	0.0329592
P09669	Cytochrome c oxidase subunit 6C	COX6C	8.8	7	41.3333	10	2040.9	2115.8	2472.1	2640.7	2764.9	2474.9	1.18883	0.0568579
Q96MF7	E3 SUMO-protein ligase NSE2	NSMCE2	27.9	6	24.2915	6	1057.3	1046.3	1095.1	1248.1	1318.8	1235.2	1.18864	0.00254171
Q9NYY8	FAST kinase domain-containing protein 2, mitochondrial	FASTKD2	81.4	7	12.2535	7	419.3	463.2	473.9	564.2	524.4	523.5	1.18851	0.016431
Q13042	Cell division cycle protein 16 homolog	CDC16	71.6	7	13.0645	7	598.1	602.4	638.3	763.7	705	716.4	1.18833	0.00634167
P49257	Protein ERGIC-53	LMAN1	57.5	19	42.3529	35	5912.1	6064.4	6138.6	7199.8	7342.2	6982.1	1.18819	0.000790397
O00330	Pyruvate dehydrogenase protein X component, mitochondrial	PDHX	54.1	10	21.3573	13	1787.9	1965.7	1838.3	2313.2	2155.8	2173.9	1.18795	0.00849148
P67936	Tropomyosin alpha-4 chain	TPM4	28.5	36	76.6129	65	14090	13335.4	14393.5	16094.6	16615.8	16958.4	1.18771	0.00288875
P12429	Annexin A3	ANXA3	36.4	14	48.6068	21	3280.4	2902.8	3669.2	3696.2	3988.1	4010.8	1.18703	0.0650627
P53634	Dipeptidyl peptidase 1	CTSC	51.8	5	14.9028	9	521.3	510.4	496.9	618.8	581.9	613.4	1.18677	0.00213381
O15514	DNA-directed RNA polymerase II subunit RPB4	POLR2D	16.3	10	73.9437	18	726.2	704.5	805.1	880	871.6	900.5	1.1862	0.0119594
Q8TDW0	Volume-regulated anion channel subunit LRRC8C	LRRC8C	92.4	3	4.85679	4	169.5	178.6	185.7	219.5	207.2	206.3	1.18584	0.00642284
O94842	TOX high mobility group box family member 4	TOX4	66.2	4	9.50081	6	1015.7	992.5	954.8	1267.9	1187.7	1057.6	1.18569	0.0452442
Q96RU3	Formin-binding protein 1	FNBP1	71.3	6	13.2901	7	435.8	435.3	486.7	537.8	522	550.1	1.18567	0.011261
P12074	Cytochrome c oxidase subunit 6A1, mitochondrial	COX6A1	12.1	2	43.1193	3	400.8	501.4	507.3	541.5	580.5	548.9	1.18546	0.0757676
Q9UL42	Paraneoplastic antigen Ma2	PNMA2	41.5	3	17.5824	6	240.3	267.2	274.7	299.8	330.1	297.2	1.18525	0.031314
Q9UJ14	Glutathione hydrolase 7	GGT7	70.4	3	9.06344	3	241.2	255.4	218	281.7	286	279	1.18486	0.0165266
P25054	Adenomatous polyposis coli protein	APC	311.5	2	0.984875	2	51.8	47.2	50.4	57	59.9	60.1	1.18474	0.00553113
Q9HC52	Chromobox protein homolog 8	CBX8	43.4	6	21.0797	8	795.4	809	750.8	923.3	917	949.9	1.1847	0.00201843
Q8N1F7	Nuclear pore complex protein Nup93	NUP93	93.4	30	39.1941	46	6391.8	6418.8	6949.2	7864.1	7833.6	7709.4	1.18458	0.00291831
P14927	Cytochrome b-c1 complex subunit 7	UQCRB	13.5	11	71.1712	19	5002.7	5475.8	5248.2	6262.4	6215.6	6150.8	1.18453	0.00232498
Q16625	Occludin	OCLN	59.1	8	19.3487	12	746.2	809.4	793.5	896.5	974.4	911.5	1.18445	0.00905732
Q9Y3E5	Peptidyl-tRNA hydrolase 2, mitochondrial	PTRH2	19.2	6	48.6034	7	945.5	966.2	1031	1137.1	1208.8	1138.7	1.18415	0.00666404
O00192	Armadillo repeat protein deleted in velo-cardio-facial syndrome	ARVCF	104.6	5	8.21206	6	264.2	255	280.1	297.5	319.1	329.7	1.18391	0.0149719
Q15370	Elongin-B	TCEB2	13.1	6	78.8136	10	1678.6	1683.4	1936.3	2077.8	2227.7	1967.1	1.18389	0.0461933
P29992	Guanine nucleotide-binding protein subunit alpha-11	GNA11	42.1	12	40.6685	17	1971.3	2072.5	2105.2	2327.2	2540.7	2411.4	1.18382	0.00703228
Q9BVL2	Nucleoporin p58/p45	NUPL1	60.9	8	14.8581	9	886.5	928.1	814.6	1040.3	1018.5	1053.5	1.18374	0.00971565
Q15155	Nodal modulator 1	NOMO1	134.2	23	25.6956	42	198.5	217.3	212.6	247.3	251	245.5	1.18364	0.00281491
P52298	Nuclear cap-binding protein subunit 2	NCBP2	18	10	50.641	13	2094.7	2138.6	2202.9	2486.8	2576.9	2553.5	1.18349	0.000684146
Q9Y266	Nuclear migration protein nudC	NUDC	38.2	18	36.5559	21	2670.5	2535.5	2771	3224.8	3273.7	2941.6	1.18341	0.0170489
O94818	Nucleolar protein 4	NOL4	71.3	1	2.03762	1	22.6	28.7	26.2	34.2	26.5	31	1.18323	0.172081
Q15165	Serum paraoxonase/arylesterase 2		39.4	5	24.0113	6	408.9	472.2	496.8	547.6	547.3	535.3	1.1831	0.0337147
Q05048	Cleavage stimulation factor subunit 1	CSTF1	48.3	12	34.1067	16	1181.8	1153.5	1124.5	1408.9	1339.5	1344.3	1.18293	0.0016232
Q9BRL6	Serine/arginine-rich splicing factor 8	SRSF8	32.3	3	11.3475	3	47.5	50.1	46.4	64.2	51.1	55	1.18264	0.0955488
Q9NX18	Succinate dehydrogenase assembly factor 2, mitochondrial	SDHAF2	19.6	2	9.63855	2	132.9	115.2	137.4	149.6	155.6	150.7	1.18262	0.0287878
Q9UHX1	Poly(U)-binding-splicing factor PUF60	PUF60	59.8	19	40.2504	25	3608.2	3640.5	4004.3	4482.6	4497.2	4318.7	1.18177	0.00807246
O75915	PRA1 family protein 3	ARL6IP5	21.6	5	23.9362	10	1556.1	1542.3	1663.3	1857.8	1984.5	1784.2	1.18162	0.0145553
P53701	Cytochrome c-type heme lyase	HCCS	30.6	10	39.9254	12	1512.2	1615.7	1693.3	1870.4	2007.8	1817.6	1.18141	0.019526
Q9Y3D9	28S ribosomal protein S23, mitochondrial	MRPS23	21.8	6	28.9474	8	876.1	896.7	931.8	1073.4	1111.4	1010.4	1.18139	0.00827392
Q9BY77	Polymerase delta-interacting protein 3	POLDIP3	46.1	18	49.8812	25	3208.5	3313.1	2986.3	3625.1	3692.9	3913.9	1.18132	0.0114905
Q8WXI9	Transcriptional repressor p66-beta	GATAD2B	65.2	18	31.8718	19	2387.5	2507.8	2571	2794.4	3016.2	3009.4	1.18131	0.00758144
P61764	Syntaxin-binding protein 1	STXBP1	67.5	6	12.7946	8	602.8	644.6	642.5	754.5	735.3	742.4	1.18112	0.00148746
Q8N3U4	Cohesin subunit SA-2	STAG2	141.2	12	12.104	20	1563.9	1531	1676.6	1911.2	1980.8	1743.2	1.18101	0.0257787
Q5JRA6	Transport and Golgi organization protein 1 homolog	MIA3	213.6	33	20.1888	37	6373.9	6900.1	6806.7	7813.2	7988.4	7910.3	1.18083	0.00204891
P31689	DnaJ homolog subfamily A member 1	DNAJA1	44.8	13	36.0202	30	2850.6	2907.5	2919.4	3309.2	3275	3659.5	1.18049	0.0138389
Q7L2Z9	Centromere protein Q	CENPQ	30.6	1	5.97015	1	152.7	157.8	134.8	174.6	152.5	198.5	1.18033	0.148951
Q09472	Histone acetyltransferase p300	EP300	264	14	8.86495	16	1364.3	1419	1478.5	1628.3	1692	1709.1	1.18011	0.00339982
Q93009	Ubiquitin carboxyl-terminal hydrolase 7	USP7	128.2	24	30.3993	33	3027.7	2964.8	3234	3616.7	3654.7	3615.9	1.18	0.00254475
Q86YQ8	Copine-8	CPNE8	63.1	3	6.20567	3	64.2	65.5	62.2	73.9	76.2	76.3	1.17978	0.000749894
O43405	Cochlin	COCH	59.4	1	2.54545	2	60.3	55.5	65.1	69.5	73	70.9	1.17966	0.0213949
Q9NVR2	Integrator complex subunit 10	INTS10	82.2	1	1.26761	1	119.1	133.2	130.8	159.5	128.5	163.9	1.17959	0.127651
P20265	POU domain, class 3, transcription factor 2	POU3F2	46.9	4	9.02935	5	107.4	115.3	153.4	156.9	165.7	121	1.17947	0.317388
Q13405	39S ribosomal protein L49, mitochondrial	MRPL49	19.2	3	21.0843	5	731.1	796	801	920.2	915.4	909.1	1.17894	0.00364
Q9H330	Transmembrane protein 245		97.3	3	3.52673	3	634.7	704.7	642.3	725.9	777.4	833	1.17894	0.0360064
Q9NNW5	WD repeat-containing protein 6	WDR6	121.6	3	3.83586	4	249.3	246.1	269.7	286.5	299.1	316.4	1.17893	0.0160468
Q03111	Protein ENL	MLLT1	62	1	2.32558	1	69.1	63.8	82.3	84.9	89.8	79	1.1789	0.112331
Q8TEQ8	GPI ethanolamine phosphate transferase 3	PIGO	118.6	4	5.87695	4	202.5	197.1	211.7	246.2	227	247.3	1.17864	0.00975166
Q9BYG5	Partitioning defective 6 homolog beta	PARD6B	41.2	3	7.7957	3	211.9	195.4	220.8	241.4	252.1	246.8	1.17863	0.00971832
Q96I59	Probable asparagine--tRNA ligase, mitochondrial	NARS2	54.1	2	8.1761	2	146.3	132.3	150.3	177.1	169	159.4	1.1786	0.0269374
Q15526	Surfeit locus protein 1	SURF1	33.3	5	15.3333	5	461.4	473.5	498.3	561.3	570.2	557.6	1.17855	0.00175501
O43896	Kinesin-like protein KIF1C	KIF1C	122.9	5	5.07706	6	37.5	41.2	47.4	51.3	46.7	50.6	1.17843	0.0805256
Q70CQ3	Ubiquitin carboxyl-terminal hydrolase 30	USP30	58.5	1	4.44874	1	16.7	14.6	16.9	22.4	15.4	19	1.17842	0.25342
Q6P2H3	Centrosomal protein of 85 kDa	CEP85	85.6	3	5.38058	3	113.5	117.9	134.5	151.7	132.9	146.4	1.17792	0.0630558
Q8IXT5	RNA-binding protein 12B	RBM12B	118	16	19.1808	16	1776.2	1849.8	1828.6	2140.2	2148	2135.2	1.17761	0.000129615
P52803	Ephrin-A5	EFNA5	26.3	1	6.57895	1	67.3	63.1	65	87.5	70.3	72.3	1.17758	0.106201
Q96CN5	Leucine-rich repeat-containing protein 45	LRRC45	75.9	2	4.02985	3	17.7	20.7	21.3	22.1	26.9	21.3	1.17755	0.163516
P09622	Dihydrolipoyl dehydrogenase, mitochondrial	DLD	54.1	18	42.6326	47	8824.1	8958.8	8903.3	10699.8	10562.2	10157.5	1.17737	0.000706178
Q9BWT3	Poly(A) polymerase gamma	PAPOLG	82.8	1	1.49457	1	71.5	70.5	71.2	78.1	82.8	90.1	1.1773	0.0228343
Q99717	Mothers against decapentaplegic homolog 5	SMAD5	52.2	3	5.80645	3	293.3	293.7	306.1	345.6	355.3	350.5	1.17725	0.000473748
P53350	Serine/threonine-protein kinase PLK1	PLK1	68.2	9	20.398	13	320.3	317.7	331.8	383.2	381.1	377.3	1.17715	0.000252614
P82932	28S ribosomal protein S6, mitochondrial	MRPS6	14.2	6	44.8	7	998.6	1085.9	1049.7	1264.6	1236.9	1187.9	1.17714	0.00542952
Q14004	Cyclin-dependent kinase 13	CDK13	164.8	2	1.12434	2	149.6	154.1	153.4	187.9	194.3	155.7	1.17677	0.0886492
O75947	ATP synthase subunit d, mitochondrial	ATP5H	18.5	12	68.9441	33	5099.2	5448.6	5437.8	6306.2	6388.7	6113.3	1.17657	0.00260576
O43402	ER membrane protein complex subunit 8	EMC8	23.8	10	52.8571	16	1747.1	1921.7	1873.2	2225.6	2170	2124.8	1.17654	0.0054415
Q13614	Myotubularin-related protein 2	MTMR2	73.3	2	2.48834	2	51.8	45	47.1	53.3	60.8	55.2	1.17651	0.0485485
O60333	Kinesin-like protein KIF1B	KIF1B	204.3	7	5.67181	9	119.7	117.8	127.2	150.3	133	145.7	1.17631	0.0222976
Q9Y2S7	Polymerase delta-interacting protein 2	POLDIP2	42	10	36.1413	14	903.7	965.4	1026.4	1194.3	1220	990.7	1.17596	0.10318
Q99661	Kinesin-like protein KIF2C	KIF2C	81.3	17	26.7586	23	1604.6	1587.4	1620.8	1770	1872	2017.5	1.17593	0.0176143
Q17RY0	Cytoplasmic polyadenylation element-binding protein 4	CPEB4	80.1	1	2.74348	1	61.9	67.6	62.6	71.2	82.8	71.8	1.17543	0.0546591
P50148	Guanine nucleotide-binding protein G(q) subunit alpha	GNAQ	42.1	10	35.0975	17	1191.9	1256.6	1256.9	1442.6	1420.2	1492	1.17526	0.00202681
Q9NY12	H/ACA ribonucleoprotein complex subunit 1	GAR1	22.3	3	10.5991	3	320.4	345.7	272.4	357.7	367.9	377.3	1.17517	0.0692915
Q86TV6	Tetratricopeptide repeat protein 7B	TTC7B	94.1	3	4.27046	4	143.2	126	152.4	183.8	155.3	156.3	1.17505	0.11239
Q9H0S4	Probable ATP-dependent RNA helicase DDX47	DDX47	50.6	7	18.2418	8	841	807	825.7	998.6	953.2	954.9	1.17504	0.00126203
P33993	DNA replication licensing factor MCM7	MCM7	81.3	31	52.0167	41	6522.9	5946.3	6448.8	7539.2	7197.3	7489.5	1.17486	0.00631381
P12270	Nucleoprotein TPR	TPR	267.1	103	42.0652	148	27085	27632.4	28074	33181.4	32264.8	31821.5	1.17485	0.000606268
O95755	Ras-related protein Rab-36	RAB36	36.3	1	4.8048	2	23	21.4	23.1	28.2	27.6	23.5	1.17481	0.0670932
P26599	Polypyrimidine tract-binding protein 1	PTBP1	57.2	15	33.8983	40	5028	5400.8	5442.9	6139.2	6219.4	6283.9	1.17457	0.00261549
Q9Y676	28S ribosomal protein S18b, mitochondrial	MRPS18B	29.4	7	34.4961	10	711.9	764.8	756.2	892.6	920.9	809	1.17448	0.0254783
O00264	Membrane-associated progesterone receptor component 1	PGRMC1	21.7	11	50.2564	19	2789.2	2732.9	2768.6	3318.6	3388.3	3028.1	1.17421	0.0124768
Q9BXP2	Solute carrier family 12 member 9	SLC12A9	96	2	2.95405	2	18.3	15.9	14.6	19.5	18.8	19	1.17418	0.0621416
P21964	Catechol O-methyltransferase	COMT	30	11	49.8155	15	1802.9	1896.7	1887.4	2261.6	2202.1	2095.1	1.17394	0.00477016
P51648	Aldehyde dehydrogenase family 3 member A2	ALDH3A2	54.8	11	24.7423	17	1706.3	1767.7	1894.2	2148.3	2173.1	1980.5	1.17393	0.0191549
Q96HE7	ERO1-like protein alpha	ERO1L	54.4	13	39.1026	20	2167.9	1998.8	2051.3	2514.7	2317.8	2466.5	1.17385	0.00967135
P45954	Short/branched chain specific acyl-CoA dehydrogenase, mitochondrial	ACADSB	47.5	7	17.3611	9	1420.5	1390.7	1402.1	1716.4	1696.5	1531.9	1.17362	0.0145498
Q9Y3B3	Transmembrane emp24 domain-containing protein 7	TMED7	25.2	5	30.3571	7	1223.7	1291.7	1400.7	1569.1	1604.9	1421.3	1.17344	0.0411872
Q13439	Golgin subfamily A member 4	GOLGA4	261	14	6.36771	16	720.1	732.8	762.7	847.2	877.7	874.9	1.17341	0.00130358
Q15125	3-beta-hydroxysteroid-Delta(8),Delta(7)-isomerase	EBP	26.3	1	5.21739	1	134.7	144.5	148.2	162.4	176.4	162.7	1.17337	0.0157176
Q9BS26	Endoplasmic reticulum resident protein 44	ERP44	46.9	14	45.0739	21	4169.1	4454.1	4204.8	5031.4	4982.3	5034.1	1.17304	0.00125549
Q9Y2B0	Protein canopy homolog 2	CNPY2	20.6	11	69.7802	29	3635.7	3620.8	3575.1	4344	4129.7	4232.1	1.17303	0.000636358
O00423	Echinoderm microtubule-associated protein-like 1	EML1	89.8	2	2.45399	2	38.6	37	40	46.2	38	51.4	1.17301	0.170537
P25705	ATP synthase subunit alpha, mitochondrial	ATP5A1	59.7	35	58.5895	283	21410.7	21426.8	21716	25583.4	25916.4	24215	1.1729	0.00216843
O60437	Periplakin	PPL	204.6	4	3.92938	4	161.2	166.8	163.2	203.7	184.8	187.6	1.17284	0.00980959
Q969Q5	Ras-related protein Rab-24	RAB24	23.1	4	17.2414	5	391.8	389.9	373.9	556.4	409.8	389.1	1.17281	0.277186
Q9NVD7	Alpha-parvin	PARVA	42.2	1	3.76344	2	110.1	99.6	132.1	137	140.9	122.9	1.17262	0.149062
Q9HCG8	Pre-mRNA-splicing factor CWC22 homolog	CWC22	105.4	1	1.32159	1	215.1	275.1	223.9	275.4	291.3	270.6	1.17252	0.105786
Q9P031	Thyroid transcription factor 1-associated protein 26	CCDC59	28.7	1	7.46888	1	109.1	108.8	107.9	131.5	120.6	129.9	1.1725	0.00539169
Q96FV9	THO complex subunit 1	THOC1	75.6	16	33.0289	20	1771.8	1858.6	1931.5	2206.5	2164.2	2148.6	1.17214	0.00293311
Q13217	DnaJ homolog subfamily C member 3	DNAJC3	57.5	12	33.3333	13	1308.5	1274.8	1293	1529.8	1518.6	1495.1	1.17212	9.49341e-05
P16422	Epithelial cell adhesion molecule	EPCAM	34.9	9	31.8471	18	2496	2651.3	2693.3	3039.7	3095.3	3055.1	1.17212	0.00194549
P16435	NADPH--cytochrome P450 reductase	POR	76.6	23	43.1315	46	3822.3	4025.2	4118.4	4656.1	4804.4	4562.1	1.17188	0.00364542
P10586	Receptor-type tyrosine-protein phosphatase F	PTPRF	212.7	10	8.80965	11	562.1	562.7	558.1	650.8	682.5	638.8	1.17185	0.00182454
Q9UJZ1	Stomatin-like protein 2, mitochondrial	STOML2	38.5	17	45.2247	38	5447.5	5989.5	6016.6	6945.8	6990.1	6514.6	1.17171	0.0140166
Q9BQB6	Vitamin K epoxide reductase complex subunit 1	VKORC1	18.2	1	7.97546	3	201.1	222.3	223.6	266.4	247.3	244.3	1.17156	0.0212036
Q7Z3K6	Mesoderm induction early response protein 3	MIER3	61.4	1	2	1	95.1	83.2	86.1	99.8	94.3	115.5	1.17095	0.107705
Q70UQ0	Inhibitor of nuclear factor kappa-B kinase-interacting protein	IKBIP	39.3	13	33.7143	15	2191.8	2351.8	2227.5	2587.8	2710.2	2629.3	1.17076	0.00308708
P68032	Actin, alpha cardiac muscle 1	ACTC1	42	20	49.8674	311	2596.1	2592	3111.4	3190.7	3436.5	3088.9	1.17068	0.07854
Q8IY31	Intraflagellar transport protein 20 homolog	IFT20	15.3	1	11.3636	1	76.4	81.6	77	94.1	85.5	95.5	1.17064	0.0193514
Q9BVK6	Transmembrane emp24 domain-containing protein 9	TMED9	27.3	13	45.1064	30	2377.5	2345.6	2549.7	2775.2	2895.7	2841.4	1.17043	0.00464619
P46734	Dual specificity mitogen-activated protein kinase kinase 3	MAP2K3	39.3	4	9.79827	4	168.1	181.6	196.6	220.5	207.3	211.1	1.1695	0.0276528
O14980	Exportin-1	XPO1	123.3	17	19.6078	37	3774.8	3661.7	4279.9	4550.5	4801.9	4348.5	1.16938	0.045704
Q9P0K7	Ankycorbin	RAI14	110	27	31.9388	32	3683.5	3938	3986.3	4469.7	4529.4	4574.4	1.16934	0.00267178
Q5HYI7	Metaxin-3	MTX3	35.1	1	3.20513	1	117.8	121.4	130.4	141.9	154.8	135.4	1.1691	0.0378873
Q68DK7	Male-specific lethal 1 homolog	MSL1	67.1	4	12.215	5	138.1	141	138.1	150	156.8	180.9	1.16898	0.0672264
Q9HBH1	Peptide deformylase, mitochondrial	PDF	27	3	17.6955	4	189.9	190.8	196.3	218.9	239.9	215.5	1.16863	0.0147107
P62820	Ras-related protein Rab-1A	RAB1A	22.7	13	71.7073	49	4394.4	4667	5239	5638.9	6003.6	5069.2	1.16862	0.0946781
O94913	Pre-mRNA cleavage complex 2 protein Pcf11	PCF11	172.9	5	3.85852	5	141.4	161.3	138.2	171.8	174.7	168.7	1.16852	0.0290241
P26885	Peptidyl-prolyl cis-trans isomerase FKBP2	FKBP2	15.6	3	35.2113	5	317.9	298.3	324.9	368.4	369.9	361.3	1.16842	0.00325121
Q9UBB5	Methyl-CpG-binding domain protein 2	MBD2	43.2	6	15.5718	8	595.8	589.9	563.1	673	664.9	705.1	1.16823	0.00348567
Q9BTX1	Nucleoporin NDC1	NDC1	76.3	4	10.6825	7	647.7	721.3	702.7	779.4	831.3	809.4	1.16817	0.0122084
Q14435	Polypeptide N-acetylgalactosaminyltransferase 3	GALNT3	72.6	4	6.95103	4	320.6	322	330.6	376.8	396.9	363.1	1.16811	0.00611238
O95639	Cleavage and polyadenylation specificity factor subunit 4	CPSF4	30.2	9	39.4052	11	776.4	774.7	814.3	916.9	889.2	955.3	1.16741	0.00465124
O75323	Protein NipSnap homolog 2	GBAS	33.7	10	28.3217	15	4250.5	4168.5	4353.1	5111.3	5166.9	4631.3	1.16735	0.0161595
Q16630	Cleavage and polyadenylation specificity factor subunit 6	CPSF6	59.2	12	22.1416	20	3320.9	3515.5	3592.6	3927.8	4172.5	4071.4	1.1671	0.00569493
Q86WV6	Stimulator of interferon genes protein	TMEM173	42.2	2	10.0264	2	48.4	46.5	56	63.1	56.6	56.4	1.167	0.0823749
O14763	Tumor necrosis factor receptor superfamily member 10B	TNFRSF10B	47.8	3	11.8182	7	165.6	187.4	164.6	193.5	203.5	207	1.16692	0.0272464
O14656	Torsin-1A	TOR1A	37.8	7	17.7711	8	734.5	753.7	814.6	942.6	891.4	853.1	1.16688	0.0224402
Q9NVM9	Integrator complex subunit 13	ASUN	80.2	8	11.1898	8	1148.8	1147.2	1118.3	1301.1	1352.2	1330.5	1.1668	0.000439526
Q9UJX2	Cell division cycle protein 23 homolog	CDC23	68.8	1	2.84757	1	74.5	87.3	83.1	99.7	91.9	94.1	1.1666	0.0371725
Q96S52	GPI transamidase component PIG-S	PIGS	61.6	6	16.9369	7	332.3	342.1	383.5	403.9	421.6	408.6	1.16656	0.0238663
Q8N5N7	39S ribosomal protein L50, mitochondrial	MRPL50	18.3	4	37.3418	8	824.5	818.3	977.3	1017.9	1079	958.9	1.16629	0.0807949
P51784	Ubiquitin carboxyl-terminal hydrolase 11	USP11	109.7	13	15.9917	18	1579.2	1577.9	1579	1772.8	1824.9	1925.8	1.16625	0.00427506
Q96BZ9	TBC1 domain family member 20	TBC1D20	45.8	1	2.48139	1	58.5	60.6	70.4	77.9	72.9	70.2	1.16623	0.0712962
Q14207	Protein NPAT	NPAT	154.2	3	2.38262	3	212.6	231.9	202.2	246.7	266.3	241.1	1.16607	0.0365099
Q13868	Exosome complex component RRP4	EXOSC2	32.8	7	31.7406	10	887.4	886	876.8	1046.2	1018.6	1025.1	1.16591	8.21002e-05
Q9BZE1	39S ribosomal protein L37, mitochondrial	MRPL37	48.1	13	37.1158	16	1668.8	1697.2	1905.6	2113.3	2141.4	1889.8	1.16559	0.0560204
O75298	Reticulon-2	RTN2	59.2	1	1.46789	1	104.9	96.2	103.4	128.7	118.7	107.5	1.16552	0.0658679
Q9H2V7	Protein spinster homolog 1	SPNS1	56.6	2	3.78788	2	347.2	345	405	436.8	476.6	365.4	1.16551	0.186391
Q9BXV9	EKC/KEOPS complex subunit GON7	C14orf142	10.9	2	44	3	179.7	181	186.2	216.1	203.1	218.2	1.16548	0.00415827
P22695	Cytochrome b-c1 complex subunit 2, mitochondrial	UQCRC2	48.4	18	51.6556	44	5032.8	5189.8	5196.3	6162.6	6002.5	5800.7	1.16518	0.00194985
P30044	Peroxiredoxin-5, mitochondrial	PRDX5	22.1	5	34.1121	15	757.5	728.2	803.4	930	875.6	861.3	1.16504	0.0141572
Q9HB71	Calcyclin-binding protein	CACYBP	26.2	10	35.5263	14	2659.8	2498	2708.4	2978.2	3241	2943.7	1.16484	0.0189116
Q16718	NADH dehydrogenase [ubiquinone] 1 alpha subcomplex subunit 5	NDUFA5	13.4	8	68.9655	21	1253	1446.7	1401.5	1637.8	1620.4	1517.6	1.16449	0.0318034
Q9NZ09	Ubiquitin-associated protein 1	UBAP1	55	3	10.1594	3	109.1	114	114.4	142.3	125.7	125	1.16444	0.0350821
P49755	Transmembrane emp24 domain-containing protein 10	TMED10	25	10	39.726	18	2231.2	2337.5	2377.7	2615.3	2748.8	2724.1	1.16437	0.00314962
P55265	Double-stranded RNA-specific adenosine deaminase	ADAR	136	44	32.9527	65	10128.6	10637.3	10298.9	11821.8	12173.9	12168.2	1.16414	0.000854716
Q9HB20	Pleckstrin homology domain-containing family A member 3	PLEKHA3	33.8	1	4	1	25.2	28.4	27	28.7	29.9	35.2	1.16377	0.116269
Q86WC4	Osteopetrosis-associated transmembrane protein 1	OSTM1	37.2	1	3.29341	1	100.6	106	104.2	117.1	123.3	121.3	1.16377	0.00218021
Q92692	Nectin-2	PVRL2	57.7	7	13.5688	9	664.5	770.8	740.4	855.9	849.5	826.6	1.16376	0.0224191
O75586	Mediator of RNA polymerase II transcription subunit 6	MED6	28.4	2	6.91057	2	203.3	202.3	195.8	225	238.7	236	1.16345	0.00241636
P41743	Protein kinase C iota type	PRKCI	68.2	6	16.6107	7	238.7	245.7	260.4	289.4	291.7	285.4	1.1634	0.00366151
Q8TEM1	Nuclear pore membrane glycoprotein 210	NUP210	205	32	18.9719	49	6041.1	6367.3	6504.4	7411.8	7344.5	7245.3	1.16332	0.00211391
P37287	Phosphatidylinositol N-acetylglucosaminyltransferase subunit A	PIGA	54.1	2	7.43802	4	178.6	193.6	178.4	211.9	188.1	240.5	1.16328	0.133689
Q9Y4D1	Disheveled-associated activator of morphogenesis 1	DAAM1	123.4	1	0.834879	2	67.6	72.7	68.6	78.1	84.2	80.7	1.16324	0.0085137
Q16880	2-hydroxyacylsphingosine 1-beta-galactosyltransferase	UGT8	61.4	1	2.40296	1	85.6	100.9	82.5	102.5	95.3	115.1	1.1632	0.145628
Q96AG3	Solute carrier family 25 member 46	SLC25A46	46.1	2	10.7656	2	72.2	77	79.5	89.9	90.6	85.5	1.1631	0.00962897
P49354	Protein farnesyltransferase/geranylgeranyltransferase type-1 subunit alpha	FNTA	44.4	4	13.7203	6	126.5	115.6	147.6	153.6	162.8	136.8	1.16295	0.154871
Q86YT6	E3 ubiquitin-protein ligase MIB1	MIB1	110.1	6	9.14513	6	323.6	372.2	344.6	388.2	409.7	412	1.16292	0.0241256
P86397	Hydroxyacyl-thioester dehydratase type 2, mitochondrial	RPP14	18.5	1	16.6667	2	69.7	60.6	62.7	75.8	70.9	77.7	1.16269	0.0375212
Q9H0R6	Glutamyl-tRNA(Gln) amidotransferase subunit A, mitochondrial	QRSL1	57.4	7	18.75	8	837.5	808.6	819.1	1004.3	916	945.9	1.16266	0.00803446
Q8IU81	Interferon regulatory factor 2-binding protein 1	IRF2BP1	61.6	6	11.1301	6	880.9	861.4	919.4	1003.6	1056.4	1034	1.16241	0.00325922
O95816	BAG family molecular chaperone regulator 2	BAG2	23.8	10	61.6114	16	2046.7	2442.3	2353.6	2681.1	2761.3	2507.9	1.16188	0.0591837
O76080	AN1-type zinc finger protein 5	ZFAND5	23.1	1	4.22535	1	179.1	159.1	154.8	184.2	206.3	182.3	1.16187	0.0684838
Q96SI9	Spermatid perinuclear RNA-binding protein	STRBP	73.6	10	18.006	14	936.1	994.6	1085.4	1141.6	1228.2	1134.4	1.16183	0.0370189
Q7RTV0	PHD finger-like domain-containing protein 5A	PHF5A	12.4	9	75.4545	13	1855.1	1962.5	1842.6	2235.1	2096.1	2243.2	1.16151	0.00753628
Q5VTR2	E3 ubiquitin-protein ligase BRE1A	RNF20	113.6	30	31.2821	36	3301.5	3368	3488.2	3827.6	3914.8	4052.9	1.16122	0.00307042
Q9Y6A9	Signal peptidase complex subunit 1	SPCS1	11.8	1	16.6667	2	266.5	330.2	339.6	364.2	395.9	327	1.16106	0.173477
Q9Y3A3	MOB-like protein phocein	MOB4	26	5	36.8889	10	316	332	372.6	379.5	438.7	366.7	1.16098	0.120646
P30519	Heme oxygenase 2	HMOX2	36	8	41.7722	17	1014.8	1064.6	1063.4	1168.1	1267.3	1213	1.16088	0.00697767
A3KMH1	von Willebrand factor A domain-containing protein 8	VWA8	214.7	1	0.577428	1	63.7	75.9	69.3	91.4	76	75.1	1.16084	0.152892
O75410	Transforming acidic coiled-coil-containing protein 1	TACC1	87.7	4	7.32919	4	383.4	413.1	408.2	455.8	436.2	506.4	1.16079	0.0475206
Q9Y2X0	Mediator of RNA polymerase II transcription subunit 16	MED16	96.7	2	3.1927	3	223	259.7	252	293.5	280	279.3	1.16075	0.0312042
Q9Y2X9	Zinc finger protein 281	ZNF281	96.9	2	1.89944	2	261.5	253.7	275.1	305.7	295.1	316.3	1.16045	0.00845615
Q99729	Heterogeneous nuclear ribonucleoprotein A/B	HNRNPAB	36.2	11	27.7108	46	4997.4	5977.5	5484.3	6176.4	6675.2	6247	1.16036	0.0527825
P12532	Creatine kinase U-type, mitochondrial	CKMT1B	47	12	39.0887	22	1389.9	1405.1	1496.6	1668.3	1679.8	1630.9	1.16017	0.00326969
O43159	Ribosomal RNA-processing protein 8	RRP8	50.7	5	13.1579	5	455.7	486.8	478.1	591.7	557.4	499	1.16014	0.0569009
Q53H12	Acylglycerol kinase, mitochondrial	AGK	47.1	9	25.5924	11	1431.6	1483.9	1662.1	1795.3	1901.7	1613.4	1.16008	0.0891882
P62316	Small nuclear ribonucleoprotein Sm D2	SNRPD2	13.5	9	55.9322	34	4272.4	4411.7	4339.7	5247.1	5146.5	4714.4	1.16003	0.0145119
Q68CP9	AT-rich interactive domain-containing protein 2	ARID2	197.3	8	5.2861	9	873.6	919.1	883.2	1018	1055.3	1030.5	1.15991	0.00127675
P09874	Poly [ADP-ribose] polymerase 1	PARP1	113	54	45.5621	134	32167.5	33187.1	31380.5	35062	39008.4	38118	1.15975	0.0168341
O75157	TSC22 domain family protein 2	TSC22D2	79.2	3	3.97436	4	186.1	178.3	191.5	211.6	222.1	211	1.15974	0.00490549
Q99758	ATP-binding cassette sub-family A member 3	ABCA3	191.2	1	0.938967	1	23.4	33	33.2	35.7	35.3	32.9	1.1596	0.227847
P18859	ATP synthase-coupling factor 6, mitochondrial	ATP5J	12.6	7	55.5556	12	2309.1	2387.7	2437.3	2792.4	2881.3	2598.6	1.15954	0.0142621
P22307	Non-specific lipid-transfer protein	SCP2	59	12	26.5082	18	2470.8	2518.6	2517.7	2952.4	2866	2886	1.15949	0.000197264
Q4VCS5	Angiomotin	AMOT	118	24	26.6605	28	3877	3931.3	3875.1	4435.7	4324.7	4782.5	1.15916	0.0111948
Q02241	Kinesin-like protein KIF23	KIF23	110	25	33.0208	40	5143.6	5279.8	5163.6	5788.2	6124.3	6154.9	1.15913	0.00270095
Q12931	Heat shock protein 75 kDa, mitochondrial	TRAP1	80.1	29	48.0114	55	8533.3	8263.8	8399.8	10045.7	9775.8	9381.3	1.15898	0.00302701
Q9UBL3	Set1/Ash2 histone methyltransferase complex subunit ASH2	ASH2L	68.7	7	18.7898	7	738.9	767.6	768.7	836.3	872.8	927.8	1.15898	0.013091
Q6WCQ1	Myosin phosphatase Rho-interacting protein	MPRIP	116.5	20	27.6098	24	2403.7	2446.6	2425.9	2749.2	2844.8	2837.5	1.15878	0.00031288
P31930	Cytochrome b-c1 complex subunit 1, mitochondrial	UQCRC1	52.6	20	54.5833	50	6767.3	7047.9	7114.2	8287.8	8232.3	7731.1	1.15871	0.00583971
O43854	EGF-like repeat and discoidin I-like domain-containing protein 3	EDIL3	53.7	10	25.625	10	1145.3	1147.6	1177.3	1335.3	1403.2	1282	1.15858	0.00739535
P57740	Nuclear pore complex protein Nup107	NUP107	106.3	20	32.4324	29	3122.5	3105.7	3274.4	3782.2	3603.3	3623.8	1.15856	0.0029839
P52948	Nuclear pore complex protein Nup98-Nup96	NUP98	197.5	36	23.1701	44	6169.6	6394.1	6417	7224.1	7270	7488.6	1.15816	0.000914094
Q07065	Cytoskeleton-associated protein 4	CKAP4	66	46	66.2791	86	17494.8	19068.6	19249	21559.7	22150.3	20919.2	1.15797	0.0112717
Q9P2K3	REST corepressor 3	RCOR3	55.5	3	8.48485	4	100	100.8	108.2	123.2	125.4	109.2	1.15793	0.0463433
Q99798	Aconitate hydratase, mitochondrial	ACO2	85.4	24	35	49	6289.3	6127.8	6018.2	7260.2	6967.4	7118.7	1.1579	0.00109959
Q9H967	WD repeat-containing protein 76	WDR76	69.7	1	1.27796	1	161.8	167.7	159.4	190.6	203.9	171.4	1.1575	0.0580407
Q14566	DNA replication licensing factor MCM6	MCM6	92.8	34	42.1437	47	10424.6	9536.3	10578.6	12212.3	11385.3	11743.8	1.15724	0.0165867
O94813	Slit homolog 2 protein	SLIT2	169.8	18	14.9771	21	2457.2	2620.8	2608.5	3031.5	2845	3016.8	1.157	0.0072432
P12235	ADP/ATP translocase 1	SLC25A4	33	12	33.2215	26	65.2	76.6	81.8	97	86.3	75.4	1.15698	0.214214
Q9Y6M7	Sodium bicarbonate cotransporter 3	SLC4A7	136	4	5.76606	5	261.8	272.9	269.1	299.2	302.9	327.4	1.15638	0.011299
Q69YQ0	Cytospin-A	SPECC1L	124.5	11	9.84781	11	810.7	808.5	787.1	879.1	930.8	971	1.15567	0.0106816
Q12905	Interleukin enhancer-binding factor 2	ILF2	43	14	43.8462	57	5631	5766.7	6088	6663.1	7085.5	6456	1.15549	0.0168323
Q96T37	RNA-binding protein 15	RBM15	107.1	23	27.2262	31	3595.5	3625.5	3592.9	4064.4	4101.1	4329.4	1.15545	0.00257304
Q12824	SWI/SNF-related matrix-associated actin-dependent regulator of chromatin subfamily B member 1	SMARCB1	44.1	12	43.8961	23	1775.5	1694.3	1777.9	2051.4	2001.3	2010.3	1.15536	0.000993221
P35580	Myosin-10	MYH10	228.9	133	59.413	208	22026.5	22251.6	23995.9	25746.2	26636.5	26474.5	1.15501	0.0065678
Q9BTD8	RNA-binding protein 42	RBM42	50.4	5	12.7083	9	1085.5	1072.8	1137.1	1280.4	1229.8	1295.9	1.15497	0.00370668
Q15393	Splicing factor 3B subunit 3	SF3B3	135.5	28	29.0058	55	6873.5	6959.9	7412	8369.4	8049.2	8117.7	1.1549	0.00475527
O75351	Vacuolar protein sorting-associated protein 4B	VPS4B	49.3	5	13.964	8	459	403.8	410.5	514.7	469.4	486.4	1.15487	0.0395623
Q8N2K0	Lysophosphatidylserine lipase ABHD12	ABHD12	45.1	8	27.1357	10	892	918.5	963.9	1057.1	1094.5	1051.9	1.15466	0.00456173
Q9P2B2	Prostaglandin F2 receptor negative regulator	PTGFRN	98.5	20	26.1661	27	2774.5	2960.6	2917.9	3361.3	3273.7	3356.2	1.15465	0.00210484
Q9NVQ4	Fas apoptotic inhibitory molecule 1	FAIM	20.2	1	5.02793	1	120.1	122.9	129	143.4	145.5	140.6	1.15457	0.0030288
Q8NF37	Lysophosphatidylcholine acyltransferase 1	LPCAT1	59.1	8	14.4195	9	1102.3	1163.7	1134.1	1283.7	1358.4	1283	1.15441	0.00465988
Q9Y3I0	tRNA-splicing ligase RtcB homolog	C22orf28	55.2	23	52.8713	41	5068.9	5085.5	5337.3	5840.4	6087.6	5955.4	1.15439	0.00208851
Q01664	Transcription factor AP-4	TFAP4	38.7	1	4.73373	1	115.8	102.9	120.5	132.6	134.5	124.4	1.15419	0.0461587
Q9Y2W6	Tudor and KH domain-containing protein	TDRKH	62	5	13.369	5	433.6	459.8	513	551.1	563.6	508.5	1.15415	0.0655058
Q9UKA4	A-kinase anchor protein 11	AKAP11	210.4	1	0.999474	1	26	25.6	29.5	31.9	29.7	32	1.15413	0.0451585
Q96F10	Diamine acetyltransferase 2	SAT2	19.1	1	4.11765	1	140.6	131.1	125.5	164.8	144.5	149.1	1.15408	0.0542272
Q7L1W4	Volume-regulated anion channel subunit LRRC8D	LRRC8D	98.1	1	2.0979	1	65	64.7	69	78.1	69.3	81.9	1.154	0.0624793
P82664	28S ribosomal protein S10, mitochondrial	MRPS10	23	1	5.97015	2	215.7	216.7	225.9	257.2	258	244.2	1.15358	0.00365865
Q9NSY1	BMP-2-inducible protein kinase	BMP2K	129.1	2	2.84238	2	17.2	15.7	17.9	21.6	15	22	1.15354	0.332528
Q9NXC5	GATOR complex protein MIOS	MIOS	98.5	3	3.77143	3	50.4	46.1	43.9	58.6	55.3	48	1.15313	0.122385
P50416	Carnitine O-palmitoyltransferase 1, liver isoform	CPT1A	88.3	3	3.49288	3	297.6	291.4	327.2	370.3	359.3	326.9	1.15313	0.0520002
P50454	Serpin H1	SERPINH1	46.4	15	34.4498	35	6734.9	6790.2	6278.4	7718.2	7529.5	7588.3	1.15313	0.00414275
Q5BJF6	Outer dense fiber protein 2	ODF2	95.3	3	4.34258	4	220.6	226.6	236.2	265.8	263.1	259	1.15291	0.00215664
Q9UNN8	Endothelial protein C receptor	PROCR	26.7	2	8.82353	3	372.1	427.5	418.7	448.2	483.6	472.6	1.15275	0.0368257
Q9UK61	Protein TASOR	FAM208A	188.9	14	9.7006	15	1682.6	1684	1667.1	1919.8	1932.8	1950	1.15275	1.54034e-05
Q15392	Delta(24)-sterol reductase	DHCR24	60.1	3	5.62016	4	352	368.3	378.9	427.4	465.7	373.7	1.15247	0.114901
Q9H9Y6	DNA-directed RNA polymerase I subunit RPA2	POLR1B	128.1	6	6.87225	7	988.4	976.6	983.9	1128.6	1201.2	1068.6	1.15243	0.0176485
O75525	KH domain-containing, RNA-binding, signal transduction-associated protein 3	KHDRBS3	38.8	7	20.2312	12	619.9	606.6	603.3	681.4	698.9	728.1	1.15226	0.00308068
O00186	Syntaxin-binding protein 3	STXBP3	67.7	8	15.7095	8	859.2	860.2	918.3	1052.5	975.8	1010.8	1.15218	0.0105925
Q96GK7	Fumarylacetoacetate hydrolase domain-containing protein 2A	FAHD2A	34.6	6	22.9299	11	832.6	815.9	891.1	1010.5	970.4	945.1	1.15215	0.0122898
Q9GZT3	SRA stem-loop-interacting RNA-binding protein, mitochondrial	SLIRP	12.3	6	60.5505	10	1398.7	1435.1	1471.8	1639.8	1699.4	1620.9	1.15201	0.00233566
Q6ZRS2	Helicase SRCAP	SRCAP	343.3	10	3.74613	12	703.3	711.9	714.3	837.2	799.8	816.2	1.15201	0.000678082
Q8TBC5	Zinc finger and SCAN domain-containing protein 18	ZSCAN18	54.8	1	1.37255	3	772.2	800.5	1039.6	1010.7	1123.3	875.3	1.15197	0.299276
Q15758	Neutral amino acid transporter B(0)	SLC1A5	56.6	3	7.39372	12	1379.1	1524.4	1437.6	1674.9	1651.7	1673.8	1.15187	0.00686151
Q96I45	Transmembrane protein 141	TMEM141	11.9	1	7.40741	1	117.1	117	116.4	132.7	140.9	130.1	1.15178	0.00555484
O00161	Synaptosomal-associated protein 23	SNAP23	23.3	9	49.763	14	1875.6	1875.5	2043.3	2237	2431	2003.7	1.1514	0.0972454
Q68DI1	Zinc finger protein 776	ZNF776	59.6	2	8.88031	2	79.9	88.5	74.8	99.6	87.1	93.3	1.15132	0.0849949
Q6RW13	Type-1 angiotensin II receptor-associated protein	AGTRAP	17.4	1	13.8365	5	183.7	189.1	208.5	212.6	231.6	225	1.15121	0.0352379
Q8NCN4	E3 ubiquitin-protein ligase RNF169	RNF169	77.1	3	5.50847	3	147	131.3	130.1	144.7	154.3	171.1	1.15108	0.0949468
O75953	DnaJ homolog subfamily B member 5	DNAJB5	39.1	1	5.17241	1	23.9	26.7	26.9	30	29.2	30	1.15097	0.0177992
Q9Y375	Complex I intermediate-associated protein 30, mitochondrial	NDUFAF1	37.7	2	9.17431	2	51	56.2	64.4	67.2	64.9	65.4	1.15093	0.0948738
Q92625	Ankyrin repeat and SAM domain-containing protein 1A	ANKS1A	123	4	6.26102	4	132	134.4	161.8	162.7	163.7	166.4	1.15086	0.0888291
Q9BUM1	Glucose-6-phosphatase 3	G6PC3	38.7	1	6.06936	2	263.6	258.4	266.4	305.7	294.3	307.1	1.15056	0.00107447
Q9UNW1	Multiple inositol polyphosphate phosphatase 1	MINPP1	55	4	13.7577	5	444.2	452.5	420.5	516	513.9	485.5	1.15047	0.00858514
Q9NRZ5	1-acyl-sn-glycerol-3-phosphate acyltransferase delta	AGPAT4	44	2	7.67196	2	57.7	53.2	56	67.3	62.5	62.2	1.15039	0.0165985
Q9Y6A4	Cilia- and flagella-associated protein 20	C16orf80	22.8	2	10.8808	4	367.7	334.3	387	411	435.9	405.8	1.15032	0.03859
Q9NQT5	Exosome complex component RRP40	EXOSC3	29.6	4	23.6364	6	300.2	300.5	332.2	378.1	344.8	349.9	1.14996	0.0347015
P22415	Upstream stimulatory factor 1	USF1	33.5	2	8.3871	3	70.4	68.9	67.6	77	79.8	81.1	1.14983	0.00207779
P20020	Plasma membrane calcium-transporting ATPase 1		134.6	31	28.6066	43	6875.2	7244.4	7496.7	8350.7	8426.8	8076.6	1.14979	0.00673327
Q8N6S5	ADP-ribosylation factor-like protein 6-interacting protein 6	ARL6IP6	24.7	2	10.177	2	382.7	428.3	410.7	491.5	445.2	467.9	1.14971	0.0317938
Q7Z2K6	Endoplasmic reticulum metallopeptidase 1	ERMP1	100.2	9	12.8319	13	1478.5	1564.3	1640.5	1815.7	1857	1711.7	1.1497	0.021418
Q53GS7	Nucleoporin GLE1	GLE1	79.8	3	3.72493	3	577.6	608	624.1	672.8	696	711.8	1.14969	0.00700797
Q9BRR6	ADP-dependent glucokinase	ADPGK	54.1	4	12.2736	9	285.8	283.5	305.2	349.1	330.6	325.7	1.14969	0.0116486
Q5JU69	Torsin-2A	TOR2A	35.7	2	13.3956	4	53.5	55.8	62.4	71.9	60.6	64.9	1.14968	0.113297
P54709	Sodium/potassium-transporting ATPase subunit beta-3	ATP1B3	31.5	6	23.6559	15	2102.1	2204.2	2144.4	2409.2	2405.2	2601.8	1.14967	0.0107182
P35637	RNA-binding protein FUS	FUS	53.4	14	27.5665	38	3498	3564	3766.7	4125.1	4529.8	3793	1.14953	0.0769321
Q9P003	Protein cornichon homolog 4	CNIH4	16.1	1	14.3885	2	110.1	120.3	102.1	136.9	121.3	124	1.14947	0.080968
P46109	Crk-like protein	CRKL	33.8	5	15.8416	6	550.1	522.9	681.1	652.2	705.3	658.6	1.14936	0.165954
Q8IYD1	Eukaryotic peptide chain release factor GTP-binding subunit ERF3B	GSPT2	68.8	8	12.1019	13	177.9	167.8	178.8	211.5	204.2	187.1	1.14929	0.0315419
Q9NYZ3	G2 and S phase-expressed protein 1	GTSE1	76.6	5	7.5	5	1075.7	1086	1081.5	1195.5	1203.5	1328.2	1.14924	0.0200123
O94832	Unconventional myosin-Id	MYO1D	116.1	27	28.827	32	4950	4892.9	5247.6	5873.4	5874.1	5592.9	1.14909	0.00654661
P48047	ATP synthase subunit O, mitochondrial	ATP5O	23.3	10	42.723	26	2644.9	2825.9	2773	3138.9	3293.4	3039.8	1.149	0.0109434
Q8NEY8	Periphilin-1	PPHLN1	52.7	14	25.5459	19	2156.6	2329.9	2188.8	2519.1	2576.2	2573.2	1.14879	0.00419554
Q8IWJ2	GRIP and coiled-coil domain-containing protein 2	GCC2	195.8	11	10.4513	15	640.1	641.1	680.4	721.4	761.3	770.7	1.14876	0.0084221
Q8TED1	Probable glutathione peroxidase 8	GPX8	23.9	1	5.26316	1	475.1	558.6	503	566	605.8	593.4	1.1487	0.0488698
P33981	Dual specificity protein kinase TTK	TTK	97	4	6.18436	6	514.6	535.3	525.4	635.9	546.8	626.1	1.14823	0.0541367
Q9BV38	WD repeat-containing protein 18	WDR18	47.4	10	27.7778	18	1896.2	1993.9	2044.2	2305.9	2245.3	2262.3	1.14816	0.00338264
P63241	Eukaryotic translation initiation factor 5A-1	EIF5A	16.8	13	43.5065	58	5164.1	5394.8	6231.8	6262	6997.6	6016.3	1.14801	0.131758
Q9NPI1	Bromodomain-containing protein 7	BRD7	74.1	5	10.2919	7	642.9	674.6	678.1	785.1	760.2	745.6	1.14798	0.00360055
Q01844	RNA-binding protein EWS	EWSR1	68.4	7	14.3293	15	3307.8	3685.8	3917	4210.2	4478.7	3836	1.14796	0.104775
Q09028	Histone-binding protein RBBP4	RBBP4	47.6	14	51.7647	20	1672.6	1727	1819.8	1962.1	1979.5	2049.5	1.14785	0.00706102
Q99567	Nuclear pore complex protein Nup88	NUP88	83.5	17	31.309	28	3395.3	3514.7	3635.7	4054.9	3974	4074.5	1.14771	0.00238997
Q01850	Cerebellar degeneration-related protein 2	CDR2	51.8	2	9.69163	2	53.5	62.2	58.3	79.4	66.7	53.6	1.1477	0.3371
Q13257	Mitotic spindle assembly checkpoint protein MAD2A	MAD2L1	23.5	4	16.0976	4	668.4	645.8	755.6	810.9	822.7	741.5	1.1475	0.0724295
Q96AB3	Isochorismatase domain-containing protein 2	ISOC2	22.3	4	29.7561	4	645.1	615.7	603.8	756.6	698.7	684.3	1.14748	0.0222229
Q6UW63	Protein O-glucosyltransferase 2	KDELC1	58	5	10.5578	5	778.7	814.7	814	949.3	940.7	872.3	1.14742	0.0120194
O96006	Zinc finger BED domain-containing protein 1	ZBED1	78.1	2	3.89049	2	67	70.9	75.8	83.6	81.9	79.7	1.1474	0.0195984
Q8NBS9	Thioredoxin domain-containing protein 5	TXNDC5	47.6	16	50.2315	42	4448.8	4523.4	4449.2	5187.7	5101.9	5110	1.14739	5.77534e-05
Q9P0S2	Cytochrome c oxidase assembly protein COX16 homolog, mitochondrial	COX16	12.3	2	21.6981	2	282.7	284.2	313.3	330.4	347.7	331.7	1.14724	0.0193196
Q96SZ5	2-aminoethanethiol dioxygenase	ADO	29.7	5	31.8519	6	690.8	699.6	709.2	795.6	807	806.1	1.14722	8.98671e-05
Q15390	Mitochondrial fission regulator 1	MTFR1	37	2	7.20721	2	97.6	85	89.6	101.3	95.4	115.5	1.14695	0.129909
Q9UKK6	NTF2-related export protein 1	NXT1	15.8	4	26.4286	4	816.4	860.2	877.6	977.3	997.9	954.1	1.14686	0.00486633
Q9BW19	Kinesin-like protein KIFC1	KIFC1	73.7	18	31.6493	19	1771.6	1812.8	1922.6	2086	2132.5	2097.2	1.14685	0.00464588
Q9NUJ1	Mycophenolic acid acyl-glucuronide esterase, mitochondrial	ABHD10	33.9	4	16.9935	7	927.3	872.4	971.3	1125.9	1078.3	973.6	1.14681	0.0637345
Q9UKN8	General transcription factor 3C polypeptide 4	GTF3C4	91.9	18	31.1436	25	2370.9	2324.3	2517.4	2731.6	2751.6	2788.1	1.14678	0.00429994
Q96H22	Centromere protein N	CENPN	39.5	1	5.89971	1	37.8	34	29.8	37.1	37.7	41.7	1.14665	0.142372
Q8IV48	3'-5' exoribonuclease 1	ERI1	40	2	6.30372	2	227.6	231	230.5	246.7	286.9	256.4	1.14642	0.0505165
Q6PI48	Aspartate--tRNA ligase, mitochondrial	DARS2	73.5	14	25.5814	20	3566.6	3601.2	3721.9	4325.4	4286.9	3868.3	1.14609	0.0260786
Q9UPY8	Microtubule-associated protein RP/EB family member 3	MAPRE3	32	4	16.3701	4	316.6	309.9	377.2	398.5	365.9	385.8	1.14596	0.105332
O94826	Mitochondrial import receptor subunit TOM70	TOMM70A	67.4	22	44.5724	36	5527.2	5777.7	5982.6	6634.6	6985.6	6189.8	1.14591	0.0338603
Q96EL2	28S ribosomal protein S24, mitochondrial	MRPS24	19	2	16.1677	2	42.6	43.7	43.3	49.6	51.4	47.5	1.14583	0.00578439
O15294	UDP-N-acetylglucosamine--peptide N-acetylglucosaminyltransferase 110 kDa subunit	OGT	116.8	9	10.8987	10	1598	1610.3	1691.5	1854.4	1838.7	1920.8	1.14574	0.00352612
Q96HS1	Serine/threonine-protein phosphatase PGAM5, mitochondrial	PGAM5	32	14	53.9792	23	4902.2	5190.6	5198.6	5932.8	6048.6	5537.8	1.14569	0.0153171
Q8ND82	Zinc finger protein 280C	ZNF280C	83	3	8.41248	5	72.2	71.4	75.4	92.5	76.1	82.3	1.14566	0.0974538
Q9BPX3	Condensin complex subunit 3	NCAPG	114.3	4	6.69951	4	140.9	137.3	152.4	166	148.5	178.8	1.14561	0.10217
Q4VC31	Coiled-coil domain-containing protein 58	CCDC58	16.6	4	20.8333	4	1087.2	1014.5	970.9	1168	1123	1228.7	1.14551	0.0310493
Q9NXR1	Nuclear distribution protein nudE homolog 1	NDE1	37.7	2	9.85075	3	120.3	130.8	121.4	153.4	129.8	143.5	1.1455	0.0764872
Q8TCG2	Phosphatidylinositol 4-kinase type 2-beta	PI4K2B	54.7	1	2.079	1	79.2	59.4	79.8	88.2	82.3	79.6	1.14515	0.214408
A2RRP1	Neuroblastoma-amplified sequence	NBAS	268.4	10	6.62168	11	532.5	540.4	569.9	636.8	652.9	591.3	1.145	0.0215151
O15031	Plexin-B2	PLXNB2	205	37	27.6931	48	5323.7	5621.7	5597.2	6410.8	6365.3	6164	1.14493	0.00280412
Q12906	Interleukin enhancer-binding factor 3	ILF3	95.3	34	52.1253	82	8732.4	9197.9	8935.1	10028.5	10547.5	10179.3	1.14479	0.00318219
Q9Y6X5	Bis(5'-adenosyl)-triphosphatase ENPP4	ENPP4	51.6	3	6.62252	3	319	310	321.8	372.7	365.3	350.3	1.14462	0.00361056
Q13740	CD166 antigen	ALCAM	65.1	13	32.7616	20	2862.8	3261.7	3069.7	3464.9	3510.6	3546.4	1.14441	0.0197012
Q16531	DNA damage-binding protein 1	DDB1	126.9	31	35.7895	46	6851.5	6575.4	7528.2	8234.7	7936.2	7809.4	1.14437	0.0312409
Q9UI14	Prenylated Rab acceptor protein 1	RABAC1	20.6	4	24.3243	5	751.5	815.8	768.3	860	888.5	924.2	1.14433	0.0136912
Q15382	GTP-binding protein Rheb	RHEB	20.5	3	13.587	3	533.4	498.3	601.5	594.1	674.9	599.8	1.14426	0.120717
Q9NU22	Midasin	MDN1	632.4	66	14.1708	77	9479.7	9706.9	10072.2	10912.8	11620.7	10945.3	1.14423	0.00814972
P07602	Prosaposin	PSAP	58.1	8	12.2137	11	3065.4	2752.2	2676.4	3110.6	3242.2	3365.7	1.14416	0.0434409
Q9BTC8	Metastasis-associated protein MTA3	MTA3	67.5	12	22.0539	15	113.5	100.2	110.5	118.6	119.6	132.7	1.14405	0.0623632
P11117	Lysosomal acid phosphatase	ACP2	48.3	4	12.2931	5	466.9	471.9	510.4	565.6	572.1	519.9	1.1438	0.0315607
Q92989	Polyribonucleotide 5'-hydroxyl-kinase Clp1	CLP1	47.6	1	2.58824	2	450.7	448.6	438.8	505.2	451.3	573.7	1.14356	0.146521
Q5T3U5	Multidrug resistance-associated protein 7	ABCC10	161.5	1	1.54155	1	20.2	15.2	16.2	21.1	17.1	20.8	1.14341	0.28434
Q8WXF7	Atlastin-1	ATL1	63.5	2	5.01792	2	69.3	71.9	76	87.5	89.6	71.2	1.14319	0.166251
Q08257	Quinone oxidoreductase	CRYZ	35.2	11	37.386	13	2090.6	1887.7	1913.4	2302.3	2217.8	2213.6	1.14291	0.0160193
Q96ST3	Paired amphipathic helix protein Sin3a	SIN3A	145.1	10	11.5475	15	1439.2	1523.3	1440.7	1679.8	1666.6	1685	1.14267	0.00178445
Q13838	Spliceosome RNA helicase DDX39B	DDX39B	49	24	49.7664	75	10505.5	10152	10705.7	12053	11818.4	11964.3	1.1426	0.00105819
Q5BJD5	Transmembrane protein 41B	TMEM41B	32.5	3	11.6838	3	511.6	532.9	500.6	559.2	586.8	619.3	1.14252	0.0206655
Q8NDZ4	Divergent protein kinase domain 2A	C3orf58	49.4	2	6.27907	2	133.9	152.6	145.9	171.9	164.6	157.5	1.14246	0.0403911
Q15072	Zinc finger protein OZF	ZNF146	33.3	2	6.50685	2	226.8	227.5	203.5	252.9	254.2	244.4	1.14244	0.0210123
Q15032	R3H domain-containing protein 1	R3HDM1	120.6	1	1.45587	1	18.3	19.6	22.6	26.3	19.3	23.5	1.14215	0.298249
Q92845	Kinesin-associated protein 3	KIFAP3	91.1	2	3.40909	3	17.8	18.7	22.6	21.9	19.6	26	1.14213	0.30497
P61916	NPC intracellular cholesterol transporter 2	NPC2	16.6	5	32.4503	8	1108.6	1003.8	1091.6	1258.1	1205.6	1195.6	1.1421	0.0159555
Q8NDV3	Structural maintenance of chromosomes protein 1B	SMC1B	143.8	2	1.05263	3	438.5	479.4	450.5	499.7	532.4	530.6	1.14199	0.0159048
Q96P16	Regulation of nuclear pre-mRNA domain-containing protein 1A	RPRD1A	35.7	10	38.4615	14	898	908.7	963.1	1018.5	1036.8	1107.7	1.14196	0.0179709
Q14168	MAGUK p55 subfamily member 2	MPP2	64.5	8	23.2639	11	482.2	531.1	538	604.1	601.5	565.9	1.14195	0.0267534
Q6P161	39S ribosomal protein L54, mitochondrial	MRPL54	15.8	1	7.24638	2	266.7	268.6	286.6	303.9	336.9	297.6	1.14174	0.0474956
P33527	Multidrug resistance-associated protein 1	ABCC1	171.5	12	11.2998	16	1142.2	1176.6	1213.2	1336.1	1340.9	1355.6	1.14173	0.00143923
P62877	E3 ubiquitin-protein ligase RBX1	RBX1	12.3	3	12.963	4	490.6	436	477.7	562.8	528.4	511.9	1.14157	0.0409553
P62879	Guanine nucleotide-binding protein G(I)/G(S)/G(T) subunit beta-2	GNB2	37.3	10	42.3529	53	3328.3	3534.9	3577.4	4015.9	4104	3798.4	1.14153	0.0143954
Q6UB35	Monofunctional C1-tetrahydrofolate synthase, mitochondrial	MTHFD1L	105.7	15	18.8139	25	2741.2	2774	2829.8	3297.8	3133.9	3093.5	1.14143	0.00434284
P57772	Selenocysteine-specific elongation factor	EEFSEC	65.3	3	7.38255	4	137.4	141.5	161.8	169	178	156	1.14137	0.103516
O60911	Cathepsin L2	CTSL2	37.3	4	17.0659	4	276.2	282.5	314.3	347.8	322	326.6	1.14135	0.0444277
Q9UH17	DNA dC->dU-editing enzyme APOBEC-3B	APOBEC3B	45.9	5	14.9215	5	346.3	373.9	358.8	415.1	416.1	400.3	1.14133	0.0058251
Q15459	Splicing factor 3A subunit 1	SF3A1	88.8	24	31.2736	44	7104.6	6614.8	6493.4	7677.6	7174.3	8212	1.14105	0.0545629
Q9UIJ7	GTP:AMP phosphotransferase AK3, mitochondrial	AK3	25.6	10	45.3744	16	2712.9	2424.8	2490.2	2972.4	2823.1	2907.8	1.14098	0.0211472
Q8N3R9	MAGUK p55 subfamily member 5	MPP5	77.2	7	15.7037	8	379.1	406.6	400.8	434.4	449.4	469.9	1.14092	0.0136716
O43929	Origin recognition complex subunit 4	ORC4	50.3	3	8.48624	3	266.6	294.8	297.3	356.6	313.7	309.4	1.14091	0.088525
Q16740	ATP-dependent Clp protease proteolytic subunit, mitochondrial	CLPP	30.2	9	37.5451	24	2124.8	2065.8	2136.2	2454.8	2369.9	2393.5	1.14089	0.000883097
O15226	NF-kappa-B-repressing factor	NKRF	77.6	19	28.8406	22	2775.9	2897.5	2706.9	3152.3	3150	3257.4	1.14073	0.00399228
A6NHR9	Structural maintenance of chromosomes flexible hinge domain-containing protein 1	SMCHD1	226.2	50	28.1796	76	9231.9	9246.8	9594.3	10378.1	10644.4	11000	1.14069	0.00363826
P62487	DNA-directed RNA polymerase II subunit RPB7	POLR2G	19.3	1	6.97674	1	111.6	132.9	121	147	134.8	135.1	1.14063	0.0803473
O43660	Pleiotropic regulator 1	PLRG1	57.2	14	40.0778	19	2546.4	2588.8	2525.9	2873.7	2945.1	2918.3	1.14045	0.000210166
O15446	DNA-directed RNA polymerase I subunit RPA34	CD3EAP	55	4	22.9412	6	293.5	283.5	311.9	342.4	330.5	340.8	1.1404	0.0103069
P62699	Protein yippee-like 5	YPEL5	13.8	3	27.2727	4	400	445	452.2	488.8	498.5	491.9	1.1403	0.0216045
Q99611	Selenide, water dikinase 2	SEPHS2	47.3	1	1.78571	1	151.7	154.8	179.3	182.5	185.1	186.3	1.14018	0.0613772
P10809	60 kDa heat shock protein, mitochondrial	HSPD1	61	36	53.0541	722	30106.6	30921.7	28650.6	33954.3	33270.2	35004.4	1.13994	0.00740667
Q12797	Aspartyl/asparaginyl beta-hydroxylase	ASPH	85.8	21	28.1003	31	2248.2	2275.1	2375.8	2679.7	2667.4	2515.8	1.1397	0.0080012
P40616	ADP-ribosylation factor-like protein 1	ARL1	20.4	2	16.5746	5	321.7	313.1	417.4	415.8	406.6	376.5	1.13942	0.240089
Q2M389	WASH complex subunit 4	KIAA1033	136.3	3	3.58056	5	288.8	266.2	301.2	335.1	324.4	316	1.13934	0.0268792
Q9H0A8	COMM domain-containing protein 4	COMMD4	21.8	3	24.6231	3	83.9	85.2	100.4	104.4	96.5	106.1	1.13915	0.108391
P08069	Insulin-like growth factor 1 receptor	IGF1R	154.7	11	7.31529	11	2177.2	2294.6	2382.2	2632.8	2678.4	2495.5	1.139	0.017183
Q13643	Four and a half LIM domains protein 3	FHL3	31.2	4	16.4286	4	409	394	425.9	461.4	488.6	449.7	1.13899	0.0181645
O76031	ATP-dependent Clp protease ATP-binding subunit clpX-like, mitochondrial	CLPX	69.2	16	40.9163	24	2663.7	2678.6	2759.6	3048.4	3024.5	3154.4	1.13891	0.00166465
Q16891	MICOS complex subunit MIC60	IMMT	83.6	54	55.8047	103	19817.4	21320.9	21532.9	23927	24495.6	22942.6	1.13872	0.0147413
P43246	DNA mismatch repair protein Msh2	MSH2	104.7	25	27.409	35	4658.5	4513.3	4847.7	5104.1	5399.2	5458.4	1.13854	0.0114422
Q15006	ER membrane protein complex subunit 2	EMC2	34.8	8	31.3131	11	1609	1684.7	1568.4	1827.5	1840.7	1866.1	1.13825	0.00336243
Q969X6	U3 small nucleolar RNA-associated protein 4 homolog	CIRH1A	76.8	8	13.9942	13	1764.6	1843.7	1808.9	2011	2034.1	2120.6	1.13817	0.00350925
P12931	Proto-oncogene tyrosine-protein kinase Src	SRC	59.8	8	14.9254	11	427.1	413.4	395.6	502.4	425.5	478.7	1.13793	0.0811401
Q96EB1	Elongator complex protein 4	ELP4	46.6	1	4.24528	1	33.1	35.9	40.5	46.5	37.4	40.7	1.1379	0.215567
Q86TP1	Exopolyphosphatase PRUNE1	PRUNE	50.2	2	9.05077	2	47.9	40.9	50.7	52.1	51.5	55.1	1.13763	0.109517
Q8NB49	Phospholipid-transporting ATPase IG	ATP11C	129.4	9	10.2473	10	636.8	672.3	708.2	778.8	760	756	1.13756	0.0131833
Q6PJG2	ELM2 and SANT domain-containing protein 1	ELMSAN1	114.9	1	1.81818	1	51.9	47.2	50.1	47.5	60.9	61.3	1.1374	0.222614
P42704	Leucine-rich PPR motif-containing protein, mitochondrial	LRPPRC	157.8	58	43.472	99	15977	15922.9	17737.7	19654.1	19815	16985.2	1.13733	0.106443
Q9BXW6	Oxysterol-binding protein-related protein 1	OSBPL1A	108.4	1	0.947368	1	36.3	35.3	36.9	48.7	37.2	37.5	1.13733	0.262656
Q8TCT8	Signal peptide peptidase-like 2A	SPPL2A	58.1	1	1.34615	1	142	157.7	170.3	187.7	207.9	138.8	1.13702	0.386108
Q92796	Disks large homolog 3	DLG3	90.3	3	4.28397	3	109.9	123.2	121.5	144.8	127.9	130.4	1.13677	0.0739779
O75665	Oral-facial-digital syndrome 1 protein	OFD1	116.6	2	2.27273	2	110.8	135.8	129.3	145.3	139	143	1.13674	0.0904394
Q9Y305	Acyl-coenzyme A thioesterase 9, mitochondrial	ACOT9	49.9	15	34.3964	22	2307.3	2390.1	2357	2714.6	2671.7	2631.9	1.13662	0.000691669
Q8IY95	Transmembrane protein 192	TMEM192	30.9	3	16.6052	4	342.6	373	398.8	448.5	428.1	389.8	1.1364	0.0989345
Q96RN5	Mediator of RNA polymerase II transcription subunit 15	MED15	86.7	6	10.533	7	350.4	394.1	358.1	401.9	404.1	446.8	1.13622	0.0654067
Q9P2L0	WD repeat-containing protein 35	WDR35	133.5	2	3.81033	2	21.6	21.1	17.6	24.2	23.6	20.7	1.13599	0.174712
Q15345	Leucine-rich repeat-containing protein 41	LRRC41	88.6	2	3.57143	2	97.3	105	110.3	115.2	111.7	128.2	1.13596	0.0870787
Q9BT09	Protein canopy homolog 3	CNPY3	30.7	10	32.7338	20	2532	2477.2	2559.2	2845.5	2746.8	3005	1.13595	0.0122359
Q9H4A5	Golgi phosphoprotein 3-like	GOLPH3L	32.7	1	2.45614	1	225	242.8	230.4	273	256.2	263.8	1.13578	0.0116048
P51511	Matrix metalloproteinase-15	MMP15	75.8	10	18.6846	13	1185.1	1226.6	1296.1	1470	1439.1	1302.1	1.13577	0.0511251
Q96QT6	PHD finger protein 12	PHF12	109.6	2	2.68924	2	154.5	182.1	163.6	184.7	185.5	197.9	1.13575	0.0691931
O43823	A-kinase anchor protein 8	AKAP8	76.1	15	27.1676	22	2382.2	2508.7	2502.7	2676.3	2722.1	2998.7	1.13573	0.0371399
Q9NRG9	Aladin	AAAS	59.5	6	13.9194	8	868.8	889.9	962	1026.6	1022.6	1040.5	1.13563	0.012838
Q08722	Leukocyte surface antigen CD47	CD47	35.2	2	6.19195	3	733.6	773.3	814.3	878.7	924.7	832.3	1.13549	0.0415495
O95210	Starch-binding domain-containing protein 1	STBD1	39	1	2.23464	1	128.4	133.4	131.1	141	162.8	142.3	1.1354	0.0696314
O75390	Citrate synthase, mitochondrial	CS	51.7	9	23.176	19	4406.3	4099.7	4074.1	4790.2	4750.6	4742.3	1.13537	0.00621723
Q92791	Endoplasmic reticulum protein SC65	LEPREL4	50.3	4	12.357	4	276	264.4	290.7	328.9	321.6	293.1	1.13536	0.0479685
Q6SJ93	Protein FAM111B	FAM111B	84.6	3	2.99728	3	493.6	511.1	522.8	566.7	613.2	554.3	1.13532	0.0254947
O95831	Apoptosis-inducing factor 1, mitochondrial	AIFM1	66.9	19	30.1794	45	5933.4	6375.3	6005.7	6925.6	7210.6	6655.8	1.13528	0.0172468
Q8N9F7	Lysophospholipase D GDPD1	GDPD1	36.1	6	28.6624	7	426.8	481.5	480.1	522.4	527	526.8	1.13526	0.0257032
P62308	Small nuclear ribonucleoprotein G	SNRPG	8.5	5	36.8421	15	3708.5	3815.1	3590.9	4150.8	4182.4	4284.4	1.13524	0.00277868
Q9P2M7	Cingulin	CGN	136.3	16	13.0326	19	1910.3	2030.2	2014.2	2248.3	2159.6	2351.1	1.13507	0.0160216
Q8N766	ER membrane protein complex subunit 1	EMC1	111.7	13	19.0332	22	1673.6	1703.9	1695.3	1932.4	1881.5	1942.6	1.13478	0.000404429
Q9H5Z1	Probable ATP-dependent RNA helicase DHX35	DHX35	78.9	2	5.9744	2	91.5	91.2	108.3	102.3	114.9	113	1.13471	0.130285
Q8WVC6	Dephospho-CoA kinase domain-containing protein	DCAKD	26.5	3	10.3896	4	822.3	830.9	873.9	957.9	936.2	973.4	1.1347	0.00415508
Q92820	Gamma-glutamyl hydrolase	GGH	35.9	3	8.49057	4	2042.5	1746.2	1770.7	2208	2112.4	1987.4	1.13462	0.0947368
Q5JTY5	COBW domain-containing protein 3	CBWD3	44	1	4.55696	2	28.1	30.9	24.2	35.8	27	31.6	1.13462	0.307997
Q9BSH4	Translational activator of cytochrome c oxidase 1	TACO1	32.5	7	38.3838	8	656.7	685.3	753.9	796.3	795	786.5	1.1345	0.0316791
O15504	Nucleoporin NUP42	NUPL2	44.8	3	12.5296	3	432.5	480.2	453.8	490.4	526.3	533.3	1.13428	0.0331112
Q15904	V-type proton ATPase subunit S1	ATP6AP1	52	3	8.7234	3	358.2	406.9	387.1	422.1	435.5	449.3	1.13426	0.0332721
Q9UG56	Phosphatidylserine decarboxylase proenzyme, mitochondrial	PISD	46.6	1	3.42298	1	47.5	45.1	46.7	50.2	52.7	55.1	1.13424	0.0169145
Q8N0X7	Spartin	SPG20	72.8	5	8.40841	5	529.8	497.7	579	588.5	644.6	588.8	1.13408	0.0756269
Q9P2X0	Dolichol-phosphate mannosyltransferase subunit 3	DPM3	10.1	2	23.913	3	416.9	461.3	480	518.8	545.9	475.6	1.13407	0.0938356
P07954	Fumarate hydratase, mitochondrial	FH	54.6	19	45.4902	37	4153.6	3961.3	4022.7	4648.8	4569.9	4545.7	1.13403	0.00110792
P11233	Ras-related protein Ral-A	RALA	23.6	8	43.6893	12	1728.3	1885.4	1740.6	1993.8	2006.5	2071.5	1.134	0.0128538
Q96SZ6	CDK5 regulatory subunit-associated protein 1	CDK5RAP1	67.6	2	4.99168	3	82.5	100.9	86.9	115.9	95.4	95.2	1.13393	0.243437
Q9BSJ8	Extended synaptotagmin-1	ESYT1	122.8	33	35.1449	67	9611.8	9977.3	9973.7	11162.7	11232.6	11126	1.1339	0.000458528
Q16204	Coiled-coil domain-containing protein 6	CCDC6	53.3	8	18.3544	12	1468.9	1430	1559.9	1681.7	1673.5	1700.4	1.13385	0.00717453
Q8TAG9	Exocyst complex component 6	EXOC6	93.7	2	2.98507	2	24.7	25.2	30.8	28.7	30.8	32	1.13383	0.174039
Q9P0N9	TBC1 domain family member 7	TBC1D7	34	1	6.14334	1	64.4	66.9	82.8	85.7	69.6	87.4	1.13358	0.30368
Q9Y6V7	Probable ATP-dependent RNA helicase DDX49	DDX49	54.2	3	10.766	3	346.8	390	359.2	433.1	397.6	411.6	1.13349	0.0415712
Q6YHK3	CD109 antigen	CD109	161.6	15	12.1107	18	1737	1860.6	1921.4	2158.4	2050.5	2045.2	1.13319	0.0202046
Q9H5V9	UPF0428 protein CXorf56	CXorf56	25.6	3	13.964	4	381.3	378.8	393.9	417.3	439.6	450.7	1.1331	0.00925533
Q9BZE4	Nucleolar GTP-binding protein 1	GTPBP4	73.9	14	22.2397	16	2256.8	1908.7	1825.8	2386.4	2297.2	2103.4	1.13281	0.164823
Q9UFW8	CGG triplet repeat-binding protein 1	CGGBP1	18.8	7	50.8982	7	505.3	496.5	536.4	570.1	582.2	590.1	1.13275	0.00713489
P55809	Succinyl-CoA:3-ketoacid coenzyme A transferase 1, mitochondrial	OXCT1	56.1	12	28.4615	21	2540.2	2516.7	2515.3	2893.6	2938.8	2743.9	1.1326	0.00489606
Q9BTC0	Death-inducer obliterator 1	DIDO1	243.7	21	14.1964	29	2648.6	2829.5	2627.4	3045.1	3061.6	3072.2	1.13243	0.00519751
Q9Y624	Junctional adhesion molecule A	F11R	32.6	8	29.097	10	1695	1872.1	1819.2	1965.3	2083.2	2050.8	1.13237	0.0197443
Q10713	Mitochondrial-processing peptidase subunit alpha	PMPCA	58.2	14	28.381	24	3571.1	3503.7	3518.6	4003.2	4003.8	3987.3	1.13224	2.48747e-05
Q9ULK4	Mediator of RNA polymerase II transcription subunit 23	MED23	156.4	5	3.21637	5	216.7	216.5	249.1	248	274.1	250.4	1.1322	0.0926263
Q5HYK3	2-methoxy-6-polyprenyl-1,4-benzoquinol methylase, mitochondrial	COQ5	37.1	4	17.1254	5	206.1	215.3	226.6	245.2	238.3	250.1	1.1321	0.0140502
Q3ZCQ8	Mitochondrial import inner membrane translocase subunit TIM50	TIMM50	39.6	12	36.8272	21	2380.4	2502.4	2715.7	2906.1	2974.8	2719.9	1.13191	0.0545224
O95239	Chromosome-associated kinesin KIF4A	KIF4A	139.8	26	23.8636	33	2517.6	2642.6	2711.2	2971.5	2969.9	2967.4	1.13179	0.00365319
Q9UBV2	Protein sel-1 homolog 1	SEL1L	88.7	7	13.4761	7	850.9	917	995.7	1056.7	1079.4	991.6	1.13175	0.0700685
P98196	Probable phospholipid-transporting ATPase IH	ATP11A	129.7	3	3.96825	4	141.2	138.3	147.9	169.5	155.4	158.8	1.13173	0.0213656
Q9UKJ3	G patch domain-containing protein 8	GPATCH8	164.1	7	5.92543	7	104.3	116.6	130.6	135.5	132.9	129.4	1.13172	0.118997
Q9NYL9	Tropomodulin-3	TMOD3	39.6	14	49.1477	21	2338.1	2423.3	2490.3	2688.8	2701.5	2814.8	1.13147	0.00593104
Q8N488	RING1 and YY1-binding protein	RYBP	24.8	2	11.4035	3	693.9	708.9	639.3	722.6	779.1	808.6	1.13134	0.0532308
P85037	Forkhead box protein K1	FOXK1	75.4	5	6.13915	6	1037.8	1027.7	1040	1194.7	1128.2	1190.2	1.13125	0.00336921
P18074	General transcription and DNA repair factor IIH helicase subunit XPD	ERCC2	86.9	5	6.05263	6	190.9	188.6	206.4	232.2	226	204.5	1.13108	0.0640707
P36551	Oxygen-dependent coproporphyrinogen-III oxidase, mitochondrial	CPOX	50.1	14	35.4626	22	3031.5	3005.7	2959.8	3467.5	3386.7	3321	1.13095	0.00114629
Q9BSH5	Haloacid dehalogenase-like hydrolase domain-containing protein 3	HDHD3	28	4	30.6773	4	281.1	303	286	335	316.1	332.8	1.13079	0.0131519
Q9Y3C1	Nucleolar protein 16	NOP16	21.2	8	38.2022	10	1326.7	1449.5	1351.7	1637	1543	1486.3	1.13043	0.0359536
Q9BRX8	Peroxiredoxin-like 2A	FAM213A	25.7	7	23.5808	8	879.2	916.7	1000.3	1097.1	1069.7	993	1.13003	0.0630277
Q13642	Four and a half LIM domains protein 1	FHL1	36.2	14	42.7245	20	4989.1	5200.6	5729.1	5979.2	6220.1	5786.4	1.12984	0.052992
Q9NPA0	ER membrane protein complex subunit 7	EMC7	26.5	4	22.7273	4	400.2	406.2	383.9	437.9	447	459.8	1.12972	0.00502114
Q9UFC0	Leucine-rich repeat and WD repeat-containing protein 1	LRWD1	70.8	9	19.4745	16	1471.6	1513.3	1615.9	1710	1743.8	1742.9	1.12952	0.0109518
Q86VR2	Reticulophagy regulator 3	FAM134C	51.4	6	23.6052	7	460.8	471.9	516.4	515.5	566.3	554.7	1.12932	0.052619
Q86W42	THO complex subunit 6 homolog	THOC6	37.5	7	31.6716	10	917.5	902.1	920.1	1042.8	1040	1011.1	1.12928	0.000522235
Q9NP81	Serine--tRNA ligase, mitochondrial	SARS2	58.2	19	46.139	26	1768	1819.8	1804	2041.7	2020.9	2026.1	1.12925	0.000149583
Q9NZ45	CDGSH iron-sulfur domain-containing protein 1	CISD1	12.2	3	30.5556	6	438.6	418.8	500.4	513.2	533	486.8	1.12903	0.105175
Q10570	Cleavage and polyadenylation specificity factor subunit 1	CPSF1	160.8	24	20.8593	27	2304.5	2266.3	2406.1	2626.7	2596.2	2654.2	1.12903	0.00261837
Q9Y483	Metal-response element-binding transcription factor 2	MTF2	67	4	7.58853	4	281.8	267.8	288.3	344.4	313.8	287.5	1.12865	0.109545
Q9GZN1	Actin-related protein 6	ACTR6	45.8	1	4.29293	1	54.7	69.4	67.2	74.1	77	64.8	1.12859	0.235168
Q9NQG1	Protein MANBAL	MANBAL	9.5	1	14.1176	1	19.1	22.3	20.9	22.3	25.9	22.1	1.12841	0.159103
Q6ZN17	Protein lin-28 homolog B	LIN28B	27.1	6	32	7	822.4	864.3	788.2	885.1	942.5	964.9	1.12833	0.0308252
Q01196	Runt-related transcription factor 1	RUNX1	48.7	4	12.1413	4	340.9	345.9	346.9	360.5	383.9	421.6	1.12799	0.0693629
P61619	Protein transport protein Sec61 subunit alpha isoform 1	SEC61A1	52.2	7	9.45378	10	1347.4	1254.8	1399.5	1555.9	1570.5	1387.3	1.12795	0.0779759
Q6ZW49	PAX-interacting protein 1	PAXIP1	121.3	2	2.43218	3	130.5	146.3	141.5	153.4	161.5	156.9	1.1279	0.0270619
Q7Z7K6	Centromere protein V	CENPV	29.9	10	43.6364	20	4076.4	4199.3	3447.4	4359.6	4284.7	4576.6	1.12776	0.115206
O94776	Metastasis-associated protein MTA2	MTA2	75	20	34.4311	24	3428.6	3503.5	3265.3	3816.1	3886.1	3797.7	1.12773	0.00449089
P06576	ATP synthase subunit beta, mitochondrial	ATP5B	56.5	21	55.0095	203	11558	12386.1	12310.2	13759.1	13148.1	13974.7	1.12764	0.0130567
Q8TBC3	SH3KBP1-binding protein 1	SHKBP1	76.3	1	0.990099	1	100.6	134	101.7	145.4	119.7	114.1	1.12756	0.382518
Q9UNL4	Inhibitor of growth protein 4	ING4	28.5	2	6.4257	2	523.6	537.8	523.3	615	575	596.4	1.12728	0.00578632
Q9BXF6	Rab11 family-interacting protein 5	RAB11FIP5	70.4	2	3.21593	2	235	245.7	248.9	267.9	270.1	284.4	1.12719	0.00972386
Q12788	Transducin beta-like protein 3	TBL3	89	21	37.005	30	3504.2	3533.1	3659.6	4075.7	4085.6	3895.6	1.12714	0.00436966
Q9H6D7	HAUS augmin-like complex subunit 4	HAUS4	42.4	1	2.75482	1	99.5	91.8	115.7	127.8	108.9	109.3	1.12704	0.239114
P12956	X-ray repair cross-complementing protein 6	XRCC6	69.8	32	48.1117	75	12741.5	11653.5	13015.8	14052.5	14265.7	13843.7	1.127	0.021702
Q02252	Methylmalonate-semialdehyde dehydrogenase [acylating], mitochondrial	ALDH6A1	57.8	10	24.2991	11	699.2	683	686.9	820.9	789.7	721.2	1.12696	0.0426479
P60604	Ubiquitin-conjugating enzyme E2 G2	UBE2G2	18.6	4	32.7273	6	588.6	667.7	614.8	693	698	717.3	1.12677	0.0317205
Q9Y2D5	A-kinase anchor protein 2	AKAP2	94.6	10	17.5786	10	764.3	767.2	802.3	889.3	838.8	901.3	1.12666	0.0122683
Q9NYP9	Protein Mis18-alpha	MIS18A	25.8	3	24.8927	3	342.8	360.1	358.2	400.4	389.2	405.7	1.12647	0.00363903
Q14147	Probable ATP-dependent RNA helicase DHX34	DHX34	128	3	5.16185	4	91.4	92	99.9	115.5	95.4	108.2	1.12637	0.139411
Q92922	SWI/SNF complex subunit SMARCC1	SMARCC1	122.8	24	17.5566	31	2354.1	2411.4	2379.4	2662.7	2714.6	2670.1	1.12631	0.000203559
Q99638	Cell cycle checkpoint control protein RAD9A	RAD9A	42.5	1	4.34783	2	34.4	32.8	40.5	39.9	41.5	39.9	1.12628	0.132613
Q8WW59	SPRY domain-containing protein 4	SPRYD4	23.1	6	35.2657	8	811.2	809.6	806.3	942.9	899.3	891.3	1.12624	0.00316169
P04040	Catalase	CAT	59.7	13	29.7913	16	2059.7	2115.7	2135.8	2401	2437.9	2267.7	1.12603	0.00935076
P50897	Palmitoyl-protein thioesterase 1	PPT1	34.2	6	26.1438	10	1852.7	1744.8	1782	1986.7	1954.1	2116.6	1.12602	0.0184778
Q8WUP2	Filamin-binding LIM protein 1	FBLIM1	40.6	3	9.38338	3	110.4	109	107.8	116.1	127	125.3	1.12592	0.0166792
B7ZAP0	Rab GTPase-activating protein 1-like, isoform 10	RABGAP1L	29	3	14.2292	4	230.4	206.9	187	239.2	251.9	211.8	1.1259	0.203277
O43464	Serine protease HTRA2, mitochondrial	HTRA2	48.8	4	12.8821	7	386	387.4	401.4	462.6	443.1	417	1.12589	0.0249471
P13010	X-ray repair cross-complementing protein 5	XRCC5	82.7	29	51.2295	84	11052.7	10372.6	11830.8	12384.7	12666.6	12379.7	1.12554	0.0321928
Q13445	Transmembrane emp24 domain-containing protein 1	TMED1	25.2	1	7.48899	1	68.9	87	80.7	91.5	91.3	83.5	1.12553	0.169937
Q9NZ71	Regulator of telomere elongation helicase 1	RTEL1	133.6	1	1.47662	1	12.6	9.8	10.3	11.3	11.9	13.6	1.12538	0.283263
Q9Y4E5	E3 SUMO-protein ligase ZNF451	ZNF451	121.4	10	10.5561	12	683.9	719.4	751.3	800.4	828.9	795.1	1.12522	0.0152655
Q92993	Histone acetyltransferase KAT5	KAT5	58.5	2	4.87329	4	60	65.5	61.5	75.8	66.5	68.1	1.12513	0.0777725
Q8NBJ4	Golgi membrane protein 1	GOLM1	45.3	9	20.1995	9	1228.3	1238.5	1317.2	1412.5	1486.2	1358.6	1.12508	0.0273468
Q6UW68	Transmembrane protein 205	TMEM205	21.2	1	8.99471	2	68.4	83.4	76.5	76.8	94.2	85.8	1.12484	0.225492
Q9H6R4	Nucleolar protein 6	NOL6	127.5	16	14.5724	18	4094.7	4332.1	4280.1	4654.6	4780.5	4854.1	1.12452	0.00470296
Q9BUR5	MICOS complex subunit MIC26	APOO	22.3	6	31.8182	9	518.4	538.3	587.4	621.6	635.8	591.4	1.12451	0.0485741
O14950	Myosin regulatory light chain 12B	MYL12B	19.8	10	55.814	74	3326.7	3279.2	3588.9	3798.6	3670.4	3994.2	1.12442	0.0348656
Q9UBU9	Nuclear RNA export factor 1	NXF1	70.1	19	36.1874	25	1806.6	1849.2	1866.1	2015.7	2109.3	2083.8	1.1244	0.00228489
P10253	Lysosomal alpha-glucosidase	GAA	105.3	13	16.8067	22	2127.9	1991.8	1970.4	2475.8	2124.5	2247.2	1.12437	0.0914367
Q9UKG9	Peroxisomal carnitine O-octanoyltransferase	CROT	70.1	2	5.22876	2	17	21.1	19.8	25.9	16.5	22.7	1.12435	0.470282
Q13485	Mothers against decapentaplegic homolog 4	SMAD4	60.4	3	5.25362	3	707	697.8	719.1	787.7	775.1	825.1	1.1243	0.00561111
Q6PIW4	Fidgetin-like protein 1	FIGNL1	74	2	6.97329	2	19.1	26.8	21.7	28.2	25	22.8	1.12426	0.366442
Q9BYN8	28S ribosomal protein S26, mitochondrial	MRPS26	24.2	12	54.1463	17	2190.6	2325.5	2250.1	2546.4	2519.2	2538.7	1.12387	0.00218253
Q6NXR4	TELO2-interacting protein 2	TTI2	56.9	1	3.14961	1	34.2	31.4	37.8	44.3	34.4	37.5	1.12379	0.285163
Q9BQ24	Zinc finger FYVE domain-containing protein 21	ZFYVE21	26.5	1	8.54701	1	86.3	77.9	88.7	96.2	93.1	94.9	1.12376	0.0371873
O95926	Pre-mRNA-splicing factor SYF2	SYF2	28.7	4	14.8148	4	604.9	638.2	672.1	706.1	712.9	733	1.12364	0.0198365
Q9NS69	Mitochondrial import receptor subunit TOM22 homolog	TOMM22	15.5	3	33.8028	7	455.4	482.6	545.3	554.6	575.3	536.7	1.12358	0.10167
Q9UIQ6	Leucyl-cystinyl aminopeptidase	LNPEP	117.3	2	2.14634	2	112	125.3	122.2	135.9	141	127	1.1235	0.0612484
Q9UMS4	Pre-mRNA-processing factor 19	PRPF19	55.1	15	39.2857	39	5890.7	5870.7	5859	6543.9	6408.6	6843.1	1.12345	0.00488493
Q96C92	Endosome-associated-trafficking regulator 1	SDCCAG3	47.9	4	17.7011	4	574.6	616.3	618.4	690.8	646.3	695.3	1.12331	0.0245904
P62873	Guanine nucleotide-binding protein G(I)/G(S)/G(T) subunit beta-1	GNB1	37.4	10	49.4118	55	1200.4	1350.1	1372.4	1470	1479	1456.8	1.1231	0.0415647
O15160	DNA-directed RNA polymerases I and III subunit RPAC1	POLR1C	39.2	9	31.7919	14	948.2	951.9	972	1081.8	1046.7	1096.3	1.1228	0.00204008
P18846	Cyclic AMP-dependent transcription factor ATF-1	ATF1	29.2	4	11.8081	6	1559.9	1520.3	1513.7	1664.8	1743	1749.6	1.12266	0.00366541
Q9UDX5	Mitochondrial fission process protein 1	MTFP1	18	2	14.4578	2	225.5	212.2	230.4	242	263.3	244.7	1.12259	0.0340153
O95674	Phosphatidate cytidylyltransferase 2	CDS2	51.4	2	11.236	3	105.7	105.8	115.8	127.3	114.1	126	1.12252	0.0676327
Q9Y4E6	WD repeat-containing protein 7	WDR7	163.7	1	0.805369	1	100.1	86.2	109.6	113.3	102.7	116.1	1.12234	0.202564
Q5SGD2	Protein phosphatase 1L	PPM1L	41	2	6.11111	2	113.4	106.5	117.6	131	129.4	118.3	1.12207	0.055693
Q6PI78	Transmembrane protein 65	TMEM65	25.5	2	10.4167	2	254.6	254.4	292.2	303	294.3	301.6	1.12194	0.0644049
P19256	Lymphocyte function-associated antigen 3	CD58	28.1	1	4.8	1	94.1	94.4	92.7	102.5	110.8	102.1	1.12162	0.0167716
Q5JRX3	Presequence protease, mitochondrial	PITRM1	117.3	36	43.0087	54	7992.9	7893.9	8064	9162.2	8946.6	8754.4	1.1216	0.00160636
Q15435	Protein phosphatase 1 regulatory subunit 7	PPP1R7	41.5	6	21.6667	6	779.1	731	750.5	885.1	822.6	827.1	1.1213	0.0202794
Q56NI9	N-acetyltransferase ESCO2	ESCO2	68.3	1	3.49418	1	53.5	53.8	54.4	70.4	56.6	54.3	1.12121	0.264149
P52429	Diacylglycerol kinase epsilon	DGKE	63.9	6	17.6367	7	288.9	306.9	307.8	337.4	341.8	333.8	1.12107	0.00517163
Q9NV31	U3 small nucleolar ribonucleoprotein protein IMP3	IMP3	21.8	3	26.6304	6	287.4	311.6	294.8	353.6	317.1	331.3	1.12106	0.0480491
Q8TEV9	Guanine nucleotide exchange protein SMCR8	SMCR8	105	3	4.90928	3	234.5	240.2	241.3	270.7	273.9	258	1.12095	0.00549278
Q9NR28	Diablo homolog, mitochondrial	DIABLO	27.1	8	35.1464	11	709.1	747.3	764.2	868	878.7	742.4	1.12091	0.12776
Q96IY1	Kinetochore-associated protein NSL1 homolog	NSL1	32.1	4	25.2669	5	151.1	176.4	165.1	180.5	183.7	187.9	1.12079	0.0599704
Q9NUT2	ATP-binding cassette sub-family B member 8, mitochondrial	ABCB8	79.9	3	4.4898	3	231.8	319.2	223.6	318	243.1	306.8	1.12045	0.464181
Q9H0U6	39S ribosomal protein L18, mitochondrial	MRPL18	20.6	4	23.3333	4	699.7	758.4	771.5	855.1	868.9	773.8	1.12029	0.0729634
Q13162	Peroxiredoxin-4	PRDX4	30.5	11	48.7085	22	2987.5	3121	3059	3545.2	3461	3263.2	1.1202	0.0162618
Q86V59	Paraneoplastic antigen-like protein 8A	PNMAL1	48.1	3	9.11162	3	219.1	214.9	195.1	227.3	241.4	235.9	1.12001	0.040969
Q9NP66	High mobility group protein 20A	HMG20A	40.1	10	34.0058	12	2186.7	2353.2	2267.8	2524.8	2533.9	2565.4	1.11992	0.00538263
Q6P2E9	Enhancer of mRNA-decapping protein 4	EDC4	151.6	29	32.2627	40	3698.2	4021.8	4068.3	4347.8	4436.6	4415.5	1.11975	0.0169649
Q9H8H0	Nucleolar protein 11	NOL11	81.1	8	14.8818	10	989.1	1032.4	1115.9	1217.1	1155.2	1140.7	1.11972	0.0465253
Q96SN8	CDK5 regulatory subunit-associated protein 2	CDK5RAP2	214.9	6	3.85631	6	325.9	318.8	324.4	382.6	352	350.5	1.1197	0.0223463
Q9HCU5	Prolactin regulatory element-binding protein	PREB	45.4	11	35.2518	13	2050	2199.4	2084.9	2265.4	2359.5	2467.6	1.1197	0.0266843
P49458	Signal recognition particle 9 kDa protein	SRP9	10.1	7	50	14	3984	4212.9	4218.5	4585	4796.1	4519.4	1.11962	0.0121335
Q14CS0	UBX domain-containing protein 2B	UBXN2B	37.1	1	4.53172	1	42.2	33.8	39.4	40.8	38.9	49.5	1.11958	0.323863
P17706	Tyrosine-protein phosphatase non-receptor type 2	PTPN2	48.4	6	15.1807	6	199.8	228.7	229.1	257.2	240	239	1.11953	0.0823202
Q8NBJ5	Procollagen galactosyltransferase 1	COLGALT1	71.6	11	18.8103	16	1984.4	2211.6	2075.5	2348.4	2394	2278.4	1.11948	0.0280044
Q9P035	Very-long-chain (3R)-3-hydroxyacyl-CoA dehydratase 3	PTPLAD1	43.1	10	17.6796	14	1939.7	2001.8	1964.2	2217	2274.1	2118.2	1.11914	0.00872716
Q9UHV7	Mediator of RNA polymerase II transcription subunit 13	MED13	239.1	4	3.44986	5	212.5	221.3	244.2	252.6	257.9	248.2	1.11903	0.05247
Q8TED0	U3 small nucleolar RNA-associated protein 15 homolog	UTP15	58.4	7	20.8494	10	986.7	966.4	980.4	1106.1	1091.9	1084.6	1.119	0.000181338
P43243	Matrin-3	MATR3	94.6	45	44.8642	78	17421.8	18068.6	18306.8	20180.5	19920.1	20097.4	1.11898	0.00149397
Q99714	3-hydroxyacyl-CoA dehydrogenase type-2	HSD17B10	26.9	8	39.8467	18	2754.3	2766.7	2630.9	3050.4	3040.6	3029	1.11876	0.00180645
Q9C0E8	Endoplasmic reticulum junction formation protein lunapark	KIAA1715	47.7	6	14.7196	7	922.3	950.8	953.5	1021.5	1072.5	1068	1.11866	0.00426189
P54886	Delta-1-pyrroline-5-carboxylate synthase	ALDH18A1	87.2	25	35.5975	43	5000.3	5109.1	5282.2	5852.1	5782.7	5582.5	1.11862	0.00615751
O15533	Tapasin	TAPBP	47.6	5	10.2679	8	794.3	827.6	811.7	901.2	914.6	906.4	1.11859	0.000752988
Q9UM00	Calcium load-activated calcium channel		27.1	2	9.62343	3	690.7	681.1	694.3	764.8	778.4	767.7	1.11848	0.000139442
Q92466	DNA damage-binding protein 2	DDB2	47.8	11	27.1663	13	2502	2434.1	2502.2	2702.9	2789.1	2825.8	1.11824	0.0023988
Q9P0L0	Vesicle-associated membrane protein-associated protein A	VAPA	27.9	13	62.6506	29	6821.2	7108.9	6966.3	7462.3	7942.7	7958	1.11804	0.0108224
Q8TEW0	Partitioning defective 3 homolog	PARD3	151.3	9	8.62832	9	1094.1	1127.4	1152	1482.7	1105.8	1183.2	1.11804	0.316865
P41208	Centrin-2	CETN2	19.7	6	54.6512	10	1053.8	1058	1162.3	1248.1	1226.1	1185.4	1.11774	0.0324083
Q96E11	Ribosome-recycling factor, mitochondrial	MRRF	29.3	7	30.5344	10	1132.1	1073.8	999.7	1241.6	1178.5	1162.7	1.11767	0.0499261
Q9UMX5	Neudesin	NENF	18.8	9	61.0465	13	1597.2	1517.2	1648.9	1842.1	1817.4	1663.8	1.11757	0.0509161
Q9Y6D6	Brefeldin A-inhibited guanine nucleotide-exchange protein 1	ARFGEF1	208.6	1	0.919416	1	21	19	28.9	25.5	23.3	28.2	1.11756	0.463955
P51659	Peroxisomal multifunctional enzyme type 2	HSD17B4	79.6	29	37.7717	53	9884.2	10230.5	9707.2	11080	11297.1	10949.4	1.11752	0.00316046
Q9NR33	DNA polymerase epsilon subunit 4	POLE4	12.2	3	41.8803	5	77.3	86.5	80.5	100.4	80.4	92.2	1.11748	0.209304
A0AV96	RNA-binding protein 47	RBM47	64.1	1	3.37268	1	45.9	44.3	43.5	48.7	50.1	50.6	1.11743	0.00446341
O15344	E3 ubiquitin-protein ligase Midline-1	MID1	75.2	7	13.0435	8	149.7	178.6	176.7	181.4	201.6	181.2	1.11723	0.1621
P35270	Sepiapterin reductase	SPR	28	5	22.6054	5	792.5	683.8	712.5	840.8	827.6	776.9	1.11719	0.0871212
P51151	Ras-related protein Rab-9A	RAB9A	22.8	7	37.8109	10	1278.7	1367.4	1296	1443.7	1475.7	1484.3	1.11709	0.00670251
O75509	Tumor necrosis factor receptor superfamily member 21	TNFRSF21	71.8	1	3.05344	1	27.2	29	24.2	33.3	27.3	29.2	1.11692	0.237384
Q6P587	Acylpyruvase FAHD1, mitochondrial	FAHD1	24.8	2	10.2679	4	880	900.5	841.3	961.4	954.8	1012	1.11687	0.0151408
Q14257	Reticulocalbin-2	RCN2	36.9	20	63.0915	47	4844.2	4773.4	4976.6	5684.2	5313.5	5300.1	1.11673	0.0151179
Q8N5L8	Ribonuclease P protein subunit p25-like protein	RPP25L	17.6	3	25.7669	4	80.9	84.5	97.7	93.7	101	99.1	1.11669	0.13926
Q8WUY8	N-acetyltransferase 14	NAT14	21.6	4	20.3883	5	1149.7	1140.9	1150.7	1263.6	1304.6	1274.5	1.11664	0.000452076
P61421	V-type proton ATPase subunit d 1	ATP6V0D1	40.3	8	23.6467	11	1807.3	1953.7	1877.5	2133.1	2074.4	2088.6	1.11663	0.00875211
Q7L2H7	Eukaryotic translation initiation factor 3 subunit M	EIF3M	42.5	7	27.2727	10	970.2	905.9	995	1093.8	1101.3	1009.9	1.1163	0.0480692
Q9NX62	Inositol monophosphatase 3	IMPAD1	38.7	5	16.4345	7	407.1	446.6	478	505.8	490.7	489.6	1.11594	0.0718669
P20674	Cytochrome c oxidase subunit 5A, mitochondrial	COX5A	16.8	4	21.3333	16	3939.6	4278.5	4009	4492.7	4552.4	4597.9	1.1158	0.011875
Q9C040	Tripartite motif-containing protein 2	TRIM2	81.5	3	5.51075	3	45.9	37.4	45.3	50.2	43.8	49.4	1.11509	0.220316
Q96I99	Succinate--CoA ligase [GDP-forming] subunit beta, mitochondrial	SUCLG2	46.5	12	40.0463	18	2386.8	2340.6	2243.8	2709.6	2583.7	2480	1.11506	0.0272641
Q8NFH3	Nucleoporin Nup43	NUP43	42.1	4	17.8947	7	666	680.7	711.7	736	764.8	794.4	1.11504	0.0216206
P35226	Polycomb complex protein BMI-1	BMI1	36.9	7	17.7914	7	1597	1568.2	1581.8	1734.1	1821.5	1737.1	1.11496	0.00365851
Q9NQW6	Anillin	ANLN	124.1	19	18.7722	21	2984.6	3181.8	3156.8	3215	3511	3665.8	1.11462	0.0712972
Q12800	Alpha-globin transcription factor CP2	TFCP2	57.2	4	12.1514	4	403.1	401	421.3	454.8	465.1	445.9	1.11457	0.00531631
Q86V15	Zinc finger protein castor homolog 1	CASZ1	189.9	2	0.909608	2	15.4	27.7	22.4	24.9	21.9	26.2	1.1145	0.544799
Q15007	Pre-mRNA-splicing regulator WTAP	WTAP	44.2	11	27.5253	14	2308.3	2536.3	2205.5	2698.8	2548.9	2608	1.11427	0.066127
Q0VDF9	Heat shock 70 kDa protein 14	HSPA14	54.8	5	12.1807	5	619.6	603.7	632.4	649.1	694.2	724.4	1.11424	0.0391678
Q8WYP5	Protein ELYS	AHCTF1	252.3	11	8.42895	13	781.7	773.6	731.8	838.5	843.1	866.7	1.11421	0.00802689
Q12770	Sterol regulatory element-binding protein cleavage-activating protein	SCAP	139.6	1	0.703675	1	41.9	37.7	41.4	48.8	44.8	41.2	1.11405	0.147207
Q13164	Mitogen-activated protein kinase 7	MAPK7	88.3	1	2.81863	1	28	30	24.5	35.9	30.5	25.5	1.11394	0.409665
Q96DH6	RNA-binding protein Musashi homolog 2	MSI2	35.2	3	11.8902	4	162.2	165.2	189.7	194.4	197.6	184	1.1139	0.111068
Q96KR1	Zinc finger RNA-binding protein	ZFR	116.9	29	36.5922	42	4772.9	4954.6	4804.5	5231.4	5426.8	5528.6	1.11387	0.00600046
P15848	Arylsulfatase B	ARSB	59.6	1	2.62664	1	117.3	112	128.5	139.3	126.1	133.1	1.11375	0.0931439
Q7Z2T5	TRMT1-like protein	TRMT1L	81.7	8	16.2347	10	1310.6	1323.2	1356.5	1432.8	1512	1499.2	1.1137	0.00576609
P30405	Peptidyl-prolyl cis-trans isomerase F, mitochondrial	PPIF	22	10	48.3092	14	2174.8	2292.4	2262	2473.3	2493.3	2527.6	1.11368	0.00273311
Q9NPE3	H/ACA ribonucleoprotein complex subunit 3	NOP10	7.7	3	51.5625	4	623.9	631.7	560.8	651.6	664.6	706.5	1.11358	0.0693133
Q9BXS6	Nucleolar and spindle-associated protein 1	NUSAP1	49.4	8	21.9955	8	822.8	805.8	704.6	803.7	897.4	897	1.11354	0.14151
Q7Z7H5	Transmembrane emp24 domain-containing protein 4	TMED4	25.9	9	34.3612	15	1459.3	1424.8	1530.5	1591.2	1685.5	1637.8	1.11324	0.0157313
Q96AG4	Leucine-rich repeat-containing protein 59	LRRC59	34.9	22	54.7231	35	4526	4763.3	4097.9	5070.1	5052.5	4778.7	1.1131	0.0800064
Q9NXX6	Non-structural maintenance of chromosomes element 4 homolog A	NSMCE4A	44.3	4	12.2078	4	400	407.6	433.7	477.9	446.4	457.2	1.11295	0.0274199
O00213	Amyloid-beta A4 precursor protein-binding family B member 1	APBB1	77.2	1	2.25352	1	12.8	15	13	16.5	15.2	13.7	1.11275	0.225616
Q96MX6	WD repeat-containing protein 92	WDR92	39.7	5	17.0868	6	319.3	323.5	360.7	380.3	373.3	363	1.11271	0.0553989
Q9NVX2	Notchless protein homolog 1	NLE1	53.3	13	36.9072	21	1800.6	1854.4	1814.3	2008.1	2023.7	2053.8	1.11268	0.00061041
Q9Y6Y8	SEC23-interacting protein	SEC23IP	111	6	10.9	7	361.9	329.2	376.6	418	392.7	377.3	1.11267	0.094279
Q03519	Antigen peptide transporter 2	TAP2	75.6	9	13.4111	10	989.7	1038.4	1116.8	1150.4	1162.5	1186.3	1.11266	0.0373698
P19447	General transcription and DNA repair factor IIH helicase subunit XPB	ERCC3	89.2	3	7.16113	4	173.7	173	173.2	198.1	190.1	190.2	1.11252	0.0018385
O75533	Splicing factor 3B subunit 1	SF3B1	145.7	49	42.1779	88	11755.5	11715.1	12303.9	13126.4	13082.4	13584.6	1.11234	0.0057418
P49770	Translation initiation factor eIF-2B subunit beta	EIF2B2	39	3	11.9658	3	267.4	284.3	328.6	333	319.3	326.7	1.11212	0.152863
Q5T9A4	ATPase family AAA domain-containing protein 3B	ATAD3B	72.5	24	32.716	35	92.4	105.6	112.6	116.4	109.9	119.1	1.11204	0.14989
Q96P11	Probable 28S rRNA (cytosine-C(5))-methyltransferase	NSUN5	46.7	3	10.2564	3	328.3	337.3	354.7	370.7	381.2	382.7	1.11203	0.0115075
P35908	Keratin, type II cytoskeletal 2 epidermal	KRT2	65.4	5	7.82473	7	368.3	198.9	247.8	267.3	340.2	298.8	1.11202	0.606875
P12694	2-oxoisovalerate dehydrogenase subunit alpha, mitochondrial	BCKDHA	50.4	10	30.3371	13	1069.1	1112.2	1169.2	1271.2	1220	1233.8	1.11177	0.0189624
P54278	Mismatch repair endonuclease PMS2	PMS2	95.7	1	1.97216	1	68.1	67.7	75.5	81	76.5	77.4	1.11169	0.0526004
Q7Z2E3	Aprataxin	APTX	40.7	3	5.89888	3	831.3	841.7	860.8	953.8	942.3	920.6	1.11165	0.00192546
Q86VS8	Protein Hook homolog 3	HOOK3	83.1	5	9.61003	5	384.4	403.2	389.4	420.2	419.9	468.3	1.11164	0.0619291
Q5VSY0	G kinase-anchoring protein 1	GKAP1	42.1	1	2.18579	1	110.4	113.9	93.9	123	114.4	116.3	1.11157	0.151912
Q9ULV0	Unconventional myosin-Vb	MYO5B	213.5	4	2.21861	4	152.8	160.9	167.7	184.5	172	178.6	1.11155	0.0333701
Q99496	E3 ubiquitin-protein ligase RING2	RNF2	37.6	7	25.2976	11	810.4	818.9	726.4	822	839.3	957	1.11147	0.165519
Q9Y697	Cysteine desulfurase, mitochondrial	NFS1	50.2	7	25.6018	7	250.6	268.6	258.1	288.8	286.3	288.8	1.11141	0.00546769
P43304	Glycerol-3-phosphate dehydrogenase, mitochondrial	GPD2	80.8	31	38.3769	37	6778.7	7004.4	7355.1	8030.6	8241	7221.3	1.1114	0.0903699
Q9Y4J8	Dystrobrevin alpha	DTNA	83.8	6	7.80619	8	1457.8	1580.1	1636.2	1761.4	1736.7	1696.6	1.11138	0.0361666
Q9NY97	N-acetyllactosaminide beta-1,3-N-acetylglucosaminyltransferase 2	B3GNT2	46	1	1.76322	1	88.5	98.2	80.1	100.4	96	100.1	1.11132	0.141719
P13073	Cytochrome c oxidase subunit 4 isoform 1, mitochondrial	COX4I1	19.6	10	43.1953	35	5818.5	6274.9	6456.7	6961.5	7169.1	6483.8	1.11128	0.0684645
Q4G0N4	NAD kinase 2, mitochondrial	NADK2	49.4	10	22.8507	10	920.9	914.9	971.4	1038.6	1018.3	1062.5	1.11121	0.00910833
Q8N4J0	Carnosine N-methyltransferase	C9orf41	47.2	1	1.95599	1	288.2	322	345.8	324.4	353.8	384.1	1.11119	0.213979
Q96IG2	F-box/LRR-repeat protein 20	FBXL20	48.4	4	11.0092	4	599.5	616.9	641.7	695.1	689.5	680.1	1.11119	0.00610262
Q9Y6M1	Insulin-like growth factor 2 mRNA-binding protein 2	IGF2BP2	66.1	19	36.8948	28	4527.3	4936.6	5043.5	5203.8	5470.7	5445.5	1.11116	0.0397194
Q03518	Antigen peptide transporter 1	TAP1	87.2	8	16.0891	11	563.1	545	547.8	640.2	569	630.2	1.11082	0.0561158
Q8IZ69	tRNA (uracil-5-)-methyltransferase homolog A	TRMT2A	68.7	6	12.8	8	724.6	773.6	824.1	861.8	882.3	835.4	1.11075	0.0541763
Q9UHQ9	NADH-cytochrome b5 reductase 1	CYB5R1	34.1	6	24.5902	6	1002.8	1045.9	1096.8	1208.5	1224.1	1060.8	1.1106	0.119377
Q5UCC4	ER membrane protein complex subunit 10	EMC10	27.3	4	16.7939	6	596.6	649.2	624.9	681	668.4	728.2	1.1106	0.043744
Q14789	Golgin subfamily B member 1	GOLGB1	375.8	63	25.0997	78	6868.8	7351.9	7256.6	7901.6	7969.5	7980.6	1.11055	0.00615313
P11498	Pyruvate carboxylase, mitochondrial	PC	129.6	14	15.2801	16	1750.5	1784.6	1779.6	2017.4	1917.9	1966.9	1.11054	0.00307198
Q6NSJ5	Volume-regulated anion channel subunit LRRC8E	LRRC8E	90.2	4	7.41206	5	205.7	233.2	258.9	264.1	258.3	252.5	1.11049	0.177444
Q676U5	Autophagy-related protein 16-1	ATG16L1	68.2	2	6.75453	4	87.5	77.4	89.5	95.2	91.5	95.8	1.11046	0.0781625
Q9Y680	Peptidyl-prolyl cis-trans isomerase FKBP7		25.8	3	12.6126	3	88	93.9	90.7	107.8	92	102.9	1.11042	0.11371
Q8WUM0	Nuclear pore complex protein Nup133	NUP133	128.9	21	28.8062	29	2004.1	2128.5	2101.7	2336.4	2207.6	2376.9	1.11013	0.0226888
Q5TAX3	Terminal uridylyltransferase 4	ZCCHC11	185	1	1.27737	1	45.4	48.3	42.3	49.7	50.6	50.6	1.10956	0.0475893
P39880	Homeobox protein cut-like 1	CUX1	164.1	24	16.7442	26	2794	2964.5	2863.6	3172.6	3075.7	3317.8	1.10949	0.0216146
Q8WYH8	Inhibitor of growth protein 5	ING5	27.7	1	3.33333	1	82.2	71.4	79.7	90.1	81.1	87.6	1.1093	0.114546
Q00325	Phosphate carrier protein, mitochondrial	SLC25A3	40.1	8	16.8508	18	4918.8	4971.7	5848	5981.6	6321.8	5154	1.10922	0.280341
Q8TC12	Retinol dehydrogenase 11	RDH11	35.4	8	23.5849	10	1655.4	1698.2	1633.2	1830.2	1856.2	1844.5	1.10911	0.00090179
Q9NUP9	Protein lin-7 homolog C	LIN7C	21.8	7	40.6091	17	2537.1	2776.9	2647.2	2962.7	2994.2	2872.1	1.109	0.0210008
P60033	CD81 antigen	CD81	25.8	1	8.47458	4	384.7	356.7	386.2	436.1	429.3	385	1.1089	0.0934747
Q53EL6	Programmed cell death protein 4	PDCD4	51.7	9	27.9318	11	1357.5	1280	1377	1488.5	1455	1507.9	1.10883	0.0120723
Q86UA1	Pre-mRNA-processing factor 39	PRPF39	78.4	1	1.19581	1	146.6	139.9	136.5	145	162.1	161.9	1.10875	0.0745931
Q6NUN9	Zinc finger protein 746	ZNF746	69.1	1	3.88199	1	24.3	29.5	30.8	34	34.9	24.9	1.10875	0.460608
O95071	E3 ubiquitin-protein ligase UBR5	UBR5	309.2	10	5.25188	10	371.3	390.7	419.7	430.8	418.5	460.9	1.10874	0.0858293
P22413	Ectonucleotide pyrophosphatase/phosphodiesterase family member 1	ENPP1	104.9	17	26.2703	22	2365.8	2452.4	2324.2	2627.6	2652.9	2638.1	1.10867	0.00254484
O95299	NADH dehydrogenase [ubiquinone] 1 alpha subcomplex subunit 10, mitochondrial	NDUFA10	40.7	10	30.7042	15	2367.7	2420.8	2507.2	2707.8	2790.5	2589.8	1.10861	0.0204897
Q969X5	Endoplasmic reticulum-Golgi intermediate compartment protein 1	ERGIC1	32.6	3	10.3448	3	259.1	246.1	265.8	288.7	306.1	259.9	1.10856	0.129774
P52758	2-iminobutanoate/2-iminopropanoate deaminase	HRSP12	14.5	4	45.2555	9	655.8	622.5	655.3	720.9	720.1	702	1.1083	0.00523354
P50453	Serpin B9	SERPINB9	42.4	3	6.91489	3	535.5	529.6	561.7	567.9	632.5	602.4	1.10819	0.0498621
Q8WWI1	LIM domain only protein 7	LMO7	192.6	15	11.7053	17	1537.1	1664	1536.5	1671.5	1738.1	1840.5	1.10818	0.0580768
P46108	Adapter molecule crk	CRK	33.8	4	18.75	6	148.7	146.7	142	166.4	162	156.3	1.10814	0.0111511
Q9Y657	Spindlin-1	SPIN1	29.6	6	33.5878	8	1023.4	1056.6	1117.9	1182.4	1171.2	1189.8	1.10804	0.0150535
Q9UNP9	Peptidyl-prolyl cis-trans isomerase E	PPIE	33.4	5	17.9402	6	453.4	463.2	467.6	504.7	506.1	522.9	1.108	0.00228401
Q7Z406	Myosin-14	MYH14	227.7	37	20.8521	48	2697.6	2684.4	3069.7	3166.1	3113.2	3082.5	1.10768	0.0777937
Q29RF7	Sister chromatid cohesion protein PDS5 homolog A	PDS5A	150.7	26	23.635	31	4168.9	4046.4	4300.7	4485.7	4769.6	4607.8	1.10763	0.0151804
P20340	Ras-related protein Rab-6A	RAB6A	23.6	9	36.5385	15	2418.1	2459.1	2546.9	2798.2	2853.6	2570.8	1.10756	0.0479907
O75528	Transcriptional adapter 3	TADA3	48.9	4	18.0556	6	233.2	248.8	234	287	259.6	246.4	1.10754	0.119322
O75150	E3 ubiquitin-protein ligase BRE1B	RNF40	113.6	31	31.4685	39	5888.1	5917.5	5867.3	6377.4	6255.3	6938.4	1.10741	0.0398954
Q9NSE4	Isoleucine--tRNA ligase, mitochondrial	IARS2	113.7	20	25.0988	32	3634.4	3600.8	3847.6	4211.6	4110	3951.3	1.10738	0.0214643
Q9NPH0	Lysophosphatidic acid phosphatase type 6	ACP6	48.9	1	4.90654	1	24.6	30.6	30.5	30.1	31.2	33.6	1.10735	0.242221
Q8IXS6	Paralemmin-2	PALM2	42.2	2	5.27704	2	336.6	359.9	360.9	399.2	388.2	383.4	1.10724	0.0148216
P54819	Adenylate kinase 2, mitochondrial	AK2	26.5	11	51.8828	34	3248.8	3314.6	3296.5	3758.7	3543.7	3613.1	1.10706	0.00606466
P14859	POU domain, class 2, transcription factor 1	POU2F1	76.4	4	9.42127	5	312.3	300.4	326.7	344.7	331.1	364.1	1.10698	0.0519139
Q99805	Transmembrane 9 superfamily member 2	TM9SF2	75.7	7	13.8763	8	503.7	528.1	588.8	634.6	622.2	536.8	1.10675	0.221086
Q13011	Delta(3,5)-Delta(2,4)-dienoyl-CoA isomerase, mitochondrial	ECH1	35.8	12	39.6341	23	5304.1	5063.5	4886.3	5670.7	5684.3	5524.5	1.10657	0.0145794
Q53EP0	Fibronectin type III domain-containing protein 3B	FNDC3B	132.8	1	1.07973	1	100.3	98.2	93.9	119.8	99.7	104	1.10636	0.180292
Q9BWM7	Sideroflexin-3	SFXN3	35.5	4	17.134	4	281.3	252.1	276.2	308.2	312.3	275.2	1.10635	0.124457
Q92759	General transcription factor IIH subunit 4	GTF2H4	52.2	1	2.81385	1	130.9	136.6	136.3	152.3	152.9	141.5	1.10624	0.0259818
Q96GP6	Scavenger receptor class F member 2		92.3	2	2.52583	2	61.7	74.9	79.5	79.2	80.8	79	1.10597	0.227867
Q9Y605	MORF4 family-associated protein 1	MRFAP1	14.6	1	18.8976	1	71	81.6	72.1	80.9	77.7	89.9	1.10592	0.185388
P22033	Methylmalonyl-CoA mutase, mitochondrial	MUT	83.1	23	36.9333	31	3416.9	3492.7	3397.8	3921	3750.9	3727.1	1.1059	0.00575324
Q9UBQ0	Vacuolar protein sorting-associated protein 29	VPS29	20.5	4	20.3297	6	4182.9	4024.6	4563.9	4596.5	5202.2	4323.5	1.10577	0.213926
O95297	Myelin protein zero-like protein 1	MPZL1	29.1	3	14.4981	3	341.2	340.6	387.8	389.3	417.1	376.3	1.10574	0.128614
P18031	Tyrosine-protein phosphatase non-receptor type 1	PTPN1	49.9	10	26.4368	13	924.6	968.2	1012.5	1076.3	1106.3	1029.8	1.1057	0.0386668
O96008	Mitochondrial import receptor subunit TOM40 homolog	TOMM40	37.9	9	39.6122	40	2019.6	2177.5	2225.1	2422.1	2419.1	2259.7	1.10568	0.0510165
Q14687	Genetic suppressor element 1	GSE1	136.1	2	2.54725	3	105.7	122.7	116.3	126.1	132.1	122.9	1.1056	0.0979681
Q6UVJ0	Spindle assembly abnormal protein 6 homolog	SASS6	74.4	1	2.43531	1	69	69.1	73.1	72	81.6	79.9	1.10559	0.0842045
Q96GC5	39S ribosomal protein L48, mitochondrial	MRPL48	23.9	3	16.0377	6	1094.2	1246.1	1183.9	1332.5	1335.4	1227.6	1.10536	0.0939548
O95478	Ribosome biogenesis protein NSA2 homolog	NSA2	30	6	25	6	476	570.4	503.6	628.6	550	534.7	1.10535	0.249031
Q15648	Mediator of RNA polymerase II transcription subunit 1	MED1	168.4	8	7.02087	9	763.8	818.2	785.1	865	868.4	882.9	1.10528	0.00771251
O95870	Phosphatidylserine lipase ABHD16A	ABHD16A	63.2	6	14.3369	6	657.8	693.3	746.6	783.7	743.5	791	1.10512	0.0687945
Q6R327	Rapamycin-insensitive companion of mTOR	RICTOR	192.1	2	2.04918	2	166.8	152.3	171.7	189.1	167.8	185.4	1.10493	0.122242
P62318	Small nuclear ribonucleoprotein Sm D3	SNRPD3	13.9	3	40.4762	7	408.9	389.6	410.8	444.4	458.8	432.9	1.10485	0.0138615
Q5VV42	Threonylcarbamoyladenosine tRNA methylthiotransferase	CDKAL1	65.1	13	30.3972	14	1123.4	1217.8	1158.8	1265.4	1308.9	1291.9	1.10463	0.0157572
O43148	mRNA cap guanine-N7 methyltransferase	RNMT	54.8	12	29.6218	18	2812.5	2795.4	2794.5	2936.1	3171.3	3173.9	1.1046	0.0207281
Q6P1M0	Long-chain fatty acid transport protein 4	SLC27A4	72	8	18.0404	9	810.4	802.6	793.7	900	871.3	887	1.10454	0.000945109
Q08117	TLE family member 5	AES	22	2	17.7665	2	343.4	306.7	324.1	351.9	361.6	362.5	1.1045	0.0380625
P61106	Ras-related protein Rab-14	RAB14	23.9	14	64.6512	23	4017.6	4098.9	4414.1	4586.9	4754.7	4496.3	1.10433	0.0378544
P49459	Ubiquitin-conjugating enzyme E2 A	UBE2A	17.3	3	43.4211	3	282.5	277.8	316.3	339	316.7	312.3	1.10427	0.10649
Q7Z7L1	Schlafen family member 11	SLFN11	102.8	15	19.2009	18	1996.5	1957.5	1929.2	2093.9	2180.5	2222.1	1.10425	0.00858595
Q9UNL2	Translocon-associated protein subunit gamma	SSR3	21.1	5	16.2162	11	886.1	952.4	931.5	1014.3	1028.6	1015.4	1.10408	0.0087715
Q15208	Serine/threonine-protein kinase 38	STK38	54.2	3	9.03226	3	118.3	107.5	101.9	131.1	99.3	131.3	1.10375	0.386539
O43795	Unconventional myosin-Ib	MYO1B	131.9	27	25.7042	31	4358.7	4132	4248.6	4830.6	4769.5	4457.7	1.1035	0.0296212
O60264	SWI/SNF-related matrix-associated actin-dependent regulator of chromatin subfamily A member 5	SMARCA5	121.8	41	37.3574	58	9649.9	9353.1	9349.5	10612.9	10620.4	10053.5	1.10349	0.0100073
Q14254	Flotillin-2	FLOT2	47	21	42.9907	34	6758.6	7060.5	7362.2	7922	7772.1	7671.8	1.10314	0.0181944
Q12996	Cleavage stimulation factor subunit 3	CSTF3	82.9	12	18.689	15	2123.4	2053.5	2168.5	2351.6	2249.2	2399	1.10313	0.0170336
Q9ULA0	Aspartyl aminopeptidase	DNPEP	52.4	3	8.84211	3	89.7	88.5	102.2	110.7	101.6	97	1.10307	0.180694
Q96EA4	Protein Spindly	SPDL1	70.1	2	5.78512	2	135.7	148.2	147.2	158.7	153.3	163.5	1.10299	0.0409771
Q6PJT7	Zinc finger CCCH domain-containing protein 14	ZC3H14	82.8	20	35.3261	25	2449.9	2571.9	2492.6	2701.2	2734.8	2851.3	1.10286	0.0112127
Q6ZXV5	Protein O-mannosyl-transferase TMTC3	TMTC3	103.9	10	12.6776	12	1301	1434.2	1451.5	1584.2	1581.4	1449.7	1.10237	0.0929917
Q9P015	39S ribosomal protein L15, mitochondrial	MRPL15	33.4	7	32.7703	13	1024	1139.6	1153.1	1219.6	1204.6	1231.9	1.10233	0.0534511
Q8N983	39S ribosomal protein L43, mitochondrial	MRPL43	23.4	4	14.8837	6	2154.6	2282.5	2214.2	2423.9	2524.9	2381.9	1.10215	0.0158016
O60568	Multifunctional procollagen lysine hydroxylase and glycosyltransferase LH3	PLOD3	84.7	20	32.2493	26	2209.7	2263.7	2200.8	2515.3	2416.1	2424.2	1.10209	0.00370828
Q8N684	Cleavage and polyadenylation specificity factor subunit 7	CPSF7	52	12	29.087	15	1618.8	1760.6	1832.5	1909.4	1958.9	1875.2	1.102	0.0580466
Q9H078	Caseinolytic peptidase B protein homolog	CLPB	78.7	17	28.2885	23	2958.8	3128.6	3138.9	3431	3409.1	3327	1.10197	0.00916184
Q9NVH1	DnaJ homolog subfamily C member 11	DNAJC11	63.2	13	23.9714	18	2590.8	2757	2668.3	2975.5	2934.8	2921.4	1.10175	0.0058353
O95758	Polypyrimidine tract-binding protein 3	PTBP3	59.7	9	16.4855	14	794.5	838.9	836	904	906.6	910	1.10173	0.00440484
Q8IWA0	WD repeat-containing protein 75	WDR75	94.4	8	13.9759	9	722.6	790.1	851.2	840.8	883.1	880	1.10153	0.113176
Q6PCE3	Glucose 1,6-bisphosphate synthase	PGM2L1	70.4	3	6.75241	3	123.9	120.3	145.1	145.7	131.4	151.7	1.10146	0.250403
Q9P0U3	Sentrin-specific protease 1	SENP1	73.4	3	4.19255	3	631.5	657.3	680.2	721.2	702.2	744.8	1.10117	0.0237817
Q9UHB6	LIM domain and actin-binding protein 1	LIMA1	85.2	35	54.9407	44	8190.1	8935.9	8354.5	8521.7	9698.7	9829.6	1.10084	0.144688
Q9GZS3	WD repeat-containing protein 61	WDR61	33.6	10	50.4918	19	1855.7	1809.9	2048.9	2163.8	2057.5	2069.1	1.10078	0.0758579
P34897	Serine hydroxymethyltransferase, mitochondrial	SHMT2	56	24	51.1905	157	12700	12882.6	12798.3	14185	14340.9	13719.4	1.10069	0.00267028
Q92769	Histone deacetylase 2	HDAC2	55.3	13	36.4754	21	1661.7	1576.7	1825.8	1792.6	1975.3	1805.7	1.10059	0.14465
Q96DE0	U8 snoRNA-decapping enzyme	NUDT16	21.3	1	9.74359	1	47.9	46.6	42.8	63.5	44.2	43.4	1.10051	0.532779
P20908	Collagen alpha-1(V) chain	COL5A1	183.4	2	1.84984	2	37.8	36.5	37.4	44.9	36	42	1.10027	0.231485
P51116	Fragile X mental retardation syndrome-related protein 2	FXR2	74.2	23	46.211	27	5400.9	5836.6	5880.8	6222.9	6473.1	6132.9	1.09993	0.0361807
Q86YB8	ERO1-like protein beta	ERO1LB	53.5	4	10.2784	4	174.6	185.9	172.7	204.9	196.7	184.8	1.09977	0.0680197
Q15149	Plectin	PLEC	531.5	147	32.6644	186	20629	21995.3	21528	23777	23424.3	23351.4	1.09977	0.00719743
Q9BYD1	39S ribosomal protein L13, mitochondrial	MRPL13	20.7	7	45.5056	11	1169.4	1245.1	1236.2	1322	1371.2	1321.2	1.09962	0.0139988
Q9Y6J0	Calcineurin-binding protein cabin-1	CABIN1	246.2	3	1.62162	3	393.9	421.9	412.9	484	440.3	426.7	1.09954	0.100396
Q86V48	Leucine zipper protein 1	LUZP1	120.2	12	12.2677	12	1157	1252.4	1307	1341.8	1413.1	1331.3	1.0995	0.0722855
Q99570	Phosphoinositide 3-kinase regulatory subunit 4	PIK3R4	153	2	1.62003	3	364.4	350.6	404.9	419.2	394.1	418	1.09947	0.111328
O14686	Histone-lysine N-methyltransferase 2D	KMT2D	593	3	0.776594	3	231.1	239.2	245.9	259.7	261.3	266.4	1.09941	0.00740714
P47985	Cytochrome b-c1 complex subunit Rieske, mitochondrial	UQCRFS1	29.6	13	35.0365	32	2528	2654	2617.1	2931.8	2877.3	2765.3	1.09941	0.0137849
Q9P0J0	NADH dehydrogenase [ubiquinone] 1 alpha subcomplex subunit 13	NDUFA13	16.7	6	22.9167	10	1418.6	1478.8	1577.2	1667.7	1690.8	1560.6	1.09934	0.0726807
P11310	Medium-chain specific acyl-CoA dehydrogenase, mitochondrial	ACADM	46.6	14	36.1045	23	3162.3	3113.5	2946.8	3483.7	3344.1	3310.9	1.09933	0.0220706
Q7Z2W9	39S ribosomal protein L21, mitochondrial	MRPL21	22.8	3	25.3659	5	134.3	133.4	157.4	172.4	147.6	147.2	1.09904	0.28764
Q9P1Q0	Vacuolar protein sorting-associated protein 54	VPS54	110.5	2	3.88946	2	116.9	124.5	114.8	141.2	123.3	126.9	1.09882	0.131831
O75420	GRB10-interacting GYF protein 1	GIGYF1	114.5	2	1.35266	3	274.2	257.2	277.4	317.4	323.5	247.8	1.09879	0.348071
P40938	Replication factor C subunit 3	RFC3	40.5	5	17.9775	8	732.4	746.8	805.7	848.9	798	862.1	1.09808	0.0659489
O00411	DNA-directed RNA polymerase, mitochondrial	POLRMT	138.5	15	16.5854	19	1337.8	1382.4	1476.3	1526.5	1570.4	1510.6	1.09794	0.0371358
P56545	C-terminal-binding protein 2	CTBP2	48.9	11	26.5169	18	1972	1889.2	2027.7	2060.3	2077.2	2328	1.09791	0.114324
Q9Y6W3	Calpain-7	CAPN7	92.6	1	3.56704	1	78.2	90.1	76.2	87	90.4	91	1.09775	0.152333
Q8NFW8	N-acylneuraminate cytidylyltransferase	CMAS	48.3	9	27.4194	11	1638.2	1634.6	1590.1	1710.1	1780.3	1847.8	1.09774	0.020579
O43819	Protein SCO2 homolog, mitochondrial	SCO2	29.8	7	30.0752	11	762.9	786.1	775.7	876.7	891.5	783.5	1.09765	0.0931144
P09493	Tropomyosin alpha-1 chain	TPM1	32.7	28	60.9155	48	3224.5	2968.8	3025.7	3229.4	3165.3	3724.5	1.09765	0.194871
Q9NYU2	UDP-glucose:glycoprotein glucosyltransferase 1	UGGT1	177.1	34	30.2894	58	7280.8	7195	7452.5	8221.8	7884.1	7961.5	1.09755	0.0049648
Q9BW92	Threonine--tRNA ligase, mitochondrial	TARS2	81	17	27.0195	21	2398.3	2445.8	2520.7	2762.3	2745.6	2574	1.09737	0.0268282
Q86TX2	Acyl-coenzyme A thioesterase 1	ACOT1	46.2	9	27.3159	12	1476.8	1468.2	1397.8	1641.6	1521.7	1601.8	1.09724	0.0312034
P35244	Replication protein A 14 kDa subunit	RPA3	13.6	3	46.281	10	327	356.3	399.5	413.9	411.4	362.7	1.09716	0.261645
A1L0T0	Acetolactate synthase-like protein	ILVBL	67.8	9	18.5127	13	941.5	977.1	984.1	1097.1	1048.6	1038.8	1.09708	0.013631
Q8WZA0	Protein LZIC	LZIC	21.5	1	5.26316	1	179.1	183.3	209.1	189.3	222.9	214.6	1.09676	0.252177
Q9Y277	Voltage-dependent anion-selective channel protein 3	VDAC3	30.6	8	34.2756	46	1880.9	2051.6	2076.8	2314.9	2283.4	1992.2	1.09672	0.180981
P14406	Cytochrome c oxidase subunit 7A2, mitochondrial	COX7A2	9.4	3	25.3012	6	1554.9	1429.7	1513.1	1727.9	1781.4	1422.2	1.09645	0.286877
Q5JSL3	Dedicator of cytokinesis protein 11	DOCK11	237.5	3	1.88133	4	43.3	47.7	55.2	54.7	51.6	54	1.09644	0.261558
Q14573	Inositol 1,4,5-trisphosphate receptor type 3	ITPR3	303.9	35	16.3235	39	3510.5	3676.5	3771.6	4102.1	4061.7	3843.4	1.09569	0.0343622
Q9H1Y0	Autophagy protein 5	ATG5	32.4	3	10.9091	3	409.6	358.8	395.1	416.5	419.6	438.4	1.0954	0.089521
Q9Y6X4	Soluble lamin-associated protein of 75 kDa	FAM169A	74.9	4	12.8358	5	237.2	253.1	279.8	280.3	282.7	280.5	1.09531	0.120884
Q6P2Q9	Pre-mRNA-processing-splicing factor 8	PRPF8	273.4	78	35.3319	123	13577.1	13039.9	13924.7	15110.2	15237.1	14054.3	1.09521	0.0473771
Q9UKF6	Cleavage and polyadenylation specificity factor subunit 3	CPSF3	77.4	8	14.7661	12	1001.7	984	1048.7	1127.1	1104	1092.1	1.09518	0.0116734
P48730	Casein kinase I isoform delta	CSNK1D	47.3	6	14.6988	9	1420.5	1327.4	1363.1	1491.8	1496.7	1512.9	1.09496	0.0095082
Q96A33	Coiled-coil domain-containing protein 47	CCDC47	55.8	13	30.6418	19	2945.9	3133.7	3058.2	3534.8	3311	3159.3	1.09491	0.0767625
P78310	Coxsackievirus and adenovirus receptor	CXADR	40	8	27.3973	11	1500.4	1639.2	1590.4	1698.8	1691.7	1788.4	1.0949	0.0431217
Q71UM5	40S ribosomal protein S27-like	RPS27L	9.5	4	40.4762	7	254.1	283.7	356.2	329	350.9	298.9	1.09485	0.450879
Q9NR31	GTP-binding protein SAR1a	SAR1A	22.4	7	31.8182	11	1596.5	1586.7	1782.7	1778.5	1905.5	1752.5	1.09477	0.119297
O76074	cGMP-specific 3',5'-cyclic phosphodiesterase	PDE5A	99.9	1	1.94286	1	68.9	70.9	76.8	79.9	71.1	86.1	1.09464	0.240035
Q96T51	RUN and FYVE domain-containing protein 1	RUFY1	79.8	1	1.41243	1	258.6	239.3	269.5	273.9	279.1	287	1.09461	0.0655905
Q9Y512	Sorting and assembly machinery component 50 homolog	SAMM50	51.9	14	34.5416	19	3646.8	3752.2	3814.1	4177.3	4223.4	3873.2	1.0946	0.0423403
Q9Y4I1	Unconventional myosin-Va	MYO5A	215.3	9	5.8221	9	806.9	856.8	902	950.6	923.2	934.1	1.0944	0.0476697
Q969Z0	FAST kinase domain-containing protein 4	TBRG4	70.7	11	18.7005	14	1829.7	1884.8	1956.2	2130.1	2051.6	2024.3	1.0944	0.0211384
Q562R1	Beta-actin-like protein 2	ACTBL2	42	12	35.6383	115	68.2	72	68.7	71.9	76.2	80.5	1.0943	0.0756248
Q8N4C6	Ninein	NIN	243.1	5	2.91866	5	111.9	117	114.7	132.7	115.1	128.2	1.0943	0.120112
Q5VUA4	Zinc finger protein 318	ZNF318	251	24	14.8749	29	2507.3	2673.4	2647.2	2832.4	2871.5	2861.8	1.09425	0.00965635
P05165	Propionyl-CoA carboxylase alpha chain, mitochondrial	PCCA	80	5	10.8516	5	382.8	369.6	368.7	428.3	401.4	396.4	1.09366	0.0325925
O75208	Ubiquinone biosynthesis protein COQ9, mitochondrial	COQ9	35.5	2	9.1195	2	249.1	261.6	246.4	280.3	277.9	269.8	1.09365	0.013951
Q92804	TATA-binding protein-associated factor 2N	TAF15	61.8	16	39.3581	33	5489.1	5832.3	5910.2	6246	6649.2	5950	1.09364	0.0888784
O60566	Mitotic checkpoint serine/threonine-protein kinase BUB1 beta	BUB1B	119.5	6	7.80952	7	539.2	528.5	578.5	587.4	573	639.9	1.09361	0.113035
Q9NPD3	Exosome complex component RRP41	EXOSC4	26.4	7	28.1633	7	601.8	578.2	590.8	648	649.5	638.8	1.09346	0.00190726
Q9NXR7	BRISC and BRCA1-A complex member 2	BRE	43.5	2	4.69974	2	95	97.1	104.4	105.1	106.3	112.8	1.09342	0.0680407
Q96JM3	Chromosome alignment-maintaining phosphoprotein 1	CHAMP1	89	12	17.3645	18	1415.4	1550.3	1477.2	1584.3	1621.2	1652.2	1.09336	0.0339322
Q86SQ0	Pleckstrin homology-like domain family B member 2	PHLDB2	142.1	1	0.877893	1	81.2	68.9	68.7	74.9	68.9	95.4	1.09324	0.493089
Q9NV96	Cell cycle control protein 50A	TMEM30A	40.7	3	9.14127	3	287	298.1	306.7	321.1	326	327.8	1.09318	0.0101562
Q8N5G0	Small integral membrane protein 20	C4orf52	7.7	2	32.8358	3	224.5	248.8	219.6	260.4	251.5	245.5	1.09309	0.0982678
Q9NXF1	Testis-expressed protein 10	TEX10	105.6	9	11.733	11	922.3	910.3	926.4	1036.4	1023	956.4	1.09308	0.0273738
Q9NRC1	Suppressor of tumorigenicity 7 protein	ST7	67.1	2	6.32479	3	11.4	8	11.8	13.2	10.3	10.6	1.09295	0.558611
P51948	CDK-activating kinase assembly factor MAT1	MNAT1	35.8	4	18.123	4	548.2	597.3	560.8	591.6	579.1	694.1	1.09289	0.249929
Q13356	RING-type E3 ubiquitin-protein ligase PPIL2	PPIL2	58.8	3	6.15385	3	463.6	504.7	471.6	530	507.3	536.3	1.09285	0.0440236
Q04446	1,4-alpha-glucan-branching enzyme	GBE1	80.4	1	1.56695	1	189.2	172.6	210.1	214.7	199.6	210.7	1.09285	0.20649
O14672	Disintegrin and metalloproteinase domain-containing protein 10	ADAM10	84.1	8	12.4332	8	908.9	936.3	902.7	983.1	1001.4	1018.5	1.09283	0.00425005
Q12948	Forkhead box protein C1	FOXC1	56.8	2	7.9566	3	92.5	96.9	89.8	114.2	94.4	96.5	1.09277	0.26165
Q05397	Focal adhesion kinase 1	PTK2	119.2	2	2.47148	2	290.3	282.5	330.3	343.3	331.6	311.9	1.09268	0.184321
O60476	Mannosyl-oligosaccharide 1,2-alpha-mannosidase IB	MAN1A2	73	2	3.43214	2	57.9	66.9	66.2	71.3	67.8	69.6	1.09267	0.126269
P43405	Tyrosine-protein kinase SYK	SYK	72	1	3.93701	1	10.7	17.4	9.7	17.6	8.9	14.8	1.09259	0.757206
Q2NKX8	DNA excision repair protein ERCC-6-like	ERCC6L	141	4	6.32	4	355.6	337.7	375.6	401.8	366.3	399.6	1.09243	0.106529
Q8IZQ5	Selenoprotein H	C11orf31	13.4	3	21.3115	3	115.1	114.2	112.7	118.5	125.8	129.3	1.0924	0.0318668
P56199	Integrin alpha-1	ITGA1	130.8	18	15.4368	19	2231.7	2389.1	2347.5	2544.6	2611.6	2455.7	1.09236	0.0302614
O95347	Structural maintenance of chromosomes protein 2	SMC2	135.6	43	33.2498	58	9321.6	8964.1	9852.3	9950.6	9955.6	10829.4	1.09232	0.0904475
Q15361	Transcription termination factor 1	TTF1	103	1	1.43646	1	102.7	109.5	117.4	121.1	130.9	108	1.09223	0.267688
Q13472	DNA topoisomerase 3-alpha	TOP3A	112.3	4	4.995	5	500.7	504.8	518.1	544.9	565.6	553.3	1.09202	0.00424624
O60287	Nucleolar pre-ribosomal-associated protein 1	URB1	254.2	3	1.76134	3	298.4	316.4	301	332.8	333.3	333.8	1.09183	0.00757479
Q9Y6K9	NF-kappa-B essential modulator	IKBKG	48.2	1	1.67064	1	145	143.2	168.2	175.8	154.5	167.9	1.09159	0.242583
Q6NVY1	3-hydroxyisobutyryl-CoA hydrolase, mitochondrial	HIBCH	43.5	9	21.7617	9	2353.5	2158.5	2304.7	2523.8	2420.9	2496.1	1.09155	0.0347025
P51610	Host cell factor 1	HCFC1	208.6	32	20.3931	47	7984.4	8095.2	8078.5	8693.6	8604.8	9069.8	1.09148	0.00736484
Q8NCA5	Protein FAM98A		55.2	3	9.65251	4	187.2	191.6	205.4	209.9	210.3	217.4	1.09141	0.0412674
Q147X3	N-alpha-acetyltransferase 30	NAA30	39.3	1	5.24862	1	25.7	28.1	28.3	30.2	27.5	31.9	1.09135	0.177453
O75503	Ceroid-lipofuscinosis neuronal protein 5	CLN5	41.5	3	12.5698	5	319.8	335	356.7	375.9	366.2	361.8	1.09135	0.0551765
Q9H3K2	Growth hormone-inducible transmembrane protein	GHITM	37.2	2	6.08696	2	319.8	303.7	298.6	305.4	370.8	330.1	1.09131	0.235278
Q9BRT2	Ubiquinol-cytochrome-c reductase complex assembly factor 2	MNF1	14.9	5	35.7143	5	820.1	845.4	855.6	917.4	912.2	921.3	1.09115	0.00214284
O43422	52 kDa repressor of the inhibitor of the protein kinase	PRKRIR	87.6	2	7.35874	3	36.9	40	40.5	43.3	42.8	42	1.09114	0.0398439
Q8IV08	Phospholipase D3	PLD3	54.7	6	14.2857	6	1158.8	1042.7	1137.5	1292.2	1193.7	1157.1	1.09105	0.133056
Q96DF8	Splicing factor ESS-2 homolog	DGCR14	52.5	5	15.5462	7	758.4	793	867.9	872.7	923.3	843.5	1.09102	0.139259
Q10472	Polypeptide N-acetylgalactosaminyltransferase 1	GALNT1	64.2	2	3.75671	2	196.6	204.1	233.6	240	222.4	229.6	1.09097	0.195669
Q9BQ39	ATP-dependent RNA helicase DDX50	DDX50	82.5	17	28.9009	22	1838.1	1837.3	1689.4	1895.8	1916.7	2040	1.09091	0.0718162
Q92917	G-patch domain and KOW motifs-containing protein	GPKOW	52.2	15	45.7983	18	1786	1866.8	1882.6	1908.3	1997.5	2132.3	1.09082	0.0794999
Q9Y314	Nitric oxide synthase-interacting protein	NOSIP	33.2	8	38.5382	8	904	925	886.6	909.8	951.9	1099.8	1.09055	0.234929
O60216	Double-strand-break repair protein rad21 homolog	RAD21	71.6	14	34.3899	20	1191.2	1193.4	1206.8	1277.2	1289.4	1349.7	1.09047	0.00915892
P07942	Laminin subunit beta-1	LAMB1	197.9	26	17.9171	36	3072.6	3209.3	3150.2	3446.4	3404.6	3434.2	1.09045	0.00237054
Q5UIP0	Telomere-associated protein RIF1	RIF1	274.3	32	16.4239	43	4622.4	4951.4	4801.2	4972.9	5333.9	5368.1	1.09043	0.0519548
Q9Y230	RuvB-like 2	RUVBL2	51.1	24	53.9957	42	5414.2	5038.9	5294.2	5685.9	5659.9	5823.9	1.09033	0.017651
O00139	Kinesin-like protein KIF2A	KIF2A	79.9	12	17.4221	16	2425.8	2498.1	2573.8	2657.8	2733.4	2783.4	1.09028	0.0159329
Q96GJ1	tRNA (uracil(54)-C(5))-methyltransferase homolog	TRMT2B	56.4	1	2.97619	2	49.2	50.2	55.8	61	52.7	55.5	1.09021	0.217045
Q00577	Transcriptional activator protein Pur-alpha	PURA	34.9	11	50.9317	15	1874.6	1817.3	1996.7	2083.7	2129.6	1988.4	1.0902	0.0638625
P10606	Cytochrome c oxidase subunit 5B, mitochondrial	COX5B	13.7	8	39.5349	18	4497	4947.1	4424.9	5000	5075.2	5040.1	1.08986	0.0653191
Q9Y3D2	Methionine-R-sulfoxide reductase B2, mitochondrial	MSRB2	19.5	2	8.79121	2	259.9	263.1	248.3	298.3	265.7	276.6	1.08985	0.0944715
O75956	Cyclin-dependent kinase 2-associated protein 2	CDK2AP2	13.1	3	19.0476	3	1080.7	1223.8	1145.1	1220.7	1256.9	1281.8	1.08981	0.0835071
O15155	BET1 homolog	BET1	13.3	3	29.661	4	502.1	559	602	635.7	648.6	528.1	1.08977	0.357659
Q969Y2	tRNA modification GTPase GTPBP3, mitochondrial	GTPBP3	52	5	12.8049	9	90.8	99.4	104	106.8	105.3	108.5	1.08973	0.0913656
Q7L592	Protein arginine methyltransferase NDUFAF7, mitochondrial	NDUFAF7	49.2	7	19.2744	7	536.2	533.4	522.7	568.4	556.5	610.1	1.08962	0.0469827
O95619	YEATS domain-containing protein 4	YEATS4	26.5	3	9.69163	3	185.3	216.1	196.2	190.9	225.9	234.3	1.08952	0.329068
O75928	E3 SUMO-protein ligase PIAS2	PIAS2	68.2	2	5.63607	3	14	16.5	15.3	18.3	16.6	15	1.08952	0.316688
Q53S33	BolA-like protein 3	BOLA3	12.1	2	20.5607	3	276.1	300.1	317.9	350.1	318.1	305.8	1.08936	0.211333
P10176	Cytochrome c oxidase subunit 8A, mitochondrial	COX8A	7.6	1	13.0435	2	464.1	482.7	521.5	553	532.5	513.9	1.08929	0.0980587
Q6P4A7	Sideroflexin-4	SFXN4	38	3	12.1662	4	418.5	382.8	448.7	461.1	448.3	452.2	1.08928	0.127907
P20618	Proteasome subunit beta type-1	PSMB1	26.5	9	46.473	13	1483.5	1356.4	1580.8	1655.2	1632.8	1527	1.08919	0.159012
Q96JM7	Lethal(3)malignant brain tumor-like protein 3	L3MBTL3	88.3	3	6.41026	3	107.5	95.8	100.7	108.8	105.7	116.6	1.08914	0.12655
Q96J01	THO complex subunit 3	THOC3	38.7	7	14.5299	8	1549.6	1537.8	1574.7	1675.7	1656.9	1745	1.08912	0.00871119
Q13015	Protein AF1q	MLLT11	10.1	3	73.3333	8	324.9	308.8	338.9	335.2	352.4	371.5	1.08894	0.101704
Q7Z569	BRCA1-associated protein	BRAP	67.3	3	6.75676	4	39.3	50.2	33.1	42.6	52.6	38.3	1.08891	0.608737
P26196	Probable ATP-dependent RNA helicase DDX6	DDX6	54.4	15	32.0911	21	3275.9	3162.7	3592.2	3722.7	3671.4	3528.2	1.08888	0.102923
O00629	Importin subunit alpha-3	KPNA4	57.9	7	17.8503	8	1371.4	1365.2	1480.7	1363.7	1695.5	1532.1	1.08868	0.292239
Q96F86	Enhancer of mRNA-decapping protein 3	EDC3	56	12	29.5276	14	1665.6	1750.8	1726.6	1769.6	1918.7	1910.4	1.08861	0.0497525
Q9H2K0	Translation initiation factor IF-3, mitochondrial	MTIF3	31.7	3	17.2662	3	146.4	156.8	165.3	170.4	173.6	166	1.08858	0.0787187
P63151	Serine/threonine-protein phosphatase 2A 55 kDa regulatory subunit B alpha isoform	PPP2R2A	51.7	11	32.6622	14	2328.4	2219.9	2372.1	2446.6	2470.6	2616.2	1.08858	0.0427026
Q6ZMI0	Protein phosphatase 1 regulatory subunit 21	PPP1R21	88.3	2	2.94872	2	34.1	41.2	39.9	43	38.3	44.1	1.08854	0.29371
Q9UNM6	26S proteasome non-ATPase regulatory subunit 13	PSMD13	42.9	13	39.6277	17	1433.6	1318.8	1553	1593.7	1546.4	1546.5	1.08854	0.141171
P43897	Elongation factor Ts, mitochondrial	TSFM	35.4	10	35.3846	13	1965.2	2033.4	2098.7	2282.9	2305.2	2048.6	1.08847	0.118389
Q9BZK7	F-box-like/WD repeat-containing protein TBL1XR1	TBL1XR1	55.6	5	9.92218	6	656	667.7	690.1	695.3	795	701.5	1.08839	0.153717
Q93050	V-type proton ATPase 116 kDa subunit a isoform 1	ATP6V0A1	96.4	18	26.2843	23	1407.4	1572.3	1421.1	1632.1	1600.5	1557.1	1.08837	0.085812
O60318	Germinal-center associated nuclear protein	MCM3AP	218.3	5	3.63636	5	324.8	332.1	321.9	355.2	351.7	358.3	1.08827	0.00130111
P07099	Epoxide hydrolase 1	EPHX1	52.9	16	34.0659	20	3434.5	3416.1	3666	3502.4	4205.1	3733.7	1.08792	0.237095
O75477	Erlin-1		39.1	12	31.3218	19	1966.6	2110.8	1991.7	2167	2292.8	2141.8	1.08774	0.0512583
O15228	Dihydroxyacetone phosphate acyltransferase	GNPAT	77.1	10	15.2941	11	1692.1	1776.9	1784.1	1911.9	1969.6	1832.1	1.08766	0.0364398
Q8N1I0	Dedicator of cytokinesis protein 4	DOCK4	225.1	1	0.915565	1	20.9	19	22.9	23.5	22.6	22.2	1.08758	0.198189
Q8WXC6	COP9 signalosome complex subunit 9	MYEOV2	6.2	1	35.0877	5	9.7	13.1	12.6	12	11.9	14.6	1.08757	0.495616
Q14442	Phosphatidylinositol N-acetylglucosaminyltransferase subunit H	PIGH	21.1	1	4.78723	1	169	173.4	178.9	184	186	196.9	1.08747	0.0367363
Q6P1A2	Lysophospholipid acyltransferase 5	LPCAT3	56	1	2.05339	1	155.4	158.2	152.9	175.2	173.7	158.4	1.08746	0.071469
P15289	Arylsulfatase A	ARSA	53.6	8	22.288	9	912.2	888.3	880.1	1001.5	962.4	951.1	1.08744	0.0123661
Q96G01	Protein bicaudal D homolog 1	BICD1	110.7	4	4.71795	4	267.8	264.1	265.3	301.7	279.3	285.9	1.08743	0.0260558
Q969G3	SWI/SNF-related matrix-associated actin-dependent regulator of chromatin subfamily E member 1	SMARCE1	46.6	9	28.4672	14	1442.3	1433.5	1495.2	1672.6	1573.6	1506.3	1.08728	0.0707803
Q9BTY7	Protein HGH1 homolog	FAM203B	42.1	1	6.41026	1	291.8	262.2	321.5	311.3	310.3	330	1.08692	0.237494
Q13683	Integrin alpha-7	ITGA7	128.9	1	1.01609	1	130.7	137.6	135.4	146.8	147.4	144.5	1.0867	0.00626066
Q13769	THO complex subunit 5 homolog	THOC5	78.5	13	20.937	15	2630.6	2691.5	2633.5	2799.3	2923.8	2922.1	1.08668	0.00735866
Q9Y265	RuvB-like 1	RUVBL1	50.2	19	49.5614	44	4075.4	4035.7	4354.5	4442.1	4501	4602.3	1.08662	0.031316
Q5T2T1	MAGUK p55 subfamily member 7	MPP7	65.5	2	4.51389	2	241	260.1	261	297.8	288.2	242	1.08647	0.298904
P78527	DNA-dependent protein kinase catalytic subunit	PRKDC	468.8	132	32.437	228	32250.9	31103.3	33872.3	35321.6	35948.4	34356.2	1.08639	0.0391684
Q86TG7	Retrotransposon-derived protein PEG10	PEG10	80.1	2	1.9774	2	492.9	479.4	484.1	520.9	506.2	554.5	1.08597	0.0481325
Q9H0J9	Protein mono-ADP-ribosyltransferase PARP12	PARP12	79	1	2.56776	1	42.2	40.7	48.6	53.9	45.8	43.1	1.08593	0.404934
Q5T3F8	CSC1-like protein 2	TMEM63B	94.9	1	0.961538	1	130.4	140.1	138.3	148.9	144.7	150.3	1.08586	0.0267872
Q9UNI6	Dual specificity protein phosphatase 12	DUSP12	37.7	1	2.94118	1	82	81	85.5	94.1	88.9	86.8	1.08571	0.0503203
Q15853	Upstream stimulatory factor 2	USF2	36.9	5	16.763	6	461.8	456.5	470.2	497.3	506.3	503.8	1.08563	0.00117975
Q709C8	Vacuolar protein sorting-associated protein 13C	VPS13C	422.1	1	0.479616	1	33.4	35.2	32	33	32.4	43.8	1.08549	0.494521
Q8N465	D-2-hydroxyglutarate dehydrogenase, mitochondrial	D2HGDH	56.4	1	4.22265	2	68.9	67.2	73.5	80.2	61.8	85.5	1.0854	0.466615
Q15434	RNA-binding motif, single-stranded-interacting protein 2	RBMS2	43.9	3	7.61671	3	261.7	275.1	315.8	337.6	316.6	271.2	1.08539	0.394612
Q5SY16	Polynucleotide 5'-hydroxyl-kinase NOL9	NOL9	79.3	9	18.661	11	958.4	933.4	939.5	1044.6	1009.1	1018.8	1.08519	0.00346796
Q9H6U8	Alpha-1,2-mannosyltransferase ALG9	ALG9	69.8	4	8.83797	4	679.2	686.9	703.8	758.2	761.4	726.5	1.08512	0.0115412
Q99807	5-demethoxyubiquinone hydroxylase, mitochondrial	COQ7	24.3	5	26.2673	5	370.1	375.3	401.3	416.4	410	417.9	1.08511	0.0307999
O94762	ATP-dependent DNA helicase Q5	RECQL5	108.8	6	5.54995	6	324.5	321.9	332.4	353.1	378	331	1.0851	0.117162
Q8TDP1	Ribonuclease H2 subunit C	RNASEH2C	17.8	2	26.2195	3	48.7	47.7	42.3	54.8	46.2	49.5	1.08508	0.28608
Q7L1V2	Vacuolar fusion protein MON1 homolog B	MON1B	59.2	1	3.29068	1	37.1	34.4	37.9	37	40.4	41.3	1.08501	0.139444
Q96MH6	Transmembrane protein 68	TMEM68	37.4	1	6.48148	2	9.5	10.2	18.1	14.2	13.2	13.6	1.08466	0.720035
Q99986	Serine/threonine-protein kinase VRK1	VRK1	45.4	11	34.596	15	1701.9	1641.1	1527.8	1842.8	1724.8	1714.8	1.0845	0.104325
Q07157	Tight junction protein ZO-1	TJP1	195.3	37	25.9153	44	5337.3	5704.5	5588.7	5729.5	6184.8	6119.7	1.08439	0.058985
Q4G148	Glucoside xylosyltransferase 1	GXYLT1	50.5	4	9.54545	4	650.7	634.9	611.2	694.2	689.2	673.4	1.08435	0.0151241
P07203	Glutathione peroxidase 1	GPX1	22.1	6	34.9754	9	379.3	415.2	375.8	422.1	416.7	430.2	1.08434	0.0671413
O75027	ATP-binding cassette sub-family B member 7, mitochondrial	ABCB7	82.6	11	17.5532	14	1882.3	1982.4	2123.9	2178.8	2263.8	2051	1.08433	0.146075
Q9H2W6	39S ribosomal protein L46, mitochondrial	MRPL46	31.7	10	36.9176	16	2199.8	2361.5	2266.7	2497.8	2442.2	2463.4	1.08427	0.0180745
P20839	Inosine-5'-monophosphate dehydrogenase 1	IMPDH1	55.4	7	13.035	9	627.2	594	595.9	671.7	642.6	655.9	1.08426	0.0201933
Q5T0N5	Formin-binding protein 1-like	FNBP1L	70	4	9.2562	4	266	259.7	271.9	289.6	284.5	290.5	1.084	0.00498809
Q92797	Symplekin	SYMPK	141.1	19	20.4082	29	2916	2995.9	3219.1	3303.4	3346.7	3246.3	1.08382	0.0553021
Q9ULF5	Zinc transporter ZIP10	SLC39A10	94.1	4	4.45247	4	488.4	506.6	476.4	511.3	566.6	516.8	1.0838	0.104738
Q6IQ23	Pleckstrin homology domain-containing family A member 7	PLEKHA7	127.1	2	1.87333	2	18.5	16.2	21.5	25.8	14.8	20.3	1.08363	0.679853
P49821	NADH dehydrogenase [ubiquinone] flavoprotein 1, mitochondrial	NDUFV1	50.8	18	42.0259	32	2587.2	2595.4	2689.5	2898.8	2831.6	2800	1.08362	0.00748832
P42677	40S ribosomal protein S27	RPS27	9.5	5	40.4762	10	651.8	634.2	757.4	747.2	764.9	702	1.08354	0.254328
Q9BWX5	Transcription factor GATA-5	GATA5	41.3	1	4.03023	1	110.3	156.6	114.5	200	90.2	123	1.08338	0.781555
Q7L804	Rab11 family-interacting protein 2	RAB11FIP2	58.2	2	4.88281	4	112.1	121.9	124	131.8	116.7	139.3	1.08324	0.260775
Q71SY5	Mediator of RNA polymerase II transcription subunit 25	MED25	78.1	1	2.81124	1	75.7	75.4	83.3	80	90.6	83.3	1.08319	0.184691
Q9UGC7	Peptide chain release factor 1-like, mitochondrial	MTRF1L	43.6	2	6.57895	3	220.1	246.2	217.8	259.2	227.9	253.9	1.08317	0.226565
P43686	26S proteasome regulatory subunit 6B	PSMC4	47.3	18	48.5646	33	4229.2	3727.1	4157.4	4324.3	4332.3	4464.5	1.08316	0.108801
O60313	Dynamin-like 120 kDa protein, mitochondrial	OPA1	111.6	23	30	31	3322.3	3539.4	3696.2	3899.4	3911.2	3625	1.08313	0.110472
O60921	Checkpoint protein HUS1	HUS1	31.7	1	7.14286	1	45.7	43.7	41	45.6	38.1	57.5	1.08282	0.569055
Q15637	Splicing factor 1	SF1	68.3	12	20.0313	26	3800.9	3993.2	3970.4	4167.6	4176.9	4391	1.08254	0.0270003
O14880	Microsomal glutathione S-transferase 3	MGST3	16.5	3	21.0526	5	861.8	879.1	952	979.4	1036.9	898.1	1.08225	0.205113
Q8IZA0	Dyslexia-associated protein KIAA0319-like protein	KIAA0319L	115.6	2	2.19256	2	193.7	204.4	218.9	218.6	220.7	228.4	1.08217	0.0987628
P23443	Ribosomal protein S6 kinase beta-1	RPS6KB1	59.1	2	5.33333	2	227.9	236.3	250.9	255.9	268.8	248.9	1.08181	0.0934547
Q9NRX2	39S ribosomal protein L17, mitochondrial	MRPL17	20	7	38.8571	9	2297.8	2359.1	2330.6	2507	2583.9	2468	1.08177	0.00769093
Q09161	Nuclear cap-binding protein subunit 1	NCBP1	91.8	17	20.5063	29	2414.8	2448.8	2569.8	2628.5	2671.5	2741.2	1.08177	0.02419
P00533	Epidermal growth factor receptor	EGFR	134.2	3	4.46281	4	230	265.5	274.3	297.1	275.4	260.2	1.08171	0.291316
O43615	Mitochondrial import inner membrane translocase subunit TIM44	TIMM44	51.3	15	36.2832	20	3481.1	3388.7	3423.3	3782.9	3798.9	3549.5	1.08143	0.0302839
Q99879	Histone H2B type 1-M	HIST1H2BM	14	10	58.7302	443	13751.1	14352.8	13279.7	15333.2	14571.1	14847.3	1.08138	0.0424905
Q8WXD5	Gem-associated protein 6	GEMIN6	18.8	2	13.7725	3	90.4	72.9	71.4	87.9	76.5	89.4	1.08138	0.434306
P16298	Serine/threonine-protein phosphatase 2B catalytic subunit beta isoform	PPP3CB	59	4	8.77863	6	23.8	28.8	27.3	30.5	23	32.9	1.08135	0.550679
Q15121	Astrocytic phosphoprotein PEA-15	PEA15	15	3	25.3846	3	427.1	410.3	478.1	488.3	521	413.1	1.08126	0.40028
Q96GW9	Methionine--tRNA ligase, mitochondrial	MARS2	66.5	1	3.54132	1	31.9	86	32.3	60.8	37.2	64.4	1.08123	0.847971
Q9NXG6	Transmembrane prolyl 4-hydroxylase	P4HTM	56.6	1	3.18725	2	65.8	79.5	67.9	76.4	78.3	75.8	1.08114	0.253394
Q6ZWJ1	Syntaxin-binding protein 4	STXBP4	61.6	2	3.9783	2	162.9	173.7	197.5	187.2	171.6	218.6	1.08107	0.448351
Q9UP95	Solute carrier family 12 member 4	SLC12A4	120.6	10	10.3226	11	653.3	682.3	762.1	778.2	780.8	708.3	1.08085	0.233071
Q7Z7E8	Ubiquitin-conjugating enzyme E2 Q1	UBE2Q1	46.1	4	13.0332	4	123.5	117.5	129.8	137.4	132.8	130.5	1.08064	0.0714312
Q68CQ4	Digestive organ expansion factor homolog	DIEXF	87	3	4.89418	3	226.6	201.5	221	226.8	260.5	214.1	1.08057	0.331686
Q6Q0C0	E3 ubiquitin-protein ligase TRAF7	TRAF7	74.6	2	3.58209	2	129.7	126.3	126.6	143.1	136.8	133.5	1.0805	0.0272449
Q7Z2W4	Zinc finger CCCH-type antiviral protein 1	ZC3HAV1	101.4	23	34.4789	31	3020.7	3157.8	3231	3277.8	3485.9	3402.7	1.08044	0.043162
O95631	Netrin-1	NTN1	67.7	1	1.82119	1	97.2	87.3	84.7	98	95.5	97.3	1.08024	0.137097
P61019	Ras-related protein Rab-2A	RAB2A	23.5	8	45.283	18	2307.4	2357.6	2468.9	2500.7	2678.4	2526.2	1.0801	0.0598656
Q7Z3E2	Coiled-coil domain-containing protein 186	C10orf118	103.6	1	1.11359	1	52.9	40.6	45.1	57.4	45	47.3	1.08009	0.518759
Q9H2H9	Sodium-coupled neutral amino acid transporter 1	SLC38A1	54	2	3.28542	2	134.6	129.4	143.1	141.1	144.6	154	1.08008	0.12173
Q9UGP4	LIM domain-containing protein 1	LIMD1	72.1	3	7.54438	4	247.5	271.1	275.2	295.2	267.8	294.3	1.07999	0.164613
P62070	Ras-related protein R-Ras2	RRAS2	23.4	6	30.3922	7	1442.3	1480.9	1408.8	1487	1573.7	1617.7	1.07996	0.057379
Q15058	Kinesin-like protein KIF14	KIF14	186.4	21	14.9272	24	2756.1	2841	2838.1	2953.3	3099.7	3056	1.07988	0.0120899
Q9H6Y2	WD repeat-containing protein 55	WDR55	42	3	16.188	3	59.5	54.7	67.4	65.1	67.3	63.7	1.07985	0.277431
Q5XKP0	MICOS complex subunit MIC13	C19orf70	13.1	3	15.2542	5	1191.8	1264.4	1303.4	1359.3	1463.8	1236.6	1.07982	0.244335
Q16850	Lanosterol 14-alpha demethylase	CYP51A1	56.8	10	16.1034	14	1610	1623.5	1672.9	1786.9	1762.9	1747.9	1.07975	0.00421828
Q8TAV0	Protein FAM76A	FAM76A	35	2	5.86319	2	510.1	501.1	470.7	487.9	530.8	581.2	1.07963	0.253014
O14497	AT-rich interactive domain-containing protein 1A	ARID1A	241.9	24	14.0044	26	2905.1	2954.3	3062.7	3179	3105.4	3347.8	1.07959	0.0504628
Q9BX40	Protein LSM14 homolog B	LSM14B	42	5	21.8182	6	695.8	678.7	744.5	716.9	812	758.6	1.07952	0.172425
P78540	Arginase-2, mitochondrial	ARG2	38.6	1	4.23729	1	47.1	51.8	56.1	57.1	50.6	59.6	1.07935	0.333946
Q9BXJ8	Transmembrane protein 120A	TMEM120A	40.6	1	3.207	1	106.9	112.7	101.9	124.8	121.9	100.3	1.07932	0.365486
Q12834	Cell division cycle protein 20 homolog	CDC20	54.7	2	4.20842	2	317.3	285.4	321	316.4	340.4	340	1.07914	0.152377
Q15942	Zyxin	ZYX	61.2	8	22.7273	10	1453.4	1304.2	1429.9	1465.1	1487.4	1565.6	1.07895	0.117759
Q8NEN9	PDZ domain-containing protein 8	PDZD8	128.5	3	4.85269	4	69.8	73.1	77.6	81.6	80.1	76.2	1.07891	0.10481
Q2TBE0	CWF19-like protein 2	CWF19L2	103.7	3	5.14541	3	76.9	86.8	87.8	90.1	94.2	87	1.07873	0.178996
Q7Z589	BRCA2-interacting transcriptional repressor EMSY	C11orf30	141.4	1	0.832073	1	35.1	25.9	33.1	32.7	36.6	32.2	1.07864	0.473507
Q96J84	Kin of IRRE-like protein 1	KIRREL	83.5	3	6.60502	4	162	178.6	190	196.6	190.4	185.3	1.07859	0.187805
Q6IQ32	Activity-dependent neuroprotector homeobox protein 2	ADNP2	122.8	1	1.67993	1	58.6	59.4	48.8	61.5	53.8	64.6	1.07854	0.403798
Q9H0E9	Bromodomain-containing protein 8	BRD8	135.3	7	6.23482	7	710.9	756.8	732.4	802.1	787.3	783.4	1.0785	0.0162757
Q14571	Inositol 1,4,5-trisphosphate receptor type 2	ITPR2	307.9	20	8.07108	21	2354.1	2476.4	2471.3	2676.9	2630.8	2565.5	1.07825	0.020708
O75382	Tripartite motif-containing protein 3	TRIM3	80.8	3	4.43548	3	370.1	381.4	416.7	436.2	394.8	428.5	1.07815	0.183295
Q9NZI8	Insulin-like growth factor 2 mRNA-binding protein 1	IGF2BP1	63.4	30	47.8336	63	15124.3	15849.6	16023	16181.5	17388.1	17088.3	1.0779	0.055222
Q69YH5	Cell division cycle-associated protein 2	CDCA2	112.6	3	7.23363	4	111.2	117.8	110.1	131.7	110.9	122.9	1.07785	0.246611
Q9UNX4	WD repeat-containing protein 3	WDR3	106	11	17.0732	14	1207	1239.7	1230.5	1356.3	1352.8	1253.3	1.07756	0.0537976
Q9NV06	DDB1- and CUL4-associated factor 13	DCAF13	51.4	6	15.5056	6	1011.9	1006.2	999.3	1060.6	1107.1	1083.6	1.07752	0.00497468
Q9NQX4	Unconventional myosin-Vc	MYO5C	202.7	2	1.54994	2	70	70.3	77.9	81	79.3	74.8	1.07745	0.15102
Q6WKZ4	Rab11 family-interacting protein 1	RAB11FIP1	137.1	4	4.20889	6	595.8	595.9	576.3	635.5	630.7	638.6	1.07738	0.00273209
Q49B96	Cytochrome c oxidase assembly protein COX19	COX19	10.4	1	14.4444	1	74.2	81.5	83.7	83.1	87.4	87.4	1.07728	0.127027
Q96GQ5	RUS1 family protein C16orf58	C16orf58	51	4	10.8974	5	139.1	140.1	131.2	147	148	147.1	1.07724	0.0202936
Q99871	HAUS augmin-like complex subunit 7	HAUS7	40.8	4	10.8696	4	192.4	187.6	230.8	223.7	227.4	206.8	1.07711	0.356306
Q9BVV7	Mitochondrial import inner membrane translocase subunit Tim21	TIMM21	28.2	5	20.9677	5	555.6	545.9	572.7	587.7	616	599.3	1.07693	0.0193948
Q6P087	Mitochondrial mRNA pseudouridine synthase RPUSD3	RPUSD3	38.4	2	6.83761	2	16.2	17.3	19.8	23.6	15.8	18	1.07692	0.621007
Q9H3H5	UDP-N-acetylglucosamine--dolichyl-phosphate N-acetylglucosaminephosphotransferase	DPAGT1	46.1	1	1.96078	1	232.2	227.5	254.6	239	276	254.2	1.07686	0.249902
P40425	Pre-B-cell leukemia transcription factor 2	PBX2	45.9	3	7.67442	3	188.2	201	212.1	206.5	228	213	1.07683	0.176411
Q13813	Spectrin alpha chain, non-erythrocytic 1	SPTAN1	284.4	119	51.2945	205	26098.2	27888.9	29451.3	30930.2	31042	27875.2	1.07681	0.206754
P35232	Prohibitin	PHB	29.8	13	45.2206	27	5877.3	6483.3	6173.1	6722.4	6733.9	6494	1.07643	0.0693571
Q15031	Probable leucine--tRNA ligase, mitochondrial	LARS2	101.9	8	14.3965	9	578.3	562.2	578	612.9	632	604.9	1.0764	0.01049
P20337	Ras-related protein Rab-3B	RAB3B	24.7	2	8.6758	3	155.4	155.5	188.2	179.2	187.6	170.4	1.07634	0.349332
Q9Y2X3	Nucleolar protein 58	NOP58	59.5	16	31.1909	29	4640.5	4206.6	3888	4767.1	4680	4259.8	1.07631	0.294095
O95197	Reticulon-3	RTN3	112.5	3	2.03488	3	423.2	436.3	423.5	470.4	472.4	438.1	1.07631	0.0520794
P46531	Neurogenic locus notch homolog protein 1	NOTCH1	272.3	3	1.05675	3	96.4	98.7	100.6	99	107.9	111.3	1.07609	0.124159
Q92973	Transportin-1	TNPO1	102.3	17	23.1626	32	3430.1	3466.5	3753	3747.7	3904.1	3808.1	1.07609	0.0730892
Q8WYA6	Beta-catenin-like protein 1	CTNNBL1	65.1	8	14.9201	10	1162.3	1176.7	1248.5	1283.3	1262.4	1314.2	1.07593	0.0413021
O43169	Cytochrome b5 type B		16.7	4	39.3333	11	2046.2	2133.3	2116.2	2267.9	2314.7	2190.3	1.0758	0.0241428
Q5T440	Putative transferase CAF17, mitochondrial	IBA57	38.1	3	10.9551	4	606.6	656.4	648.7	715.8	677.3	663.5	1.0758	0.0932246
P29372	DNA-3-methyladenine glycosylase	MPG	32.8	4	13.7584	4	465	454.2	445	478.5	490.4	498.7	1.0758	0.0138416
Q70CQ2	Ubiquitin carboxyl-terminal hydrolase 34	USP34	404	3	1.41004	3	168.8	175.5	175	180.9	198.7	178.9	1.07549	0.12095
P27105	Erythrocyte band 7 integral membrane protein	STOM	31.7	4	22.2222	5	242.9	275.3	246.3	265.7	280.1	276.4	1.07547	0.159624
Q9BX68	Histidine triad nucleotide-binding protein 2, mitochondrial	HINT2	17.2	4	36.8098	12	1501.1	1401.5	1400.8	1595.8	1506.2	1525.5	1.07531	0.0659983
Q9Y613	FH1/FH2 domain-containing protein 1	FHOD1	126.5	4	5.24055	5	264.8	238.1	286.4	289.9	269	289.8	1.07526	0.273245
A0MZ66	Shootin-1	KIAA1598	71.6	12	23.2964	13	1573.5	1529.7	1632.5	1666.7	1702.8	1722.5	1.07524	0.0249833
Q9BX67	Junctional adhesion molecule C	JAM3	35	8	25.1613	10	1166.3	1177.7	1190.5	1252.7	1266.6	1281.1	1.07523	0.00119034
O14639	Actin-binding LIM protein 1	ABLIM1	87.6	9	12.982	10	2243.4	2322.3	2201.1	2364.2	2480.1	2431.4	1.07521	0.0255908
Q9BTT6	Leucine-rich repeat-containing protein 1	LRRC1	59.2	8	25.9542	15	694.7	756.5	758.8	782.7	797.9	795.4	1.07511	0.0618558
Q01968	Inositol polyphosphate 5-phosphatase OCRL	OCRL	104.1	16	20.7547	17	2865.3	2840.6	3112.3	3130.6	3216.6	3132.6	1.07503	0.0730264
Q96S82	Ubiquitin-like protein 7	UBL7	40.5	1	4.73684	2	47.2	49.4	50.3	58.2	43.7	56	1.07488	0.470441
Q9UPN9	E3 ubiquitin-protein ligase TRIM33	TRIM33	122.5	6	6.21118	7	385.5	405.6	427.1	452.3	425.5	431.6	1.07486	0.103936
P56556	NADH dehydrogenase [ubiquinone] 1 alpha subcomplex subunit 6	NDUFA6	15.1	6	40.625	9	1364.8	1366.8	1426.8	1514.4	1452.7	1502.6	1.07486	0.020187
Q7Z3K3	Pogo transposable element with ZNF domain	POGZ	155.2	15	14.4681	21	1623.2	1690.9	1606.8	1707.4	1798.1	1783.3	1.07476	0.0323243
P35658	Nuclear pore complex protein Nup214	NUP214	213.5	35	18.9474	55	8073.5	8057.6	8242.5	8539.8	8682.9	8973.1	1.07476	0.0124238
Q9P0M9	39S ribosomal protein L27, mitochondrial	MRPL27	16.1	2	18.2432	2	217.7	216.6	213.3	236.2	225.5	234.3	1.07474	0.0104728
Q13033	Striatin-3	STRN3	87.2	5	11.1669	7	287.6	286.9	295.4	309.2	325.5	300.2	1.07472	0.0515697
Q9UHA4	Ragulator complex protein LAMTOR3	LAMTOR3	13.6	2	30.6452	3	299.2	302.7	313.6	308.9	342.3	332.7	1.07471	0.103119
P19838	Nuclear factor NF-kappa-B p105 subunit	NFKB1	105.3	1	2.37603	1	96.3	98.4	91.8	112.1	94.9	100.9	1.07469	0.257244
O14981	TATA-binding protein-associated factor 172	BTAF1	206.8	4	2.9205	5	304.1	292.3	302	311.8	328.3	325.4	1.07469	0.0232077
L0R6Q1	SLC35A4 upstream open reading frame protein	SLC35A4	11.1	2	30.0971	3	454.5	478.6	495.8	531	506.1	498.5	1.07467	0.0832328
Q9BRV8	Suppressor of IKBKE 1	SIKE1	23.7	1	3.38164	1	160.7	161.3	161.5	171.6	166.7	181.3	1.07466	0.0487798
Q9BUN8	Derlin-1	DERL1	28.8	1	3.18725	1	169.7	199.3	183.2	182.1	204.4	206.9	1.07461	0.303215
P61313	60S ribosomal protein L15	RPL15	24.1	12	39.2157	17	2963.5	3249.7	3815.9	3760.3	3338.5	3678.3	1.07458	0.426219
P38606	V-type proton ATPase catalytic subunit A	ATP6V1A	68.3	13	26.094	21	1839.5	1787.3	1902	2021.1	1928.2	1991.5	1.07452	0.0331242
Q9P281	BAH and coiled-coil domain-containing protein 1		279.8	1	0.454718	1	24	27.1	18.8	25	26.6	23.5	1.07439	0.53873
Q86SR1	Polypeptide N-acetylgalactosaminyltransferase 10	GALNT10	68.9	1	2.6534	1	29.7	40.2	40.4	38	44	36.5	1.07434	0.55172
P25445	Tumor necrosis factor receptor superfamily member 6	FAS	37.7	2	7.46269	2	180.7	195.3	206.6	190.7	236.6	198.6	1.07432	0.4188
Q16774	Guanylate kinase	GUK1	21.7	3	16.2437	3	622.4	574.1	598.1	671.5	655	601.3	1.07422	0.15497
Q9BQ95	Evolutionarily conserved signaling intermediate in Toll pathway, mitochondrial	ECSIT	49.1	2	7.42459	2	41	47.7	42	43.7	46.5	50.2	1.07422	0.314027
P63218	Guanine nucleotide-binding protein G(I)/G(S)/G(O) subunit gamma-5	GNG5	7.3	2	23.5294	3	708.1	741.2	758	809.7	829.6	731.8	1.07421	0.175887
Q96RL1	BRCA1-A complex subunit RAP80	UIMC1	79.7	6	11.6829	7	304.3	373.6	354.8	348.6	369.8	390.9	1.07417	0.347796
P50402	Emerin	EMD	29	9	61.4173	18	2086.3	2245.5	2241.9	2305.2	2339.5	2416	1.07408	0.0585342
Q96A35	39S ribosomal protein L24, mitochondrial	MRPL24	24.9	14	52.3148	18	1658.8	1680	1715	1817	1826.2	1785	1.07408	0.00374778
Q96PC5	Melanoma inhibitory activity protein 2	CTAGE5	159.7	8	5.5949	9	1460.9	1587.8	1485.7	1651.8	1609.8	1608.6	1.07406	0.0537002
Q96KA5	Cleft lip and palate transmembrane protein 1-like protein	CLPTM1L	62.2	4	8.92193	6	278.5	309.2	345.4	347.1	342.4	312.5	1.07384	0.358619
Q9P2R7	Succinate--CoA ligase [ADP-forming] subunit beta, mitochondrial	SUCLA2	50.3	11	22.2462	14	3267.1	3043.5	3050.9	3443.4	3232	3376.8	1.07378	0.0750799
Q9Y2Q3	Glutathione S-transferase kappa 1	GSTK1	25.5	7	41.5929	9	1165.8	1173.3	1146.8	1285.1	1240.2	1217.7	1.07375	0.0158773
P35813	Protein phosphatase 1A	PPM1A	42.4	6	18.5864	6	344.8	333.7	367.8	368.7	376.4	378.3	1.07369	0.0699497
Q9P0P0	E3 ubiquitin-protein ligase RNF181	RNF181	17.9	1	5.22876	1	153.2	150.1	148.9	160.5	174.5	150.5	1.07364	0.191856
P07197	Neurofilament medium polypeptide	NEFM	102.4	30	33.0786	36	4576.9	4918.6	4832	5130.1	4888.9	5363	1.0736	0.109046
Q99873	Protein arginine N-methyltransferase 1		42.4	11	33.9623	17	1871.9	1769.4	2212.6	2156.2	2249.2	1879.3	1.07359	0.455656
Q5TA45	Integrator complex subunit 11	CPSF3L	67.6	4	7.5	4	440.1	463	466.4	502.3	492	475.9	1.07353	0.0409001
P07196	Neurofilament light polypeptide	NEFL	61.5	22	39.4107	27	3575.4	3854.1	3731.3	3965.4	3973.6	4041.1	1.07341	0.0314938
Q9H469	F-box/LRR-repeat protein 15	FBXL15	33	1	4	1	45.3	52	50	56.3	47.3	54.5	1.07332	0.348331
O43447	Peptidyl-prolyl cis-trans isomerase H	PPIH	19.2	6	24.8588	8	1500.8	1449.2	1494.3	1578.1	1544.8	1646.9	1.07324	0.0336595
Q9H1A3	Methyltransferase-like protein 9	METTL9	36.5	2	6.28931	2	313.6	328.6	335.5	353.6	342.8	352.9	1.07323	0.031408
O00469	Procollagen-lysine,2-oxoglutarate 5-dioxygenase 2	PLOD2	84.6	11	18.8602	17	1613.9	1692.2	1768.1	1836.6	1807.4	1801.4	1.07315	0.0540837
Q9Y394	Dehydrogenase/reductase SDR family member 7	DHRS7	38.3	4	12.0944	9	1230.8	1353.8	1425.1	1442.4	1469.7	1390.2	1.07297	0.187105
Q9Y2T2	AP-3 complex subunit mu-1	AP3M1	46.9	4	15.0718	4	239.2	214.9	237.1	257.7	243.3	240.5	1.07277	0.14985
Q9GZY8	Mitochondrial fission factor	MFF	38.4	4	18.4211	4	501.8	520.9	530.7	536.4	568.5	561.5	1.07274	0.0434608
Q9UHD2	Serine/threonine-protein kinase TBK1	TBK1	83.6	4	6.31001	4	413.9	417.3	464.9	460.1	470.3	459.8	1.0726	0.135646
Q9H2D6	TRIO and F-actin-binding protein	TRIOBP	261.2	10	4.5666	11	1318.6	1320.2	1390.4	1444.9	1405.5	1469.6	1.07217	0.0324171
Q04721	Neurogenic locus notch homolog protein 2	NOTCH2	265.2	6	2.67098	8	912.7	958.9	889.3	970.7	979.1	1010	1.07204	0.0488383
O75964	ATP synthase subunit g, mitochondrial	ATP5L	11.4	3	30.0971	6	780.1	804	832.4	851.2	898.7	840.5	1.07196	0.0685535
Q7Z3D4	LysM and putative peptidoglycan-binding domain-containing protein 3	LYSMD3	34.5	1	4.57516	1	87.4	100.9	86.9	97.8	97.6	99.6	1.07195	0.22711
Q92783	Signal transducing adapter molecule 1	STAM	59.1	3	6.2963	4	400.7	334.6	392.4	410.5	405.9	392.4	1.07192	0.276768
Q16795	NADH dehydrogenase [ubiquinone] 1 alpha subcomplex subunit 9, mitochondrial	NDUFA9	42.5	7	17.2414	10	1676	1661.8	1778.8	1845.5	1897.1	1741.3	1.07179	0.105796
Q9NTX5	Ethylmalonyl-CoA decarboxylase	ECHDC1	33.7	7	37.4593	11	570.9	573.6	608.3	636.9	601.5	640.2	1.07177	0.0721873
Q9NRR5	Ubiquilin-4	UBQLN4	63.8	4	9.15141	5	38.1	43.8	38.1	47.8	40.8	40	1.07167	0.410483
Q8IVM0	Coiled-coil domain-containing protein 50	CCDC50	35.8	5	16.6667	6	623.4	656.3	687.4	728	669.7	710.3	1.07163	0.136774
Q13200	26S proteasome non-ATPase regulatory subunit 2	PSMD2	100.1	22	26.9824	32	5382.9	4898	5627.9	5782.6	5628.3	5635.5	1.07151	0.160276
Q9NQ84	G-protein coupled receptor family C group 5 member C	GPRC5C	48.2	2	4.98866	4	355.7	350.8	345.6	373.5	375.2	378.6	1.07148	0.00157285
Q9BZD4	Kinetochore protein Nuf2	NUF2	54.3	6	14.2241	7	994.1	926.5	1016.2	1053.4	1013.8	1079.3	1.0714	0.101744
Q6P1J9	Parafibromin	CDC73	60.5	17	30.6968	18	3540.2	3422.5	3359.4	3573.1	3680.8	3804.6	1.07134	0.0451539
O75396	Vesicle-trafficking protein SEC22b	SEC22B	24.6	10	36.2791	19	3743.8	3895.7	4066.7	4086.7	4341.1	4113.1	1.0713	0.0871413
Q9UG01	Intraflagellar transport protein 172 homolog	IFT172	197.5	2	3.08748	2	56.1	48.9	48.1	52.8	58.5	52.7	1.0712	0.317658
Q9HC07	Transmembrane protein 165	TMEM165	34.9	2	8.02469	3	365.3	365	384.2	411.3	416.1	366.2	1.07097	0.198285
Q9Y4P3	Transducin beta-like protein 2	TBL2	49.8	15	33.7808	22	3111.1	3183.9	3338.9	3392.7	3468.3	3456.5	1.07096	0.0328301
Q92908	Transcription factor GATA-6	GATA6	60	3	6.21849	5	565.4	597.6	536.8	616.4	588.1	615.7	1.07083	0.113669
Q9Y2Q9	28S ribosomal protein S28, mitochondrial	MRPS28	20.8	5	24.0642	10	529	563.1	534.7	575.2	587.5	579.2	1.07075	0.0262751
Q5T0W9	Protein FAM83B	FAM83B	114.7	4	5.04451	5	234.5	248.6	244.3	279.9	250.6	248.3	1.07066	0.194139
Q9Y3B2	Exosome complex component CSL4	EXOSC1	21.4	6	32.3077	6	1160.3	1145.8	1150.2	1210.5	1221.2	1268.4	1.07054	0.0113216
O75817	Ribonuclease P protein subunit p20	POP7	15.6	3	16.4286	4	158.6	165.8	167.8	178	176.4	172.5	1.0705	0.0232864
Q86WX3	Active regulator of SIRT1	RPS19BP1	15.4	2	15.4412	2	196.9	185.5	170.9	195.6	203.6	193.1	1.07049	0.186507
Q9HCS7	Pre-mRNA-splicing factor SYF1	XAB2	99.9	20	25.3801	25	3469	3599.3	3513.1	3825.1	3749.4	3752.2	1.07043	0.00550747
Q9HD26	Golgi-associated PDZ and coiled-coil motif-containing protein	GOPC	50.5	9	22.7273	11	1240.8	1300.2	1344.9	1339.4	1368.7	1450.8	1.07025	0.112932
P42785	Lysosomal Pro-X carboxypeptidase	PRCP	55.8	4	9.87903	5	976.8	844.2	906.6	992.5	964.8	961.9	1.07024	0.181409
Q92947	Glutaryl-CoA dehydrogenase, mitochondrial	GCDH	48.1	9	27.6256	11	892.2	940.1	891.2	989.7	985.4	939.7	1.07024	0.048498
Q96G28	Cilia- and flagella-associated protein 36	CCDC104	39.4	3	16.9591	3	148.8	149.1	165.2	156.7	159.7	179.2	1.07018	0.290123
P62136	Serine/threonine-protein phosphatase PP1-alpha catalytic subunit	PPP1CA	37.5	14	53.9394	37	1046.8	1078.2	1048.8	1147.4	1130.9	1117.9	1.07007	0.00502477
P55145	Mesencephalic astrocyte-derived neurotrophic factor	MANF	20.7	11	40.6593	20	2831.2	2857.7	2751.8	3000	2932.9	3097.5	1.06986	0.0266821
P21266	Glutathione S-transferase Mu 3	GSTM3	26.5	4	16	4	463	438.5	486.2	512.5	512.8	459.3	1.06983	0.224335
O60502	Protein O-GlcNAcase	MGEA5	102.8	6	6.87773	7	826.3	782	832.4	858.4	820.1	932.6	1.06982	0.196052
Q8N4H5	Mitochondrial import receptor subunit TOM5 homolog	TOMM5	6	3	29.4118	5	900	950.3	1123.3	1064.8	1121.6	994.3	1.06965	0.42065
Q9NVI1	Fanconi anemia group I protein	FANCI	149.2	11	9.33735	13	1260.8	1218.4	1301.6	1380.9	1292.6	1370.5	1.06961	0.0755814
Q14997	Proteasome activator complex subunit 4	PSME4	211.2	5	4.01519	7	189.8	172.8	195	194.3	200.4	201.6	1.0694	0.142297
Q9UDR5	Alpha-aminoadipic semialdehyde synthase, mitochondrial	AASS	102.1	23	29.5896	28	2759.7	2866.5	2783.4	3106.6	2935.1	2950.3	1.06925	0.0380454
Q6P3X3	Tetratricopeptide repeat protein 27	TTC27	96.6	2	4.50771	3	68.9	45.9	67.2	62.1	65.4	67.1	1.06923	0.607377
P07237	Protein disulfide-isomerase	P4HB	57.1	29	52.5591	80	14529.8	14126.3	14234.9	15499.6	15936.3	14423	1.0692	0.100777
Q6PIU2	Neutral cholesterol ester hydrolase 1	NCEH1	45.8	2	5.88235	2	99.7	111.3	103	111.3	111.6	112.8	1.06911	0.106274
Q8NEY1	Neuron navigator 1	NAV1	202.3	1	0.586042	1	36.3	43.2	40.8	51	34.1	43.5	1.06899	0.628649
P54760	Ephrin type-B receptor 4	EPHB4	108.2	6	8.51064	7	153.8	154	156.9	183.1	161.7	151.9	1.06886	0.313801
O75487	Glypican-4	GPC4	62.4	7	15.8273	8	1338.6	1418.3	1492.2	1524.2	1547.5	1469.8	1.06881	0.122885
P29373	Cellular retinoic acid-binding protein 2	CRABP2	15.7	3	15.942	3	176.6	168.7	183.1	193.7	196.4	174.6	1.0687	0.206118
Q15773	Myeloid leukemia factor 2	MLF2	28.1	4	24.1935	4	216.6	221.5	217.4	226.3	228.9	245.3	1.06865	0.0709219
P42892	Endothelin-converting enzyme 1	ECE1	87.1	5	8.83117	5	481.1	476.1	466	503.7	509.2	507.9	1.06858	0.00236172
Q4VC05	B-cell CLL/lymphoma 7 protein family member A	BCL7A	22.8	3	11.9048	3	647	674.4	623.3	715.8	647.8	714.4	1.06855	0.173404
Q86T03	Type 1 phosphatidylinositol 4,5-bisphosphate 4-phosphatase	TMEM55B	29.4	3	10.4693	3	724.5	751.9	689	742	798.8	772.9	1.06849	0.113976
Q9Y679	Ancient ubiquitous protein 1		45.8	7	18.7805	7	1379.4	1469.4	1389.9	1553	1500.3	1475.6	1.06846	0.056732
O43684	Mitotic checkpoint protein BUB3	BUB3	37.1	14	51.2195	22	4293.7	4002	4031.5	4214.1	4407.5	4548	1.06834	0.104229
Q9H6W3	Ribosomal oxygenase 1	C14orf169	71	9	17.9407	9	707.5	736.4	736.6	788.4	781	759.7	1.06815	0.0186534
P35998	26S proteasome regulatory subunit 7	PSMC2	48.6	21	55.8891	39	4759	4530.6	4643.5	4983.1	4934	4965	1.06811	0.00939077
Q8WTS6	Histone-lysine N-methyltransferase SETD7	SETD7	40.7	4	10.929	5	469.8	436.6	429.8	466.7	484.1	476.3	1.06803	0.0856334
Q9HA65	TBC1 domain family member 17	TBC1D17	72.7	1	1.23457	1	132.3	119	131	145.9	137.6	124.8	1.06801	0.309679
Q12802	A-kinase anchor protein 13	AKAP13	307.4	12	5.68788	14	955.7	948.7	950.1	976.3	991.8	1080.3	1.06793	0.11733
Q8NBW4	Sodium-coupled neutral amino acid transporter 9	SLC38A9	63.7	2	5.88235	2	354.3	365.5	355.5	370	407	371.3	1.06789	0.126341
Q9Y3B8	Oligoribonuclease, mitochondrial	REXO2	26.8	3	18.5654	4	579.2	530.4	622.8	641.5	613.6	594.7	1.06777	0.261401
Q14684	Ribosomal RNA processing protein 1 homolog B	RRP1B	84.4	15	27.1768	22	3486.5	3673.1	3386.4	3879.7	3569.3	3811.4	1.06774	0.132208
Q8NBX0	Saccharopine dehydrogenase-like oxidoreductase	SCCPDH	47.1	6	21.2121	6	617.6	678.9	671.6	707.2	699.1	695	1.06768	0.0868497
P30049	ATP synthase subunit delta, mitochondrial	ATP5D	17.5	3	17.2619	38	846	925.9	882.5	951.8	896.2	986	1.06766	0.161426
Q8TCS8	Polyribonucleotide nucleotidyltransferase 1, mitochondrial	PNPT1	85.9	24	32.1839	35	4018.4	4139.5	4171.7	4439.7	4401.8	4321.9	1.06763	0.00878688
P04899	Guanine nucleotide-binding protein G(i) subunit alpha-2	GNAI2	40.4	14	41.4085	23	2281.3	2432.7	2633	2671.8	2674.9	2496.9	1.06759	0.232072
Q15286	Ras-related protein Rab-35	RAB35	23	9	40.2985	11	2486.5	2534.8	2778.8	2748.3	2955.9	2623	1.06758	0.256058
Q86U28	Iron-sulfur cluster assembly 2 homolog, mitochondrial	ISCA2	16.5	4	36.3636	4	570.4	588.6	580.2	618.6	601.7	636.4	1.06756	0.0257803
P27144	Adenylate kinase 4, mitochondrial	AK4	25.3	4	17.9372	4	328.8	308.9	317.2	346.2	317.4	355.8	1.06755	0.170922
Q8IUR0	Trafficking protein particle complex subunit 5	TRAPPC5	20.8	3	14.3617	3	114.6	102.3	126.9	112.1	136.4	118.5	1.06748	0.489135
P11047	Laminin subunit gamma-1	LAMC1	177.5	36	27.9677	51	4690.6	4944.9	4778.8	5215	5010.8	5161.1	1.06747	0.0282129
Q99640	Membrane-associated tyrosine- and threonine-specific cdc2-inhibitory kinase	PKMYT1	54.5	2	7.21443	3	231.9	232.9	237.7	246.9	264.7	238.3	1.06747	0.118714
P53618	Coatomer subunit beta	COPB1	107.1	18	23.9244	19	2316.9	2169.2	2492.4	2507.3	2483.1	2458.8	1.06745	0.172039
O75448	Mediator of RNA polymerase II transcription subunit 24	MED24	110.2	7	11.0212	7	542.2	579.6	558.4	591.2	604.8	597.5	1.06743	0.0305438
Q8IXH7	Negative elongation factor C/D	NELFCD	66.2	2	2.88136	2	338.5	310.8	288.8	329.5	323.1	348.5	1.06716	0.266507
Q8NEM7	Transcription factor SPT20 homolog	FAM48A	85.7	1	1.92555	1	41.9	46.1	38.6	47.1	42.2	45.8	1.06714	0.340144
P51649	Succinate-semialdehyde dehydrogenase, mitochondrial	ALDH5A1	57.2	16	38.5047	25	4156	4215.9	3970.7	4460.2	4428.3	4282.6	1.06713	0.0396706
Q9NX24	H/ACA ribonucleoprotein complex subunit 2	NHP2	17.2	3	41.1765	10	577.3	623.5	570	628.5	603.9	657.2	1.06709	0.156779
P11182	Lipoamide acyltransferase component of branched-chain alpha-keto acid dehydrogenase complex, mitochondrial	DBT	53.5	9	14.5228	10	1568.8	1561.5	1558.1	1595.7	1716	1691.2	1.06708	0.0464839
Q86Y56	Dynein assembly factor 5, axonemal	HEATR2	93.5	5	7.83626	5	87	91.9	88	100.1	87.8	96.9	1.06707	0.207839
Q96I24	Far upstream element-binding protein 3	FUBP3	61.6	31	59.2657	62	10074	10791.3	10423	11002.5	10855.6	11528.4	1.06706	0.0739859
Q14191	Werner syndrome ATP-dependent helicase	WRN	162.4	1	0.977654	1	42.6	39.2	43.5	46.9	41.7	45.1	1.06704	0.235978
O00712	Nuclear factor 1 B-type	NFIB	47.4	1	2.14286	1	187	207.3	199.1	223	208.7	201.4	1.0669	0.201231
O75489	NADH dehydrogenase [ubiquinone] iron-sulfur protein 3, mitochondrial	NDUFS3	30.2	14	51.8939	26	3054.6	3187.4	3323.6	3403.1	3508.8	3292.9	1.06682	0.0991167
Q00403	Transcription initiation factor IIB	GTF2B	34.8	8	32.5949	9	742.8	726.6	725.1	706.8	775.2	859	1.06676	0.332898
Q9GZX9	Twisted gastrulation protein homolog 1	TWSG1	25	3	19.7309	4	565.1	547.8	584.8	614.7	580.5	615.8	1.06674	0.0747051
Q8WUF5	RelA-associated inhibitor	PPP1R13L	89	2	4.22705	3	126.2	120.3	114	130.2	132.2	122.1	1.06657	0.16285
P04062	Lysosomal acid glucosylceramidase	GBA	59.7	7	15.1119	8	1102.9	1115.8	1158.5	1216.9	1219.6	1164.6	1.0663	0.0384002
Q9Y2G8	DnaJ homolog subfamily C member 16	DNAJC16	90.5	2	3.58056	2	107.7	104.1	103.6	114.9	108.4	113	1.06627	0.0399244
Q99996	A-kinase anchor protein 9		452.7	13	5.75889	15	1271	1338.8	1388.5	1443.7	1430	1389.4	1.06623	0.0795619
Q9UHR6	Zinc finger HIT domain-containing protein 2	ZNHIT2	42.9	1	6.69975	1	47.4	51.5	50.6	52.8	54.2	52.4	1.06622	0.0720488
P19387	DNA-directed RNA polymerase II subunit RPB3	POLR2C	31.4	6	32.7273	13	988.7	1000	1001.3	1084.5	1042.9	1060	1.06602	0.00663434
O95202	Mitochondrial proton/calcium exchanger protein	LETM1	83.3	18	27.3342	33	3155.1	3388.4	3276.6	3452.2	3529.8	3486.1	1.06599	0.0383384
Q7L5N1	COP9 signalosome complex subunit 6	COPS6	36.1	5	25.9939	6	503.4	497	587.8	580.6	570.1	542.2	1.06592	0.328968
O60524	Nuclear export mediator factor NEMF	NEMF	122.9	2	1.57993	2	134	144.9	155.6	166	135.2	161.9	1.06582	0.453512
O75976	Carboxypeptidase D	CPD	152.8	31	27.029	41	6420.8	6799.2	6819.9	7212.7	7271.5	6874.2	1.06579	0.070372
O60906	Sphingomyelin phosphodiesterase 2	SMPD2	47.6	2	6.61939	2	104	115.2	107.7	125.1	106.3	117	1.06577	0.323076
O60271	C-Jun-amino-terminal kinase-interacting protein 4	SPAG9	146.1	20	20.8176	29	3654.2	3387	3893	3921.3	3761	3967.3	1.06543	0.207959
P51114	Fragile X mental retardation syndrome-related protein 1	FXR1	69.7	17	29.3076	22	2594.8	2621.1	2641.5	2693.4	2813.6	2864	1.06537	0.0308305
Q93008	Probable ubiquitin carboxyl-terminal hydrolase FAF-X	USP9X	292.1	48	22.607	59	6909.5	6764.6	7629.4	7600.1	7730.2	7365	1.06533	0.182462
Q9H3G5	Probable serine carboxypeptidase CPVL	CPVL	54.1	8	15.9664	15	2210.2	2166.1	2208.4	2387.7	2356.2	2270.1	1.0652	0.019652
P35579	Myosin-9	MYH9	226.4	156	61.3776	445	60853.4	59616.9	66851.3	66710.1	65241	67558.1	1.06506	0.15678
Q8N142	Adenylosuccinate synthetase isozyme 1	ADSSL1	50.2	2	2.84464	2	529.4	510.5	494.5	535.9	580.1	517.9	1.06485	0.19028
Q86VP1	Tax1-binding protein 1	TAX1BP1	90.8	1	1.26743	1	261.2	267.9	272.2	273.2	282.2	297.7	1.06464	0.0923558
P62380	TATA box-binding protein-like protein 1	TBPL1	20.9	1	9.13978	1	52.6	42.6	45.6	55.9	44.4	49.6	1.06463	0.533175
Q5MNZ6	WD repeat domain phosphoinositide-interacting protein 3	WDR45B	38.1	1	4.06977	1	111.1	134.5	115.3	138	125.3	120.9	1.06456	0.42928
P35556	Fibrillin-2	FBN2	314.6	4	1.54533	5	646.3	697.8	715.3	748.7	767.2	676.2	1.06444	0.270714
Q7L5N7	Lysophosphatidylcholine acyltransferase 2	LPCAT2	60.2	5	12.8676	6	411.1	419.4	445.7	467.9	450.5	440	1.06441	0.107045
Q92665	28S ribosomal protein S31, mitochondrial	MRPS31	45.3	12	36.962	17	1762.6	1934.5	1814.8	1989.2	1953.9	1923.6	1.06437	0.0949481
P16278	Beta-galactosidase	GLB1	76	9	17.7253	16	1765.1	1776.1	1701.6	1841.3	1846	1892.2	1.06422	0.0166628
Q92485	Acid sphingomyelinase-like phosphodiesterase 3b	SMPDL3B	50.8	3	7.47253	3	138.1	154.5	156.1	161.5	157.7	158.3	1.06419	0.17739
P06493	Cyclin-dependent kinase 1	CDK1	34.1	11	38.3838	17	1173.6	1121.1	1209.4	1225.3	1226.8	1276.8	1.06415	0.0712801
Q8N2G8	GH3 domain-containing protein	GHDC	57.5	8	20.1887	9	488	530	534.3	575.2	519	557.6	1.0641	0.209757
Q13505	Metaxin-1		51.4	7	18.8841	11	1078.8	1101.4	1169.2	1198.7	1178.4	1186.9	1.06407	0.0617263
P62140	Serine/threonine-protein phosphatase PP1-beta catalytic subunit	PPP1CB	37.2	16	56.8807	36	4014	4010	4023.6	4095.6	4407	4316.6	1.06405	0.0499122
Q5VWQ0	Lysine-specific demethylase 9	RSBN1	90	4	4.86284	5	513.6	530.3	503.1	540.9	560.9	544.1	1.06393	0.0305815
Q12849	G-rich sequence factor 1	GRSF1	53.1	12	32.2917	18	1520.2	1532.7	1663.7	1695.1	1711.3	1611.5	1.06388	0.143724
Q96L91	E1A-binding protein p400	EP400	343.3	2	0.981323	2	144.5	122	150.1	157.6	137.2	148.4	1.06385	0.442652
Q9NP72	Ras-related protein Rab-18	RAB18	23	10	54.8544	24	2128.9	2198.7	2266.3	2402.7	2316.4	2295.3	1.06377	0.0529069
O15078	Centrosomal protein of 290 kDa	CEP290	290.2	2	0.806777	2	34.8	35.7	38.5	38.4	40.7	36.8	1.0633	0.221126
Q9Y4C1	Lysine-specific demethylase 3A	KDM3A	147.2	4	4.61771	5	249.1	236.9	249.5	285	234.3	262.7	1.06322	0.366714
Q8NFJ5	Retinoic acid-induced protein 3	GPRC5A	40.2	5	17.6471	5	1038.2	1157.6	1063	1126	1171.8	1167	1.06321	0.154495
Q9UNA1	Rho GTPase-activating protein 26	ARHGAP26	92.2	1	1.4742	1	14.5	19.2	15.4	19.2	16.4	16.6	1.06314	0.575971
Q9UQ13	Leucine-rich repeat protein SHOC-2	SHOC2	64.8	3	10.4811	4	431.5	434.7	457.6	456.8	455.5	494.8	1.06292	0.143468
P42166	Lamina-associated polypeptide 2, isoform alpha	TMPO	75.4	27	48.8473	52	6692.8	6699.1	6514.5	6425.9	7323.9	7408.1	1.06287	0.262421
Q6UXN9	WD repeat-containing protein 82	WDR82	35.1	8	25.5591	9	2061	1972.9	2141.7	2127.6	2275.4	2160.7	1.06284	0.122334
Q9H0B6	Kinesin light chain 2	KLC2	68.9	14	24.7588	17	1303.9	1223	1333.8	1360.2	1292.7	1450.3	1.06281	0.224986
Q15654	Thyroid receptor-interacting protein 6	TRIP6	50.3	7	20.1681	8	531.6	494.8	570.8	545.6	557.6	594.2	1.06273	0.273962
P99999	Cytochrome c	CYCS	11.7	3	40	6	1145.1	1036.5	996	1167.1	1085.1	1124.4	1.06263	0.258632
O75376	Nuclear receptor corepressor 1	NCOR1	270	12	5.32787	13	1807.1	1943.1	1912.2	1952.4	2005.1	2059.4	1.06261	0.0832906
P16220	Cyclic AMP-responsive element-binding protein 1	CREB1	36.7	4	17.3021	7	242.1	244.8	254.8	259	265.7	263.4	1.06256	0.0234051
Q9UJX6	Anaphase-promoting complex subunit 2	ANAPC2	93.8	1	0.851582	1	162.1	162.3	184.1	185.3	185.3	169.7	1.06254	0.30244
P82979	SAP domain-containing ribonucleoprotein	SARNP	23.7	8	30.4762	11	2392.4	2392.2	2363.5	2427.1	2640.3	2527.3	1.06248	0.07529
P61964	WD repeat-containing protein 5	WDR5	36.6	9	30.5389	13	1108.5	1129	1091.1	1191.6	1190.7	1154	1.0624	0.013837
Q6UW02	Cytochrome P450 20A1	CYP20A1	52.4	1	2.38095	1	182.3	197.8	189	207.5	202.2	194.8	1.0622	0.111898
Q13112	Chromatin assembly factor 1 subunit B	CHAF1B	61.5	12	37.3882	14	1818	1834.7	1901.1	1912.1	1979.7	2007	1.06212	0.0387487
Q9UPN6	SR-related and CTD-associated factor 8	SCAF8	140.4	6	6.05822	8	612.2	608	637.6	646.9	663.4	662.5	1.0619	0.0230173
Q8N118	Cytochrome P450 4X1	CYP4X1	58.8	2	3.73281	2	324.9	368.9	366.4	388.7	371.4	365.7	1.06188	0.239956
O75909	Cyclin-K	CCNK	64.2	2	7.41379	2	203.5	195.8	203.9	210.3	203.1	227.1	1.06184	0.176442
P56385	ATP synthase subunit e, mitochondrial	ATP5I	7.9	3	24.6377	5	925.1	994.3	903.5	994.7	1006.6	996.1	1.06182	0.103155
Q7KZI7	Serine/threonine-protein kinase MARK2	MARK2	87.9	2	2.53807	2	176.8	168.9	160.8	186.5	176.2	175.1	1.0618	0.150403
O75534	Cold shock domain-containing protein E1	CSDE1	88.8	29	37.594	37	5382.8	5666.5	6283.1	6339.8	6386.2	5676.7	1.06175	0.366794
Q96T58	Msx2-interacting protein	SPEN	402	44	14.4105	49	5389.5	5751.3	5545	5842.4	5976.6	5895.6	1.06166	0.0374016
Q7Z5J4	Retinoic acid-induced protein 1	RAI1	203.2	4	3.51522	6	582.1	622.5	610.9	650.6	633.4	643.2	1.06153	0.0457571
Q9UBF6	RING-box protein 2	RNF7	12.7	1	10.6195	1	93.3	79.3	81.4	89.8	90	89.8	1.06142	0.298869
P42285	Exosome RNA helicase MTR4	SKIV2L2	117.7	32	31.4779	45	5950.6	6054.6	6137.4	6307.4	6452.1	6496.9	1.06139	0.00917927
Q96EL3	39S ribosomal protein L53, mitochondrial	MRPL53	12.1	4	49.1071	9	2009.2	2178.4	2171	2281.4	2303.2	2163.8	1.0613	0.137671
Q00765	Receptor expression-enhancing protein 5	REEP5	21.5	4	15.873	6	1789.5	1838.6	1846.7	1875.5	2053.9	1880.4	1.06119	0.142745
Q86VN1	Vacuolar protein-sorting-associated protein 36	VPS36	43.8	2	7.25389	2	141.7	157	147.7	168.7	131.3	173.7	1.06116	0.553804
Q9BWS9	Chitinase domain-containing protein 1	CHID1	44.9	13	33.5878	17	2220.2	2335.9	2218.6	2426.3	2434.5	2327.9	1.06111	0.0560913
O15372	Eukaryotic translation initiation factor 3 subunit H	EIF3H	39.9	9	24.1477	13	2698.8	2559.4	2784.7	2883	2839.1	2811.3	1.06099	0.0765265
Q9UK73	Protein fem-1 homolog B	FEM1B	70.2	1	2.55183	1	45.7	55.9	46.1	55.3	52.5	48.9	1.06093	0.475641
Q13363	C-terminal-binding protein 1	CTBP1	47.5	11	31.8182	18	1408.8	1410.4	1447.1	1526.1	1493	1507.1	1.06092	0.00534057
P10321	HLA class I histocompatibility antigen, Cw-7 alpha chain	HLA-C	40.6	16	48.6339	27	2073	2214	2177.5	2279	2315.8	2263	1.06084	0.0436747
O95453	Poly(A)-specific ribonuclease PARN	PARN	73.4	11	16.7449	12	808.1	818.3	810	815.8	854.1	914.6	1.06079	0.163125
Q8N5S1	Solute carrier family 25 member 41	SLC25A41	40.8	1	2.16216	1	123.5	128.6	142.1	139	144.1	135	1.06063	0.264362
P04439	HLA class I histocompatibility antigen, A-3 alpha chain	HLA-A	40.8	18	51.7808	32	1496.4	1532.4	1591.9	1594.5	1668.5	1637.3	1.06051	0.0568872
P22087	rRNA 2'-O-methyltransferase fibrillarin	FBL	33.8	14	47.9751	31	6408	6677.1	6225	6889.3	6860.1	6729.1	1.06051	0.0499573
O60306	RNA helicase aquarius	AQR	171.2	16	11.4478	17	1730.9	1852	1755.8	1945.2	1827.7	1888.7	1.06048	0.0983678
Q6UVY6	DBH-like monooxygenase protein 1	MOXD1	69.6	8	11.5824	8	858.4	866.8	895.1	924.2	945.3	909.2	1.06045	0.0258185
Q96RS6	NudC domain-containing protein 1	NUDCD1	66.7	3	8.91938	3	184.7	172.1	196.3	216.4	179.7	190.4	1.06039	0.438258
P34741	Syndecan-2	SDC2	22.1	2	11.4428	2	259.6	268.2	259.8	268.8	290.5	275.7	1.06018	0.0869672
P49406	39S ribosomal protein L19, mitochondrial	MRPL19	33.5	8	21.5753	8	1536.7	1595	1541.5	1650.3	1767.3	1536.5	1.06011	0.247441
Q9BX10	GTP-binding protein 2	GTPBP2	65.7	2	4.98339	3	137.3	146.9	155.6	162.8	151.3	152.1	1.06003	0.244513
Q86V21	Acetoacetyl-CoA synthetase	AACS	75.1	3	4.31548	3	34.8	33.4	26.8	32	37.7	31	1.06	0.588086
P82663	28S ribosomal protein S25, mitochondrial	MRPS25	20.1	4	32.948	6	415.7	434.7	489.3	461.2	463.8	494.9	1.05986	0.337791
Q9Y4F1	FERM, ARHGEF and pleckstrin domain-containing protein 1	FARP1	118.6	6	6.69856	7	390.6	390.8	401.6	416.3	382.9	454.2	1.05951	0.324645
Q6N069	N-alpha-acetyltransferase 16, NatA auxiliary subunit	NAA16	101.4	4	6.01852	4	181.4	187.8	180.3	195.3	169.5	217.4	1.05951	0.480814
Q8TEU7	Rap guanine nucleotide exchange factor 6	RAPGEF6	179.3	2	1.87383	3	165.3	166.4	190.3	175.9	186.3	190.8	1.05939	0.327575
Q14155	Rho guanine nucleotide exchange factor 7	ARHGEF7	90	7	9.21544	8	772.4	824.8	732.5	890.4	796.8	780.6	1.05928	0.348839
Q9H9P8	L-2-hydroxyglutarate dehydrogenase, mitochondrial	L2HGDH	50.3	7	22.8942	9	567.4	583	513	597.4	562.1	602.2	1.0591	0.255282
Q8IVS2	Malonyl-CoA-acyl carrier protein transacylase, mitochondrial	MCAT	42.9	9	32.3077	12	806.9	837.1	812.2	872.5	848.9	879.9	1.05907	0.0214635
Q5VZE5	N-alpha-acetyltransferase 35, NatC auxiliary subunit	NAA35	83.6	1	2.06897	1	59	45.8	42.5	55.7	50.8	49.5	1.05906	0.618635
Q8IWZ8	SURP and G-patch domain-containing protein 1	SUGP1	72.4	10	24.4961	11	1120	1165.5	1152.4	1208.4	1198.3	1234	1.05899	0.017091
P09497	Clathrin light chain B	CLTB	25.2	7	23.5808	11	2765.8	2891.6	3184.9	3175.5	3103.6	3083.5	1.05884	0.24463
O95139	NADH dehydrogenase [ubiquinone] 1 beta subcomplex subunit 6	NDUFB6	15.5	2	19.5312	6	154.4	180.9	169.5	182.7	175.9	175.9	1.05884	0.283705
Q8NHP8	Putative phospholipase B-like 2	PLBD2	65.4	4	6.96095	6	367.3	343.3	359.6	381.1	371.7	380.1	1.05859	0.052858
Q9Y4W6	AFG3-like protein 2	AFG3L2	88.5	21	28.6073	29	4155.6	4484.1	4462.6	4764.7	4586.3	4518	1.05852	0.118844
Q8WZ73	E3 ubiquitin-protein ligase rififylin	RFFL	40.5	1	4.95868	1	15.5	17.5	18.3	21.6	18.8	13.9	1.05848	0.698229
Q52LJ0	Protein FAM98B		45.5	11	36.4896	15	1658.9	1652.3	1622.6	1686.1	1723.6	1812.4	1.05843	0.0697496
Q9C037	E3 ubiquitin-protein ligase TRIM4	TRIM4	57.4	5	13.2	7	1119.7	1182.8	1140.1	1199.5	1223	1221.2	1.05842	0.0288176
Q9UBC1	NF-kappa-B inhibitor-like protein 1	NFKBIL1	43.2	2	9.18635	2	28.8	32.6	31.3	33.2	25.8	39.1	1.05825	0.676455
Q9P0W2	SWI/SNF-related matrix-associated actin-dependent regulator of chromatin subfamily E member 1-related	HMG20B	35.8	2	9.46372	2	9.1	15	15.4	14.6	15	12.2	1.05823	0.746835
Q9BWG6	Sodium channel modifier 1	SCNM1	25.9	1	7.82609	2	22.2	22.3	24.3	30.4	20	22.4	1.05814	0.699839
O75648	Mitochondrial tRNA-specific 2-thiouridylase 1	TRMU	47.7	3	8.55107	4	371.3	349.3	360.6	361	390.3	392.7	1.05808	0.156229
O00592	Podocalyxin	PODXL	58.6	3	5.37634	3	200.1	224.9	221.1	211.3	227.2	245.1	1.05804	0.37188
Q8IXB1	DnaJ homolog subfamily C member 10	DNAJC10	91	14	19.6721	16	2775.1	2900.1	2876.5	3071.3	3054	2922.3	1.05799	0.0527974
P46939	Utrophin	UTRN	394.2	65	23.711	79	8760.9	9369.5	9368	9444.4	9599.9	10041.3	1.05772	0.121839
Q6PD74	Alpha- and gamma-adaptin-binding protein p34	AAGAB	34.6	3	14.2857	3	325.1	305.7	355.2	350.3	363.4	329.2	1.05771	0.339664
Q96DA6	Mitochondrial import inner membrane translocase subunit TIM14	DNAJC19	12.5	2	13.7931	2	301.3	344.3	308	341.2	338.9	328.5	1.05768	0.25812
P17301	Integrin alpha-2	ITGA2	129.2	10	12.9551	14	1287.4	1329.2	1292	1418.3	1349.8	1365.8	1.05764	0.037735
Q92828	Coronin-2A	CORO2A	59.7	2	4.95238	2	215.5	235.3	227.6	256.1	238.5	222.8	1.05749	0.310772
Q8IYB8	ATP-dependent RNA helicase SUPV3L1, mitochondrial	SUPV3L1	87.9	5	8.39695	7	350	376.4	379.8	396.9	385.9	386.8	1.05731	0.103481
Q96CN9	GRIP and coiled-coil domain-containing protein 1	GCC1	87.8	2	4.12903	2	67.3	85.7	67	77.5	74.6	80.5	1.05727	0.548342
O60504	Vinexin	SORBS3	75.3	1	1.78838	1	99.2	94	102	108	107.3	96.8	1.05725	0.261689
Q9NTZ6	RNA-binding protein 12	RBM12	97.3	3	3.21888	3	207.4	198.3	232.2	222.2	219.2	233	1.05722	0.329287
P50443	Sulfate transporter	SLC26A2	81.6	1	2.70636	1	36.3	29.3	39.4	37.9	36	37.1	1.05714	0.546233
P31937	3-hydroxyisobutyrate dehydrogenase, mitochondrial	HIBADH	35.3	7	40.1786	9	1643.5	1524.3	1508.2	1692.3	1663.3	1587	1.05701	0.168779
P49757	Protein numb homolog	NUMB	70.8	3	6.75883	4	196.1	194.1	196.2	210.4	203.7	205.7	1.05696	0.00608339
Q9P270	SLAIN motif-containing protein 2	SLAIN2	62.5	2	5.85198	2	57.4	64.6	69.4	74.3	62.3	65.7	1.05695	0.506962
P28288	ATP-binding cassette sub-family D member 3	ABCD3	75.4	15	25.1897	23	2385.6	2530.5	2599.5	2580.6	2756.9	2605.3	1.05684	0.164209
Q7Z5L9	Interferon regulatory factor 2-binding protein 2	IRF2BP2	61	13	26.0647	14	1180.9	1168.4	1145.6	1177.8	1178.9	1336.7	1.0568	0.286032
O60232	Protein ZNRD2	SSSCA1	21.5	4	31.1558	4	287.5	315	304.5	321.6	323.1	313.8	1.05678	0.114008
Q9NVI7	ATPase family AAA domain-containing protein 3A	ATAD3A	71.3	31	44.3218	50	9049.1	10048.6	9357.6	9995	10273.6	9800.6	1.05672	0.174054
P28331	NADH-ubiquinone oxidoreductase 75 kDa subunit, mitochondrial	NDUFS1	79.4	27	48.6933	50	7027.9	7299.9	7246.4	7809.9	7664.2	7323.5	1.05671	0.070405
Q96N66	Lysophospholipid acyltransferase 7	MBOAT7	52.7	7	13.9831	8	1329.5	1365.6	1405.3	1429.8	1454.9	1447.7	1.05658	0.0287314
Q9H6X2	Anthrax toxin receptor 1	ANTXR1	62.7	1	1.77305	1	137.7	140.9	151.7	144.9	152.6	157.1	1.05647	0.217126
P55347	Homeobox protein PKNOX1	PKNOX1	47.6	3	9.17431	3	44.4	41.7	45.2	44.5	42.5	51.7	1.05636	0.455403
Q8N573	Oxidation resistance protein 1	OXR1	97.9	2	3.66133	2	32.5	33.6	33.3	36.7	34.7	33.6	1.05634	0.125168
Q9BU89	Deoxyhypusine hydroxylase	DOHH	32.9	4	22.5166	4	274.1	257.8	250.1	281.2	257.6	287.2	1.05627	0.270325
O96005	Cleft lip and palate transmembrane protein 1	CLPTM1	76	10	16.4425	15	1291	1326.2	1389.4	1429.7	1430.8	1371	1.05613	0.0982759
Q9Y294	Histone chaperone ASF1A	ASF1A	23	4	40.6863	4	118.9	110.9	120.3	122.6	113	134.1	1.05598	0.388899
Q8NBT2	Kinetochore protein Spc24	SPC24	22.5	9	61.4213	14	849.9	837.4	930.9	955.5	898	911.2	1.05595	0.225136
P60660	Myosin light polypeptide 6	MYL6	16.9	8	64.2384	22	7192	7140.5	7397.7	7378.3	7344.7	8223.1	1.05595	0.245297
P35250	Replication factor C subunit 2	RFC2	39.1	9	33.8983	16	1819.8	1896.7	1931.2	2026.1	1897.4	2040.1	1.05593	0.13371
O15111	Inhibitor of nuclear factor kappa-B kinase subunit alpha	CHUK	84.6	1	2.01342	1	296.8	283.4	305.1	319.5	304.9	310.4	1.05591	0.0963545
Q96FV2	Secernin-2	SCRN2	46.6	2	6.58824	2	177.3	177.6	194.8	196.6	182.8	201	1.05585	0.268448
Q6YN16	Hydroxysteroid dehydrogenase-like protein 2	HSDL2	45.4	10	26.555	15	2416.8	2450.1	2446.1	2633	2565.8	2522.3	1.0558	0.0159085
P30622	CAP-Gly domain-containing linker protein 1	CLIP1	162.1	4	3.19889	4	179.3	162.2	184	183	181.8	190	1.05576	0.240963
Q06547	GA-binding protein subunit beta-1	GABPB1	42.5	3	6.58228	3	582.7	567.4	573.9	600.8	581.1	637.9	1.05557	0.137476
Q8WUF8	Cotranscriptional regulator FAM172A	FAM172A	47.9	2	4.56731	2	206.5	221	211.8	238.1	208.8	227.8	1.05537	0.285082
Q8NI60	Atypical kinase COQ8A, mitochondrial	ADCK3	71.9	6	12.5193	8	1099.3	1127.7	1107.1	1216.3	1167.2	1135.2	1.05537	0.0700317
P46019	Phosphorylase b kinase regulatory subunit alpha, liver isoform	PHKA2	138.3	3	2.91498	3	278	295	275.9	298.8	290.8	306.3	1.05537	0.105723
Q9NSI2	Protein FAM207A	FAM207A	25.4	2	9.56522	2	200.1	201	185.8	214.9	195.8	208.6	1.05521	0.221816
P08865	40S ribosomal protein SA	RPSA	32.8	8	43.3898	25	3610.9	3797.8	3999.6	3927.4	3983.1	4126.9	1.05514	0.174047
Q6P4E1	Protein CASC4		49.5	2	6.19266	2	261.7	283	303.2	306.6	301.8	286.2	1.05508	0.312191
O00303	Eukaryotic translation initiation factor 3 subunit F	EIF3F	37.5	4	11.4846	7	2928.5	2550.9	2711.5	2964.9	2846.8	2829.8	1.05501	0.26982
Q4G176	Malonate--CoA ligase ACSF3, mitochondrial	ACSF3	64.1	6	10.4167	7	974.7	1007.7	963.7	1081.2	1015.7	1011.2	1.05499	0.108327
Q15643	Thyroid receptor-interacting protein 11	TRIP11	227.4	5	2.9813	6	270.9	272.9	297.8	314.5	293.6	279.7	1.0549	0.311643
P36957	Dihydrolipoyllysine-residue succinyltransferase component of 2-oxoglutarate dehydrogenase complex, mitochondrial	DLST	48.7	13	27.5938	24	2680.7	2944.1	2767.8	3043.4	3020.7	2787.8	1.05473	0.245457
Q9BTU6	Phosphatidylinositol 4-kinase type 2-alpha	PI4K2A	54	5	13.1524	5	234.3	239.9	231.2	255.4	238.3	250.3	1.05472	0.0858727
O75449	Katanin p60 ATPase-containing subunit A1	KATNA1	55.9	4	9.36864	7	215.6	206.5	225.4	239.5	223.2	220.2	1.05467	0.219259
Q9NWT1	p21-activated protein kinase-interacting protein 1	PAK1IP1	43.9	4	11.9898	5	411.9	447.3	430.9	473.9	451.2	435.5	1.05465	0.195289
O14949	Cytochrome b-c1 complex subunit 8	UQCRQ	9.9	5	47.561	7	1977	1963.8	2105	2113.2	2302.7	1959.9	1.05458	0.369539
Q9Y224	RNA transcription, translation and transport factor protein	C14orf166	28.1	8	35.6557	14	2366	2443.5	2583.7	2517.9	2595.9	2682.3	1.0545	0.166236
Q9NP77	RNA polymerase II subunit A C-terminal domain phosphatase SSU72	SSU72	22.6	6	34.0206	6	382.2	379.9	395.9	391.3	413.6	416.1	1.0544	0.0876145
O95182	NADH dehydrogenase [ubiquinone] 1 alpha subcomplex subunit 7	NDUFA7	12.5	6	48.6726	9	1391.7	1439.5	1367.4	1480	1497.5	1449.4	1.05438	0.0401846
P51003	Poly(A) polymerase alpha	PAPOLA	82.8	4	8.18792	4	212.8	192.5	208.1	218.7	200.7	227.3	1.05429	0.32722
Q9BTZ2	Dehydrogenase/reductase SDR family member 4	DHRS4	29.5	3	10.4317	3	542.4	522.5	517	540.3	571.8	555.5	1.05418	0.0747445
O94906	Pre-mRNA-processing factor 6	PRPF6	106.9	36	36.0255	41	5911.5	5783.7	5865.9	6211.7	6102.8	6197.5	1.05415	0.00332836
Q8N163	Cell cycle and apoptosis regulator protein 2	CCAR2	102.8	31	35.3196	41	6357.4	6038.9	6206.6	6708.4	6340.4	6561.4	1.05415	0.0759684
Q92900	Regulator of nonsense transcripts 1	UPF1	124.3	32	40.4783	52	4192.9	4105.8	4376.9	4455.5	4367.3	4537.9	1.05405	0.0717655
Q92925	SWI/SNF-related matrix-associated actin-dependent regulator of chromatin subfamily D member 2	SMARCD2	58.9	9	19.9623	15	997.3	968.1	955	1017.2	998	1063	1.05403	0.0839474
Q8NI36	WD repeat-containing protein 36	WDR36	105.3	11	14.6162	12	1648.4	1669.2	1662.6	1734.6	1760.7	1753.4	1.05391	0.000830876
Q9NY27	Serine/threonine-protein phosphatase 4 regulatory subunit 2	PPP4R2	46.9	2	5.9952	2	244.2	211.4	224.7	226.3	243.6	247	1.0538	0.34782
Q9Y3A2	Probable U3 small nucleolar RNA-associated protein 11	UTP11L	30.4	3	15.415	3	605.9	560.3	427.7	592.5	541.4	545.3	1.05352	0.637844
Q53EZ4	Centrosomal protein of 55 kDa	CEP55	54.1	13	32.1121	16	2514.8	2565.9	2678.1	2638.1	2694.8	2840.8	1.05347	0.147999
O60292	Signal-induced proliferation-associated 1-like protein 3	SIPA1L3	194.5	2	1.23526	2	80	90.8	83.8	89.9	86.5	91.8	1.05342	0.267529
Q9H3P2	Negative elongation factor A	NELFA	57.2	5	12.3106	7	1030	954.9	1023	1105.3	1036.8	1026.1	1.05329	0.196199
Q5VZL5	Zinc finger MYM-type protein 4	ZMYM4	172.7	11	8.85013	12	1330.4	1322	1320.4	1352.3	1400.6	1431.3	1.05321	0.0385088
Q86U86	Protein polybromo-1	PBRM1	192.8	27	20.1303	31	3890.1	3993.9	3784.6	4098.4	4102.7	4086.9	1.05308	0.0271069
Q8NCE2	Myotubularin-related protein 14	MTMR14	72.2	1	5.07692	2	13	12	12.7	13.5	12.6	13.6	1.05305	0.199829
Q9H7X7	Intraflagellar transport protein 22 homolog	RABL5	20.8	1	12.4324	1	81.4	79	91.6	88.1	92.7	84.5	1.05278	0.383476
Q15262	Receptor-type tyrosine-protein phosphatase kappa	PTPRK	162	7	5.6984	8	628.4	634.5	637.2	687.5	640	672.8	1.05273	0.0794595
Q7Z5K2	Wings apart-like protein homolog	WAPAL	132.9	10	12.3529	10	922.1	969.2	1000.3	1010.3	1018.5	1015.1	1.05267	0.0904909
Q9BXW9	Fanconi anemia group D2 protein	FANCD2	164	7	6.27154	7	516	512.7	519.2	545.7	535.2	548.5	1.05265	0.00367935
Q9NT62	Ubiquitin-like-conjugating enzyme ATG3	ATG3	35.8	1	3.50318	1	173.8	163	174.6	176	185.7	176.6	1.0526	0.140168
P60468	Protein transport protein Sec61 subunit beta	SEC61B	10	2	21.875	2	102.5	95.7	105.1	101.7	104.3	113.2	1.05242	0.301325
Q9UIF9	Bromodomain adjacent to zinc finger domain protein 2A	BAZ2A	211.1	6	4.56693	6	555.2	541.2	501.7	574.6	571	536.1	1.05231	0.239486
P53582	Methionine aminopeptidase 1	METAP1	43.2	13	53.886	23	2364.6	2453.2	2462.3	2463.1	2601.8	2595.6	1.05225	0.0821753
Q8NCN5	Pyruvate dehydrogenase phosphatase regulatory subunit, mitochondrial	PDPR	99.3	5	5.34699	5	782.3	791.7	780.3	851.7	791.9	833.6	1.0522	0.0857711
Q9Y2Z9	Ubiquinone biosynthesis monooxygenase COQ6, mitochondrial	COQ6	50.8	2	3.84615	3	66.7	72.6	63.8	68.4	73.3	72	1.05219	0.300678
P48729	Casein kinase I isoform alpha	CSNK1A1	38.9	2	4.74777	2	178.1	163.5	181.3	183	180.7	186.4	1.05202	0.188321
O75530	Polycomb protein EED	EED	50.2	5	11.5646	6	373.1	366.5	378	400.5	394.2	381	1.05199	0.0434187
Q8IXQ5	Kelch-like protein 7	KLHL7	65.9	1	2.73038	1	88	102.9	107.3	110.3	101.7	101.6	1.05164	0.474675
Q5TC12	ATP synthase mitochondrial F1 complex assembly factor 1	ATPAF1	36.4	3	8.53659	5	278.2	288.8	284.8	313.3	291.7	290.7	1.05154	0.141135
Q9BZI7	Regulator of nonsense transcripts 3B	UPF3B	57.7	8	15.735	9	851.6	854.2	748.6	882.6	794.2	903.3	1.05121	0.434216
Q9Y6J9	TAF6-like RNA polymerase II p300/CBP-associated factor-associated factor 65 kDa subunit 6L	TAF6L	67.8	3	8.84244	3	369.1	371.9	391.7	388.5	432.5	369.7	1.05121	0.386774
Q8IUE6	Histone H2A type 2-B	HIST2H2AB	14	5	23.0769	116	679.1	660.2	585.1	709.4	670.9	642.6	1.05118	0.396681
O15120	1-acyl-sn-glycerol-3-phosphate acyltransferase beta	AGPAT2	30.9	1	3.95683	1	187	192.4	205.2	202	206.1	206.4	1.05115	0.148629
Q9H488	GDP-fucose protein O-fucosyltransferase 1	POFUT1	43.9	5	19.0722	6	461.9	457.9	441.3	470.4	477.4	482.9	1.05114	0.0331819
Q99623	Prohibitin-2	PHB2	33.3	19	61.8729	96	9989.2	10533.8	10233.2	10827.8	11211.3	10289.3	1.05112	0.166552
Q15554	Telomeric repeat-binding factor 2	TERF2	59.6	2	3.87454	2	243	249.2	229.7	278.3	236.8	243.6	1.05098	0.432789
Q9HCC0	Methylcrotonoyl-CoA carboxylase beta chain, mitochondrial	MCCC2	61.3	17	36.4121	23	3445.6	3508.1	3410.3	3691.8	3652.3	3547	1.05086	0.0275125
O95825	Quinone oxidoreductase-like protein 1	CRYZL1	38.7	1	8.02292	2	10.5	10.1	8.9	12.2	10.2	8.6	1.05085	0.685383
P68104	Elongation factor 1-alpha 1	EEF1A1	50.1	19	48.7013	91	19612.9	18270.3	19607.3	19830.6	20866.8	19710	1.05074	0.167911
Q8WZ42	Titin	TTN	3813.7	3	0.055313	3	1027.4	1021.4	1037.1	1082.7	1055.6	1103.4	1.05049	0.0235245
O14818	Proteasome subunit alpha type-7	PSMA7	27.9	11	48.7903	17	2339.2	2132.7	2408.8	2447.7	2413.7	2366.4	1.05045	0.250601
Q9NUG6	p53 and DNA damage-regulated protein 1	PDRG1	15.5	2	22.5564	3	288.6	288.5	281.4	287.8	295	319	1.05044	0.212062
Q9H8V3	Protein ECT2	ECT2	103.4	1	0.875274	1	131.6	115	118.9	112.2	128.1	143.6	1.05034	0.5856
Q96NT0	Coiled-coil domain-containing protein 115	CCDC115	19.7	4	23.8889	5	483.8	514.9	521.7	533.7	512.2	550.8	1.05018	0.190405
Q9NVS9	Pyridoxine-5'-phosphate oxidase	PNPO	30	6	32.1839	7	256.6	259.7	257.2	267.6	247.7	296.8	1.0499	0.418818
Q9H0U4	Ras-related protein Rab-1B	RAB1B	22.2	10	57.2139	47	1154.2	1161.8	1254.4	1240.7	1381.3	1126.4	1.04985	0.501696
Q15836	Vesicle-associated membrane protein 3	VAMP3	11.3	6	50	17	2204	2283.7	2274.6	2355.1	2525.9	2218	1.04979	0.29199
Q14966	Zinc finger protein 638	ZNF638	220.5	33	22.1436	45	3272.3	3400.6	3157.9	3340.4	3482	3497.2	1.04972	0.131263
Q7Z4L5	Tetratricopeptide repeat protein 21B	TTC21B	150.8	2	2.58359	2	71	68.7	77.9	83.7	72	72.7	1.04963	0.485528
Q9H254	Spectrin beta chain, non-erythrocytic 4	SPTBN4	288.8	4	1.28705	6	288.3	302.6	327.2	337.6	330.9	295.1	1.04956	0.432825
P10515	Dihydrolipoyllysine-residue acetyltransferase component of pyruvate dehydrogenase complex, mitochondrial	DLAT	69	8	16.847	18	1606.2	1837.4	1822.9	1944.4	1943.7	1639.4	1.04956	0.528198
Q8TD16	Protein bicaudal D homolog 2	BICD2	93.5	10	16.3835	12	1139.1	1073.4	1144.2	1162.7	1121.8	1238.4	1.04951	0.248621
O94766	Galactosylgalactosylxylosylprotein 3-beta-glucuronosyltransferase 3	B3GAT3	37.1	7	23.8806	9	799.6	843.3	851.8	905.2	871	841.9	1.04946	0.167326
P02794	Ferritin heavy chain	FTH1	21.2	2	18.0328	2	200.5	178.1	197.8	197	194.3	213.6	1.04944	0.364168
Q9Y3D3	28S ribosomal protein S16, mitochondrial	MRPS16	15.3	4	34.3066	5	635.3	650.8	677.2	717.6	672.8	669.8	1.04936	0.17663
P08574	Cytochrome c1, heme protein, mitochondrial	CYC1	35.4	6	30.7692	10	432	490.7	485.7	517.3	491	469.6	1.04935	0.376525
O14653	Golgi SNAP receptor complex member 2	GOSR2	24.8	2	14.6226	3	34.4	26.8	28	26.4	32.1	35.1	1.04933	0.694663
Q9UM54	Unconventional myosin-VI	MYO6	149.6	33	28.6708	51	6413.8	5976.8	6544.5	6539.5	6643.1	6685	1.04925	0.153932
O60245	Protocadherin-7	PCDH7	116	4	7.39008	4	316.9	372.8	349.7	364.1	347.5	378.9	1.04916	0.411174
Q9NX70	Mediator of RNA polymerase II transcription subunit 29	MED29	21.1	5	29	5	855.8	861.6	864.2	887.7	907.2	913.5	1.04912	0.00658786
[truncated: 3,333 more rows]
