# Supplementary material for: Excessive Inorganic Phosphate Burden Perturbed Intracellular Signaling: Quantitative Proteomics and Phosphoproteomics Analyses
Source: Front Nutr. 2022 Jan 14;8:765391. doi: 10.3389/fnut.2021.765391 (PMC8795896; doi:10.3389/fnut.2021.765391)
Supplement: Supplementary file 7 [file Table_7.XLSX]

## Sheet: Sheet1
Table S7. Comparison of protein phosphorylation fold change between 40mM and 1mM Pi treated cells
Sequence	Accessions	Descriptions	Gene ID	Modifications in Master Proteins	Theo. MH+ [Da]	Xcorr	# PSMs	1-1	1-2	1-3	10-1	10-2	10-3	Ratio 10/1	Ttest(p)
CDSSPDSAEDVRK	P02765	Alpha-2-HS-glycoprotein	AHSG	P02765 1×Phospho [S138(100)]	2003.91	5.06	4	160.2	140	152.7	3259.9	8540.2	6147	39.6271	0.0187775
CDSSPDSAEDVR	P02765	Alpha-2-HS-glycoprotein	AHSG	P02765 1×Phospho [S138(100)]	1646.66	3.91	2	32.5	22.8	20.2	510.9	1325.3	878.9	35.9616	0.0201854
AVSREDSARPGAHAK	Q13151	Heterogeneous nuclear ribonucleoprotein A0	HNRNPA0	Q13151 1×Phospho [S84(100)]	2090.09	2.5	1	70	101	78.8	200.4	813.4	622.9	6.55204	0.063375
RAVSREDSARPGAHAK	Q13151	Heterogeneous nuclear ribonucleoprotein A0	HNRNPA0	Q13151 1×Phospho [S84(100)]	2246.19	4.37	1	66.7	66.5	54.8	103.6	367.9	312.6	4.17074	0.0692496
RKTSDANETEDHLESLICK	Q09161	Nuclear cap-binding protein subunit 1	NCBP1	Q09161 1×Phospho [T21(99.5)]	3013.53	5.96	3	140.4	114.2	126.8	207.7	670.4	649.6	4.00551	0.06472
ALEEGDGSVSGSSPR	Q8N3X1	Formin-binding protein 4	FNBP4		1756.8	3.08	2	11.1	19.6	9.9	35.8	75.6	41.4	3.76355	0.0432416
LASPELER	P05412	Transcription factor AP-1	JUN	P05412 1×Phospho [S73(100)]	1223.62	2.91	1	95.5	95.2	89.6	165.8	418.2	352.6	3.34142	0.0444543
LKSEDGVEGDLGETQSR	Q09666	Neuroblast differentiation-associated protein AHNAK	AHNAK	Q09666 1×Phospho [S135(100)]	2358.16	4.83	1	126.8	162.5	135	199	605.2	528.6	3.14117	0.0726718
ASSHSSQTQGGGSVTK	P02545	Prelamin-A/C	LMNA	P02545 2×Phospho [S406(99.5); S/T]	2136.97	5.51	2	102.9	128.8	101.8	162.6	474.6	400.5	3.11154	0.0679723
KLSEADNRK	Q9UNL2	Translocon-associated protein subunit gamma	SSR3	Q9UNL2 1×Phospho [S105(100)]	1828.03	2.22	1	74.9	103.5	73.6	130.9	327.8	292.6	2.98135	0.0535128
FKAEAPLPSPK	Q09666	Neuroblast differentiation-associated protein AHNAK	AHNAK	Q09666 1×Phospho [S5110(100)]	1952.12	3.37	1	65.1	53.1	67.3	86.8	293.2	161.8	2.92075	0.121038
HDSPEDVKR	P31948	Stress-induced-phosphoprotein 1	STIP1	P31948 1×Phospho [S481(100)]	1620.81	3.52	1	163.9	160.9	167.5	208.9	670.9	530.5	2.86472	0.0888648
AKNSDLLTSPDVGLLK	P05412	Transcription factor AP-1	JUN	P05412 1×Phospho [S63(99.6)]	2438.39	4.14	1	119	126.6	113.8	196.7	342.3	477.9	2.82944	0.0542897
KTSDANETEDHLESLICK	Q09161	Nuclear cap-binding protein subunit 1	NCBP1	Q09161 1×Phospho [S22(99.5)]	2857.43	5.02	2	147.4	133	140.7	158.6	525.5	488.3	2.78414	0.0983656
RHSDENDGGQPHK	Q09161	Nuclear cap-binding protein subunit 1	NCBP1	Q09161 1×Phospho [S7(100)]	2014.95	5.33	1	37.9	58.4	63.5	52	213.5	177.8	2.77409	0.129458
VPAKLSPMK	P35658	Nuclear pore complex protein Nup214	NUP214	P35658 1×Phospho [S940(100)]	1738.03	1.62	1	42.4	46.8	50.8	79.8	191.1	114.4	2.75214	0.0682425
MGANSLER	P52272	Heterogeneous nuclear ribonucleoprotein M	HNRNPM	P52272 1×Phospho [S575(100)]; 1×Phospho [S588(100)]	1186.55	1.88	1	109.5	123.2	125.1	167.1	379.8	430	2.7303	0.0628872
KPSGLNGEASKSQEMVHLVNK	P16070	CD44 antigen	CD44		3249.78	3.02	1	18.1	33.7	35.3	37.3	117.8	79.9	2.69805	0.108008
RPMEEDGEEKSPSK	Q12906	Interleukin enhancer-binding factor 3	ILF3	Q12906 1×Phospho [S382(100)]	2386.19	5.24	2	329.8	336.5	299.7	232.3	1437.3	929.6	2.69068	0.19428
TEEERTPNHDGGK	P13591	Neural cell adhesion molecule 1	NCAM1	P13591 1×Phospho [T798(100)]	2007.95	4.4	2	70.8	104.4	123.3	132.9	429.3	233.9	2.667	0.133659
RLSPQPQIR	Q49A88	Coiled-coil domain-containing protein 14	CCDC14	Q49A88 1×Phospho [S798(100)]	1403.77	2.59	1	100.5	106.7	95.5	421.7	176.2	206.8	2.65841	0.0964017
GPIHSPVELK	Q16649	Nuclear factor interleukin-3-regulated protein	NFIL3	Q16649 1×Phospho [S301(100)]	1614.9	3.59	1	63	54.7	73.9	154.3	193.4	160.1	2.65031	0.00140825
GGSLPKVEAK	P06748	Nucleophosmin	NPM1	P06748 1×Phospho [S260(100)]	1753.02	2.87	1	160.2	158.3	150.1	255	535.4	422.4	2.58813	0.0382745
KVPRVSLER	Q13263	Transcription intermediary factor 1-beta	TRIM28	Q13263 1×Phospho [S489(100)]	1621.96	2.13	1	92.7	90.7	88.9	248.6	238.2	208.3	2.5527	0.000313489
RNSLQHHQDDTK	Q6ZU80	Centrosomal protein of 128 kDa	CEP128	Q6ZU80 1×Phospho [S1008(100)]	2017	5.29	1	53.1	75.8	75.7	98.9	248.1	165.3	2.50391	0.079288
VISPSEDR	P17252	Protein kinase C alpha type	PRKCA	P17252 1×Phospho [S319(100)]	1211.59	1.77	1	82.8	72.1	95.7	235	187.9	201.5	2.49162	0.00132218
MSSPEDDSDTKR	Q15424	Scaffold attachment factor B1	SAFB	Q15424 1×Phospho [S384(100)]	1905.87	3.25	1	144.9	142.8	138.3	114.7	521.5	423	2.48638	0.160104
DRYSAGKR	P17844	Probable ATP-dependent RNA helicase DDX5	DDX5	P17844 1×Phospho [S498(100)]	1490.79	2.56	1	171.3	192.6	152	188.5	550.2	537.9	2.47451	0.100415
QEPSPKPNNK	Q8N684	Cleavage and polyadenylation specificity factor subunit 7	CPSF7	Q8N684 1×Phospho [S60(100)]	1906.04	2.07	1	49.8	73.2	92.7	79.6	295.5	152.9	2.44784	0.182307
HSSISPSTLTLK	Q14004	Cyclin-dependent kinase 13	CDK13	Q14004 2×Phospho [S437(99.4); S439(100)]	1888.96	1.84	2	67.1	50	83	320.7	57.9	107.7	2.43028	0.30497
NSDLLTSPDVGLLK	P05412	Transcription factor AP-1	JUN	P05412 1×Phospho [S63(99.7)]	2010.09	2.58	2	39.1	29.8	39	67.1	94.2	98.7	2.40964	0.00802413
AEAEAGSPRPDPR	P58107	Epiplakin	EPPK1	P58107 1×Phospho [S2508(100)]; 1×Phospho [S3044(100)]; 1×Phospho [S3575(100)]; 1×Phospho [S4109(100)]; 1×Phospho [S4645(100)]	1661.78	2.36	2	149.9	135	161.8	183.7	517.7	365.4	2.38818	0.0997393
IDASKNEEDEGHSNSSPR	Q14103	Heterogeneous nuclear ribonucleoprotein D0	HNRNPD	Q14103 2×Phospho [S80(100); S]	2590.12	5.34	1	84	147.9	183.7	141.8	560.4	282.5	2.36935	0.207787
SDAEEDGGTVSQEEEDRKPK	P27824	Calnexin	CANX	P27824 1×Phospho [S564(100)]	2973.43	8.36	3	200.1	268.3	349.5	325.9	1050.2	554.1	2.35995	0.164386
HDSPEDVK	P31948	Stress-induced-phosphoprotein 1	STIP1	P31948 1×Phospho [S481(100)]	1464.71	3.4	2	142.5	166.4	140	190.1	488.6	364.6	2.32413	0.085
IDASKNEEDEGHSNSSPR	Q14103	Heterogeneous nuclear ribonucleoprotein D0	HNRNPD	Q14103 1×Phospho [S83(99.6)]	2510.16	5.99	3	1006.8	1267.2	1554.8	1089.5	4860.6	2898.4	2.31104	0.202995
IACKSPPPESVDTPTSTK	P46013	Proliferation marker protein Ki-67	MKI67	P46013 1×Phospho [S1131(100)]	2682.4	5.46	2	247.5	283.8	258.3	321.9	843.1	652.1	2.30129	0.0882101
RLSSASTGKPPLSVEDDFEK	O75152	Zinc finger CCCH domain-containing protein 11A	ZC3H11A	O75152 1×Phospho [S758(100)]	2930.55	5.46	1	58.1	68.4	62.1	71.9	223.4	138	2.29745	0.137082
TSCRLSGGLGAGSCR	Q04695	Keratin, type I cytoskeletal 17	KRT17	Q04695 1×Phospho [S32(100)]	1847.85	3.17	2	141.2	151.6	130.1	162.2	402.8	393.4	2.26626	0.0865223
MEVDRSPGLPMSDLK	Q6WCQ1	Myosin phosphatase Rho-interacting protein	MPRIP	Q6WCQ1 1×Phospho [S619(100)]	2229.11	2.47	1	65.5	86.7	77.9	94.3	244.9	180.9	2.26032	0.093321
RRHSDENDGGQPHK	Q09161	Nuclear cap-binding protein subunit 1	NCBP1	Q09161 1×Phospho [S7(100)]	2171.05	4.18	3	35.4	49.2	46.6	47.3	133.2	114.9	2.25152	0.107446
VDVKSPK	Q09666	Neuroblast differentiation-associated protein AHNAK	AHNAK	Q09666 1×Phospho [S5077(100)]	1539.91	2.18	2	285.4	300	285.1	334	1072	543.8	2.23986	0.176716
RLSLPGLLSQVSPR	Q96Q42	Alsin	ALS2	Q96Q42 1×Phospho [S492(99.6)]	1832.04	3.52	1	32.5	37.4	49.4	143.1	35.5	88.1	2.23554	0.19345
SESPKEPEQLRK	P09651	Heterogeneous nuclear ribonucleoprotein A1	HNRNPA1	P09651 1×Phospho [S6(100)]	2195.2	3.13	3	379.2	502.7	675.5	568	1948.8	964.3	2.2352	0.200994
SPSPVQGK	Q96JP5	E3 ubiquitin-protein ligase ZFP91	ZFP91	Q96JP5 1×Phospho [S103(100)]	1337.72	1.95	1	175.8	183.6	158.5	203.6	510.1	430.6	2.2095	0.086072
SKSEDMDNVQSK	Q6VMQ6	Activating transcription factor 7-interacting protein 1	ATF7IP	Q6VMQ6 1×Phospho [S559(99.7)]	2135.07	3.47	1	68.8	72.1	73.6	62.9	205	205.5	2.20699	0.14322
DTQRGEPEGGSQDQK	Q14676	Mediator of DNA damage checkpoint protein 1	MDC1	Q14676 1×Phospho [S955(100)]	2170.02	2.47	1	21.8	37.1	26.1	19.7	109.6	57.2	2.19412	0.270249
RHSDENDGGQPHKR	Q09161	Nuclear cap-binding protein subunit 1	NCBP1	Q09161 1×Phospho [S7(100)]	2171.05	2.83	1	12.8	41.8	25.6	23.2	71	81.4	2.18953	0.183308
TRLSPPR	Q96PK6	RNA-binding protein 14	RBM14	Q96PK6 1×Phospho [S582(100)]	1135.62	2.43	3	315	315.7	412.1	654.6	913.5	710.2	2.18479	0.00838303
ETPAATEAPSSTPK	P80723	Brain acid soluble protein 1	BASP1	P80723 1×Phospho [T196(100)]	1924.97	3.57	1	81.9	87.2	69.2	156.3	200.7	163.5	2.18422	0.00310758
NNSPPTVGAFGHTR	Q86XL3	Ankyrin repeat and LEM domain-containing protein 2	ANKLE2	Q86XL3 1×Phospho [S662(100)]	1763.84	3.39	1	47.4	41.9	55.5	168.3	51.5	95.9	2.18025	0.171761
AKSLDGVTNDR	Q9UBM7	7-dehydrocholesterol reductase	DHCR7	Q9UBM7 1×Phospho [S14(100)]	1713.89	3.09	1	161.8	142.1	164.2	251	426.9	341.8	2.17838	0.0230348
AQNGRTPEDERNLFIQQIK	P18847	Cyclic AMP-dependent transcription factor ATF-3	ATF3	P18847 1×Phospho [T162(100)]	2795.46	4.37	2	238	239.4	227.5	207.9	634.6	688.5	2.17194	0.144398
DRASPESLDLTR	Q92786	Prospero homeobox protein 1	PROX1	Q92786 1×Phospho [S511(100)]	1668.82	3.17	1	79.9	79.7	91.5	242.1	142.2	159.5	2.16567	0.0348394
RDSFDDRGPSLNPVLDYDHGSR	P43243	Matrin-3	MATR3	P43243 1×Phospho [S188(100)]	2827.3	7.6	2	146.2	135.6	124	134	389.7	351.9	2.15771	0.121703
LEEPPELNRQSPNPR	Q7Z5L9	Interferon regulatory factor 2-binding protein 2	IRF2BP2	Q7Z5L9 1×Phospho [S175(100)]	2085.03	4.24	2	147.8	125.1	196.6	454.3	260.6	292.2	2.14505	0.0479391
NSPPFLK	Q5VUA4	Zinc finger protein 318	ZNF318	Q5VUA4 1×Phospho [S709(100)]	1340.74	2.01	1	44.1	63.5	78.3	80.7	199.8	117.4	2.1404	0.125554
IACRSPQPDPVGTPTIFKPQSK	P46013	Proliferation marker protein Ki-67	MKI67	P46013 1×Phospho [S2223(100)]	3191.73	6.16	1	180.8	194.7	145.1	180.2	502.8	431	2.13984	0.116111
SGEGEVSGLMR	Q13263	Transcription intermediary factor 1-beta	TRIM28	Q13263 1×Phospho [S473(100)]	1430.65	3.22	1	74.1	97.4	87	173.7	176	197.1	2.11528	0.000666404
SRSGEGEVSGLMR	Q13263	Transcription intermediary factor 1-beta	TRIM28	Q13263 1×Phospho [S473(99.7)]	1673.79	5.38	2	214.5	240.9	212.4	152.3	599.1	656.5	2.10827	0.197125
APSPTKPLRR	Q96FF9	Sororin	CDCA5		1660.97	1.89	2	306	322	305.1	693.6	646.2	626.2	2.10696	7.69159e-05
ASSHSSQTQGGGSVTK	P02545	Prelamin-A/C	LMNA		2057.01	6.36	3	225.2	276.2	258	260.3	733.5	595.3	2.09257	0.121881
LRSSVPGVR	P08670	Vimentin	VIM	P08670 1×Phospho [S73(100)]	1279.71	3.55	2	137.9	130.5	124.7	158	321.9	339.9	2.08547	0.0702489
KLESTESR	P02545	Prelamin-A/C	LMNA	P02545 1×Phospho [S423(99.7)]	1487.79	2.29	1	117.8	146.6	124.7	145.8	346.1	314.5	2.07247	0.0910352
RSRSPLELEPEAK	Q92466	DNA damage-binding protein 2	DDB2	Q92466 1×Phospho [S26(99.6)]	2050.11	3.66	1	65.1	77.5	81.1	86.7	198.1	178.6	2.07152	0.0826299
ISPPIKEEETKGDSVEK	Q6PJT7	Zinc finger CCCH domain-containing protein 14	ZC3H14	Q6PJT7 1×Phospho [S409(100)]	2882.59	1.74	1	42.4	51.3	66.1	58.1	176.5	96.3	2.07071	0.184075
AVSTVVVTTAPSPK	Q6P4R8	Nuclear factor related to kappa-B-binding protein	NFRKB	Q6P4R8 1×Phospho [S1291(100)]	1895.07	2.13	1	19.4	30.4	32	77.1	44.8	46.5	2.05868	0.0617545
AAMYDIISSPSKDSTK	Q6KC79	Nipped-B-like protein	NIPBL	Q6KC79 1×Phospho [S350(100)]	2481.29	4.03	1	137.5	146	125.6	120.7	381	339.3	2.05573	0.149898
SVVSFDKVKEPR	Q15424	Scaffold attachment factor B1	SAFB	Q15424 1×Phospho [S604(100)]	2158.22	3.74	2	940.1	1077.5	754.3	785	2481.6	2430.3	2.05523	0.159487
ERFSPPR	Q9BXP5	Serrate RNA effector molecule homolog	SRRT	Q9BXP5 1×Phospho [S67(100)]	1197.6	1.93	1	79.1	71.8	102.6	224.5	144.3	151	2.05049	0.0313956
KPSSAAYQK	P34741	Syndecan-2	SDC2	P34741 1×Phospho [S188(99.7)]	1746.98	2.08	1	53.5	52.8	56.2	105.2	103.5	124.1	2.048	0.00105302
LDNARQSAER	P02545	Prelamin-A/C	LMNA	P02545 1×Phospho [S277(100)]	1468.71	3.21	2	102.1	105	100.2	115.1	279.5	228	2.02603	0.0964633
AAPQSPSVPK	O75694	Nuclear pore complex protein Nup155	NUP155	O75694 1×Phospho [S992(100)]	1519.83	2.8	2	199.7	171.5	196.4	240.8	536.3	372.3	2.02502	0.0869996
TGVTSTSDSEEEGDDQEGEK	O75475	PC4 and SFRS1-interacting protein	PSIP1	O75475 1×Phospho [T272(98.5)]	2638.13	3.61	1	60.5	67.6	66.6	73.4	185	134.8	2.01952	0.110244
ISSSSFSR	P05787	Keratin, type II cytoskeletal 8	KRT8	P05787 1×Phospho [S37(99.6)]	1179.56	2.4	2	234.3	249.3	253.3	407.8	524.9	553.9	2.01737	0.00515853
KASPEPPDSAEGALK	Q9H1B7	Probable E3 ubiquitin-protein ligase IRF2BPL	IRF2BPL	Q9H1B7 1×Phospho [S547(100)]	2264.21	6.06	2	28.8	27.5	39	90.5	52.9	48.6	2.01469	0.0796866
SMSPFRGPK	Q99640	Membrane-associated tyrosine- and threonine-specific cdc2-inhibitory kinase	PKMYT1	Q99640 1×Phospho [S143(100)]	1544.81	2.11	1	121.1	129.1	115.7	135.9	268.4	332.8	2.01448	0.100216
YSPSQNSPIHHIPSR	Q9NYF8	Bcl-2-associated transcription factor 1	BCLAF1	Q9NYF8 1×Phospho [S290(100)]	2028.99	5.74	2	163.1	184.1	166.5	219.9	459.2	354.7	2.01246	0.0673403
KVEEEQEADEEDVSEEEAESK	Q9H3N1	Thioredoxin-related transmembrane protein 1	TMX1	Q9H3N1 1×Phospho [S247(100)]	3205.48	5.95	1	49.8	42.1	68.2	49.6	193.1	77.2	1.99813	0.298688
HDSPEDVKRR	P31948	Stress-induced-phosphoprotein 1	STIP1	P31948 1×Phospho [S481(100)]	1776.92	4.62	2	253.2	300.9	241.1	218.7	535.7	832	1.99497	0.212595
SLDSEPSVPSAAKPPSPEK	Q7Z3K3	Pogo transposable element with ZNF domain	POGZ	Q7Z3K3 1×Phospho [S425(100)]	2690.43	3.44	2	51.1	49.6	56.5	52.8	149.5	110.9	1.99237	0.138761
RGDKEAPPPVLLTPK	P48634	Protein PRRC2A	PRRC2A	P48634 1×Phospho [T1347(100)]	2385.39	1.92	1	43.2	30.3	37.2	79	50.3	90.2	1.98284	0.0435732
AFLAELEQNSPK	Q9UPN3	Microtubule-actin cross-linking factor 1, isoforms 1/2/3/5	MACF1	Q9UPN3 1×Phospho [S4521(100)]	1884.99	3.43	2	23.1	23.5	28.9	28.5	70.1	51.1	1.98278	0.111884
SQESGYYDR	P43243	Matrin-3	MATR3	P43243 1×Phospho [S208(100)]	1413.59	2.6	1	41.2	52.7	60	54.9	162.3	87.7	1.98116	0.193548
GRASSHSSQTQGGGSVTK	P02545	Prelamin-A/C	LMNA	P02545 2×Phospho [S404(99.4); S407(99.4)]	2350.1	4.51	1	38.7	65.9	52.7	37.6	105	167.2	1.96949	0.254464
IPSPNILK	Q5VUA4	Zinc finger protein 318	ZNF318	Q5VUA4 1×Phospho [S2101(100)]	1419.84	2.64	2	137.5	143.2	193.8	207.9	417.6	304.8	1.96059	0.0739718
GSLASLDSLRK	O60716	Catenin delta-1	CTNND1	O60716 1×Phospho [S349(100)]	1684.94	2.63	1	152.8	140.6	149.8	149.5	385.6	324	1.9384	0.121825
DKLCSPLSEPGDPSK	Q5VUA4	Zinc finger protein 318	ZNF318	Q5VUA4 1×Phospho [S2189(99.6)]	2397.23	4.71	1	120.7	138.7	157.4	176.7	356.6	271.8	1.93162	0.071151
APSIDGKEELDLAEK	Q9H0E9	Bromodomain-containing protein 8	BRD8	Q9H0E9 1×Phospho [S387(100)]	2382.28	3.12	2	253.2	258.5	255.9	298.8	742.8	439.9	1.93004	0.143422
SRSPPPVSK	Q01130	Serine/arginine-rich splicing factor 2	SRSF2	Q01130 1×Phospho [S191(100)]	1492.83	2.53	1	214.5	180.4	250.7	851.7	146	245.9	1.92627	0.418868
ISQRDPSPESNK	Q8NDX5	Polyhomeotic-like protein 3	PHC3	Q8NDX5 1×Phospho [S263(100)]	1895.96	3.08	1	101.7	113.6	111	114.7	311.2	200.9	1.92093	0.153595
RRDSDGVDGFEAEGK	Q96KR1	Zinc finger RNA-binding protein	ZFR	Q96KR1 1×Phospho [S1054(100)]	2176.04	5.13	2	365.7	362.4	412.1	467.1	999.6	712.5	1.91124	0.0887611
SMSFQGIR	P15924	Desmoplakin	DSP	P15924 1×Phospho [S2209(100)]	1250.58	1.53	1	86.5	68.5	62.8	101.2	169.6	143.5	1.9022	0.0364339
QFTSSSSIKGSSGLGGGSSR	Q04695	Keratin, type I cytoskeletal 17	KRT17		2425.21	3.64	1	93.5	135	130.3	138	247.5	291.1	1.88573	0.0890932
MDRTPPPPTLSPAAITVGR	Q8NDX5	Polyhomeotic-like protein 3	PHC3	Q8NDX5 1×Phospho [T609(100)]	2286.19	5.2	1	104.6	113.1	118.5	242.2	169.8	219.6	1.87864	0.0106258
GTPGGGGPRPPSPR	Q8TAP9	M-phase-specific PLK1-interacting protein	MPLKIP	Q8TAP9 1×Phospho [S40(100)]	1598.8	2.77	1	85.6	84.7	84.7	80.1	196	202.8	1.87804	0.13414
NVALLSQLYHSPARR	Q15717	ELAV-like protein 1	ELAVL1	Q15717 1×Phospho [S202(100)]	2034.08	5.14	2	90.2	75.5	75	124.5	170.7	155.7	1.87329	0.00843127
GPSPSPVGSPASVAQSR	O14497	AT-rich interactive domain-containing protein 1A	ARID1A	O14497 1×Phospho [S696(99.4)]	1889.93	3.51	2	41.6	54.4	54.3	128.6	66.6	85.6	1.86826	0.0819688
LDQPVSAPPSPR	Q16204	Coiled-coil domain-containing protein 6	CCDC6	Q16204 1×Phospho [S244(100)]	1572.8	3.23	2	44.1	45.4	65.2	102.9	96.8	89.2	1.86749	0.00478168
LSSETGGMGSS	Q15366	Poly(rC)-binding protein 2	PCBP2		1337.55	2.52	1	67.5	78	81.9	102	168.1	154.4	1.86675	0.0332179
ALSPAELR	Q14160	Protein scribble homolog	SCRIB	Q14160 1×Phospho [S1486(100)]	1165.62	2.69	1	119.8	98.8	98.3	229.1	176.5	184.9	1.86336	0.00685042
NADSEIKHSTPSPTR	P49792	E3 SUMO-protein ligase RanBP2	RANBP2	P49792 1×Phospho [S781(99.6)]	2178.1	4.18	1	125.2	156.7	157.1	93.2	312.1	410.8	1.859	0.253984
SGGSGHAVAEPASPEQELDQNK	P46013	Proliferation marker protein Ki-67	MKI67	P46013 1×Phospho [S308(100)]	2746.31	4.37	1	87.7	119.6	107.5	109.4	296.9	176.3	1.8507	0.183926
GAGDGSDEEVDGK	P35579	Myosin-9	MYH9	P35579 1×Phospho [S1943(100)]	1773.79	2.91	1	50.6	54.5	61.9	60.1	150.9	96.6	1.84192	0.152716
SRSPLELEPEAK	Q92466	DNA damage-binding protein 2	DDB2	Q92466 2×Phospho [S24(100); S26(100)]	1973.98	4.63	1	44.5	60.3	61.4	101.9	98	106	1.84055	0.00141867
YGYLSLPKPMK	Q9UBT7	Alpha-catulin	CTNNAL1	Q9UBT7 1×Phospho [S538(100)]	2080.15	1.24	1	49	36.7	29.9	62	84	66.5	1.83824	0.0208623
RAPSPGAYK	P54259	Atrophin-1	ATN1	P54259 1×Phospho [S645(100)]	1484.8	2.61	1	202.2	175.5	178.5	433.2	250.7	337.2	1.83585	0.0439798
KGDVEGSQSQDEGEGSGESER	Q9UQE7	Structural maintenance of chromosomes protein 3	SMC3	Q9UQE7 1×Phospho [S1067(100)]	2705.19	7.04	1	148.2	173.4	179.9	130.7	466.8	322.9	1.83529	0.226687
FSPVLGR	Q9NRG9	Aladin	AAAS	Q9NRG9 1×Phospho [S495(100)]	1084.58	2.43	1	157.3	164.2	183.5	171.9	478.4	273.9	1.8301	0.197279
RPPESPPIVEEWNSR	Q9BTL3	RNA guanine-N7 methyltransferase activating subunit	RAMAC	Q9BTL3 1×Phospho [S36(100)]	2102.03	4.76	1	52.3	67.6	75.7	127.6	117.8	112.1	1.82771	0.00278391
MYPPRSPK	Q8WWM7	Ataxin-2-like protein	ATXN2L	Q8WWM7 1×Phospho [S449(100)]	1513.8	2.44	1	288.2	249.6	214.8	198.8	594.5	578.7	1.82301	0.19033
LIEGVHPGSLVEKLPDSPALAK	Q13586	Stromal interaction molecule 1	STIM1	Q13586 1×Phospho [S575(100)]	3037.73	5.57	2	163.5	138.3	159.9	254.6	317	269.1	1.82088	0.00347533
RASQEANLLTLAQK	Q6PJG2	ELM2 and SANT domain-containing protein 1	ELMSAN1	Q6PJG2 1×Phospho [S461(100)]	2081.15	4.37	1	49	38.7	45.2	80.2	83.2	77	1.80888	0.000512853
DSENLASPSEYPENGER	P52948	Nuclear pore complex protein Nup98-Nup96	NUP98	P52948 1×Phospho [S623(100)]	2202.94	5.18	2	63.4	65.2	76.2	61	157.9	151.5	1.80859	0.155014
FSSPIVK	P49790	Nuclear pore complex protein Nup153	NUP153	P49790 1×Phospho [S529(99.7)]	1315.74	1.79	1	77.4	78.5	86.3	89.5	194.9	152.7	1.80471	0.102213
SLTNSHLEK	Q9H2H9	Sodium-coupled neutral amino acid transporter 1	SLC38A1	Q9H2H9 1×Phospho [S52(100)]	1566.83	4.92	2	321.6	394.4	432.1	345.2	1024.6	700.5	1.80324	0.197041
APSIHGGSGGR	P08727	Keratin, type I cytoskeletal 19	KRT19	P08727 1×Phospho [S35(100)]	1304.63	3.43	2	184.5	186.9	177.1	225.9	333	428.9	1.80091	0.0671677
IYQYIQSR	Q9Y463	Dual specificity tyrosine-phosphorylation-regulated kinase 1B	DYRK1B	Q9Y463 1×Phospho [Y273(100)]	1379.69	2.6	1	137.5	100.4	118.1	164.7	254.2	222.1	1.80056	0.028342
RKASPEPPDSAEGALK	Q9H1B7	Probable E3 ubiquitin-protein ligase IRF2BPL	IRF2BPL	Q9H1B7 1×Phospho [S547(100)]	2420.32	5.7	2	142.1	136.6	160.7	199.2	311.2	279.8	1.79836	0.0266621
ARTDEVPAGGSRSEAEDEDDEDYVPYVPLR	Q9UJV9	Probable ATP-dependent RNA helicase DDX41	DDX41		3646.64	3.73	2	65.1	51.6	48.2	58.4	127.4	110.7	1.79806	0.109885
AEDGATPSPSNETPKKK	P29966	Myristoylated alanine-rich C-kinase substrate	MARCKS	P29966 1×Phospho [T150(100)]	2753.49	4.3	2	160.6	187.2	142.3	111.2	493.2	273.1	1.79045	0.311109
KGSSGNASEVSVACLTER	Q69YQ0	Cytospin-A	SPECC1L	Q69YQ0 1×Phospho [S384(100)]	2390.18	6.38	1	128.5	139	130.8	128.9	313.8	269.1	1.7871	0.134348
RPEGPGAQAPSSPR	P40222	Alpha-taxilin	TXLNA	P40222 1×Phospho [S515(99.6)]	1715.84	4.6	2	191.9	195.4	224.9	170.1	566.2	353.8	1.78063	0.237962
NNRPAFFSPSLKR	Q6ICG6	Uncharacterized protein KIAA0930	KIAA0930	Q6ICG6 1×Phospho [S304(100)]	2072.12	1.74	1	51.5	42.4	47.7	86.1	84	82	1.78037	0.000218987
KLLEGEESRISLPLPNFSSLNLR	P08670	Vimentin	VIM	P08670 1×Phospho [S412(100)]	3150.73	6.49	1	71.2	56.2	69.2	55	176.8	118.2	1.78026	0.222995
ASDKDITVSK	P49790	Nuclear pore complex protein Nup153	NUP153	P49790 1×Phospho [S192(100)]	1831.02	2.47	1	165.5	210.2	229.6	179.2	552	344.2	1.77664	0.225702
ESTSSKSPPR	P78347	General transcription factor II-I	GTF2I	P78347 1×Phospho [S823(100)]	1613.83	2.49	1	36.6	50	55.3	47	135.2	69.4	1.77308	0.247778
GKNSDEEAPK	Q9UNL4	Inhibitor of growth protein 4	ING4	Q9UNL4 1×Phospho [S150(100)]	1841.96	3.47	1	102.9	136.2	125.4	158.9	291.1	196.1	1.77257	0.0816678
SGITSPVEKR	O14686	Histone-lysine N-methyltransferase 2D	KMT2D	O14686 1×Phospho [S2640(98.4)]	1611.89	2.19	1	166.8	154.1	143.2	205.1	308.3	308.8	1.7716	0.0273836
RTSPSSLPGR	Q5SNT2	Transmembrane protein 201	TMEM201	Q5SNT2 1×Phospho [S441(100)]	1366.7	2.95	2	131.4	155.2	144.4	305.2	214.9	243.2	1.771	0.0158357
GINGGPSRMSPK	Q8WWM7	Ataxin-2-like protein	ATXN2L	Q8WWM7 1×Phospho [S409(100)]	1738.91	2.03	1	169.7	169	160.2	207.3	303.3	372.8	1.7707	0.056046
RKSLSDSESDDSK	Q13185	Chromobox protein homolog 3	CBX3	Q13185 1×Phospho [S93(100)]	2221.13	3.71	1	329.4	354.2	328.8	236.9	934.4	619.9	1.76926	0.2678
EGDVLRRSEEHSPPR	Q8IXT5	RNA-binding protein 12B	RBM12B	Q8IXT5 2×Phospho [S250(100); S254(100)]	2152.97	2.38	1	61.4	68.7	66.1	107.1	148.3	91.1	1.76606	0.0433454
KESLSPGKLK	Q0ZGT2	Nexilin	NEXN	Q0ZGT2 1×Phospho [S243(99.6)]	2083.27	2.5	2	88.1	112.5	115.5	120.2	249.5	188.3	1.76526	0.103278
RASFAEK	Q15149	Plectin	PLEC	Q15149 1×Phospho [S1721(100)]	1346.72	3.31	2	345.9	357.5	314.3	483.6	673.9	637.6	1.76388	0.0122777
GPALTPIRDEEWGGHSPRSPR	Q86X29	Lipolysis-stimulated lipoprotein receptor	LSR	Q86X29 2×Phospho [S464(100); S467(100)]	2704.26	3.66	1	28.4	35.9	37.2	54.3	66.9	57.8	1.76355	0.00513805
NQSPTEAEKPASSSLPSSPPPQLLTR	Q99567	Nuclear pore complex protein Nup88	NUP88	Q99567 1×Phospho [S35(99.1)]	3257.68	2.6	1	27.2	33.2	36.7	30.3	82.6	57.8	1.75798	0.185387
ESTSSKSPPRK	P78347	General transcription factor II-I	GTF2I	P78347 1×Phospho [S823(99.2)]	1971.09	1.83	2	274.7	274.5	323	300.1	766	462.2	1.75224	0.186923
LDIPTGTTPQRK	P52732	Kinesin-like protein KIF11	KIF11		1865.03	1.77	1	37.5	44.3	67.3	71.8	110.8	77.8	1.74648	0.0700349
LIQSPVTNKK	Q7Z7B1	Phosphatidylinositol-glycan biosynthesis class W protein	PIGW	Q7Z7B1 1×Phospho [S416(100)]	1895.13	3.53	1	164.7	163.9	208.6	176.4	440.9	319.1	1.74311	0.16257
KKEPAITSQNSPEAR	P23193	Transcription elongation factor A protein 1	TCEA1	P23193 1×Phospho [S100(100)]	2423.33	7.29	2	393.7	499.4	633.4	346.6	1530.6	783	1.74268	0.344181
SGSAAQAEGLCK	Q92685	Dol-P-Man:Man(5)GlcNAc(2)-PP-Dol alpha-1,3-mannosyltransferase	ALG3		1716.84	3.7	2	205.1	205.2	210.5	288.1	440.6	352.1	1.74098	0.0256928
APSPPVEHPR	Q86WR7	Proline and serine-rich protein 2	PROSER2	Q86WR7 1×Phospho [S179(100)]	1395.7	2.28	1	82.8	70.5	60.7	186.7	72.7	111.7	1.73411	0.19896
KNSLISSLEEEVSILNR	Q14980	Nuclear mitotic apparatus protein 1	NUMA1	Q14980 1×Phospho [S1225(100)]	2469.34	6.31	3	132.6	110.9	146.1	117.5	323.4	234.1	1.73255	0.190876
LFPSPGLPTRTSPVRGSK	Q8IY17	Neuropathy target esterase	PNPLA6	Q8IY17 1×Phospho [S362(100)]	2435.36	2.93	1	25.5	32	36.7	54	56.1	53	1.73142	0.00243145
SPGKCDQEKPAPSFACLK	Q01850	Cerebellar degeneration-related protein 2	CDR2	Q01850 1×Phospho [S145(100)]	3016.58	4.47	1	89.8	129.1	131.7	119.3	258.8	227.4	1.72704	0.128021
ATSSSSGSLSATGR	Q03252	Lamin-B2	LMNB2	Q03252 1×Phospho [S424(100)]	1577.74	3.29	2	106.2	110.8	106.3	83.8	228.9	245.1	1.72533	0.202273
VLSPGVSHR	Q14676	Mediator of DNA damage checkpoint protein 1	MDC1	Q14676 1×Phospho [S108(100)]	1260.67	3.18	2	77	66.3	80.4	149.8	113.7	121.6	1.7215	0.0101975
GIITDSFGR	Q9BSQ5	Cerebral cavernous malformations 2 protein	CCM2	Q9BSQ5 1×Phospho [S384(100)]	1274.63	2.08	1	68.4	70.5	60.5	136.2	83.2	123.3	1.71866	0.0423731
VYSPYNHR	Q9NS56	E3 ubiquitin-protein ligase Topors	TOPORS	Q9NS56 1×Phospho [S585(100)]	1344.63	2.6	2	69.2	59	71.5	176	68.1	98.9	1.71758	0.213482
ISYIPDEEVSSPSPPQR	Q9Y6M1	Insulin-like growth factor 2 mRNA-binding protein 2	IGF2BP2	Q9Y6M1 1×Phospho [S162(99)]	2210.06	3.01	2	147.8	105.5	122.5	309.9	148.3	185.3	1.71235	0.151365
GSPHYFSPFRPY	Q13242	Serine/arginine-rich splicing factor 9	SRSF9	Q13242 1×Phospho [S211(100)]	1763.81	3.84	4	64.2	58.3	68	55.1	150.4	120.1	1.70919	0.18618
KSSTPEEVKK	P23528	Cofilin-1	CFL1	P23528 1×Phospho [T25(99.6)]	2129.24	2.01	1	231.4	205.5	172.4	183.4	450.5	404.9	1.70491	0.164445
RPQRPRSPPLPAVIR	Q9Y6X9	ATPase MORC2	MORC2	Q9Y6X9 1×Phospho [S615(100)]	2049.18	4.51	1	64.6	80	75.3	121	128.5	125	1.70305	0.000517824
GLVAAYSGESDSEEEQER	P98175	RNA-binding protein 10	RBM10	P98175 1×Phospho [S738(99.2)]	2264.98	3.29	1	54.8	72.7	63.3	103.9	107.3	113.6	1.70231	0.00163093
IPCKSSPELEDTATSSK	P46013	Proliferation marker protein Ki-67	MKI67	P46013 1×Phospho [S2828(100)]	2617.34	4.64	3	404.8	372.5	217.1	268.5	761.4	661.2	1.70062	0.22307
DRSPLRR	Q96PK6; Q9BWF3	RNA-binding protein 14	RBM14	Q96PK6 1×Phospho [S215(100)]; Q9BWF3 1×Phospho [S309(100)]	1208.65	2.02	2	484.7	525.5	492.5	397.1	1222.4	932.7	1.69841	0.221919
SGGSGHAVAEPASPEQELDQNKGK	P46013	Proliferation marker protein Ki-67	MKI67	P46013 1×Phospho [S308(100)]	3160.59	5.97	1	133.4	165.1	137.1	101.4	318.7	318.1	1.69467	0.23933
KPSDEEFASR	Q14155	Rho guanine nucleotide exchange factor 7	ARHGEF7	Q14155 1×Phospho [S694(100)]	1703.84	2.08	1	77	90.3	99.5	127.4	161.7	163	1.69453	0.00985969
FSPVTPK	Q15942	Zyxin	ZYX	Q15942 1×Phospho [S267(100)]	1313.73	1.92	1	89.8	78.5	87.7	114.4	184.7	134.4	1.69336	0.0492591
YTLRTSPR	Q8IYH5	ZZ-type zinc finger-containing protein 3	ZZZ3	Q8IYH5 1×Phospho [S381(99.6)]	1302.68	1.97	1	93.5	69.6	68.2	160.8	94.5	135.9	1.69131	0.0641641
SLSYEEPR	Q8IZD4	mRNA-decapping enzyme 1B	DCP1B	Q8IZD4 1×Phospho [S275(100)]	1289.6	2.13	1	74.5	73.2	73.9	98.7	162.3	113.6	1.69043	0.0566785
ESVPEFPLSPPKKK	P16949	Stathmin	STMN1	P16949 1×Phospho [S38(100)]	2579.5	3.27	2	61.4	55.5	56.7	56.7	127.1	109.4	1.68894	0.133475
IESFGSPK	P49792	E3 SUMO-protein ligase RanBP2	RANBP2	P49792 1×Phospho [S3207(100)]	1402.74	2.42	1	60.9	51.4	55	63.6	110.5	107.9	1.68559	0.0688205
LNLGTDSDSSPQK	Q16512	Serine/threonine-protein kinase N1	PKN1		1899.95	2.22	1	23.5	24.2	27	53.2	37.8	34.9	1.68541	0.0418246
SMSFQGIR	P15924	Desmoplakin	DSP	P15924 1×Phospho [S2209(100)]	1234.59	1.7	1	76.6	72.4	68.9	66.7	142.5	158	1.68518	0.153421
SEPSSPPPAIASHSQR	P41225	Transcription factor SOX-3	SOX3	P41225 1×Phospho [S380(99.4)]	1956.94	4	1	59.3	77.4	69.9	57.1	139	151.5	1.68248	0.193039
TEKPERPSRER	Q02241	Kinesin-like protein KIF23	KIF23	Q02241 1×Phospho [S670(100)]	1923.02	2.05	1	70.4	83.3	101.6	62.4	217	149.8	1.68116	0.273106
LGSFGSITR	Q14315	Filamin-C	FLNC	Q14315 1×Phospho [S2233(100)]	1246.64	2.17	1	66.3	56.2	53.4	74.2	113.7	107.7	1.6805	0.0364558
NAEAVLQSPGLSGK	Q13045	Protein flightless-1 homolog	FLII	Q13045 1×Phospho [S856(100)]	1909.02	3.45	1	21.4	27.7	22.3	33.4	43	43.5	1.67927	0.0134696
RKPSPEPEGEVGPPK	Q7Z5L9	Interferon regulatory factor 2-binding protein 2	IRF2BP2	Q7Z5L9 1×Phospho [S360(100)]	2371.3	5.08	2	242.1	249.3	315.7	216.7	690.7	445.5	1.67625	0.260273
DMESPTKLDVTLAK	P27816	Microtubule-associated protein 4	MAP4	P27816 1×Phospho [S280(100)]	2315.25	4.81	2	538.6	458	424.6	199.5	1112.7	1069.9	1.67612	0.345026
LVRSSPHGK	P46109	Crk-like protein	CRKL	P46109 1×Phospho [S184(99.7)]	1518.86	2.61	2	137.1	101.6	108.2	166.2	206.8	207.6	1.67368	0.0111975
GHVTPNLSR	Q96CP6	Protein Aster-A	GRAMD1A	Q96CP6 1×Phospho [T277(100)]	1289.66	3.5	1	96.4	93.2	101.4	236.2	105.6	144.9	1.67251	0.167644
HGLQLGAQSPGR	Q8N1G0	Zinc finger protein 687	ZNF687	Q8N1G0 1×Phospho [S1057(100)]	1529.78	4.2	1	98.8	101	103.7	223.8	115.5	168.1	1.67183	0.0956529
SRSPLAIRR	Q9UQ35	Serine/arginine repetitive matrix protein 2	SRRM2	Q9UQ35 2×Phospho [S2044(100); S2046(100)]	1444.74	1.91	1	110.4	100.7	116.2	268.2	118.1	160.3	1.67003	0.178998
RGSLEMSSDGEPLSR	Q6ZN18	Zinc finger protein AEBP2	AEBP2	Q6ZN18 1×Phospho [S206(100)]	1945.89	1.52	1	25.1	39.6	43.3	45.8	80.6	53.6	1.66667	0.114275
HPSSPSALR	O60504	Vinexin	SORBS3	O60504 1×Phospho [S545(100)]	1260.63	2.28	2	191.1	174.3	172.2	480.4	181.5	233.1	1.66481	0.266956
APSPTKPLR	Q96FF9	Sororin	CDCA5	Q96FF9 1×Phospho [S21(100)]	1504.87	1.89	1	130.9	111.4	108.4	167.1	230	186	1.66267	0.0177179
TITLVKSPISVPGGSALISNLGK	P51610	Host cell factor 1	HCFC1	P51610 1×Phospho [S666(100)]	3019.78	7.52	1	207.1	141.8	141.1	116.7	381	316.8	1.66224	0.260224
GRASSHSSQTQGGGSVTK	P02545	Prelamin-A/C	LMNA		2270.13	6.05	2	102.1	123.5	89.1	69.5	176.2	277.3	1.6619	0.317357
RPSLEHR	Q8WU20	Fibroblast growth factor receptor substrate 2	FRS2	Q8WU20 1×Phospho [S428(100)]	1203.62	2.75	1	67.9	59.5	49.9	109.6	82.6	102.4	1.66159	0.0151975
RPSVSK	A0FGR8	Extended synaptotagmin-2	ESYT2	A0FGR8 1×Phospho [S676(100)]	1211.69	2.63	1	662.1	564.1	638.1	480.7	1584.4	1029.9	1.66014	0.269077
TKGSPRTSPK	Q6P2E9	Enhancer of mRNA-decapping protein 4	EDC4	Q6P2E9 2×Phospho [S914(100); T/S]	1906.02	2.08	2	187.4	212.2	209.8	338.6	343.2	328	1.65704	0.000125169
SRPFTVAASFQSTSVKSPK	Q9UHB6	LIM domain and actin-binding protein 1	LIMA1	Q9UHB6 1×Phospho [S604(100)]	2792.53	5.85	2	193.1	172	192.9	197.5	383	339.5	1.64875	0.0993357
SMGTGDTPGLEVPSSPLRK	Q86WB0	Nuclear-interacting partner of ALK	ZC3HC1	Q86WB0 1×Phospho [S395(99.4)]	2467.27	6.54	2	244.6	211.6	188.4	201.9	442.4	418.2	1.64831	0.149344
INPPSSGGTSSSPIK	P14859	POU domain, class 2, transcription factor 1	POU2F1	P14859 1×Phospho [S448(100)]	1967.03	2.74	1	34.6	41.2	34.8	50.9	70.7	60.6	1.64738	0.0174812
IACKSPPPESMDTPTSTR	P46013	Proliferation marker protein Ki-67	MKI67	P46013 1×Phospho [S2105(100)]	2529.21	3.2	1	84.8	127.2	99	96.2	232.7	183	1.64598	0.184293
TPQSPTLPPAK	P78310	Coxsackievirus and adenovirus receptor	CXADR	P78310 1×Phospho [S332(100)]	1674.92	2.31	4	235.9	240.9	245.1	359	426.1	402	1.64441	0.00143639
DEILPTTPISEQK	P23396	40S ribosomal protein S3	RPS3	P23396 1×Phospho [T221(100)]	2009.06	3.19	2	134.2	144.8	147.7	153.1	355.7	190.4	1.63862	0.21913
RPPEDDFRRPPEEDFRHSPEEDFR	Q8IXT5	RNA-binding protein 12B	RBM12B	Q8IXT5 1×Phospho [S710(100)]	3364.53	2.29	1	79.5	57.8	57.4	135.1	85.5	98.4	1.63842	0.0665638
VAAAAGSGPSPPGSPGHDR	Q9BTU6	Phosphatidylinositol 4-kinase type 2-alpha	PI4K2A	Q9BTU6 2×Phospho [S47(100); S51(100)]	2076.91	4.31	1	106.7	92.6	115.7	75.8	279.5	158.8	1.63206	0.327298
SQRYSGAYGASVSDEELKR	Q9NX63	MICOS complex subunit MIC19	CHCHD3	Q9NX63 1×Phospho [S50(100)]	2641.3	2.67	1	32.9	46.6	45.9	60.2	77.7	66.7	1.63158	0.0176073
RTSEEDTPK	Q8WYH8	Inhibitor of growth protein 5	ING5	Q8WYH8 1×Phospho [S148(100)]	1600.8	4.45	2	288.2	299.5	284.1	212.5	727.7	480	1.62904	0.286691
AASSDQLRDNSPPPAFKPEPPK	Q9UDY2	Tight junction protein ZO-2	TJP2	Q9UDY2 1×Phospho [S986(100)]	3116.64	3.79	2	113.7	121.8	137.4	131.1	292.6	183.2	1.62751	0.180164
VTRSQEELREDK	P55196	Afadin	AFDN	P55196 1×Phospho [S1275(100)]	2028.05	2.52	2	277.5	285.2	274.3	323.8	557.8	480.3	1.62712	0.0640127
AKTQTPPVSPAPQPTEER	Q14247	Src substrate cortactin	CTTN	Q14247 2×Phospho [T401(100); S405(100)]	2552.26	3.28	1	30.1	50.2	38.8	34.1	98.3	60.6	1.62049	0.275424
SPSPLTGK	Q9P2F8	Signal-induced proliferation-associated 1-like protein 2	SIPA1L2	Q9P2F8 1×Phospho [S1652(100)]	1324.73	2.11	1	106.2	131.7	155	115.6	313.2	205.1	1.61339	0.243899
VEEEQEADEEDVSEEEAESK	Q9H3N1	Thioredoxin-related transmembrane protein 1	TMX1	Q9H3N1 1×Phospho [S247(100)]	2848.22	4.94	1	94.3	87.5	140.9	76.8	297.2	146.6	1.61326	0.381623
DSNAPKSPLTGYVR	Q9NP66	High mobility group protein 20A	HMG20A	Q9NP66 1×Phospho [S105(100)]	2043.07	2.79	2	154	152.9	201.8	181.9	366.7	271.8	1.61274	0.135746
ELKTDSSPNQAR	P26599	Polypyrimidine tract-binding protein 1	PTBP1	P26599 1×Phospho [S141(99.6)]	1883.96	2.56	2	128.9	138.6	131.3	98.7	283.8	259.8	1.61058	0.235513
AYTHQVVTR	P50613	Cyclin-dependent kinase 7	CDK7	P50613 1×Phospho [T170(100)]	1383.7	2.9	1	73.3	62	83.5	135.3	105.9	111.1	1.61015	0.0154508
NGDECAYHHPISPCK	Q6PJT7	Zinc finger CCCH domain-containing protein 14	ZC3H14	Q6PJT7 1×Phospho [S620(100)]	2323.04	5.37	2	220.3	227.4	235	226.9	507.5	360.8	1.60422	0.165404
SSSFSDTLEESSPIAAIFDTENLEK	P15924	Desmoplakin	DSP	P15924 1×Phospho [S2608(99)]	3255.56	6.42	3	303.5	181.9	200.4	148.3	525.2	426.4	1.60382	0.310602
KLNSPEETAFQTPK	Q9BTX1	Nucleoporin NDC1	NDC1	Q9BTX1 1×Phospho [S406(100)]	2357.27	5.69	1	119.4	142.5	149.1	128.9	278.3	251.8	1.60341	0.152723
SLYASSPGGVYATR	P08670	Vimentin	VIM	P08670 1×Phospho [S56(99.6)]	1737.84	2.85	1	40.8	39.1	46.1	104	33.2	64.6	1.60159	0.287054
RVKSPGGPGSHVR	O75382	Tripartite motif-containing protein 3	TRIM3	O75382 1×Phospho [S437(100)]	1872.04	2.33	1	58.5	69.1	56.9	149.5	58.5	87.3	1.60054	0.24496
SSSKESLVR	Q13439	Golgin subfamily A member 4	GOLGA4	Q13439 1×Phospho [S89(98.5)]	1530.83	1.7	1	108.3	129.4	113.8	113.7	230	218.6	1.59972	0.134622
SRSPVDLR	Q13523	Serine/threonine-protein kinase PRP4 homolog	PRPF4B	Q13523 2×Phospho [S292(100); S294(100)]	1318.61	1.83	2	145.8	117	139.5	327.6	139	175.9	1.59707	0.242038
SPEAVGPELEAEEK	Q96N64	PWWP domain-containing protein 2A	PWWP2A	Q96N64 1×Phospho [S81(100)]	2023	3.32	1	29.2	36.7	48.7	79.8	54.4	48.8	1.59686	0.1092
HKTLPK	Q07021	Complement component 1 Q subcomponent-binding protein, mitochondrial	C1QBP	Q07021 1×Phospho [T101(100)]	1490.91	2.18	1	222.8	241.1	244.4	295.7	411.8	422.4	1.59523	0.0268679
SAPASPTHPGLMSPR	P85037	Forkhead box protein K1	FOXK1	P85037 1×Phospho [S420(100)]	1814.88	4.49	1	71.6	83.7	73.6	87.5	140.2	137.4	1.59502	0.060636
HELSPPQKR	Q9BXP5	Serrate RNA effector molecule homolog	SRRT	Q9BXP5 1×Phospho [S74(100)]	1629.89	3.12	2	191.1	212.8	273.8	306.9	434.8	338.7	1.59422	0.042576
RTASPPALPK	Q13029	PR domain zinc finger protein 2	PRDM2	Q13029 1×Phospho [S643(100)]	1575.9	3.43	1	98	108.6	107.5	234	104.4	161.1	1.59026	0.176144
SVPVNNLPERSPTDSPR	P49454	Centromere protein F	CENPF	P49454 1×Phospho [S3079(100)]	2174.08	3.36	1	50.2	67	58.3	58.6	119.2	101.2	1.58974	0.137393
IPRPLSPTK	Q13625	Apoptosis-stimulating of p53 protein 2	TP53BP2	Q13625 1×Phospho [S698(100)]	1546.91	2.78	2	342.6	325.3	410	359.7	803.6	547.8	1.58744	0.182977
EKQSSEEEEKETR	Q92504	Zinc transporter SLC39A7	SLC39A7	Q92504 2×Phospho [S275(100); S276(100)]	2456.16	5.46	3	439.4	638.8	671.1	420.7	1397.7	950.2	1.58269	0.308568
RDSFDNCSLGESSK	Q5UIP0	Telomere-associated protein RIF1	RIF1	Q5UIP0 1×Phospho [S1688(100)]	2139.98	5	1	104.6	117.6	109.1	92.2	262.9	168.9	1.58165	0.264251
LKTPPRPQGQRPAPESR	Q99942	E3 ubiquitin-protein ligase RNF5	RNF5	Q99942 1×Phospho [T94(100)]	2453.35	2.52	1	41.6	74.1	67.7	60.3	126.8	102.9	1.58124	0.179087
GSSERGSPIEK	Q9UHF7	Zinc finger transcription factor Trps1	TRPS1	Q9UHF7 1×Phospho [S1066(100)]	1684.87	3.07	2	277.1	300	313.1	252.8	648	506.8	1.58122	0.211597
KRSYSPDGK	P43243	Matrin-3	MATR3	P43243 2×Phospho [S596(100); S598(100)]	1884.96	3.12	1	119	168.2	156.9	205.1	278.3	215.4	1.57352	0.0358365
ALSPGRESPK	Q13207	T-box transcription factor TBX2	TBX2	Q13207 2×Phospho [S705(100); S710(100)]	1659.83	2.18	1	113.7	132.4	101.6	121	236.7	188.9	1.57204	0.128993
SCTPSPDQISHR	Q7Z2W4	Zinc finger CCCH-type antiviral protein 1	ZC3HAV1	Q7Z2W4 2×Phospho [S271(99.2); S275(100)]	1773.72	2.72	1	102.9	98.6	96.4	91.8	228	147.3	1.56798	0.227363
ASAGTPSLSAGVSPK	Q8TEK3	Histone-lysine N-methyltransferase, H3 lysine-79 specific	DOT1L	Q8TEK3 1×Phospho [S1104(100)]	1867.99	3.51	2	30.1	31.2	41.4	72.2	38.4	50.3	1.5667	0.139273
DHSPTPSVFNSDEERYR	Q6UN15	Pre-mRNA 3'-end-processing factor FIP1	FIP1L1	Q6UN15 2×Phospho [S492(100); T494(99.9)]	2425.01	1.64	1	55.2	76.3	66.6	49.8	148.6	111.5	1.56436	0.274445
LNHVAAGLVSPSLK	Q05519	Serine/arginine-rich splicing factor 11	SRSF11	Q05519 1×Phospho [S207(100)]	1944.11	5.41	1	39.5	33.6	39.8	57.5	60.2	58.7	1.56244	0.000612598
TIAHSPTSFTESSSK	Q03164	Histone-lysine N-methyltransferase 2A	KMT2A	Q03164 1×Phospho [S2098(100)]	2118.05	4.39	2	168.4	187.4	186.3	166	380.7	298.7	1.55949	0.183012
RDYDDMSPR	P61978	Heterogeneous nuclear ribonucleoprotein K	HNRNPK	P61978 1×Phospho [S284(100)]	1463.62	3.82	2	171.3	204	198.1	200.6	337.7	355.5	1.55877	0.0993472
IISSSPNKK	Q8TCN5	Zinc finger protein 507	ZNF507		1741.02	1.79	1	280.8	237.1	256.9	369.7	393.2	444.3	1.55808	0.00475005
KGAGDGSDEEVDGK	P35579	Myosin-9	MYH9	P35579 1×Phospho [S1943(100)]	2131.05	3.59	2	245	273.3	331.9	312.9	638.7	372.6	1.55752	0.201088
SGAQASSTPLSPTR	P02545	Prelamin-A/C	LMNA	P02545 1×Phospho [S22(99.6)]	1668.82	5.23	4	341	332.9	307.2	271.8	678.2	577.2	1.55662	0.211739
RDSSSHEETPGSHPLYGHGECK	Q8IVH2	Forkhead box protein P4	FOXP4	Q8IVH2 1×Phospho [S291(98.6)]	3005.36	3.54	1	45.3	47.8	38.8	33.8	83.8	87.3	1.55345	0.236451
MALPPQEDATASPPR	Q9UQ35	Serine/arginine repetitive matrix protein 2	SRRM2	Q9UQ35 1×Phospho [S1179(99.1)]	1889.9	2.1	1	61.8	44.3	50.1	121.2	47.1	74.3	1.55314	0.26511
ETPHSPGVEDAPIAK	Q9UHB6	LIM domain and actin-binding protein 1	LIMA1	Q9UHB6 1×Phospho [S490(100)]	2086.06	3.99	2	244.2	294.5	264.4	196.1	556.6	494.4	1.55286	0.257639
QESDKNGESASPERDR	Q14676	Mediator of DNA damage checkpoint protein 1	MDC1	Q14676 1×Phospho [S882(100)]	2343.1	2.81	2	56	64.3	87.3	53.3	170.7	98.2	1.55202	0.341987
RGFSDSGGGPPAK	Q9H307	Pinin	PNN	Q9H307 1×Phospho [S66(100)]	1770.89	4.66	1	74.5	76.1	76.9	98.4	116.6	137.4	1.54901	0.0210548
RNSVERPAEPVAGAATPSLVEQQK	Q9BTC0	Death-inducer obliterator 1	DIDO1	Q9BTC0 1×Phospho [S1456(100)]	3072.62	6.71	2	245.4	277	248.6	168.2	558.7	466.2	1.54747	0.299875
SSFLSSPER	Q4AC94	C2 domain-containing protein 3	C2CD3	Q4AC94 1×Phospho [S2132(99.5)]	1318.62	1.55	1	48.6	54.7	51.7	83.8	79.4	76.6	1.5471	0.000496137
LHVGNISPTCTNK	Q9BWF3	RNA-binding protein 4	RBM4	Q9BWF3 1×Phospho [S86(100)]	1979.02	4.67	2	99.2	147.7	111	133.8	207.4	211.8	1.54512	0.0899741
HGSFHEDEDPIGSPR	Q96T58	Msx2-interacting protein	SPEN	Q96T58 2×Phospho [S1268(100); S1278(100)]	2068.84	4.18	1	79.1	52.7	57.4	80.9	109.6	101.8	1.54493	0.0436978
ASSHSSQTQGGGSVTKK	P02545	Prelamin-A/C	LMNA		2414.26	2.62	1	42.8	31.1	29.4	27.4	61.7	70.3	1.54308	0.245844
GLGHPPSSPLLKK	O95785	Protein Wiz	WIZ	O95785 1×Phospho [S983(99.6)]	2098.24	4.46	1	65.1	105.5	123	101.4	170.4	181.1	1.54257	0.1545
LVEQANSPK	O95391	Pre-mRNA-splicing factor SLU7	SLU7	O95391 1×Phospho [S215(100)]	1523.82	3.19	2	102.5	108.3	115	212.4	155.3	134.8	1.54236	0.0662834
VKPASPVAQPK	Q96EV2	RNA-binding protein 33	RBM33	Q96EV2 1×Phospho [S765(100)]	1889.12	4.46	1	202.6	237.7	287.9	195.7	567.4	359.9	1.54216	0.298964
SPGLCSDSLEK	Q5VUA4	Zinc finger protein 318	ZNF318	Q5VUA4 1×Phospho [S136(100)]	1730.84	2.86	1	88.1	105.2	120.7	105	218.1	160.7	1.54076	0.171112
YSLSPSK	P49792	E3 SUMO-protein ligase RanBP2	RANBP2	P49792 1×Phospho [S788(99.8)]	1319.7	2.11	2	280.8	271.2	328.4	277.7	622.4	452.3	1.53612	0.19453
ERRPDSPTRPTLR	Q7RTP6	[F-actin]-monooxygenase MICAL3	MICAL3	Q7RTP6 1×Phospho [S1649(98.8)]	1889.99	2.63	1	87.3	132	107	246.5	94.5	160.1	1.5357	0.27291
RDSDGVDGFEAEGK	Q96KR1	Zinc finger RNA-binding protein	ZFR	Q96KR1 1×Phospho [S1054(100)]	2019.94	4.74	1	79.9	77.4	61.9	68.8	150.9	116.3	1.53285	0.186582
AKPAMPQDSVPSPR	P53396	ATP-citrate synthase	ACLY	P53396 1×Phospho [S481(99.7)]	2019.05	4.67	1	177.1	152.1	119.7	79.7	290	318.3	1.53264	0.35952
SEPSLEPESFRSPTFGK	Q9C0B5	Palmitoyltransferase ZDHHC5	ZDHHC5		2433.21	2.18	1	90.6	85.9	81.1	69.8	169.8	155.2	1.53261	0.217856
KTSATVGPK	P16104	Histone H2AX	H2AFX	P16104 1×Phospho [S122(100)]	1655.97	3.63	2	801.7	759.8	597.2	497.5	1615	1195.9	1.53259	0.312448
SGVAEAPVGSKAPSIDGKEELDLAEK	Q9H0E9	Bromodomain-containing protein 8	BRD8	Q9H0E9 1×Phospho [S387(100)]	3593.95	4.4	1	132.2	131.1	135.2	92.4	264.7	252.6	1.52999	0.273724
MAPPVDDLSPK	Q92576	PHD finger protein 3	PHF3	Q92576 1×Phospho [S1133(100)]	1707.88	4.27	2	201.8	192.9	196.2	165.3	373.7	365	1.52987	0.200222
SASPHDVDLCLVSPCEFEHR	Q66K74	Microtubule-associated protein 1S	MAP1S		2664.18	2.98	1	18.1	14.6	17.6	39	20.9	17	1.52883	0.266085
IKPDEDLPSPGAR	P10071	Transcriptional activator GLI3	GLI3	P10071 1×Phospho [S445(100)]	1933.02	3.86	1	77.4	105.2	105.1	98.8	171.6	169.3	1.52833	0.119132
KTPLALAGSPTPK	O95785	Protein Wiz	WIZ	O95785 1×Phospho [S996(100)]	2048.21	2.99	1	60.1	62.1	61.2	101	81.1	98	1.52726	0.00660049
QEKPAEKPAETPVATSPTATDSTSGDSSR	P54727	UV excision repair protein RAD23 homolog B	RAD23B	P54727 1×Phospho [S160(99.4)]	3712.85	8.28	1	99.2	122.4	112.9	92.3	221	197.3	1.52646	0.217227
SEDMPFSPK	Q12888	TP53-binding protein 1	TP53BP1	Q12888 1×Phospho [S265(100)]	1575.75	2.46	1	100.9	104.1	82.6	78.1	191.9	168.9	1.52608	0.227155
TSPTPPESATTVK	Q5M775	Cytospin-B	SPECC1	Q5M775 1×Phospho [S810(99.7)]	1853.97	3.35	2	186.9	267	247.9	189.7	506.9	373.6	1.52494	0.26607
EDKNGHDGDTHQEDDGEKSD	Q08117	TLE family member 5	TLE5	Q08117 1×Phospho [S196(100)]	2995.32	6.77	1	104.2	140	187.7	92.8	331.8	232.9	1.52234	0.363685
HPNYSPPGSPIEK	Q9UHF7	Zinc finger transcription factor Trps1	TRPS1	Q9UHF7 2×Phospho [S1081(100); S1085(100)]	2040.96	2.91	1	49	61.7	53.4	98.9	64.3	86.5	1.52163	0.0572265
ASIGQSPGLPSTTFK	Q5VT52	Regulation of nuclear pre-mRNA domain-containing protein 2	RPRD2	Q5VT52 1×Phospho [S614(100)]	2029.08	1.22	1	37.9	29.7	34.6	50.3	42.2	62.9	1.52055	0.0520058
SPSPAHLPDDPK	Q92615	La-related protein 4B	LARP4B	Q92615 1×Phospho [S601(99.7)]	1798.91	3.08	1	93.9	83.9	121.6	134	179.4	141.8	1.52037	0.0446937
AQSPGAVEEILDRENKR	Q9NYM9	BET1-like protein	BET1L	Q9NYM9 1×Phospho [S9(100)]	2450.28	2.75	1	23.9	38.2	38.3	56.1	55.5	40.8	1.51793	0.0664697
SREDLSAQPVQTK	Q07157	Tight junction protein ZO-1	TJP1		1997.05	2.74	1	45.7	50.5	83	137.6	72.4	61.6	1.51563	0.30931
CRSPGMLEPLGSSR	Q9UQ35	Serine/arginine repetitive matrix protein 2	SRRM2	Q9UQ35 1×Phospho [S2132(100)]	1855.88	3.25	1	46.9	58.4	73.2	112.8	61.4	96.3	1.51541	0.144785
EISSPARPCSFEEAMK	O94916	Nuclear factor of activated T-cells 5	NFAT5	O94916 1×Phospho [S561(99.1)]	2393.13	1.36	1	114.5	190.3	167.7	147.6	317.6	250.5	1.51471	0.209758
YSPGKLR	P84157	Matrix-remodeling-associated protein 7	MXRA7	P84157 1×Phospho [S144(100)]	1358.76	2.35	2	358.7	387.4	361.5	370.9	705.3	601.4	1.51463	0.128054
RDVYLSPR	P38159; Q96E39	RNA-binding motif protein, X chromosome	RBMX	P38159 1×Phospho [S208(100)]; Q96E39 1×Phospho [S208(100)]	1314.68	3.55	2	172.1	174.6	167.5	222.7	307.7	247.6	1.51303	0.0254992
QGSFSEDVISHK	Q9UPN3	Microtubule-actin cross-linking factor 1, isoforms 1/2/3/5	MACF1	Q9UPN3 1×Phospho [S3927(100)]	1871.93	3.4	1	67.9	75.8	75.3	90.1	119.8	121.4	1.51279	0.0234272
RSNSPDKFK	Q16204	Coiled-coil domain-containing protein 6	CCDC6		1846.02	2.79	1	265.6	284.9	366.9	301	626.7	459.4	1.51199	0.189028
QPDISCILGTGGKSPR	P57740	Nuclear pore complex protein Nup107	NUP107	P57740 1×Phospho [S86(99.4)]	2224.16	2.58	1	90.6	75	66.3	114.8	111.7	124.1	1.51186	0.00787271
LVEPHSPSPSSK	O15014	Zinc finger protein 609	ZNF609	O15014 1×Phospho [S576(100)]	1802.95	3.83	1	119.8	108.7	124.2	209.4	154.1	169.3	1.51063	0.0247791
SECRLEADQSPK	P49454	Centromere protein F	CENPF	P49454 1×Phospho [S821(100)]	1957.95	1.47	1	74.1	86.7	84.9	99.3	139.9	131.3	1.50794	0.0326199
AAFSKDESKEPIVEVR	P13591	Neural cell adhesion molecule 1	NCAM1	P13591 1×Phospho [S784(100)]	2572.4	1.96	2	119.4	121	123.3	109	255.1	183.6	1.50591	0.219723
DLVQPDKPASPK	Q6PJT7	Zinc finger CCCH domain-containing protein 14	ZC3H14	Q6PJT7 1×Phospho [S515(100)]	2062.16	3.46	3	505.3	565.6	553.9	524	1007.7	912.3	1.50419	0.140927
RSLTNSHLEK	Q9H2H9	Sodium-coupled neutral amino acid transporter 1	SLC38A1	Q9H2H9 1×Phospho [S52(100)]	1722.93	5.21	1	243.8	279.6	271.9	217.7	576.7	401.4	1.50358	0.269412
LVHDSLEDLQMTR	Q9H7F0	Probable cation-transporting ATPase 13A3	ATP13A3	Q9H7F0 1×Phospho [S817(100)]	1881.9	2.54	1	24.3	32	22.3	50.7	30	37.4	1.50254	0.122433
NEGRPETPKHR	Q6KC79	Nipped-B-like protein	NIPBL	Q6KC79 1×Phospho [T757(100)]	1858.97	2.87	1	114.9	153.2	96.4	59.1	289.4	198.8	1.50151	0.427313
EVRSPTK	O43491	Band 4.1-like protein 2	EPB41L2	O43491 1×Phospho [S598(100)]	1354.75	2.52	1	251.6	216.2	238	208.4	515.1	335.5	1.50043	0.258975
GSLASLDSLR	O60716	Catenin delta-1	CTNND1	O60716 1×Phospho [S349(100)]	1327.68	2.3	1	60.1	46.9	55.5	68.2	94.2	81.2	1.49908	0.0328519
STDSSSVSGSLQQETK	Q9H8G2	Caspase activity and apoptosis inhibitor 1	CAAP1		2179.05	3.02	1	70.4	77.5	76.2	104.6	126.8	104.5	1.49888	0.00852111
ANTPELKK	Q9H8V3	Protein ECT2	ECT2	Q9H8V3 1×Phospho [T359(100)]	1667.97	1.5	1	121.5	99.1	109.4	143.9	168.4	182.2	1.49848	0.013274
LGLAVIHGEAQCTELDMDDGRHSPPMVK	Q14558	Phosphoribosyl pyrophosphate synthase-associated protein 1	PRPSAP1	Q14558 1×Phospho [S215(99)]	3630.75	5.59	2	166.4	153.2	139	291.9	162	233.1	1.49804	0.118298
GGSDDSSKDPIDVNYEK	P09874	Poly [ADP-ribose] polymerase 1	PARP1	P09874 1×Phospho [S782(100)]	2593.26	4.11	1	144.9	169	174.3	116.6	347.2	267.2	1.49734	0.301027
ITSPLMEPSSIEK	P28066	Proteasome subunit alpha type-5	PSMA5		1986.03	2.48	1	29.2	23.1	27	42.2	34	42.5	1.49685	0.016518
RQVSASELHTSGILGPETLR	P58107	Epiplakin	EPPK1	P58107 1×Phospho [S2718(100)]; 1×Phospho [S3783(100)]; 1×Phospho [S4317(100)]; 1×Phospho [S4850(100)]	2460.28	6.28	2	113.2	121.2	118.3	108.2	203.9	215.6	1.49617	0.162301
SESPKEPEQLR	P09651	Heterogeneous nuclear ribonucleoprotein A1	HNRNPA1	P09651 1×Phospho [S6(100)]	1837.95	1.83	1	194.8	233.8	243	143.7	509.2	350.9	1.49464	0.358585
FSPPRHELSPPQKR	Q9BXP5	Serrate RNA effector molecule homolog	SRRT	Q9BXP5 2×Phospho [S67(100); S74(100)]	2294.16	2.45	1	59.7	62.8	70.6	112.2	91	85.4	1.49456	0.0222634
QVSASELHTSGILGPETLR	P58107	Epiplakin	EPPK1	P58107 1×Phospho [S2718(100)]; 1×Phospho [S3249(100)]; 1×Phospho [S3783(100)]; 1×Phospho [S4317(100)]; 1×Phospho [S4850(100)]	2304.18	4.16	2	191.1	171.8	168.7	210.6	310.3	273.5	1.49436	0.0429889
FGESEEVEMEVESDEEDDKQEK	Q15459	Splicing factor 3A subunit 1	SF3A1	Q15459 1×Phospho [S329(100)]	3400.51	4.88	3	219.1	167.8	233.8	173.2	488.6	265.3	1.49364	0.346226
LESLSETPGPSSPRQPR	Q12774	Rho guanine nucleotide exchange factor 5	ARHGEF5		2147.07	1.82	1	81.1	80.3	81.1	147	92.8	122.4	1.49361	0.0635636
ILVPKSPVK	Q9Y232	Chromodomain Y-like protein	CDYL	Q9Y232 1×Phospho [S201(100)]	1748.11	2.61	2	578.1	576	609.4	428.1	1282	922.9	1.49305	0.307041
RLAELAGSR	Q9UDY8	Mucosa-associated lymphoid tissue lymphoma translocation protein 1	MALT1	Q9UDY8 1×Phospho [S63(100)]	1281.69	1.82	1	95.1	70.2	73.9	110.9	118.9	127.3	1.49289	0.0124046
SNSDESNFSEK	O95999	B-cell lymphoma/leukemia 10	BCL10	O95999 1×Phospho [S138(100)]	1781.8	3.24	1	66.7	78.1	74.3	58.7	146.9	121.4	1.49247	0.245024
LSSTDDGYIDLQFK	Q96A57	Transmembrane protein 230	TMEM230		2140.06	3.31	2	74.9	43	61.6	53.5	116	98.2	1.49136	0.229764
LSMEDSKSPPPK	Q9NQG5	Regulation of nuclear pre-mRNA domain-containing protein 1B	RPRD1B		2099.11	1.72	1	51.5	79.2	97.6	81.4	155	103.3	1.48795	0.220592
GILRTPDTIRR	Q00610	Clathrin heavy chain 1	CLTC	Q00610 1×Phospho [T394(100)]	1606.9	3.37	2	280	254.2	290.7	554.5	292.9	378	1.48551	0.1613
VLSPTAAKPSPFEGK	Q96QC0	Serine/threonine-protein phosphatase 1 regulatory subunit 10	PPP1R10	Q96QC0 1×Phospho [S313(99.7)]	2296.29	4.48	2	279.2	272.9	254	233.3	507.5	456.5	1.4853	0.197813
RRSPPADAIPK	P18754	Regulator of chromosome condensation	RCC1	P18754 1×Phospho [S11(100)]	1745.98	3.17	3	544	477.5	476.8	803.4	684.3	735.8	1.48402	0.00416115
ELRAPSPPVEHPR	Q86WR7	Proline and serine-rich protein 2	PROSER2	Q86WR7 1×Phospho [S179(100)]	1793.93	3.25	1	80.3	91.7	88	140.2	112	133.6	1.48385	0.0101765
TVLPTVPESPEEEVK	O75152	Zinc finger CCCH domain-containing protein 11A	ZC3H11A	O75152 1×Phospho [S108(100)]	2192.15	3.54	3	103.4	84.4	97.9	79.8	200.1	143.5	1.48197	0.262256
AGLGSPERPPK	Q9H6F5	Coiled-coil domain-containing protein 86	CCDC86	Q9H6F5 1×Phospho [S58(100)]	1646.9	2.86	2	297.7	350	365.1	320.8	686.4	493.5	1.48173	0.205031
LSLSPLR	Q66K74	Microtubule-associated protein 1S	MAP1S	Q66K74 1×Phospho [S657(100)]	1094.62	1.85	1	110.4	75.7	155.7	112.7	246.6	147	1.48128	0.302375
GTDTQTPAVLSPSKTQATLKPK	P46087	Probable 28S rRNA (cytosine(4447)-C(5))-methyltransferase	NOP2	P46087 1×Phospho [S732(100)]	3265.86	5.35	1	140	124.9	96.4	79.7	276	179	1.47993	0.376065
RSESPPAELPSLR	Q14669	E3 ubiquitin-protein ligase TRIP12	TRIP12	Q14669 1×Phospho [S310(99.6)]	1747.89	2.43	1	69.6	56.1	54.8	110.2	75	81.2	1.4759	0.0728215
DLPDGHAASPR	Q9P1Y5	Calmodulin-regulated spectrin-associated protein 3	CAMSAP3	Q9P1Y5 1×Phospho [S334(100)]	1444.68	3.88	1	96.8	100.8	103.5	156.3	144.5	143.5	1.47559	0.000465778
SLTNSHLEKK	Q9H2H9	Sodium-coupled neutral amino acid transporter 1	SLC38A1	Q9H2H9 1×Phospho [S52(100)]	1924.09	1.63	1	81.9	72.2	70.1	106	108.2	116.5	1.47502	0.00183969
GAPSSPATGVLPSPQGK	Q5SRE5	Nucleoporin NUP188 homolog	NUP188	Q5SRE5 1×Phospho [S1709(100)]	2089.11	5.44	2	77.4	119.9	119.5	98.3	196.3	172.3	1.4738	0.200625
RSSDPHRLESR	Q5VUA4	Zinc finger protein 318	ZNF318		1648.81	3.12	3	94.3	110.5	94.3	67.4	194	179.4	1.47375	0.306769
AFGPGLQGGSAGSPAR	P21333	Filamin-A	FLNA	P21333 1×Phospho [S1084(100)]	1738.85	4.54	2	230.6	238.3	226.5	376.7	309.7	337.8	1.47282	0.00514038
DAGGPRPESPVPAGR	Q9BVG9	Phosphatidylserine synthase 2	PTDSS2	Q9BVG9 1×Phospho [S16(100)]	1771.87	3.76	2	195.6	220.8	197.3	144.5	421.4	337.6	1.47222	0.306048
SRSPLGFYVHLK	Q8IXT5	RNA-binding protein 12B	RBM12B	Q8IXT5 1×Phospho [S280(99.8)]	1942.07	5.83	2	292.8	211.9	265.1	194	539.2	399.9	1.47194	0.305061
QEEEQDLDGEKGPSSEGPEEEDGEGFSFKYSPGK	P84157	Matrix-remodeling-associated protein 7	MXRA7	P84157 1×Phospho [S144(100)]	4714.2	6.24	2	148.2	156.3	181.1	128.6	356	229.1	1.46973	0.316874
RPPEEDFRHSPEEDFRQSPQEHFR	Q8IXT5	RNA-binding protein 12B	RBM12B	Q8IXT5 2×Phospho [S710(100); S718(100)]	3441.5	5.55	1	45.7	38.8	38.6	38.7	85.8	56.4	1.46954	0.238896
VTGTEGSSSTLVDYTSTSSTGGSPVRK	Q7Z6E9	E3 ubiquitin-protein ligase RBBP6	RBBP6		3199.58	5.52	1	26.8	41.5	32.5	20.9	66	61.2	1.46925	0.350427
DVYLSPR	P38159; Q96E39	RNA-binding motif protein, X chromosome	RBMX	P38159 1×Phospho [S208(100)]; Q96E39 1×Phospho [S208(100)]	1158.58	2.28	1	151.5	175.5	208.9	182.6	381.6	222.4	1.46781	0.255561
DRSPIRGSPR	Q9HCD5	Nuclear receptor coactivator 5	NCOA5	Q9HCD5 2×Phospho [S29(100); S34(100)]	1529.72	3.87	2	161.8	202.3	185.6	114.9	394.4	297.5	1.46771	0.35901
SKSPTISDK	O15014	Zinc finger protein 609	ZNF609	O15014 1×Phospho [S1313(100)]	1729.97	2.21	1	188.2	190.5	236.4	205.3	403.4	293.9	1.4674	0.181988
LSMEDSKSPPPKATEEK	Q9NQG5	Regulation of nuclear pre-mRNA domain-containing protein 1B	RPRD1B	Q9NQG5 1×Phospho [S134(99.5)]	2870.54	2.46	1	130.1	114.8	106.6	108	191.7	216	1.46714	0.176899
VGTHQSL	Q7KYR7	Butyrophilin subfamily 2 member A1	BTN2A1	Q7KYR7 1×Phospho [S526(100)]	1050.52	1.86	1	212.9	228.2	203.9	200.7	407.7	337.8	1.46698	0.176288
EKQSSEEEEKETR	Q92504	Zinc transporter SLC39A7	SLC39A7	Q92504 1×Phospho [S276(100)]	2376.19	3.48	2	224.4	324.1	301.8	229.1	566	451.9	1.46654	0.270252
NSERKTPEGR	O94826	Mitochondrial import receptor subunit TOM70	TOMM70	O94826 1×Phospho [T85(100)]	1711.89	3	2	236.4	262.5	223.5	142	526.1	391.1	1.46622	0.377009
SSPSKCPSLDDR	P38398	Breast cancer type 1 susceptibility protein	BRCA1	P38398 1×Phospho [S1497(99.5)]	1886.91	2.11	1	90.6	88.5	112.7	130.4	175.1	122.2	1.46573	0.0672522
KESYSVYVYK	Q5QNW6	Histone H2B type 2-F	HIST2H2BF	Q5QNW6 1×Phospho [S39(100)]	2033.1	2.09	1	75.8	49.1	55.3	80.5	85.2	98.4	1.46559	0.0446667
EGAKDIDISSPEFK	Q09666	Neuroblast differentiation-associated protein AHNAK	AHNAK	Q09666 1×Phospho [S177(99.6)]	2303.21	3.06	2	214.1	206.6	183.2	183.8	351.3	349.6	1.46498	0.171898
SPSLSPSPPSPLEK	P46821	Microtubule-associated protein 1B	MAP1B	P46821 1×Phospho [S1265(100)]	1961.04	2.97	1	27.6	31.2	33.6	48.6	35.8	50.9	1.46429	0.0462036
HLTPEPDIVASTK	Q5JSH3	WD repeat-containing protein 44	WDR44	Q5JSH3 1×Phospho [T219(100)]	1946.04	2.87	1	34.2	29.8	31.8	44.1	44.8	51.3	1.46347	0.00484745
LTPVSPESSSTEEK	Q13501	Sequestosome-1	SQSTM1	Q13501 1×Phospho [S272(100)]	2029.01	3.19	2	103.4	119.8	107.7	94.2	185.8	204.1	1.46298	0.211294
EMEHNTVCAAGTSPVGEIGEEK	P18583	Protein SON	SON	P18583 1×Phospho [S1556(99.4)]	2899.33	5.58	3	151.1	175.7	157.4	137.7	298.4	272.2	1.46283	0.211858
LGAGGGSPEKSPSAQELK	Q9UNE7	E3 ubiquitin-protein ligase CHIP	STUB1	Q9UNE7 2×Phospho [S19(100); S]	2560.3	3.41	1	145.8	125.4	132	136.2	255.3	197.5	1.46081	0.150697
EAEFSDPENTR	Q5T481	RNA-binding protein 20	RBM20	Q5T481 1×Phospho [S876(100)]	1603.68	2.18	1	140.8	141.2	175.7	119	307.1	241.5	1.4586	0.281998
RLEISPDSSPER	Q99959	Plakophilin-2	PKP2	Q99959 2×Phospho [S151(100); S]	1774.8	3.77	1	44.9	44.4	52.2	76.6	60.5	69.2	1.45795	0.0150755
MLQAISPK	P49585	Choline-phosphate cytidylyltransferase A	PCYT1A	P49585 1×Phospho [S315(100)]	1425.79	2.38	1	79.5	94.6	94.3	87.6	141.9	161.6	1.45715	0.145683
NSSLGSPSNLCGSPPGSIR	Q9C0B0	RING finger protein unkempt homolog	UNK	Q9C0B0 1×Phospho [S385(100)]	2196.03	3.98	1	48.6	46.8	49.6	92.5	59.6	59.1	1.45655	0.11727
EGALSRVSDESLSK	Q08357	Sodium-dependent phosphate transporter 2	SLC20A2	Q08357 1×Phospho [S256(100)]	2016.04	1.86	2	90.6	107.3	105.4	164.4	152.7	124.5	1.45598	0.0236771
QITTSPITVR	O95835	Serine/threonine-protein kinase LATS1	LATS1		1424.77	1.45	1	46.5	71.9	64.2	73.6	94.2	98	1.45564	0.0602046
ASPAPGSGHPEGPGAHLDMNSLDR	O94826	Mitochondrial import receptor subunit TOM70	TOMM70	O94826 1×Phospho [S91(100)]	2679.22	7.83	2	119.8	154	146.1	87	273.7	250.3	1.45511	0.345561
SVSSSSYRR	P08670	Vimentin	VIM	P08670 1×Phospho [S10(99.6)]	1337.64	2.72	2	221.5	260.7	166.1	163.7	394.1	385.2	1.45457	0.287834
APSLTDLVK	O15014	Zinc finger protein 609	ZNF609	O15014 1×Phospho [S1055(100)]	1481.84	2.35	1	107.1	100.4	109.1	113.6	175.7	171.2	1.45452	0.0760922
QQSPQEPK	Q9UHB6	LIM domain and actin-binding protein 1	LIMA1	Q9UHB6 1×Phospho [S698(100)]	1479.76	3.38	2	366.5	420.2	426.7	323.7	873.1	567.8	1.45426	0.31501
AAVVTSPPPTTAPHKER	P35611	Alpha-adducin	ADD1	P35611 1×Phospho [S12(99.4)]	2297.24	3.81	1	76.2	90.1	100.9	87.6	150.9	150	1.45397	0.141811
LLEQEALMEQQDPKSPSHK	Q96PY5	Formin-like protein 2	FMNL2	Q96PY5 1×Phospho [S1016(100)]	2991.55	4.23	1	67.5	87.6	100.2	135.9	116.3	118.9	1.45358	0.0271296
RNSLTGEEGQLAR	Q9BX95	Sphingosine-1-phosphate phosphatase 1	SGPP1	Q9BX95 1×Phospho [S112(100)]	1739.86	5.79	2	223.2	224	217.3	165.9	472.3	327.1	1.45267	0.320612
ELSNSPLR	Q9UQ35	Serine/arginine repetitive matrix protein 2	SRRM2	Q9UQ35 1×Phospho [S1320(100)]	1224.62	1.89	1	52.7	78.1	104.9	94.5	163.7	84.1	1.45227	0.290175
KPEMFETAIKESTSSKSPPR	P78347	General transcription factor II-I	GTF2I	P78347 1×Phospho [S821(98.3)]	3246.76	5.21	2	182.4	206.9	208.6	145.7	287.3	435.2	1.45208	0.343872
TVTPASSAK	Q16555	Dihydropyrimidinase-related protein 2	DPYSL2	Q16555 1×Phospho [T514(100)]	1399.76	2.36	1	200.5	169.2	170.3	147.9	374.9	261.3	1.45204	0.287185
AESPEEVACRK	Q7Z6Z7	E3 ubiquitin-protein ligase HUWE1	HUWE1	Q7Z6Z7 1×Phospho [S1395(100)]	1813.89	1.22	1	65.9	61.2	58.8	88.5	88.4	92.6	1.4497	0.000370061
SLLSSPTK	Q92667	A-kinase anchor protein 1, mitochondrial	AKAP1	Q92667 1×Phospho [S445(99.3)]	1370.77	1.31	1	56.4	48.9	49.4	70	77.4	76.6	1.44796	0.00237206
TLIPSPPPRPK	Q9NZ52	ADP-ribosylation factor-binding protein GGA3	GGA3	Q9NZ52 1×Phospho [S159(100)]	1741.02	2.63	2	72.9	72.4	84	110.5	114.6	106.7	1.44701	0.00150842
TIGSPKR	Q9UBZ9	DNA repair protein REV1	REV1	Q9UBZ9 1×Phospho [S1082(99.5)]	1296.74	1.54	1	109.9	104.4	96.4	158.8	149.8	140.7	1.44609	0.00210818
IKRHTPLSK	P55854	Small ubiquitin-related modifier 3	SUMO3	P55854 1×Phospho [T37(100)]	1847.12	2.21	1	208.4	202.1	203.5	184.8	363.5	339.1	1.44528	0.17885
SYTSGPGSR	P05787	Keratin, type II cytoskeletal 8	KRT8	P05787 1×Phospho [S24(100)]	1220.55	2.3	1	99.7	101.4	85.4	78	146.6	188.1	1.44049	0.265222
RSESPCLR	Q9UPW6	DNA-binding protein SATB2	SATB2	Q9UPW6 1×Phospho [S7(100)]	1313.62	2.62	1	116.9	130.8	134.5	157.4	200.1	192.5	1.43904	0.0169761
ATAPQTQHVSPMR	P29692	Elongation factor 1-delta	EEF1D	P29692 1×Phospho [S133(100)]	1732.84	5.18	2	90.2	116	113.4	85.8	198.9	175	1.43836	0.257309
AITPPQQPYK	Q9NYV4	Cyclin-dependent kinase 12	CDK12	Q9NYV4 1×Phospho [T692(100)]	1680.91	2.31	2	33.8	58.4	47.3	58.9	74.2	67.5	1.43799	0.0719149
VTSPTKV	Q05682	Caldesmon	CALD1	Q05682 1×Phospho [S789(99.7)]	1269.72	1.43	1	105.8	92.6	92.7	82.3	201.3	134.6	1.43662	0.28932
LRLDTGSPEPETR	Q9Y2F5	Little elongation complex subunit 1	ICE1	Q9Y2F5 1×Phospho [S1854(100)]	1779.88	4.08	1	45.7	81.7	63	63.1	105.6	104.8	1.43645	0.187926
GNLLHFPSSQGEEEKEKLEGDHTIR	Q12888	TP53-binding protein 1	TP53BP1		3617.86	4.4	1	170.9	178.8	179.5	158.7	303.9	297.5	1.43632	0.180107
EEDEPEERSGDETPGSEVPGDK	Q1KMD3	Heterogeneous nuclear ribonucleoprotein U-like protein 2	HNRNPUL2		2926.29	2.19	1	30.9	26.3	37.9	23.6	76.2	36.6	1.43428	0.442629
KGDRSPEPGQTWTR	Q09666	Neuroblast differentiation-associated protein AHNAK	AHNAK	Q09666 1×Phospho [S93(100)]	2153.09	5.55	4	265.6	583.3	582.4	540.1	705.3	806.3	1.43345	0.189994
KLSPIIEDSR	O60566	Mitotic checkpoint serine/threonine-protein kinase BUB1 beta	BUB1B	O60566 1×Phospho [S670(100)]	1695.94	2.98	2	151.5	181.4	184.4	131.2	310.3	299.8	1.43302	0.27418
TLSPEFNER	Q9BSJ8	Extended synaptotagmin-1	ESYT1	Q9BSJ8 1×Phospho [S1034(100)]	1401.66	2.64	1	102.1	81.9	106.3	94.8	187.9	132.9	1.43162	0.210756
IQFKPDDGISPER	Q96I24	Far upstream element-binding protein 3	FUBP3	Q96I24 1×Phospho [S296(100)]	2040.06	2.07	1	91.8	94.9	102.3	103.2	159.7	150.2	1.42941	0.0801163
SEVQQPVHPKPLSPDSR	Q9UHB6	LIM domain and actin-binding protein 1	LIMA1	Q9UHB6 1×Phospho [S362(100)]	2439.28	5.74	2	294.8	345.2	360.8	261.4	658.7	508.7	1.42766	0.291568
HGSGPPSSGGGLYR	Q9HC52	Chromobox protein homolog 8	CBX8	Q9HC52 1×Phospho [S311(100)]	1637.76	3.55	1	70.4	90.9	64	75.4	128.3	117.8	1.42699	0.150998
IPCKSPPPELTDTATSTKR	P46013	Proliferation marker protein Ki-67	MKI67	P46013 1×Phospho [S2588(100)]	2866.54	4.71	1	135.5	84	57.4	75	155.6	164.5	1.42687	0.341706
SSPVNRPSSATNK	Q96L91	E1A-binding protein p400	EP400	Q96L91 1×Phospho [S722(100)]	1882.98	2.34	1	79.9	112.8	119	76	219	149.4	1.42573	0.362075
AVAGVMITASHNR	Q6PCE3	Glucose 1,6-bisphosphate synthase	PGM2L1	Q6PCE3 1×Phospho [S175(100)]	1651.82	4.42	1	82.8	86.2	100.4	93.5	175.1	115.1	1.42428	0.202155
AGGPATPLSPTR	Q03252	Lamin-B2	LMNB2	Q03252 1×Phospho [S37(100)]	1433.74	3.14	2	110.8	123.8	117.6	88.9	217.5	195	1.42362	0.279883
NRGPSPEPLK	Q92674	Centromere protein I	CENPI	Q92674 1×Phospho [S284(100)]	1632.89	1.94	1	157.3	159.5	141.1	195.3	222.8	233.3	1.42258	0.00714389
YGLQDSDEEEEEHPSK	P52948	Nuclear pore complex protein Nup98-Nup96	NUP98	P52948 1×Phospho [S888(100)]	2430.08	5.2	2	134.7	171.2	160.4	113.5	318.7	231	1.42226	0.338447
TFSLTEVR	O95239	Chromosome-associated kinesin KIF4A	KIF4A	O95239 1×Phospho [S801(100)]	1261.64	1.8	1	79.5	75.7	64	76.5	112.8	122.4	1.42199	0.104535
IAQVSPGPR	Q9NQS7	Inner centromere protein	INCENP	Q9NQS7 1×Phospho [S263(100)]	1233.66	1.99	1	168.4	180.5	167.7	132.5	304.2	297.5	1.42122	0.267126
SSTPLPTISSSAENTR	P42167; P42166	Lamina-associated polypeptide 2, isoforms beta/gamma	TMPO	P42167 1×Phospho [T160(99)]; P42166 1×Phospho [T160(99)]	1956.95	2.92	1	54.4	49.9	55.5	109.1	61.4	56.4	1.4199	0.255842
IPCKSPPPELTDTATSTK	P46013	Proliferation marker protein Ki-67	MKI67	P46013 1×Phospho [S2588(100)]	2710.43	3.24	1	84	92	89.4	69	175.1	132.7	1.41974	0.296067
KAPSSPPPPPPPLR	Q13796	Protein Shroom2	SHROOM2	Q13796 1×Phospho [S313(100)]	1976.11	3.05	1	55.2	65.1	73.9	65.6	104.7	105.4	1.41967	0.128629
GKTPEEIRK	P63208	S-phase kinase-associated protein 1	SKP1	P63208 1×Phospho [T131(100)]	1825.06	2.21	3	203.4	201.3	175.5	157.3	359.2	306.3	1.41813	0.256283
AAIPPPVYEEQDRPRSPTGPSNSFLANMGGTVAHK	Q96I25	Splicing factor 45	RBM17	Q96I25 1×Phospho [S222(100)]	4230.12	7.98	2	204.7	221.1	245.3	95.7	423.2	432.3	1.41737	0.4489
QGSGRESPSLASR	Q8WWM7	Ataxin-2-like protein	ATXN2L	Q8WWM7 1×Phospho [S339(100)]	1640.8	3.04	3	69.2	45.7	53.9	91.9	71.8	75.5	1.41706	0.0641959
LFPSPGLPTRTSPVR	Q8IY17	Neuropathy target esterase	PNPLA6	Q8IY17 1×Phospho [S362(99.1)]	1934.05	3.43	1	49.8	52.7	69.6	66.4	102.1	75.3	1.41662	0.1257
LRASESPVHRR	Q8IY26	Phospholipid phosphatase 6	PLPP6	Q8IY26 1×Phospho [S63(99.5)]	1616.86	2.64	1	59.3	79.5	74.6	59.5	130.3	112.5	1.41659	0.251342
RASDSLSARPSVRPLLLR	Q8NB49	Phospholipid-transporting ATPase IG	ATP11C	Q8NB49 1×Phospho [S1108(100)]	2303.29	4.41	1	92.2	101	83	81	152.4	157.8	1.41636	0.204148
FPPEDFRHSPEDFRRPR	Q8IXT5	RNA-binding protein 12B	RBM12B	Q8IXT5 1×Phospho [S575(100)]	2494.2	3.25	1	40.8	38.5	33.4	60	50.6	49	1.41615	0.0184229
ASSKTSPHWK	Q9BRD0	BUD13 homolog	BUD13		1896.03	1.93	1	62.2	80.5	71.5	146.6	64	92.6	1.4155	0.297443
LLLERPSPIRDRR	Q96T37	RNA-binding protein 15	RBM15	Q96T37 1×Phospho [S700(100)]	1930.09	3.47	1	123.1	127.5	132	237.9	106.2	196.7	1.41349	0.247533
KPSGLNGEASKSQEMVHLVNK	P16070	CD44 antigen	CD44	P16070 1×Phospho [S706(99.4)]	3265.78	3.11	2	156.9	145.7	177.6	149	325.7	203.8	1.41295	0.280759
LSLEGDHSTPPSAYGSVK	P07355	Annexin A2	ANXA2	P07355 1×Phospho [S18(99.6)]	2383.19	4.69	1	155.7	143.2	148.9	115.9	271.1	245.5	1.41246	0.270374
EGEEPTVYSDEEEPKDESAR	O00264	Membrane-associated progesterone receptor component 1	PGRMC1	O00264 1×Phospho [S181(100)]	2834.27	6.43	3	593	608	715.5	434.4	1444.5	828	1.41242	0.424386
VSPAHRSPTVLCQK	Q5VUA4	Zinc finger protein 318	ZNF318	Q5VUA4 2×Phospho [S2030(100); S2035(100)]	2198.1	2.41	1	60.1	80.3	88.2	66.6	151.2	105	1.41207	0.29125
GFSDSGGGPPAK	Q9H307	Pinin	PNN	Q9H307 1×Phospho [S66(100)]	1614.79	2.39	1	132.6	124	102.3	85.8	215.2	203.8	1.40652	0.314677
HVTLPSSPR	Q5T4S7	E3 ubiquitin-protein ligase UBR4	UBR4		1302.68	3.33	2	163.1	197.1	191	214.9	271.6	288	1.40512	0.0384452
KLNLTLSPAK	Q9UKL3	CASP8-associated protein 2	CASP8AP2	Q9UKL3 1×Phospho [S567(100)]	1852.13	4.48	1	188.6	147.6	149.1	199.5	250.4	231.8	1.4047	0.0308475
KVLSPTAAKPSPFEGK	Q96QC0	Serine/threonine-protein phosphatase 1 regulatory subunit 10	PPP1R10	Q96QC0 1×Phospho [S313(100)]	2653.55	4.43	2	299.8	353.3	346.7	222.8	648	533.1	1.40418	0.352358
VPKSPEHSAEPIR	Q9ULH0	Kinase D-interacting substrate of 220 kDa	KIDINS220	Q9ULH0 1×Phospho [S1555(100)]	1985.06	3.5	1	83.6	114.5	108	78	214.6	136.9	1.40314	0.368934
DRTPPLLYR	Q96T37	RNA-binding protein 15	RBM15	Q96T37 1×Phospho [T568(100)]	1439.76	3.36	1	114.1	116.2	122.8	209.5	135.2	149.8	1.40045	0.10843
QVHPDTGISSK	Q16778; Q5QNW6; Q8N257	Histone H2B type 2-E	HIST2H2BE	Q16778 1×Phospho [S56(100)]; Q5QNW6 1×Phospho [S56(100)]; Q8N257 1×Phospho [S56(100)]	1706.89	4.52	2	183.7	158.1	196.2	205.5	304.5	243.2	1.4	0.0813459
DGKFSPIQEK	O43683	Mitotic checkpoint serine/threonine-protein kinase BUB1	BUB1	O43683 1×Phospho [S655(100)]	1916.05	1.79	1	64.2	74.1	76.2	70	118.9	111.3	1.39953	0.141736
ESVPEFPLSPPK	P16949	Stathmin	STMN1	P16949 1×Phospho [S38(100)]	1864.99	2.68	1	20.2	21	29.9	29.2	39.8	30.5	1.39944	0.106566
NSESESNKVAAETQSPSLFGSTK	Q9UKX7	Nuclear pore complex protein Nup50	NUP50		3165.59	1.92	1	35.8	32.8	37.9	23.4	55.8	69.8	1.39906	0.363283
IIPTLEEGLQLPSPTATSQLPLESDAVECLNYQHYK	P61978	Heterogeneous nuclear ribonucleoprotein K	HNRNPK		4593.32	8.57	4	179.9	113.7	133.6	74.8	293.7	229.1	1.39888	0.449502
EREDSGDAEAHAFK	Q9NPI1	Bromodomain-containing protein 7	BRD7	Q9NPI1 1×Phospho [S279(100)]	2099.98	4.98	2	203.8	242.3	260.4	243.4	419.7	324.6	1.39802	0.155301
DRTPPHLLYSDRDR	Q8NDT2	Putative RNA-binding protein 15B	RBM15B	Q8NDT2 1×Phospho [T532(100)]	2050.01	4.72	1	46.1	52.4	47.7	59.6	76.5	68.2	1.3974	0.0208115
EGSPGSQQHPPSQK	Q13796	Protein Shroom2	SHROOM2	Q13796 1×Phospho [S974(100)]	2001.98	3.94	1	29.6	35.9	35.3	37.9	46	56.8	1.39583	0.0846995
KLTPSAGK	P46013	Proliferation marker protein Ki-67	MKI67	P46013 1×Phospho [T1167(100)]; 1×Phospho [T1897(100)]	1568.94	2.8	1	251.2	274.8	188.2	163.7	478.7	353.6	1.39457	0.379425
AHFNAMFQPSSPTR	Q8WUA4	General transcription factor 3C polypeptide 2	GTF3C2		1899.88	3.33	1	51.9	41.6	45.4	75.3	55.3	63.1	1.39453	0.0493919
LEQNGSPLGR	Q01826	DNA-binding protein SATB1	SATB1	Q01826 1×Phospho [S38(100)]	1379.69	2.45	1	91	119.9	99.3	105.2	189.3	137.6	1.39297	0.192485
TGSSPPIVSLDK	Q9BXA9	Sal-like protein 3	SALL3	Q9BXA9 1×Phospho [S1268(100)]	1738.94	2.23	1	116.1	112.3	116	76.3	179.4	224	1.39286	0.360913
SSDQPLTVPVSPK	Q9ULW0	Targeting protein for Xklp2	TPX2	Q9ULW0 1×Phospho [S738(100)]	1893.01	3.8	2	152.8	131	138.1	97.6	250.7	239	1.39204	0.328774
HSPEEDFRQSPQEHFR	Q8IXT5	RNA-binding protein 12B	RBM12B	Q8IXT5 1×Phospho [S718(100)]	2335.05	5.88	1	77.4	79.1	82.6	67.7	154.7	109.8	1.38938	0.28503
VQAYEEPSVASSPNGK	Q99575	Ribonucleases P/MRP protein subunit POP1	POP1	Q99575 1×Phospho [S730(99.2)]	2201.09	3.41	1	128.1	138.6	149.4	192.1	203.3	182.6	1.38909	0.00326241
EDSGTFSLGK	O75569	Interferon-inducible double-stranded RNA-dependent protein kinase activator A	PRKRA	O75569 1×Phospho [S18(100)]	1578.78	2.95	1	136.7	153.8	178.5	151.3	276.3	223.4	1.38806	0.187487
VVIKLSPQACSFTK	Q5VUA4	Zinc finger protein 318	ZNF318	Q5VUA4 1×Phospho [S1856(100)]	2345.33	4.01	2	409.3	375.8	394.2	301.2	734.3	600.6	1.38735	0.301316
KPLPDHVSIVEPKDEILPTTPISEQK	P23396	40S ribosomal protein S3	RPS3	P23396 1×Phospho [T221(100)]	3907.2	6.64	1	179.5	178.2	251.9	110.7	392.9	341.8	1.38681	0.432545
DSSKDLPSPDSR	Q9UGU0	Transcription factor 20	TCF20	Q9UGU0 1×Phospho [S1322(100)]	1841.9	2.39	1	134.2	146.5	136.7	127.5	242	208.5	1.38476	0.192512
GILRTPDTIR	Q00610	Clathrin heavy chain 1	CLTC	Q00610 1×Phospho [T394(100)]	1450.8	2.88	2	176.7	200.6	192.9	198.4	325.7	264.8	1.38355	0.12328
IDSPGFKPASQQK	Q07157	Tight junction protein ZO-1	TJP1	Q07157 1×Phospho [S912(100)]	2170.19	3	1	154.8	129.9	124.2	122	229.5	214.1	1.38322	0.208322
DSYVGDEAQSKR	P60709; P68133	Actin, cytoplasmic 1	ACTB	P60709 1×Phospho [S60(100)]; P68133 1×Phospho [S62(100)]	1892.92	3.18	1	58.1	77.8	74.1	68.5	117.2	104.3	1.38095	0.166142
LPSGSGAASPTGSAVDIR	Q09666	Neuroblast differentiation-associated protein AHNAK	AHNAK	Q09666 1×Phospho [S216(100)]	1951.97	5.19	2	99.2	115.6	108	75.3	237	133.4	1.38073	0.437321
RLEISPDSSPER	Q99959	Plakophilin-2	PKP2	Q99959 1×Phospho [S155(99.8)]	1694.83	4.9	2	114.5	151	117.4	150.7	200.4	177.3	1.37999	0.0589665
TKPPRPDSPATTPNISVK	P32519	ETS-related transcription factor Elf-1	ELF1	P32519 1×Phospho [S187(100)]	2673.49	4.07	1	72.9	71.6	71.7	61.1	125.9	111.3	1.37974	0.235713
RREEGPPPPSPDGASSDAEPEPPSGR	Q9NTJ3	Structural maintenance of chromosomes protein 4	SMC4	Q9NTJ3 1×Phospho [S22(100)]	2980.36	5.68	2	24.7	32.8	35	31.6	47.7	48.2	1.37838	0.137102
SGVSLAALKK	P10412; P16403	Histone H1.4	HIST1H1E	P10412 1×Phospho [S58(100)]; P16403 1×Phospho [S58(100)]	1741.06	2.99	1	115.7	119.5	116	133.1	185	165.8	1.37785	0.0436682
FCSNSGRLSGPAELR	Q96PC5	Melanoma inhibitory activity protein 2	MIA2	Q96PC5 1×Phospho [S1243(100)]	1959.93	3.12	1	56.8	57.8	77.2	64.4	103.2	96.6	1.37748	0.152982
KSPSDTEGLVK	O95297	Myelin protein zero-like protein 1	MPZL1	O95297 1×Phospho [S219(100)]	1928.07	3.19	1	77.8	85.9	91.5	81.7	151.8	118	1.37735	0.194649
IACKSPQPDPVDTPASTK	P46013	Proliferation marker protein Ki-67	MKI67	P46013 1×Phospho [S2344(100)]	2679.4	3.66	1	135.5	147.7	102.6	74.6	249.2	207.4	1.37688	0.422774
SLSSSPVKK	Q9H3Q1	Cdc42 effector protein 4	CDC42EP4		1700	1.62	1	178.3	150.1	179.2	191.9	274.8	231.6	1.37569	0.0692222
KNEKAEENTDQASPQEDYAGFER	Q9NU22	Midasin	MDN1	Q9NU22 1×Phospho [S4538(100)]	3423.63	5.83	1	120.2	132.5	128.2	83.8	244	195.2	1.37306	0.375513
LRLCDDGPQLPTSPR	O60504	Vinexin	SORBS3		2034	2.83	1	63.4	59.5	75.7	73.5	97.7	101.4	1.37261	0.0695341
FLESPSR	Q9ULM3	YEATS domain-containing protein 2	YEATS2	Q9ULM3 1×Phospho [S118(100)]	1144.56	1.99	1	137.1	116.4	115.7	171.7	175.1	159.9	1.37243	0.00547333
KGSPTPGFSTR	Q6ZRV2	Protein FAM83H	FAM83H		1672.88	3.38	1	175	189.5	191.2	175.2	308	278.1	1.36998	0.166254
LAIQGPEDSPSR	Q15773	Myeloid leukemia factor 2	MLF2		1578.77	3.13	2	161.8	183.8	214	274.6	231.2	260.6	1.36955	0.0253637
GSRPPLILQSQSLPCSSPR	Q6KC79	Nipped-B-like protein	NIPBL		2389.23	5.99	1	95.9	105.8	137.1	107.8	197.2	158.8	1.36895	0.220406
AELGRAPSPAK	P52952	Homeobox protein Nkx-2.5	NKX2-5	P52952 1×Phospho [S78(100)]	1634.9	2.86	1	211.2	212.5	180.2	194.8	295.2	336.6	1.36877	0.162372
AGGPTTPLSPTR	P20700	Lamin-B1	LMNB1	P20700 1×Phospho [S23(100)]	1463.75	3.4	2	388.7	361	347.4	282.7	698.9	519.8	1.36852	0.328299
LKISLGK	P46013	Proliferation marker protein Ki-67	MKI67	P46013 1×Phospho [S2002(100)]	1525.97	2.59	1	359.9	248.4	172.2	175.1	496.2	396.3	1.36784	0.431133
NWTEDMEGGISSPVKK	P08651	Nuclear factor 1 C-type	NFIC	P08651 1×Phospho [S323(99.4)]	2561.29	2.93	1	33.8	29.7	44.2	59.9	42.8	44.6	1.36769	0.12961
LLLERPSPIRDR	Q96T37	RNA-binding protein 15	RBM15	Q96T37 1×Phospho [S700(100)]	1773.99	3.72	3	334.4	349.1	296.1	261.8	595.3	482.2	1.36719	0.293293
SGSPDVKGPPPVK	Q9UPW6	DNA-binding protein SATB2	SATB2	Q9UPW6 1×Phospho [S20(100)]	2032.14	3.82	3	459.5	531.6	466.4	399.6	782.3	810.1	1.36672	0.255659
RKHSPSPPPPTPTESR	Q92922	SWI/SNF complex subunit SMARCC1	SMARCC1	Q92922 2×Phospho [S328(100); S330(100)]	2389.18	5.1	1	42.4	52.8	46.8	78.3	53.5	62.1	1.36549	0.0928464
QNGSNDSDRYSDNEEDSKIELK	P42167	Lamina-associated polypeptide 2, isoforms beta/gamma	TMPO	P42167 1×Phospho [S184(100)]	3310.57	4.66	2	515.1	737.3	708.2	342.5	1405	927.3	1.36428	0.491917
RIPSIVSSPLNSPLDR	P49790	Nuclear pore complex protein Nup153	NUP153		2060.11	3.17	1	45.7	44.6	37.4	60.2	53.5	60.4	1.36335	0.0109845
GPALTPIRDEEWGGHSPRSPR	Q86X29	Lipolysis-stimulated lipoprotein receptor	LSR	Q86X29 1×Phospho [S467(100)]	2624.29	5.1	1	39.5	91.5	82.3	72.5	107	111.1	1.3624	0.270391
AYSSFGGGRGSR	Q15056	Eukaryotic translation initiation factor 4H	EIF4H	Q15056 1×Phospho [S21(100)]	1510.7	3.2	1	205.9	150.2	159	227.6	226.3	247.6	1.36187	0.0288773
HLDRSPESDRPR	Q96T37	RNA-binding protein 15	RBM15	Q96T37 1×Phospho [S656(100)]	1773.86	5.66	4	464.1	557.5	458.4	329.9	903.6	781.7	1.36162	0.37157
RPESPSEISPIK	Q7Z5K2	Wings apart-like protein homolog	WAPL	Q7Z5K2 1×Phospho [S221(100)]	1878.01	4.71	2	186.5	230.7	248.9	158.5	441.8	306.1	1.36076	0.393674
LMLSTSEYSQSPK	Q12888	TP53-binding protein 1	TP53BP1	Q12888 1×Phospho [S525(100)]	2025	3.05	1	62.2	60.4	56.7	102	65.4	76.2	1.35862	0.122603
AALSEEELEKK	Q04637	Eukaryotic translation initiation factor 4 gamma 1	EIF4G1	Q04637 1×Phospho [S1238(100)]	2014.11	1.49	1	60.5	48.9	56.9	53.6	85.8	86.5	1.35839	0.1558
AAGGAPSPPPPVR	Q4KMP7	TBC1 domain family member 10B	TBC1D10B	Q4KMP7 1×Phospho [S678(100)]	1482.77	3.25	1	72.1	76	73.2	123.7	78.2	98.7	1.35834	0.115927
EEDEPEERSGDETPGSEVPGDKAAEEQGDDQDSEK	Q1KMD3	Heterogeneous nuclear ribonucleoprotein U-like protein 2	HNRNPUL2		4558	3.06	1	14.8	26.3	43	18.7	55	40.4	1.35672	0.495472
IAISPLKSPNK	Q6MZP7	Protein lin-54 homolog	LIN54	Q6MZP7 1×Phospho [S310(100)]	1935.16	2.4	1	95.5	77.1	103.5	83.5	156.2	134.8	1.35639	0.226034
TISQEFLTPGKLEINFEELLK	Q0ZGT2	Nexilin	NEXN	Q0ZGT2 1×Phospho [S365(100)]	3216.78	4.45	3	159.4	112.2	163.7	73.8	315.3	201.1	1.35585	0.511133
FGSPKKDVDEYER	Q96T58	Msx2-interacting protein	SPEN	Q96T58 1×Phospho [S1194(100)]	2337.21	2.92	2	268.9	280.6	284.4	228.8	517.4	384.3	1.35568	0.302081
QLVAGNSPK	Q96EU6	Ribosomal RNA processing protein 36 homolog	RRP36	Q96EU6 1×Phospho [S73(100)]	1451.8	3.25	2	191.5	211.7	202.3	227.6	307.1	285.9	1.35524	0.0428294
IILDLISESPIKGR	P61978	Heterogeneous nuclear ribonucleoprotein K	HNRNPK	P61978 1×Phospho [S216(100)]	2092.22	3.9	3	257.4	195.3	191.7	139.3	418.5	315.5	1.35521	0.416394
MDSFDEDLARPSGLLAQER	Q9Y2W1	Thyroid hormone receptor-associated protein 3	THRAP3	Q9Y2W1 1×Phospho [S575(100)]	2475.14	2.28	1	177.9	127.5	83.3	82.2	247.2	196.9	1.354	0.458404
GPPQSPVFEGVYNNSR	Q8WWM7	Ataxin-2-like protein	ATXN2L	Q8WWM7 1×Phospho [S111(100)]	2056.97	1.91	1	54.4	58.4	47.7	41.6	92.2	83.5	1.35389	0.30033
SATREPPYRVPR	P43243	Matrin-3	MATR3		1737.9	3.04	1	151.1	199	211	129.9	369.6	259.6	1.35288	0.409098
GHLSEGLVTK	Q16659	Mitogen-activated protein kinase 6	MAPK6	Q16659 1×Phospho [S189(100)]	1578.87	3.09	1	91.4	80	86.8	94.4	124.8	130	1.35244	0.058906
YSPSQNSPIHHIPSRR	Q9NYF8	Bcl-2-associated transcription factor 1	BCLAF1	Q9NYF8 2×Phospho [S285(99.4); S290(99.4)]	2265.05	2.97	2	119	133.1	120.9	185.7	167.8	150.8	1.35201	0.0164262
RDSLTGSSDLYKR	Q14671	Pumilio homolog 1	PUM1	Q14671 1×Phospho [S709(100)]	2036.06	1.66	1	53.1	75.3	46.1	58.7	92.8	84.4	1.35186	0.20453
SSQFGSLEF	Q8NHZ8	Anaphase-promoting complex subunit CDC26	CDC26	Q8NHZ8 1×Phospho [S82(100)]	1310.59	1.63	1	22.6	20.8	24.9	35.2	27.6	29.5	1.35139	0.0359148
LRLSPSPTSQR	P02545	Prelamin-A/C	LMNA	P02545 1×Phospho [S390(100)]	1550.83	2.94	2	207.9	201.6	204.9	176.9	342	310.1	1.34928	0.230301
FVSRPPTPK	Q15652	Probable JmjC domain-containing histone demethylation protein 2C	JMJD1C	Q15652 1×Phospho [T505(100)]	1566.88	2.37	1	213.3	215.2	196.2	267.1	305.7	269.7	1.34865	0.00632211
KLEPGGFGEKPVRPGGGDTSPR	Q5JSZ5	Protein PRRC2B	PRRC2B		3005.62	3.15	1	86.9	114.5	135.2	64.9	240.5	148.5	1.34848	0.4986
GIVVYTGDR	P05023	Sodium/potassium-transporting ATPase subunit alpha-1	ATP1A1	P05023 1×Phospho [Y260(99.6)]	1288.65	2.01	1	52.7	50	55.5	65.8	63.4	84.1	1.34829	0.0524249
RSPQQTVPYVVPLSPKLPK	Q9UQR0	Sex comb on midleg-like protein 2	SCML2	Q9UQR0 1×Phospho [S511(100)]	2901.69	4.93	1	96.8	96.5	104	171.3	80.3	149.1	1.3478	0.27839
QAASPLEPK	Q14980	Nuclear mitotic apparatus protein 1	NUMA1	Q14980 1×Phospho [S271(100)]	1478.8	2.42	1	86.1	102.8	104.4	86.6	172.2	136.3	1.34708	0.254039
GYYSPGIVSTR	Q12789	General transcription factor 3C polypeptide 1	GTF3C1	Q12789 1×Phospho [S1653(100)]	1508.73	1.92	1	107.5	97.4	100.4	95.3	166.9	148.7	1.34589	0.179991
TASETRSEGSEYEEIPK	P48634	Protein PRRC2A	PRRC2A		2451.17	2.15	1	24.3	29.2	26.6	34.6	34.3	38.9	1.34582	0.010827
GKTPEEIR	P63208	S-phase kinase-associated protein 1	SKP1	P63208 1×Phospho [T131(100)]	1467.8	1.8	1	79.9	87.2	80.7	59.2	158.5	115.7	1.34544	0.378624
SATTTGSPGTEK	Q6GYQ0	Ral GTPase-activating protein subunit alpha-1	RALGAPA1	Q6GYQ0 1×Phospho [S740(99.7)]	1674.84	2.98	2	104.6	126.3	129.1	263.2	106.7	114.4	1.34528	0.466324
NGSTAVAESVASPQK	Q12888	TP53-binding protein 1	TP53BP1	Q12888 1×Phospho [S1028(100)]	1984.02	3.54	1	37.9	54.5	49.9	56.9	74.7	59.7	1.34434	0.0924524
SLSDSESDDSK	Q13185	Chromobox protein homolog 3	CBX3	Q13185 1×Phospho [S95(100)]	1707.77	3.21	3	361.5	387.3	461.3	271.7	814.3	540.2	1.34386	0.433507
ADSGPTQPPLSLSPAPETK	O15027	Protein transport protein Sec16A	SEC16A	O15027 1×Phospho [S2083(100)]	2431.25	4.26	1	96.8	88.1	79.7	80.2	148.9	126.4	1.34354	0.219193
LLSKDDTSPPKDK	Q5T5U3	Rho GTPase-activating protein 21	ARHGAP21		2440.39	2.06	1	61.4	100	100.9	74.6	157	120.7	1.34312	0.331411
DNTFFRESPVGRK	Q8NEY8	Periphilin-1	PPHLN1	Q8NEY8 1×Phospho [S133(100)]	2091.08	4.28	2	269.7	286.8	243.7	308.2	372.6	392.1	1.34079	0.0324466
SASQSSLDKLDQELKEQQK	O60271	C-Jun-amino-terminal kinase-interacting protein 4	SPAG9	O60271 1×Phospho [S733(99.5)]	3158.71	5.11	2	463.3	467.3	733.4	458.4	984.2	787.6	1.34026	0.347642
MSSPEDDSDTKR	Q15424	Scaffold attachment factor B1	SAFB	Q15424 1×Phospho [S384(99.5)]	1921.86	2.68	1	81.5	112.3	107.5	93.7	180.9	129.2	1.34019	0.275383
ASPPPQGPLPGPPGALHR	Q96G74	OTU domain-containing protein 5	OTUD5	Q96G74 1×Phospho [S64(100)]	2055.07	4.5	1	52.3	53.4	47.7	57	76.8	71.5	1.33833	0.0486184
RLSTSPDVIQGHQPR	Q9Y385	Ubiquitin-conjugating enzyme E2 J1	UBE2J1	Q9Y385 1×Phospho [S266(100)]	2000.03	5.77	2	121.5	110.1	103.3	133.1	159.7	155.2	1.33771	0.0182623
VNGDASPAAAESGAK	P29966	Myristoylated alanine-rich C-kinase substrate	MARCKS	P29966 1×Phospho [S46(100)]	1882.93	4.11	1	51.9	58.6	56.9	39.7	120.7	63.5	1.33751	0.478538
SKSPSPLKNK	O94913	Pre-mRNA cleavage complex 2 protein Pcf11	PCF11	O94913 2×Phospho [S370(99.6); S372(100)]	2162.22	2.89	2	230.2	272	243.9	211.1	425.5	360.8	1.33682	0.26494
AHSEKDQPPFGDSDDSVEADKSSPGIHLER	Q14676	Mediator of DNA damage checkpoint protein 1	MDC1	Q14676 1×Phospho [S498(99)]	4017.94	5.89	1	66.3	112.6	87	60.8	138.1	156.3	1.33584	0.407481
RPLEEDFRRSPTEDFR	Q8IXT5	RNA-binding protein 12B	RBM12B	Q8IXT5 1×Phospho [S638(99.5)]	2359.14	4.48	2	201.4	229.3	238.7	175.9	380.7	337.6	1.33582	0.302278
YSPPRDDDKVDNQAK	Q14669	E3 ubiquitin-protein ligase TRIP12	TRIP12	Q14669 1×Phospho [S1016(100)]	2515.28	2.39	1	92.2	119	123.5	73.3	229.5	144.1	1.33523	0.463632
ISSKSPGHMVILDQTK	Q9NWH9	SAFB-like transcription modulator	SLTM		2508.39	5.04	2	38.7	52	34.3	33.7	57	76.2	1.3352	0.355811
CTTREDSPKCK	Q13642	Four and a half LIM domains protein 1	FHL1	Q13642 1×Phospho [S98(100)]	2149.07	1.6	1	53.1	49.2	42.8	29.2	68.1	96.3	1.33425	0.457566
TVFSPTLPAAR	Q7Z2W4	Zinc finger CCCH-type antiviral protein 1	ZC3HAV1	Q7Z2W4 1×Phospho [S378(100)]	1468.78	2.91	1	100.5	107.2	80.9	80.3	165.2	139.5	1.33403	0.289585
NGTKSPEAATPVGK	Q5VWN6	Protein TASOR 2	TASOR2	Q5VWN6 1×Phospho [S685(100)]	2124.17	3.22	1	151.9	163.3	143.2	109.1	262	240	1.33312	0.349435
DAHLSPK	O60503	Adenylate cyclase type 9	ADCY9	O60503 1×Phospho [S1307(100)]	1305.7	2.85	1	171.3	179.7	170.8	168.7	275.7	250.8	1.33231	0.149519
SESPPAELPSLR	Q14669	E3 ubiquitin-protein ligase TRIP12	TRIP12	Q14669 1×Phospho [S312(100)]	1591.79	2.39	1	93.9	91.3	86.1	117.2	105.9	138.2	1.33174	0.0368964
GSSTPTKGIENK	O60271	C-Jun-amino-terminal kinase-interacting protein 4	SPAG9		1986.09	1.1	1	91	95.2	95	87.3	132.9	154.2	1.33144	0.191361
TQPDGTSVPGEPASPISQR	Q14980	Nuclear mitotic apparatus protein 1	NUMA1	Q14980 1×Phospho [S1757(100)]	2233.07	5.37	2	107.1	115.1	107.7	79.1	207.1	152.7	1.3304	0.383764
EKEISDDEAEEEK	P08238	Heat shock protein HSP 90-beta	HSP90AB1	P08238 1×Phospho [S226(100)]	2318.13	5.02	1	196.4	148	176.9	125.4	267.3	300.8	1.33033	0.359981
GEQVSQNGLPAEQGSPR	Q01082	Spectrin beta chain, non-erythrocytic 1	SPTBN1	Q01082 1×Phospho [S2138(100)]	2062.98	2.06	1	22.6	35.6	31.3	44.1	32.6	42.3	1.32961	0.133374
SLSPGGAALGYR	Q96T37	RNA-binding protein 15	RBM15	Q96T37 1×Phospho [S294(100)]	1457.74	3.93	2	196	175.4	177.8	138.5	305.4	286.3	1.32957	0.319626
DPAQPMSPGEATQSGARPADR	Q9BQG0	Myb-binding protein 1A	MYBBP1A	Q9BQG0 1×Phospho [S11(98.3)]	2448.12	4.09	1	86.5	80.5	75.3	42.9	142.2	136.9	1.32893	0.458479
TNLSGRQSPSFK	Q6IN85	Serine/threonine-protein phosphatase 4 regulatory subunit 3A	PPP4R3A	Q6IN85 1×Phospho [S741(100)]	1859.98	2.06	1	102.5	100.7	81.1	83.8	134.4	159.5	1.32853	0.252316
KATQASQEY	P16104	Histone H2AX	H2AFX	P16104 1×Phospho [S140(100)]	1563.78	2.91	2	383.4	329.5	279.2	262.7	584.6	470.2	1.32799	0.334345
LRPVSPEEIRR	Q08AE8	Protein spire homolog 1	SPIRE1	Q08AE8 1×Phospho [S387(100)]	1660.91	2.5	1	145.8	154.9	136.4	137.6	247.2	195.6	1.32784	0.211004
TAELSPK	Q86UP3	Zinc finger homeobox protein 4	ZFHX4	Q86UP3 1×Phospho [S2718(100)]	1283.7	2.04	1	122.7	132.5	136.2	131	205	183.6	1.32754	0.128469
YHGHSMSDPGVSYR	P08559	Pyruvate dehydrogenase E1 component subunit alpha, somatic form, mitochondrial	PDHA1	P08559 1×Phospho [S293(100)]	1901.82	3.89	2	172.9	194.5	160.4	151.7	306.5	241.7	1.32607	0.280177
EAPAEGEAAEPGSPTAAEGEAASAASSTSSPK	P29966	Myristoylated alanine-rich C-kinase substrate	MARCKS		3453.59	5.28	1	77.8	84.8	84.2	49	169	109.2	1.32577	0.483173
SPGSPVGEGTGSPPK	P35611	Alpha-adducin	ADD1	P35611 1×Phospho [S358(100)]	1891.96	5.35	2	74.5	86.8	102.1	88.5	132	128.5	1.32498	0.150568
LGLPLLTDCAQPSRPHGSPSR	P55199	RNA polymerase II elongation factor ELL	ELL		2568.3	3.54	2	29.6	19.3	21.6	26.2	30.5	36.6	1.3234	0.154901
LQADPKPISPQQK	O75128	Protein cordon-bleu	COBL	O75128 1×Phospho [S815(100)]	2217.26	2.85	1	136.7	150.1	147.5	176.2	216.7	181.3	1.32213	0.0252295
IPGTPGAGGRLSPENNQVLTK	Q16514	Transcription initiation factor TFIID subunit 12	TAF12	Q16514 1×Phospho [S51(100)]	2644.42	4.42	2	235.1	248.6	293.8	170.9	475.8	381.2	1.32206	0.41483
SSSPAGETEGDREPQARPGEGTAPLPPPGQK	Q9BTC0	Death-inducer obliterator 1	DIDO1	Q9BTC0 1×Phospho [S1714(98.6)]	3638.79	4.19	1	80.7	110.6	100.7	53.5	182.6	149.8	1.32158	0.474835
KLPPPPGSPLGHSPTASPPPTAR	O95785	Protein Wiz	WIZ	O95785 1×Phospho [S1146(99.5)]	2797.52	5.38	1	50.6	49.2	56.9	33	79.7	94.2	1.32036	0.419525
QVAEQGGDLSPAANR	O94804	Serine/threonine-protein kinase 10	STK10	O94804 1×Phospho [S438(100)]	1821.87	3.6	1	72.5	70.5	61.2	68.3	119.8	81.4	1.31978	0.241375
MRDAGDPSPPNK	Q9BTA9	WW domain-containing adapter protein with coiled-coil	WAC	Q9BTA9 1×Phospho [S53(100)]	1822.89	2.09	1	61.4	65.4	58.6	59.8	79.4	105.4	1.31931	0.213533
VPAKLSPMK	P35658	Nuclear pore complex protein Nup214	NUP214	P35658 1×Phospho [S940(100)]	1754.03	1.54	1	140.8	104.2	170.3	153.5	254.5	139.9	1.31929	0.340554
LFIIRGSPQQIDHAK	Q92945	Far upstream element-binding protein 2	KHSRP	Q92945 1×Phospho [S480(100)]	2261.26	3.86	1	133.4	131.4	130.5	113.3	200.1	207.4	1.31748	0.238691
LSPSPSSR	P20700; Q03252	Lamin-B1	LMNB1	P20700 1×Phospho [S393(100)]; Q03252 1×Phospho [S407(100)]	1139.57	2.09	1	294	346.7	287.4	246.7	560.7	415	1.3171	0.349348
AGSPSRDVGPSLGLK	Q8TEW0	Partitioning defective 3 homolog	PARD3	Q8TEW0 1×Phospho [S873(100)]	1979.07	2.24	1	84.8	72.1	84.7	108.4	106.2	103.5	1.31664	0.00458654
AKSPVPKSPVEEK	P07197	Neurofilament medium polypeptide	NEFM	P07197 2×Phospho [S615(100); S620(100)]	2472.37	3.24	2	139.6	167.9	151.2	121.5	264.7	217.1	1.31524	0.324066
DTEEPLPVKESDQTLAALLSPK	P18583	Protein SON	SON	P18583 1×Phospho [S1697(100)]	3148.7	3.93	1	66.7	71.8	83.7	47.7	163.2	81	1.31368	0.539713
EGASGRPGSPK	Q15025	TNFAIP3-interacting protein 1	TNIP1	Q15025 1×Phospho [S266(100)]	1580.82	2.85	1	221.1	202.3	236.6	157.3	421.7	287.6	1.31303	0.421508
ATQCLVKSPEVK	O43379	WD repeat-containing protein 62	WDR62	O43379 1×Phospho [S1123(100)]	2127.19	2.92	1	144.1	154.4	152.4	149.1	215.2	227.6	1.31271	0.128288
TDSTSDGRPAWMR	Q14204	Cytoplasmic dynein 1 heavy chain 1	DYNC1H1	Q14204 1×Phospho [S4368(97.9)]	1788.79	2.3	1	58.5	56.1	64.9	75.4	70.7	88.8	1.30864	0.0374757
NWGAVVRSPEGTPQK	Q86WB0	Nuclear-interacting partner of ALK	ZC3HC1	Q86WB0 1×Phospho [S24(100)]	2164.13	3.34	1	95.9	139.3	135.5	118.5	191.9	174.4	1.3078	0.219142
SKESVPEFPLSPPK	P16949	Stathmin	STMN1	P16949 1×Phospho [S38(100)]	2309.28	5.62	2	211.7	187.4	188.4	180.6	331.8	255.8	1.30757	0.246099
SASPSVPGPTKPKPK	Q03164	Histone-lysine N-methyltransferase 2A	KMT2A	Q03164 1×Phospho [S3527(100)]	2474.46	2.96	1	84.8	104.7	87.5	66	162.3	133.8	1.30722	0.386809
VYTHEVVTLWYR	P06493	Cyclin-dependent kinase 1	CDK1	P06493 1×Phospho [T161(100)]	1874.94	3.28	1	22.6	21.9	35.3	26.1	46.2	32	1.30702	0.330851
RPDDVPLSLSPSKR	Q9UFC0	Leucine-rich repeat and WD repeat-containing protein 1	LRWD1	Q9UFC0 1×Phospho [S243(99.7)]	2105.15	4.29	2	177.9	195.7	199.7	148	357.4	243.8	1.30682	0.390116
AAPTRGSPTK	Q8IYH5	ZZ-type zinc finger-containing protein 3	ZZZ3	Q8IYH5 1×Phospho [S391(100)]	1523.83	1.67	1	97.2	106.7	124.4	61.5	223.6	143.7	1.30612	0.519297
SSSPIPLTPSK	Q8N5Y2	Male-specific lethal 3 homolog	MSL3	Q8N5Y2 1×Phospho [S400(99.6)]	1651.91	2.92	2	290.7	311.3	313.3	277.5	499.9	417.8	1.3058	0.226445
KAEAGAGSATEFQFR	P46783	40S ribosomal protein S10	RPS10	P46783 1×Phospho [S146(100)]	2108.06	4.1	1	105.8	108.3	112.7	117.8	143.4	165.3	1.30508	0.0747214
LNLTSPK	Q8IWZ3	Ankyrin repeat and KH domain-containing protein 1	ANKHD1	Q8IWZ3 1×Phospho [S1679(100)]	1310.75	2.05	1	142.9	126.8	140.7	129.1	201.5	204.5	1.30385	0.173841
TTTAAGSSHSRPGVPVEGSPGRNPGV	Q8NE01	Metal transporter CNNM3	CNNM3	Q8NE01 1×Phospho [S700(100)]	2784.36	4.97	1	37.9	39	36.5	32.3	64.6	50.9	1.30335	0.288984
FSPIQEKSPK	O43683	Mitotic checkpoint serine/threonine-protein kinase BUB1	BUB1	O43683 1×Phospho [S661(100)]	1928.09	1.52	1	56.4	44.7	48.5	56.7	72.1	66.1	1.30281	0.0557454
NKQPTPVNIR	Q9Y3Y2	Chromatin target of PRMT1 protein	CHTOP	Q9Y3Y2 1×Phospho [T33(100)]	1704.96	1.84	1	93.9	117.4	83	104	130.9	148.1	1.30139	0.145041
SPSELFAQHIVTIVHHVK	Q9Y2W1	Thyroid hormone receptor-associated protein 3	THRAP3	Q9Y2W1 1×Phospho [S622(99.7)]	2580.41	5.74	1	19.8	21.3	32.2	25	36.4	33.9	1.30014	0.23267
LPQTSDDEKKDF	Q9GZT3	SRA stem-loop-interacting RNA-binding protein, mitochondrial	SLIRP	Q9GZT3 1×Phospho [S102(99.6)]	2190.13	3.11	2	387.9	428	442.7	284.3	729.4	622.5	1.30002	0.404392
LVPTGPTHREPSPVRYDNLSR	Q9C0B5	Palmitoyltransferase ZDHHC5	ZDHHC5		2700.38	4.53	1	60.1	76.7	70.1	63.4	102.4	103.1	1.29966	0.213337
ISSKSPGHMVILDQTK	Q9NWH9	SAFB-like transcription modulator	SLTM		2604.35	4.33	1	36.6	40.7	40.9	31.4	63.7	58.5	1.29949	0.308008
RAASSDQLRDNSPPPAFKPEPPK	Q9UDY2	Tight junction protein ZO-2	TJP2	Q9UDY2 1×Phospho [S986(100)]	3272.74	2.91	1	78.6	63.8	79	91	95.7	101	1.29946	0.0186741
KSYESSEDCSEAAGSPAR	Q6P6C2	RNA demethylase ALKBH5	ALKBH5	Q6P6C2 1×Phospho [S384(100)]	2469.1	4.36	1	35.4	71.8	52.5	41.6	84	81.8	1.29869	0.410905
IGPLGLSPK	P30050	60S ribosomal protein L12	RPL12	P30050 1×Phospho [S38(100)]	1419.84	3.04	2	178.7	155.2	193.8	151.7	290.2	243.2	1.29828	0.281519
LVSPEQPPK	O43491	Band 4.1-like protein 2	EPB41L2	O43491 1×Phospho [S499(100)]	1532.85	2.2	1	138.4	145.7	134.8	88.8	259.7	195.2	1.29792	0.451604
VNFPENGFLSPDKLSLLEK	P31689	DnaJ homolog subfamily A member 1	DNAJA1	P31689 1×Phospho [S335(100)]	2914.59	6.02	2	430.7	332.8	397.8	228.9	710.8	567.1	1.29751	0.473516
SVAAEGALLPQTPPSPR	Q86X27	Ras-specific guanine nucleotide-releasing factor RalGPS2	RALGPS2	Q86X27 1×Phospho [S329(99.6)]	2000.04	3.08	2	49.4	34.5	45.6	60.8	57.3	49.9	1.2973	0.0801435
KRKPSPEPEGEVGPPK	Q7Z5L9	Interferon regulatory factor 2-binding protein 2	IRF2BP2	Q7Z5L9 1×Phospho [S360(100)]	2728.56	3.94	1	68.8	65.4	56	49.9	117.5	79.3	1.29706	0.398402
SVDISLGDSPRR	Q6IQ23	Pleckstrin homology domain-containing family A member 7	PLEKHA7	Q6IQ23 1×Phospho [S612(100)]	1610.81	5.36	1	119	115.4	120.4	169.9	146.3	143.9	1.29679	0.014093
RGSLEK	Q96T37	RNA-binding protein 15	RBM15	Q96T37 1×Phospho [S708(100)]	1227.69	2.56	1	921.6	854.9	722.8	497.9	1553	1187.1	1.29556	0.477786
ADVGRLSPEVK	P49815	Tuberin	TSC2	P49815 1×Phospho [S1411(100)]	1708.94	2.16	1	60.9	77.5	84.7	79.6	116	93.4	1.29538	0.159673
AASPYSQRPASPTAIR	Q99569	Plakophilin-4	PKP4	Q99569 1×Phospho [S281(99.5)]	1982.01	3.94	1	72.5	96.9	81.4	77.5	141.9	105.2	1.29426	0.285411
AVFVSEGK	P31146	Coronin-1A	CORO1A	P31146 1×Phospho [S230(100)]	1374.74	1.34	1	35.8	53.6	64	47.2	85.8	65.4	1.29335	0.340012
AEAPPLEREDSGTFSLGK	O75569	Interferon-inducible double-stranded RNA-dependent protein kinase activator A	PRKRA	O75569 1×Phospho [S18(100)]	2442.23	3.99	1	151.5	136.2	140.9	102.4	252.7	198.8	1.29235	0.398138
AVSPPHLDGPPSPR	P29590	Protein PML	PML	P29590 1×Phospho [S527(100)]	1735.87	4.06	1	45.7	67.3	54.1	59.9	71	85	1.29204	0.165597
SQRYSGAYGASVSDEELK	Q9NX63	MICOS complex subunit MIC19	CHCHD3	Q9NX63 1×Phospho [S50(99.6)]	2485.2	6.95	1	593.8	654.8	601.7	338.8	1190.1	860.6	1.29141	0.509655
IRIDSLSAQLSQLQK	P02545	Prelamin-A/C	LMNA	P02545 1×Phospho [S301(99.6)]	2238.26	3.21	1	82.8	80	87.3	138.2	75.9	108.8	1.29108	0.251514
EDVEVAESPLR	Q99567	Nuclear pore complex protein Nup88	NUP88	Q99567 1×Phospho [S517(100)]	1552.75	2.82	1	62.6	87.3	109.8	61.7	168.7	104.8	1.29072	0.499555
ASSPSLIER	A1L170	Uncharacterized protein C1orf226	C1orf226	A1L170 1×Phospho [S223(100)]	1268.64	2.31	1	56.8	69.3	58.1	44.2	97.4	96.1	1.29045	0.377043
RASSPFR	Q14978	Nucleolar and coiled-body phosphoprotein 1	NOLC1	Q14978 1×Phospho [S622(99.5)]	1129.57	1.91	1	56.8	65.7	60.5	82	74.2	79.9	1.29016	0.00703246
GPPSPPAPVMHSPSRK	Q13573	SNW domain-containing protein 1	SNW1	Q13573 2×Phospho [S224(100); S232(100)]	2260.11	4.34	2	192.3	261.3	206.8	214.8	310.6	326.5	1.28998	0.192058
TSPKPAVVETVTTAKPQQIQALMDEVTK	P56192	Methionine--tRNA ligase, cytoplasmic	MARS	P56192 1×Phospho [S825(99.1)]	4007.23	3.41	1	82.4	58.4	76.2	32.5	130	117.2	1.28894	0.542386
HSDSKEDDGQEIA	Q5ZPR3	CD276 antigen	CD276	Q5ZPR3 1×Phospho [S525(100)]	1968.9	2.74	1	42	41.3	52.9	39.6	75.9	60	1.28855	0.305459
VLSPLIIK	Q8NCN4	E3 ubiquitin-protein ligase RNF169	RNF169	Q8NCN4 1×Phospho [S403(100)]	1420.89	2.86	1	88.5	64.8	70.6	62.9	109.9	115.7	1.28852	0.301698
KVYEDSGIPLPAESPK	Q8IXM2	Chromatin complexes subunit BAP18	BAP18	Q8IXM2 1×Phospho [S96(100)]	2497.36	4.64	1	97.6	88.4	97.9	83.7	164.9	117.2	1.28848	0.314682
KELSPAGSISK	O95453	Poly(A)-specific ribonuclease PARN	PARN	O95453 1×Phospho [S619(100)]	1884.08	4.2	1	150.3	180.2	186.5	123.3	312.1	230.6	1.2882	0.423716
RSNSPRGEAQK	Q96T58	Msx2-interacting protein	SPEN	Q96T58 1×Phospho [S1857(100)]	1767.93	2.74	2	121.1	169.5	139.2	79.2	231.5	242.5	1.28711	0.492811
ASPSPQPSSQPLQIHR	Q9HC35	Echinoderm microtubule-associated protein-like 4	EML4	Q9HC35 1×Phospho [S146(99.6)]	2039.03	2.89	1	53.1	63.2	51.3	42.2	82	91.5	1.28699	0.360723
TIETSPSLSR	Q9NVI1	Fanconi anemia group I protein	FANCI	Q9NVI1 1×Phospho [S407(99.3)]	1399.7	2.41	1	116.5	112.5	107.7	78.4	176.8	178	1.28661	0.386174
ERPTSPAPHRPPK	Q8N6T7	NAD-dependent protein deacetylase sirtuin-6	SIRT6	Q8N6T7 1×Phospho [T337(99.5)]	2008.09	2.79	1	100.9	119.2	88.9	89.2	173.3	134.8	1.28576	0.318486
DALGDSLQVPVSPSSTTSSR	Q9Y2D5	A-kinase anchor protein 2	AKAP2	Q9Y2D5 1×Phospho [S152(100)]	2313.12	4.8	2	84	98.5	60.5	93.5	117.5	101.4	1.2856	0.152932
IYNISGNGSPLADSK	Q53HL2	Borealin	CDCA8		2074.06	1.99	2	52.7	55.6	69.2	42.6	114.9	70.5	1.28451	0.480411
TSSGDPPSPLVK	Q99618	Cell division cycle-associated protein 3	CDCA3	Q99618 1×Phospho [S87(100)]	1722.91	1.98	2	87.3	117.6	113.1	77.5	185.5	145.4	1.28428	0.411571
AVVVSPKEENK	O75909	Cyclin-K	CCNK	O75909 1×Phospho [S340(100)]	1967.12	3.23	2	374.3	414.2	442.9	308.7	749.8	522.3	1.28374	0.417331
YSEEGLSPSKR	Q9UIF9	Bromodomain adjacent to zinc finger domain protein 2A	BAZ2A	Q9UIF9 1×Phospho [S1783(99.8)]	1790.91	2.37	1	89.8	92.3	90.8	98.9	125.9	125.4	1.28325	0.0450221
RRSPGLCSDSLEK	Q5VUA4	Zinc finger protein 318	ZNF318	Q5VUA4 1×Phospho [S136(100)]	2043.05	4.95	2	369.4	444.9	376.6	257.3	694.2	576.4	1.28298	0.444957
EKSPVREPVDNLSPEER	Q86U06	Probable RNA-binding protein 23	RBM23	Q86U06 1×Phospho [S149(100)]	2519.29	5.71	2	217.4	247	254.5	184.1	389.4	348.8	1.28293	0.347714
RQTEPVSPVLKR	Q8IYH5	ZZ-type zinc finger-containing protein 3	ZZZ3	Q8IYH5 1×Phospho [S113(100)]	1948.11	2.7	2	68.8	82.6	78.8	98.7	95.4	101.2	1.2828	0.00815013
DNSPLREK	Q5VUA4	Zinc finger protein 318	ZNF318	Q5VUA4 1×Phospho [S464(100)]	1496.79	2.28	2	139.2	136.2	122.8	101.9	227.7	181.1	1.28252	0.368881
SEEKISDSEGFK	P23246	Splicing factor, proline- and glutamine-rich	SFPQ	P23246 1×Phospho [S273(100)]	2123.09	2.71	1	133	151.6	182.3	128.8	269.9	200.1	1.2825	0.366295
ISAPNVDFNLEGPK	Q09666	Neuroblast differentiation-associated protein AHNAK	AHNAK	Q09666 1×Phospho [S5448(100)]	2039.06	2.54	1	37.5	31.2	40	39.4	55	45	1.28243	0.123617
KGSPYHTGQLHPAVR	Q92729	Receptor-type tyrosine-protein phosphatase U	PTPRU	Q92729 1×Phospho [S863(100)]	2186.16	4.35	1	84.8	88.1	91.7	145.5	78.8	114.9	1.28193	0.268733
ARQPSPFVDDCK	Q5T481	RNA-binding protein 20	RBM20	Q5T481 1×Phospho [S1060(100)]	1957.96	2.69	1	45.3	55.5	59.7	62	82.3	61.4	1.28162	0.136054
GSPDGSLQTGKPSAPK	Q8IZL8	Proline-, glutamic acid- and leucine-rich protein 1	PELP1	Q8IZL8 1×Phospho [S481(99.1)]	2294.24	3.71	1	141.7	134.8	132.4	152.1	198.1	173.8	1.28149	0.0475283
GILSLPHQASPVSR	O75925	E3 SUMO-protein ligase PIAS1	PIAS1	O75925 1×Phospho [S503(100)]	1770.95	4.29	1	39.5	42.6	56.9	43.9	68.6	65.6	1.28129	0.239857
EKVSSIDLEIDSLSSLLDDMTK	Q15942	Zyxin	ZYX	Q15942 1×Phospho [S143(99.4)]	3221.67	3.4	2	43.2	39.1	50.1	25.7	81.4	62.5	1.28097	0.49818
GTPPVDPK	P48634	Protein PRRC2A	PRRC2A	P48634 1×Phospho [T782(100)]	1348.73	1.29	1	49	42.6	44.7	32.6	79.4	62.5	1.28026	0.408741
MIFEGPNKLSPR	O94913	Pre-mRNA cleavage complex 2 protein Pcf11	PCF11	O94913 1×Phospho [S777(100)]	1943.02	2.23	1	104.6	83.9	103.3	100.9	148.3	123.5	1.27724	0.151476
FIQELSGSSPKR	Q01664	Transcription factor AP-4	TFAP4	Q01664 1×Phospho [S121(100)]	1887.01	2.09	1	51.9	46.8	57.9	91.9	52.1	55.7	1.27522	0.334621
VLDDVSIRSPETK	Q12830	Nucleosome-remodeling factor subunit BPTF	BPTF	Q12830 1×Phospho [S1300(99.7)]	1997.07	3.72	1	123.9	114.6	127.3	90.4	191.7	184.3	1.27501	0.364718
QLEYQQLEDDKLSQK	Q9Y2J2	Band 4.1-like protein 3	EPB41L3	Q9Y2J2 1×Phospho [S88(100)]	2632.38	3.31	1	44.9	48.2	44.5	45.9	65.1	64.4	1.27471	0.120128
SSSLGSTPHEELER	Q9NRA8	Eukaryotic translation initiation factor 4E transporter	EIF4ENIF1	Q9NRA8 1×Phospho [S353(99.6)]	1837.85	2.5	1	83.2	78.5	72.9	78.2	116.3	104.3	1.27366	0.139693
YMNSDTTSPELR	Q96ST3	Paired amphipathic helix protein Sin3a	SIN3A		1722.76	2.23	1	67.1	82.3	73.4	47.2	132	104.5	1.27334	0.468357
TTAPTEGKSPLKK	Q96T37	RNA-binding protein 15	RBM15	Q96T37 1×Phospho [S741(99.4)]	2354.39	1.68	1	54.8	68.8	73.6	74.8	88.1	88.1	1.27282	0.0667703
SLIGSPGR	Q9Y618	Nuclear receptor corepressor 2	NCOR2	Q9Y618 1×Phospho [S1479(100)]	1095.58	2.21	1	133.4	99.9	135.2	148.9	154.1	166	1.27273	0.0557795
SAESPTSPVTSETGSTFKK	Q02952	A-kinase anchor protein 12	AKAP12		2708.4	2.78	1	65.5	75	59	44.7	108.8	100.3	1.27218	0.429831
AMADELSEKQVYDAHTK	Q03135	Caveolin-1	CAV1	Q03135 1×Phospho [S37(100)]	2719.36	3.36	2	202.6	230.2	227.7	188	331.5	320.6	1.27192	0.271369
HVSPVTPPR	Q13443	Disintegrin and metalloproteinase domain-containing protein 9	ADAM9	Q13443 1×Phospho [S758(100)]	1298.68	3.13	1	98.8	83.7	98.3	142.5	103	111.5	1.27137	0.122096
RPPSPEPSTK	Q01082	Spectrin beta chain, non-erythrocytic 1	SPTBN1	Q01082 1×Phospho [S2102(100)]	1633.87	3.14	7	1043.4	1164.7	1076.6	833.8	1833.4	1508.1	1.27114	0.373487
DTPRPDHPPHDGHSPASR	Q9C0J8	pre-mRNA 3' end processing protein WDR33	WDR33	Q9C0J8 1×Phospho [S1210(100)]	2285.04	4.97	2	35	41.6	32.7	30.8	56.1	52	1.27081	0.299336
GKSPVPKSPVEEK	P07197	Neurofilament medium polypeptide	NEFM	P07197 1×Phospho [S633(100)]; 1×Phospho [S646(100)]; 1×Phospho [S659(100)]	2378.39	3.24	2	507.3	631.2	636.3	366.2	974.9	913.6	1.2704	0.464525
SIDRGLER	Q5VTL8	Pre-mRNA-splicing factor 38B	PRPF38B	Q5VTL8 1×Phospho [S320(100)]	1254.64	2.39	2	243.8	224.3	257.1	408	189	324.2	1.27027	0.368421
TAQVPSPPR	Q9UKV3	Apoptotic chromatin condensation inducer in the nucleus	ACIN1	Q9UKV3 1×Phospho [S1004(100)]	1261.65	2.65	3	220.7	245.6	317.3	312	365.6	317.2	1.26953	0.104296
RGQSSPPPAPPICLR	O43379	WD repeat-containing protein 62	WDR62		1941.99	3.23	1	38.3	44.6	28	41.9	61.4	37.4	1.26871	0.322696
RSSLSSRGTPTR	Q8WUM0	Nuclear pore complex protein Nup133	NUP133		1693.8	2.27	1	37.5	44.3	27	22.8	63.7	51.5	1.26838	0.499538
RVPTTLSIKPLGAISPVLNR	Q8NEN9	PDZ domain-containing protein 8	PDZD8	Q8NEN9 1×Phospho [S538(100)]	2670.58	7.41	2	168.4	168.9	185.1	192.6	228.3	241.5	1.26799	0.0402944
GPPSPPAPVMHSPSR	Q13573	SNW domain-containing protein 1	SNW1	Q13573 2×Phospho [S224(100); S232(99.5)]	1902.85	3.31	2	82.8	103.5	85.4	72.5	142.5	129.2	1.26684	0.341903
VPSPTPAPK	Q9UQ35	Serine/arginine repetitive matrix protein 2	SRRM2	Q9UQ35 1×Phospho [S2581(100)]	1431.8	2.43	2	157.3	173.2	165.1	232.1	213.2	182.2	1.26614	0.0448958
SSSPLPTVQLHPQSPTAGKK	O60245	Protocadherin-7	PCDH7	O60245 1×Phospho [S1011(100)]	2827.57	5.55	1	60.9	81.4	70.1	58.2	107	103.7	1.26601	0.325646
YSPKTPPRWAEDQNSLLK	P49792	E3 SUMO-protein ligase RanBP2	RANBP2	P49792 1×Phospho [T799(99.5)]	2897.55	3.73	1	117.4	183.8	162.1	117.4	243.7	224.9	1.26484	0.404556
QLHLEGASLELSDDDTESK	P35580	Myosin-10	MYH10	P35580 1×Phospho [S1956(100)]	2625.27	6.77	2	163.1	167.8	232.9	131.7	342.6	238.6	1.26446	0.486593
ETDKSPTSTEPR	Q6IQ19	Centriole, cilia and spindle-associated protein	CCSAP	Q6IQ19 1×Phospho [S145(99.6)]	1885.93	1.62	1	39.1	51.7	47.3	37.1	71.8	65.6	1.26358	0.343555
ASGQAFELILSPR	P16949	Stathmin	STMN1	P16949 1×Phospho [S25(100)]	1697.88	3.52	3	161.8	147.1	142.1	125.5	218.4	225.9	1.26341	0.294149
GNSDGYIIPINK	O95490	Adhesion G protein-coupled receptor L2	ADGRL2	O95490 1×Phospho [S1430(100)]	1828.96	3.06	2	156.9	147.1	146.5	97.5	255.1	216.3	1.26282	0.453011
LPLVPESPRR	Q86WB0	Nuclear-interacting partner of ALK	ZC3HC1	Q86WB0 1×Phospho [S321(100)]	1472.82	4.16	2	109.5	65.7	93.6	65.8	165.5	108.1	1.26265	0.497809
YNASSVTPESLRK	Q04656	Copper-transporting ATPase 1	ATP7A	Q04656 1×Phospho [T327(100)]	1990.04	3.05	1	68.4	76.3	72.4	60.5	105.3	108.3	1.26255	0.290835
RLAAAEETAVSPR	Q9BUH6	Protein PAXX	PAXX	Q9BUH6 1×Phospho [S148(100)]	1679.87	4.62	1	118.6	120.7	131.5	199.2	130	138.6	1.2616	0.217948
STSYGYSR	Q13242	Serine/arginine-rich splicing factor 9	SRSF9	Q13242 1×Phospho [S193(100)]	1229.54	2.11	1	162.2	196.2	183	103	343.5	235.6	1.25988	0.540917
SLSSSLDDTEVKK	O95292	Vesicle-associated membrane protein-associated protein B/C	VAPB	O95292 1×Phospho [S160(99.6)]	2176.17	2.96	1	291.5	314.4	270.5	199.3	521.7	383.1	1.25981	0.465699
RGSIDSPK	P15822	Zinc finger protein 40	HIVEP1	P15822 1×Phospho [S779(100)]	1397.76	3.26	1	116.1	134.5	119.7	115.8	186.4	163.7	1.25817	0.213414
KNQSSEDILR	Q13625	Apoptosis-stimulating of p53 protein 2	TP53BP2	Q13625 1×Phospho [S480(99.6)]	1727.91	2.1	1	176.2	146.2	159.5	214.8	202.1	189.3	1.25794	0.0219486
TTSPPLSIPTTHLIHQPAGSR	Q5T5U3	Rho GTPase-activating protein 21	ARHGAP21	Q5T5U3 1×Phospho [S319(98.9)]	2520.32	4.56	1	36.2	32.8	33.4	49.1	31.1	48.6	1.25781	0.217011
ASSLGEIDESSELR	Q16513	Serine/threonine-protein kinase N2	PKN2	Q16513 1×Phospho [S583(99.6)]	1801.84	2.92	1	49	45.8	52.5	55.5	74.2	55.5	1.2573	0.125002
SASTEKLEQGTSALIR	Q8IWC1	MAP7 domain-containing protein 3	MAP7D3	Q8IWC1 1×Phospho [S185(100)]	2229.19	3.21	1	187.4	190.5	187	138.9	284.1	287.1	1.25704	0.37849
KETQSPEQVK	Q9NYF8	Bcl-2-associated transcription factor 1	BCLAF1	Q9NYF8 1×Phospho [S496(100)]	1941.07	5.17	3	669.1	803.5	916.2	618.9	1541.1	839.6	1.25569	0.517293
APSASPLALHASR	Q8N3F8	MICAL-like protein 1	MICALL1	Q8N3F8 1×Phospho [S486(100)]	1586.83	4.57	1	106.7	84.4	76.2	162.1	76.5	97	1.25552	0.452233
ETQSPEQVK	Q9NYF8	Bcl-2-associated transcription factor 1	BCLAF1	Q9NYF8 1×Phospho [S496(100)]	1583.81	3.92	2	483.8	597.5	715.8	464.2	1205.5	586.1	1.25524	0.557251
GRRSPILLPK	Q8TD16	Protein bicaudal D homolog 2	BICD2	Q8TD16 1×Phospho [S582(100)]	1675.02	3.08	2	726.4	756.2	707.5	434.9	1160.7	1153.2	1.2551	0.48298
SLSPVAAPPLREPR	Q8NDT2	Putative RNA-binding protein 15B	RBM15B	Q8NDT2 1×Phospho [S267(99.6)]	1798.98	5.21	2	133.4	138.1	144.9	135	214.1	173.5	1.25504	0.199854
TEGTPPPPGQPAK	Q9Y4D8	Probable E3 ubiquitin-protein ligase HECTD4	HECTD4	Q9Y4D8 1×Phospho [T2080(100)]	1814.95	2.88	1	90.6	75	66.8	79.3	108.5	103.5	1.25344	0.160205
ASFDHSPDSLPLR	Q8NB78	Lysine-specific histone demethylase 1B	KDM1B	Q8NB78 1×Phospho [S17(100)]	1750.84	2.5	1	47.8	48.9	51.3	69.9	46.2	69.4	1.25338	0.188126
FLMECRNSPVTK	Q13541	Eukaryotic translation initiation factor 4E-binding protein 1	EIF4EBP1	Q13541 1×Phospho [S65(100)]	2020.02	2	1	50.6	52	53.4	77.1	45.1	73	1.25128	0.264833
KEGLAPPSPSLVSDLLSELNISEIQK	Q8TD16	Protein bicaudal D homolog 2	BICD2	Q8TD16 1×Phospho [S329(99.1)]	3531.95	4.09	1	43.2	25.2	31.3	15.6	56.7	52.4	1.25075	0.585594
SSPVLQHK	Q3V6T2	Girdin	CCDC88A	Q3V6T2 1×Phospho [S1653(99.8)]	1433.79	3.38	1	170.5	166.5	180.4	163.9	259.4	223.6	1.25029	0.200064
SSPQLDPLR	Q8ND56	Protein LSM14 homolog A	LSM14A	Q8ND56 1×Phospho [S183(99.7)]	1321.67	2.03	1	87.7	80.2	95.5	96.3	130.3	102.7	1.25019	0.124504
LHKRDSFDNCSLGESSK	Q5UIP0	Telomere-associated protein RIF1	RIF1	Q5UIP0 1×Phospho [S1688(100)]	2747.38	5.53	1	107.1	158.8	102.6	75.9	171	213.7	1.24993	0.52855
YSEEGLSPSK	Q9UIF9	Bromodomain adjacent to zinc finger domain protein 2A	BAZ2A	Q9UIF9 1×Phospho [S1783(100)]	1634.81	2.2	1	135.1	176.5	152.2	109.5	281.2	188.9	1.24968	0.491627
LPDLSPVENKEHKPGPIGK	Q9Y520	Protein PRRC2C	PRRC2C	Q9Y520 1×Phospho [S2105(100)]	3051.74	3.42	1	86.9	83.6	104.7	75	141.6	127.3	1.24964	0.342374
NADSEIKHSTPSPTR	P49792	E3 SUMO-protein ligase RanBP2	RANBP2	P49792 2×Phospho [S781(98.9); S/T]	2258.06	3.33	1	113.7	146.3	164.9	91.6	252.1	187.2	1.24947	0.510398
SLSGSPLK	Q9UIG0	Tyrosine-protein kinase BAZ1B	BAZ1B	Q9UIG0 1×Phospho [S349(100)]	1326.74	2.06	1	111.2	118.1	102.1	97.5	189.6	126.6	1.24834	0.376078
MSQPGSPSPK	Q14839	Chromodomain-helicase-DNA-binding protein 4	CHD4	Q14839 1×Phospho [S1535(100)]	1553.78	3.25	2	252.8	219.8	184.2	93.9	383	342.9	1.24817	0.588776
AAESETPGKSPEKKPK	O76021	Ribosomal L1 domain-containing protein 1	RSL1D1	O76021 1×Phospho [S427(100)]	2909.67	3.71	1	425.8	403.9	283.9	331.2	502.3	556	1.24776	0.318931
LAPVPSPEPQKPAPVSPESVK	Q96JM3	Chromosome alignment-maintaining phosphoprotein 1	CHAMP1	Q96JM3 1×Phospho [S204(100)]	2921.64	5.55	2	262.3	272.8	274.3	159.2	465.6	384.8	1.24734	0.507353
SPFLKPDER	Q9H7N4	Splicing factor, arginine/serine-rich 19	SCAF1	Q9H7N4 1×Phospho [S874(100)]	1626.87	1.94	1	111.2	117	120.4	87.5	195.7	151.3	1.24641	0.414988
RKASGPPVSELITK	P10412	Histone H1.4	HIST1H1E	P10412 1×Phospho [S36(100)]	2250.32	4.05	2	249.1	254.9	228.6	192.7	312.9	407.5	1.24638	0.391353
EGLKNQSPTEAEKPASSSLPSSPPPQLLTR	Q99567	Nuclear pore complex protein Nup88	NUP88	Q99567 1×Phospho [S35(100)]	3914.09	3.98	1	42	51.3	54.6	34.1	84.6	65.6	1.24611	0.469481
NKPLSPIK	P35251	Replication factor C subunit 1	RFC1	P35251 1×Phospho [S156(100)]	1664.01	2.84	1	128.1	129.6	140.9	123.4	224.8	148.5	1.24611	0.347623
FPPEDFRHSPEDFR	Q8IXT5	RNA-binding protein 12B	RBM12B	Q8IXT5 1×Phospho [S575(100)]	2084.94	2.77	3	214.1	207.7	223.7	235.3	281.8	287.1	1.24586	0.0364408
IDLPEVQIEHDPELEKESPGLK	Q14966	Zinc finger protein 638	ZNF638	Q14966 1×Phospho [S1100(100)]	3282.75	4.93	1	117.4	113.4	128.2	90.7	211.7	144.7	1.2454	0.451939
DLSPPRYDSLVQSQAR	Q96SN8	CDK5 regulatory subunit-associated protein 2	CDK5RAP2	Q96SN8 1×Phospho [S1238(100)]	2141.06	2.77	1	61.8	56.4	65.6	56	86.4	86.5	1.24538	0.2253
AVIVSSPK	Q14966	Zinc finger protein 638	ZNF638	Q14966 1×Phospho [S1401(100)]	1338.78	2.55	2	294	289.6	282	195.5	486.8	395.5	1.24515	0.457451
KENNSPEHLKDEVSIIQSMGYR	P38398	Breast cancer type 1 susceptibility protein	BRCA1	P38398 1×Phospho [S114(100)]	3341.72	4.42	1	88.9	142.8	124.2	77.9	183.2	182	1.24501	0.490313
RTSMGGTQQQFVEGVR	P35222	Catenin beta-1	CTNNB1		2106	4.86	2	64.6	68.5	66.8	64.4	98.3	86	1.24412	0.178182
ELSPAGSISK	O95453	Poly(A)-specific ribonuclease PARN	PARN	O95453 1×Phospho [S619(100)]	1526.82	2.87	1	367.7	415.4	447.9	226.3	747.4	557.2	1.24362	0.551681
TEVSETARPSSPDTR	O75132	Zinc finger BED domain-containing protein 4	ZBED4		1941.91	2.99	1	46.9	47.2	50.8	32.2	88.7	59.3	1.24362	0.511841
SRSRTPPVTR	Q9UQ35	Serine/arginine repetitive matrix protein 2	SRRM2	Q9UQ35 3×Phospho [S1923(100); S1925(100); T1927(100)]; 3×Phospho [S1946(100); S1948(100); T1950(100)]; 3×Phospho [S1958(100); S1960(100); T1962(100)]	1625.72	1.92	1	52.7	67.4	60.7	105	51.5	68.2	1.24281	0.421751
LSSPISKR	Q99728	BRCA1-associated RING domain protein 1	BARD1	Q99728 1×Phospho [S330(99.6)]	1425.82	1.69	1	130.9	111.1	93.4	98.1	143.7	174.2	1.24031	0.336522
EVPWSPSAEK	Q5JSZ5	Protein PRRC2B	PRRC2B	Q5JSZ5 1×Phospho [S556(100)]	1667.84	2.28	1	95.5	107.3	131	94.3	173.9	145.8	1.24026	0.354269
YTGSPDSLR	O75051	Plexin-A2	PLXNA2	O75051 1×Phospho [S1630(100)]	1304.61	2.29	1	54.8	74.4	58.8	67.8	88.1	77	1.23883	0.148571
RSPPATKR	Q9UGI0	Ubiquitin thioesterase ZRANB1	ZRANB1	Q9UGI0 1×Phospho [S216(100)]	1450.83	1.01	1	67.1	69.3	48	43.7	106.7	78	1.23861	0.492261
RIDFTPVSPAPSPTR	Q7Z309	Protein FAM122B	FAM122B		1950	4.35	1	24.7	38.4	43.5	38.5	49.7	43.8	1.23827	0.261321
VKTPEMIIQKPK	Q09666	Neuroblast differentiation-associated protein AHNAK	AHNAK	Q09666 1×Phospho [T490(100)]	2408.45	2.68	1	96.4	112.9	135.2	48.1	194.3	183.6	1.23657	0.604379
SSSETILSSLAGSDIVK	Q01850	Cerebellar degeneration-related protein 2	CDR2		2232.18	1.79	1	84.4	49.9	55.3	97.6	55	81.8	1.23629	0.414365
ETCSTLAESPR	Q6P2E9	Enhancer of mRNA-decapping protein 4	EDC4	Q6P2E9 1×Phospho [S844(99.3)]	1559.7	1.77	1	100.5	133.8	133.1	64.4	219.9	169.8	1.23598	0.572849
ANSPEKPPEAGAAHKPR	Q9UFC0	Leucine-rich repeat and WD repeat-containing protein 1	LRWD1	Q9UFC0 1×Phospho [S212(100)]	2524.36	5.78	3	390	454.1	458	263.3	735.5	609.6	1.23524	0.514369
KVTSPLQSPTK	Q6IQ23	Pleckstrin homology domain-containing family A member 7	PLEKHA7	Q6IQ23 2×Phospho [S903(99.6); S907(100)]	2033.11	2.77	1	62.6	67	53.9	42.4	102.4	81.8	1.23488	0.469889
SGLTVPTSPK	Q53EL6	Programmed cell death protein 4	PDCD4		1524.84	3.89	2	506.1	411.2	455.9	383.3	767.5	544.6	1.23463	0.402125
KPSVSEEVQATPNK	Q9UKJ3	G patch domain-containing protein 8	GPATCH8	Q9UKJ3 1×Phospho [S1107(100)]	2281.24	4.23	2	188.6	194.7	162.3	134.7	308	230.8	1.23442	0.451055
TPVSGSLKSPVPR	Q8NI27	THO complex subunit 2	THOC2	Q8NI27 1×Phospho [S1393(100)]	1863.05	2.33	1	96.8	88.2	86.1	74.4	136.4	123.7	1.23386	0.332594
GEAAAERPGEAAVASSPSK	P29966	Myristoylated alanine-rich C-kinase substrate	MARCKS		2323.17	2.72	1	89.8	78.9	76.2	42.9	175.7	83.5	1.23356	0.654601
NFELVDSSPCKK	Q96GX5	Serine/threonine-protein kinase greatwall	MASTL	Q96GX5 1×Phospho [S453(99.6)]	2191.14	2.8	1	152.8	161.9	191.5	134.6	228.9	260.8	1.23331	0.376942
FQTGNKSPEVLR	Q96S66	Chloride channel CLIC-like protein 1	CLCC1	Q96S66 1×Phospho [S438(99.5)]	1914.03	2.54	1	148.7	172.7	181.6	111.3	262.6	246.1	1.2326	0.469946
EGNTTEDDFPSSPGNGNK	Q15007	Pre-mRNA-splicing regulator WTAP	WTAP	Q15007 1×Phospho [S306(100)]	2404.07	4.17	2	46.5	42.6	52	17.7	95.1	61	1.23175	0.654259
DISGPSPSKK	Q96GX9	Methylthioribulose-1-phosphate dehydratase	APIP	Q96GX9 1×Phospho [S87(100)]	1783	2.98	1	175.8	162.2	208.9	156	292	225.3	1.23112	0.368837
AIPGDQHPESPVHTEPMGIQGR	Q14676	Mediator of DNA damage checkpoint protein 1	MDC1	Q14676 1×Phospho [S793(100)]	2662.26	5.33	2	182.4	215	160.9	88.5	297.8	301	1.23106	0.582741
ESEDSETQPFDTHLEAYGPCLSPPR	Q14676	Mediator of DNA damage checkpoint protein 1	MDC1	Q14676 1×Phospho [S780(100)]	3171.38	6.13	1	46.1	51	60.9	34.1	96	64.4	1.23101	0.544459
ERPTSPAPHRPPKR	Q8N6T7	NAD-dependent protein deacetylase sirtuin-6	SIRT6		2164.19	4.32	2	148.7	186.4	149.8	97	277.2	222.6	1.23077	0.533219
GSPHYFSPFRPY	Q13242	Serine/arginine-rich splicing factor 9	SRSF9	Q13242 2×Phospho [S211(100); S216(100)]	1843.78	2.85	2	28	26.7	24.7	34.1	32.3	31.3	1.23048	0.00843528
FNGGHSPTHSPEK	Q9Y5K6	CD2-associated protein	CD2AP	Q9Y5K6 1×Phospho [S510(100)]	1932.94	4.61	2	304.3	367.7	385.8	233.7	527.6	540	1.23019	0.475163
WTKPSSFSDSER	Q8NC56	LEM domain-containing protein 2	LEMD2	Q8NC56 1×Phospho [S499(100)]	1964.95	2.22	2	270.5	336.2	341.3	248.5	510.4	407.3	1.23017	0.412069
LPSTSGSEGVPFR	P29317	Ephrin type-A receptor 2	EPHA2	P29317 1×Phospho [S901(99.4)]	1642.8	2.17	1	98.8	123.2	96	76.6	183.2	131.3	1.22987	0.488365
TLSPTPASATAPTSQGIPTSDEESTPKK	Q9NQS7	Inner centromere protein	INCENP	Q9NQS7 1×Phospho [S214(99.5)]	3566.84	6.44	1	73.7	87.6	79.7	67.2	116.6	112.5	1.22946	0.322133
MPIEDSSPEKGREEAASK	O75376	Nuclear receptor corepressor 1	NCOR1		2728.38	2.77	1	109.9	111.1	89.9	64.4	157	160.5	1.22837	0.503219
KIIPTLEEGLQLPSPTATSQLPLESDAVECLNYQHYK	P61978	Heterogeneous nuclear ribonucleoprotein K	HNRNPK		4950.58	8.54	2	162.2	131.7	140.2	59.8	270.2	203.2	1.22829	0.626268
SILSPGGSCGPIK	P78347	General transcription factor II-I	GTF2I	P78347 1×Phospho [S210(100)]	1810.95	2.98	2	133.8	143.2	130.8	82.4	251.6	166.8	1.22805	0.561218
KHSPDLR	Q8IWI9	MAX gene-associated protein	MGA	Q8IWI9 1×Phospho [S534(100)]	1390.76	2.26	1	231.4	312.6	233.3	153.8	430.4	368.6	1.22578	0.542506
SDESPKPGK	Q9NQW6	Anillin	ANLN	Q9NQW6 1×Phospho [S642(100)]	1711.92	2.01	1	260.7	250.4	261.8	147.3	438.9	361.2	1.22577	0.541515
ELDPSLVSANDSPSGMQTR	Q5UIP0	Telomere-associated protein RIF1	RIF1		2329.06	1.66	1	70.4	85.9	87	88	112.3	97.8	1.22524	0.108316
GESRPETPKQK	Q6KC79	Nipped-B-like protein	NIPBL	Q6KC79 1×Phospho [T713(100)]; 1×Phospho [T746(100)]	2024.11	2.26	2	383.8	454.2	342.9	173.2	814	459.2	1.22483	0.662619
KGEEVTPISAIR	Q9Y2J2	Band 4.1-like protein 3	EPB41L3	Q9Y2J2 1×Phospho [T492(100)]	1838.02	3.37	2	222.8	219.5	239.2	175.3	400.5	258.5	1.22421	0.483502
FVQDHFDHNISPTIGASFMTK	Q13636	Ras-related protein Rab-31	RAB31	Q13636 1×Phospho [S35(99.4)]	2946.43	4.15	2	64.2	44.9	51.7	73.9	60.2	62.7	1.22388	0.163894
HNKSPTLSCR	Q5T5U3	Rho GTPase-activating protein 21	ARHGAP21	Q5T5U3 1×Phospho [S1514(100)]	1737.89	1.75	2	404.4	475.5	459.8	236	757.6	645.8	1.22371	0.566257
ETAAGGLTLKEERSPQTLAPVGEDAMK	Q92797	Symplekin	SYMPK	Q92797 1×Phospho [S1243(98.4)]	3582.87	3.85	1	56.8	61.5	62.1	56.9	87.2	76.6	1.22339	0.211232
LQSFDSPER	P78332	RNA-binding protein 6	RBM6	P78332 1×Phospho [S1025(100)]	1387.65	2.77	1	75.8	72.9	77.4	62.2	118.9	95.5	1.22335	0.365405
AITPPQQPYKK	Q9NYV4	Cyclin-dependent kinase 12	CDK12	Q9NYV4 1×Phospho [T692(100)]	2038.17	2.97	1	91.8	95.1	105.1	73	133.2	151	1.22329	0.415244
SKTPSSPCPASK	Q9NQS7	Inner centromere protein	INCENP	Q9NQS7 1×Phospho [S481(100)]	2014.06	3.75	1	186.1	199.6	187.2	106.9	332.4	261.3	1.2229	0.558066
SRTPLLPR	Q9UQ35	Serine/arginine repetitive matrix protein 2	SRRM2		1248.7	2.43	1	83.2	83.1	79.3	136.2	77.9	86.2	1.22272	0.374376
ALPSLNTGSSSPR	O14545	TRAF-type zinc finger domain-containing protein 1	TRAFD1	O14545 1×Phospho [S327(99.6)]	1595.8	3.41	2	171.3	183.5	223	147.3	298.4	260.6	1.2224	0.422667
RSYSPDGK	P43243	Matrin-3	MATR3	P43243 1×Phospho [S598(100)]	1447.73	2.72	2	70	76.1	66.3	49.2	129.4	81	1.22222	0.539687
LIDLESPTPESQK	O43166	Signal-induced proliferation-associated 1-like protein 1	SIPA1L1	O43166 1×Phospho [S1549(100)]	1995.05	3.19	1	40.8	38.8	59	43	74.2	52.2	1.22222	0.413761
NESEDNKFSDDSDDDFVQPR	O15164	Transcription intermediary factor 1-alpha	TRIM24	O15164 1×Phospho [S1028(100)]	2897.25	3.71	1	101.3	134.8	122.1	72.2	212	153.4	1.22166	0.560043
ALELPLAASSIPRPRTPSPESHR	Q66K74	Microtubule-associated protein 1S	MAP1S	Q66K74 2×Phospho [S640(99.6); S/T]	2871.45	6.59	1	50.2	47.5	41.6	49.9	59.6	60.6	1.22111	0.0732547
SRSFDYNYR	O75494	Serine/arginine-rich splicing factor 10	SRSF10	O75494 1×Phospho [S133(100)]	1516.68	3.53	2	206.7	185	195.2	203.3	229.2	283.8	1.22048	0.153627
EVSPLLPK	Q15911	Zinc finger homeobox protein 3	ZFHX3	Q15911 1×Phospho [S3432(100)]	1420.82	1.71	1	51.5	57.2	61.4	41.6	91.3	74.7	1.22046	0.448364
DLNESPVK	Q96RL1	BRCA1-A complex subunit RAP80	UIMC1	Q96RL1 1×Phospho [S677(100)]	1439.75	2.55	1	115.7	117.1	145.6	89	210.6	162	1.21987	0.491414
AVGMPSPVSPK	Q9UHB7	AF4/FMR2 family member 4	AFF4	Q9UHB7 1×Phospho [S1058(100)]	1607.86	3.09	1	102.5	118.4	105.4	81.7	171	145.1	1.21912	0.426811
EKVSSIDLEIDSLSSLLDDMTKNDPFK	Q15942	Zyxin	ZYX	Q15942 1×Phospho [S143(99.1)]	4036.13	3.09	1	59.7	38.7	47.5	19.4	66.3	92.1	1.21864	0.656019
TASPPPPPKR	Q8IYB3	Serine/arginine repetitive matrix protein 1	SRRM1	Q8IYB3 2×Phospho [T614(100); S616(100)]	1665.85	3.37	1	188.6	249.6	217.8	249.2	316.1	233.9	1.21829	0.195871
RWSAPESR	P54253	Ataxin-1	ATXN1	P54253 1×Phospho [S775(100)]	1297.63	2.65	2	146.6	212.5	220.4	246.7	210.3	248.9	1.21812	0.187482
RDSASYRDR	Q92841	Probable ATP-dependent RNA helicase DDX17	DDX17		1434.67	2.76	1	60.1	49.9	34.3	29.1	67.5	79.1	1.2176	0.568554
APVPSTCSSTFPEELSPPSHQAK	Q14980	Nuclear mitotic apparatus protein 1	NUMA1	Q14980 1×Phospho [S169(100)]	2992.45	6.04	2	154	138.7	167.9	115.8	258	187	1.21754	0.470078
YRSPEPDPYLSYR	P49761	Dual specificity protein kinase CLK3	CLK3	P49761 1×Phospho [S157(100)]	1951.92	3.96	2	166.4	149.6	152.2	265.4	150.1	154.2	1.21679	0.425015
TLTGDVKTSPPR	Q9H8T0	AKT-interacting protein	AKTIP		1809.99	1.95	1	86.5	65.9	91	74	125.1	96.8	1.21569	0.353249
DRSPHRSSPSDTRPK	Q8IWS0	PHD finger protein 6	PHF6	Q8IWS0 2×Phospho [S199(100); S203(99.3)]	2341.12	3.43	2	161	232.2	176.4	95.7	365.9	230.8	1.21559	0.639659
LYADSDSGDDSDKR	O43896	Kinesin-like protein KIF1C	KIF1C	O43896 2×Phospho [S674(100); S676(100)]	2161.91	2.38	1	88.5	80.3	95.3	67.7	137	116.3	1.21545	0.41733
LRSPRGSPDGSLQTGKPSAPK	Q8IZL8	Proline-, glutamic acid- and leucine-rich protein 1	PELP1	Q8IZL8 2×Phospho [S477(100); S481(100)]	2983.57	5.57	4	710.7	767.7	834.1	483.5	1309.9	1016.9	1.21526	0.534612
VAAAAGSGPSPPGSPGHDRER	Q9BTU6	Phosphatidylinositol 4-kinase type 2-alpha	PI4K2A	Q9BTU6 2×Phospho [S47(100); S51(100)]	2362.05	5.63	2	126.4	172.6	155.5	112	242.8	197.5	1.21518	0.467517
ENYSDSEEEDDDDVASSR	Q9Y2U8	Inner nuclear membrane protein Man1	LEMD3	Q9Y2U8 1×Phospho [S261(100)]	2370.89	4.66	1	86.5	94.3	78.6	76.2	126.8	112.1	1.21473	0.302377
DRPVGGSPGGPR	Q8NHG8	E3 ubiquitin-protein ligase ZNRF2	ZNRF2	Q8NHG8 1×Phospho [S135(100)]	1460.72	3.95	2	126.8	134.7	136	160.8	176.5	145.4	1.21434	0.0394473
HAVSEGTK	Q16778; Q5QNW6; Q8N257	Histone H2B type 2-E	HIST2H2BE	Q16778 1×Phospho [S113(100)]; Q5QNW6 1×Phospho [S113(100)]; Q8N257 1×Phospho [S113(100)]	1366.71	3.29	2	230.2	279.9	268.1	194.1	424.6	326.1	1.21408	0.462623
VYYSPPVAR	O94964	Protein SOGA1	SOGA1	O94964 1×Phospho [S1017(100)]	1360.69	1.83	1	45.7	57.5	55.7	60.2	72.7	60	1.21397	0.111986
KTPEGRASPAPGSGHPEGPGAHLDMNSLDR	O94826	Mitochondrial import receptor subunit TOM70	TOMM70	O94826 1×Phospho [S91(100)]	3576.74	6.58	1	64.2	62.9	41.9	38.7	75.3	90.9	1.21243	0.522024
LTFDSSFSPNTGKK	P21796	Voltage-dependent anion-selective channel protein 1	VDAC1	P21796 1×Phospho [S104(100)]	2296.22	3.08	3	136.3	120.9	149.1	122.1	203.3	167.2	1.2124	0.311656
NFEESPERK	Q6MZP7	Protein lin-54 homolog	LIN54	Q6MZP7 1×Phospho [S635(100)]	1673.83	2.14	1	172.9	167.9	170.3	141.4	248.4	229.7	1.21209	0.335383
LKAEKSPK	P07814	Bifunctional glutamate/proline--tRNA ligase	EPRS	P07814 1×Phospho [S845(100)]	1897.17	1.99	1	235.1	240.3	227.5	174.2	342.6	335.1	1.21198	0.417974
VAASPKSPTAALNESLVECPK	Q53EZ4	Centrosomal protein of 55 kDa	CEP55		2936.58	3.05	1	124.8	123.2	112.7	66.9	201	169.1	1.21153	0.565216
AIKVEQATKPSFESGR	P38159	RNA-binding motif protein, X chromosome	RBMX	P38159 1×Phospho [S88(99.5)]	2515.39	3.62	2	64.2	53.3	52.7	48.6	78.2	79.3	1.21093	0.327108
RSSSDEQGLSYSSLK	Q9NPH3	Interleukin-1 receptor accessory protein	IL1RAP		2182.08	4.84	1	105.8	106.9	93.6	73	159.1	138.4	1.2096	0.461408
VASFSIPGSSSR	Q14573	Inositol 1,4,5-trisphosphate receptor type 3	ITPR3	Q14573 1×Phospho [S1832(100)]	1503.74	2.74	1	112.4	92.6	89.6	69.5	135.2	151.5	1.2091	0.474856
AEDSDSEPEPEDNVR	Q9H0D6	5'-3' exoribonuclease 2	XRN2	Q9H0D6 2×Phospho [S499(100); S501(100)]	2077.78	3.04	1	32.1	36	37.6	28.6	40.7	58.5	1.20908	0.451325
GRDSPYQSR	Q13242	Serine/arginine-rich splicing factor 9	SRSF9	Q13242 1×Phospho [S204(100)]	1374.64	3.21	2	109.1	120.2	133.8	79.9	207.4	151.7	1.20903	0.537784
ASSPIKQSHEPVPDTSVEK	Q9ULM3	YEATS domain-containing protein 2	YEATS2		2803.48	5.51	1	67.5	80.2	81.1	55.3	123.3	98	1.20892	0.476862
GSYGSDAEEEEYR	Q9UDY2	Tight junction protein ZO-2	TJP2	Q9UDY2 1×Phospho [S1159(100)]	1800.72	3.5	1	70	66.5	56	37.6	119.2	75.7	1.20779	0.607332
LQAKESPQRK	Q15061	WD repeat-containing protein 43	WDR43	Q15061 1×Phospho [S77(100)]	1952.13	1.49	2	202.2	215.6	198.1	220.2	253.9	269.5	1.20734	0.0513658
LRVQSPEPPAPER	Q14160	Protein scribble homolog	SCRIB	Q14160 1×Phospho [S1475(100)]	1784.93	4.41	1	88.5	80.6	81.6	95.9	92.5	114.2	1.20702	0.0736401
VHVQFFDDSPTR	P52701	DNA mismatch repair protein Msh6	MSH6	P52701 1×Phospho [S137(100)]	1756.83	2.74	1	51.9	58.9	56.7	87.1	54.4	60.6	1.20657	0.322971
NLSDSEKELYIQHAK	Q00059	Transcription factor A, mitochondrial	TFAM	Q00059 1×Phospho [S193(100)]	2542.35	3.69	1	118.2	121.8	119	82.2	211.1	139.5	1.20557	0.545626
SRSLSSSGTK	Q9NZJ5	Eukaryotic translation initiation factor 2-alpha kinase 3	EIF2AK3	Q9NZJ5 1×Phospho [S1094(100)]	1547.82	3.66	1	225.2	282.6	245.3	217.2	360.6	329.2	1.20436	0.333271
RLSPAER	P41212	Transcription factor ETV6	ETV6	P41212 1×Phospho [S213(100)]	1137.6	2.72	2	159.8	151.5	158.1	102	257.7	205.3	1.20366	0.524964
NVPQEESLEDSDVDADFK	O00505	Importin subunit alpha-4	KPNA3	O00505 1×Phospho [S60(100)]	2575.19	4.21	2	38.3	47.2	46.1	27.1	77.4	53.9	1.20365	0.578624
DGYGGSRDSYSSSR	P38159; Q96E39	RNA-binding motif protein, X chromosome	RBMX	P38159 1×Phospho [S326(100)]; Q96E39 1×Phospho [S326(100)]	1802.75	3.49	1	92.2	93.7	62.1	53.1	110.2	135.1	1.20323	0.558622
YSGAYGASVSDEELK	Q9NX63	MICOS complex subunit MIC19	CHCHD3	Q9NX63 1×Phospho [S50(100)]	2114.01	3	2	67.9	70.7	66.3	39.1	137.6	69.8	1.20303	0.658862
TLVLDFETEGERNSPNPR	Q5VUA4	Zinc finger protein 318	ZNF318		2383.15	2.4	1	117.8	136.1	133.8	118	184.1	164.3	1.20299	0.268131
CIACQAAKLSPR	P49790	Nuclear pore complex protein Nup153	NUP153	P49790 1×Phospho [S687(100)]	1912.99	4.48	2	82.4	84.8	72.9	47.3	124.5	117	1.20283	0.549178
TGASSLLNKSSPVKKPSLLK	O60318	Germinal-center associated nuclear protein	MCM3AP		3281	2.06	1	51.1	67.4	76.9	41.1	100	93.6	1.20113	0.550532
ESVSTEDLSPPSPPLPK	Q13127	RE1-silencing transcription factor	REST	Q13127 1×Phospho [S864(100)]	2318.19	4.39	1	86.1	94.9	88.7	98.3	116	109.4	1.20022	0.0358476
SPSPLQAPEKEK	Q9Y2G0	Protein EFR3 homolog B	EFR3B		2078.15	2.82	1	104.2	119.3	104.2	84.8	177.4	131.1	1.20018	0.466517
RSVDISLGDSPRR	Q6IQ23	Pleckstrin homology domain-containing family A member 7	PLEKHA7	Q6IQ23 1×Phospho [S612(100)]	1766.91	4.39	1	77.4	78.6	83.3	91.5	103.8	91.9	1.20017	0.022483
AYQQKPYPSPK	P39880	Homeobox protein cut-like 1	CUX1	P39880 1×Phospho [S1270(100)]	2074.13	3.45	1	208.8	247.8	213.1	148.3	337.9	317.2	1.19964	0.507504
AVTKYTSSK	Q16778; Q5QNW6; Q8N257	Histone H2B type 2-E	HIST2H2BE	Q16778 1×Phospho [T123(100)]; Q5QNW6 1×Phospho [T123(100)]; Q8N257 1×Phospho [T123(100)]	1751.99	2.36	1	186.1	170.4	159	135.3	251.9	231.2	1.19961	0.403674
TASPPALPK	Q13029	PR domain zinc finger protein 2	PRDM2	Q13029 1×Phospho [S643(100)]	1419.8	1.84	1	142.9	98.5	108.9	148.7	134.7	136.5	1.19869	0.175472
SRSPGSPVGEGTGSPPK	P35611	Alpha-adducin	ADD1	P35611 1×Phospho [S358(100)]	2135.09	5.68	1	131.4	124.4	148.4	92.3	234.7	157.4	1.19842	0.556983
AIKVEQATKPSFER	Q96E39	RNA binding motif protein, X-linked-like-1	RBMXL1	Q96E39 1×Phospho [S88(99.6)]	2371.34	2.44	2	274.7	289.6	226	178.9	401.3	366.9	1.19841	0.506611
RSESLSPR	Q99590	Protein SCAF11	SCAF11	Q99590 1×Phospho [S882(100)]	1240.62	2.46	2	59.7	59.2	74.3	95.4	62.5	73.6	1.19824	0.304899
AMTLSPQEEVAAGQMASSSR	Q9Y6A5	Transforming acidic coiled-coil-containing protein 3	TACC3	Q9Y6A5 1×Phospho [S317(100)]	2392.07	2.47	1	66.3	101.3	86.1	63.1	127.4	113.4	1.19787	0.489182
ASEGLDACASPTK	Q92618	Zinc finger protein 516	ZNF516	Q92618 1×Phospho [S116(100)]	1844.89	3.85	1	89.8	88.4	91.5	92	115.7	115.3	1.19763	0.0873409
RYEDDGISDDEIEGKR	Q9Y2K7	Lysine-specific demethylase 2A	KDM2A	Q9Y2K7 1×Phospho [S28(100)]	2435.15	3.69	2	155.2	191.1	160.9	147.5	235.9	224	1.19756	0.325869
VSSPTKPK	Q8WUA4	General transcription factor 3C polypeptide 2	GTF3C2	Q8WUA4 1×Phospho [S220(100)]	1610.95	2.2	1	130.1	152.9	168.7	94.9	262.6	183.4	1.19748	0.582002
ALPPLPRPPTPK	Q8N6T7	NAD-dependent protein deacetylase sirtuin-6	SIRT6	Q8N6T7 1×Phospho [T294(100)]	1822.08	2.97	2	99.2	114.5	125.1	90.1	174.2	141.4	1.19746	0.432883
TTPPTQKPPSPPMSGK	Q9NYB9	Abl interactor 2	ABI2	Q9NYB9 1×Phospho [S183(100)]	2418.31	3.21	1	137.1	145.4	122.3	66.7	202.4	215.6	1.19738	0.609008
TFLEGDWTSPSK	Q8NDT2	Putative RNA-binding protein 15B	RBM15B	Q8NDT2 1×Phospho [S552(100)]	1905.94	2.44	2	14.8	32.8	38.8	29.6	38.7	35.1	1.19676	0.501616
SGSLDSELSVSPKR	Q12802	A-kinase anchor protein 13	AKAP13	Q12802 1×Phospho [S2728(100)]	2000.05	4.53	1	127.7	119.9	127.3	80.7	187.9	179.9	1.19632	0.517094
ATQASQEY	P16104	Histone H2AX	H2AFX	P16104 1×Phospho [S140(100)]	1206.52	2.17	1	210.8	127.4	132	156.9	207.9	197.7	1.1963	0.38032
LKSEDELRPEVDEHTQK	Q96D71	RalBP1-associated Eps domain-containing protein 1	REPS1	Q96D71 1×Phospho [S709(100)]	2820.47	5.55	2	307.2	322.7	292.1	186.4	502	414	1.19566	0.558928
TFKESPK	P46013	Proliferation marker protein Ki-67	MKI67	P46013 1×Phospho [S1071(100)]	1603.91	1.98	1	126.8	130.6	130.5	81.2	244.6	137.8	1.19515	0.626353
ITAHSSPPLTK	Q15652	Probable JmjC domain-containing histone demethylation protein 2C	JMJD1C		1689.93	3.13	1	85.2	88.1	97.6	79.4	133.2	111.1	1.19491	0.334566
SGSPNLPHSVSSYK	Q5T481	RNA-binding protein 20	RBM20	Q5T481 1×Phospho [S742(100)]	1998.01	4.55	1	96.8	114.2	114.8	88.1	150.6	150.4	1.19429	0.384379
KPVTVSPTTPTSPTEGEAS	Q9Y6G9	Cytoplasmic dynein 1 light intermediate chain 1	DYNC1LI1		2424.23	4.76	1	65.5	89	68.2	60.1	108.2	97.6	1.19398	0.428755
SLVHEVGKPPQDVTDDSPPSKK	Q96T58	Msx2-interacting protein	SPEN	Q96T58 1×Phospho [S1222(100)]	3356.83	5.31	1	56.8	80.5	79.5	64.5	84.9	109.4	1.19373	0.406649
LQELASPPAGRPTPAPR	Q8N3F8	MICAL-like protein 1	MICALL1	Q8N3F8 1×Phospho [S295(100)]	2067.09	2.31	1	82.8	74.3	66.6	68.5	100.9	97.6	1.19356	0.27087
KRSPSPSPTPEAK	Q8TAQ2	SWI/SNF complex subunit SMARCC2	SMARCC2	Q8TAQ2 3×Phospho [S302(100); S304(100); S306(100)]	2309.13	4.28	2	215.8	303.4	246	168.4	407.5	337.2	1.19328	0.549176
SKGKNSDEEAPK	Q9UNL4	Inhibitor of growth protein 4	ING4	Q9UNL4 1×Phospho [S150(100)]	2286.25	3.06	1	115.3	156.9	130.1	112.6	214.3	152.9	1.19264	0.464459
EVRSPTKAPHLQLIEGK	O43491	Band 4.1-like protein 2	EPB41L2	O43491 1×Phospho [S598(100)]	2670.53	6.12	3	577.3	593	656.7	389.1	947.5	842.3	1.19261	0.535002
GSPSVAASSPPAIPK	Q92610	Zinc finger protein 592	ZNF592		1904.03	2.53	1	51.9	50.5	49.4	60.3	52.3	68.4	1.19236	0.107314
WLISPVK	Q8NCD3	Holliday junction recognition protein	HJURP	Q8NCD3 1×Phospho [S412(100)]	1380.81	2.42	1	70.4	68.4	84.9	61.5	103.2	102	1.19222	0.383497
MYPPRSPK	Q8WWM7	Ataxin-2-like protein	ATXN2L	Q8WWM7 1×Phospho [S449(99.3)]	1529.8	1.4	1	164.7	197.6	203	258.2	195.7	220	1.19211	0.17175
TSSVSSISQVSPER	P42356	Phosphatidylinositol 4-kinase alpha	PI4KA	P42356 1×Phospho [S265(100)]	1772.86	2.9	2	102.1	122.4	121.8	89.8	178.9	144.1	1.19203	0.454183
IIFVDEVFKIERPGEGSPMVDNPMR	Q96T88	E3 ubiquitin-protein ligase UHRF1	UHRF1	Q96T88 1×Phospho [S287(100)]	3445.73	4.15	2	163.5	103.8	127.5	76.1	210.6	183.9	1.192	0.601517
SVSPLLSTHVLGK	Q96H12	Myb/SANT-like DNA-binding domain-containing protein 3	MSANTD3	Q96H12 1×Phospho [S98(99.7)]	1876.07	3.55	1	74.5	67.6	78.3	43.9	106.7	112.1	1.19192	0.558363
GKSPVPKSPVEEK	P07197	Neurofilament medium polypeptide	NEFM	P07197 2×Phospho [S628(100); S633(100)]; 2×Phospho [S641(100); S646(100)]; 2×Phospho [S654(100); S659(100)]	2458.35	2.97	2	213.3	292.4	282	164.3	477.8	296.6	1.1917	0.62141
SPVPSPGSSSPQLQVK	Q8N3F8	MICAL-like protein 1	MICALL1		2133.14	2.89	1	59.3	63.1	59.7	67.9	72.4	76.6	1.1911	0.0141079
KETPPPLVPPAAR	Q9BQA1	Methylosome protein 50	WDR77	Q9BQA1 1×Phospho [T5(100)]	1911.09	3.63	1	79.1	59.8	68	77.8	85.5	83.1	1.19091	0.0946503
RVAFISLSPVR	Q6ZU65	Ubinuclein-2	UBN2	Q6ZU65 1×Phospho [S13(100)]	1553.88	4.33	1	33.4	38.2	34.3	36.7	35.8	53.6	1.19075	0.322708
AGPLTPPKPPR	Q8TDM6	Disks large homolog 5	DLG5	Q8TDM6 1×Phospho [T1011(100)]	1668.96	2.81	1	154.8	179.6	184.6	187.2	219.6	211	1.19037	0.0694678
VQEKPDSPGGSTQIQR	Q13459	Unconventional myosin-IXb	MYO9B	Q13459 1×Phospho [S1290(100)]	2265.16	4.96	1	211.7	218.4	199.7	136.2	334.2	278.7	1.18943	0.538694
RRSSDEDAAGEPK	Q9BUI4	DNA-directed RNA polymerase III subunit RPC3	POLR3C	Q9BUI4 2×Phospho [S204(100); S205(100)]	2035.93	4.3	1	98.8	89.8	88.2	64.5	136.4	128.1	1.18858	0.490537
DIDISSPEFK	Q09666	Neuroblast differentiation-associated protein AHNAK	AHNAK	Q09666 1×Phospho [S177(100)]	1688.85	2.37	2	235.9	228.2	211.2	140.5	393.5	267.6	1.18703	0.59696
TGDLGIPPNPEDRSPSPEPIYNSEGK	Q15637	Splicing factor 1	SF1	Q15637 2×Phospho [S80(100); S82(100)]	3384.58	4.31	3	147.4	168.7	157.8	98.5	260.6	203.4	1.18696	0.570587
KDGSSPPLLEK	Q6W2J9	BCL-6 corepressor	BCOR	Q6W2J9 1×Phospho [S423(100)]	1938.09	3.06	2	240.1	259.1	233.6	177.2	372.6	320	1.18695	0.48126
MDRTPEKDK	Q7Z6E9	E3 ubiquitin-protein ligase RBBP6	RBBP6	Q7Z6E9 1×Phospho [T1194(100)]	1903	1.38	1	53.5	83.1	78.1	60.5	130.3	64	1.18677	0.614066
SFSKEVEER	Q04637	Eukaryotic translation initiation factor 4 gamma 1	EIF4G1	Q04637 1×Phospho [S1185(100)]	1648.83	2.55	2	573.6	534.6	529.7	265.9	862.6	815.2	1.1867	0.623582
AVVVSPK	O75909	Cyclin-K	CCNK	O75909 1×Phospho [S340(100)]	1237.73	1.96	1	116.1	140.1	134.5	183.9	151.8	127.7	1.18608	0.245452
IEVKEESPQSK	P11171	Protein 4.1	EPB41	P11171 1×Phospho [S188(100)]	2041.12	2.01	1	74.5	87.5	81.1	81.6	114.9	91.7	1.18552	0.227218
VQSPKPITGGLGAFTK	Q9ULM3	YEATS domain-containing protein 2	YEATS2	Q9ULM3 1×Phospho [S575(100)]	2368.36	4.52	1	205.5	199.8	185.6	137.2	273.7	289.5	1.18531	0.495317
RVSPSPPR	Q5VUA4	Zinc finger protein 318	ZNF318	Q5VUA4 1×Phospho [S79(100)]	1204.64	3.09	1	108.7	145.3	130.5	124.1	174.5	157.1	1.18518	0.262319
RPRSPGSNSK	P78347	General transcription factor II-I	GTF2I	P78347 1×Phospho [S674(100)]	1623.87	4.44	3	752.3	635.4	497	249.3	996.1	987.2	1.18459	0.676628
AAMYDIISSPSKDSTK	Q6KC79	Nipped-B-like protein	NIPBL		2497.29	2.85	2	37.9	36.8	49.9	43.6	55.8	48.2	1.18459	0.235812
ATSFEESER	Q52LW3	Rho GTPase-activating protein 29	ARHGAP29	Q52LW3 1×Phospho [S949(100)]	1364.59	2.15	1	92.7	89.5	73.4	81.9	103.2	117.6	1.18427	0.259744
SKSNPDFLKK	Q6WCQ1	Myosin phosphatase Rho-interacting protein	MPRIP	Q6WCQ1 1×Phospho [S993(100)]	2160.26	4.09	2	665.4	736	724	457.5	1005.1	1053.5	1.18382	0.535505
ALPRGSPHSDLKER	O75376	Nuclear receptor corepressor 1	NCOR1	O75376 1×Phospho [S1281(100)]	2101.13	3.08	1	151.1	160.3	146.5	197.8	170.1	174	1.18345	0.0428657
ELSPAALEK	O75683	Surfeit locus protein 6	SURF6	O75683 1×Phospho [S138(100)]	1495.82	2.97	2	239.7	300.1	317.3	231.8	425.8	356.4	1.18306	0.442584
KTQMAEVLPSPR	P11388	DNA topoisomerase 2-alpha	TOP2A	P11388 1×Phospho [S1213(100)]	1895.02	2.41	1	56.8	56.1	56.2	63.6	60.2	76.2	1.18273	0.101994
GDLAFGAPGPRPPSPFDDPADDPEHK	Q93074	Mediator of RNA polymerase II transcription subunit 12	MED12	Q93074 1×Phospho [S635(100)]	3240.54	5.18	1	91.4	88.5	83.3	60.3	149.5	101.4	1.18237	0.569953
MRKETPPPLVPPAAR	Q9BQA1	Methylosome protein 50	WDR77	Q9BQA1 1×Phospho [T5(100)]	2198.23	5.12	2	199.7	171	149.1	174.9	220.2	219.4	1.18219	0.206261
SRTSVQTEDDQLIAGQSAR	P35221	Catenin alpha-1	CTNNA1		2371.15	5.62	1	144.9	125.5	103.5	67.7	180	194.2	1.18187	0.616104
HLSPYATLTVGDSSHK	Q9BSJ8	Extended synaptotagmin-1	ESYT1	Q9BSJ8 1×Phospho [S820(100)]	2251.15	5.03	2	118.6	137	117.6	103.1	151.8	185.7	1.1806	0.416002
QELGSPEER	Q92974	Rho guanine nucleotide exchange factor 2	ARHGEF2	Q92974 1×Phospho [S932(100)]	1353.62	2.34	1	88.1	77.2	82.1	77.7	125.3	89	1.18027	0.36908
GALSPSGSAK	Q13207	T-box transcription factor TBX2	TBX2		1412.76	2.64	1	91.4	104.6	84.2	57.8	149.8	123.1	1.18023	0.579751
GPTTGEGALDLSDVHSPPKSPEGK	O95684	FGFR1 oncogene partner	FGFR1OP	O95684 2×Phospho [S156(100); S160(100)]	3223.59	7.64	1	82.4	74.3	66.8	48.8	102.4	112.5	1.17987	0.544755
SRIESPERTDVYVEQK	Q8NCN2	Zinc finger and BTB domain-containing protein 34	ZBTB34	Q8NCN2 1×Phospho [S463(100)]	2474.27	5.19	1	79.1	71.3	80.7	61.2	124.8	86.5	1.17914	0.501782
SSSESYTQSFQSR	Q9BTU6	Phosphatidylinositol 4-kinase type 2-alpha	PI4K2A		1802.78	1.62	1	58.9	57.8	60.5	62	82.3	64.6	1.17889	0.175428
LTTTGQVTSPVK	P49916	DNA ligase 3	LIG3	P49916 1×Phospho [S210(99.7)]	1769.98	2.76	2	106.7	113.9	106.8	64.1	194.3	127.5	1.17868	0.63197
KLLLDPSSPPTK	Q6IAA8	Ragulator complex protein LAMTOR1	LAMTOR1	Q6IAA8 1×Phospho [S27(99.7)]	2063.21	3.29	3	176.2	149	153.8	143.3	221.3	199.8	1.17829	0.313719
SKSEEAHAEDSVMDHHFR	Q8NC51	Plasminogen activator inhibitor 1 RNA-binding protein	SERBP1		2650.21	6.41	1	122.3	123	85.1	128.3	106.2	154.8	1.17827	0.355675
SEDPPTTPIR	Q12888	TP53-binding protein 1	TP53BP1		1421.69	1.83	1	85.2	88.4	75.5	65.7	135.2	92.6	1.17824	0.512234
LSDSPSMKK	Q9BY77	Polymerase delta-interacting protein 3	POLDIP3	Q9BY77 1×Phospho [S368(99.3)]	1775.96	1.57	1	132.6	171.8	139.5	153	195.4	174.6	1.17819	0.20004
LVINGNPITIFQERDPSKIK	P04406	Glyceraldehyde-3-phosphate dehydrogenase	GAPDH	P04406 1×Phospho [S83(100)]	3049.74	5.1	1	122.7	95.1	134.1	69.7	214.6	130	1.17732	0.658142
SGGGLHSVAEGVRLSPEPGREGVR	Q9NWK9	Box C/D snoRNA protein 1	ZNHIT6	Q9NWK9 1×Phospho [S25(100)]	2712.38	3.96	1	38.3	38.1	39.8	27.6	49.2	60	1.17728	0.511467
ESVSPEDSEK	P35251	Replication factor C subunit 1	RFC1	P35251 1×Phospho [S368(100)]	1644.78	2.37	1	97.6	96	96.4	112.2	141.9	87.3	1.17724	0.338891
SSPPLRTPDVLESSGPAVR	O75676	Ribosomal protein S6 kinase alpha-4	RPS6KA4	O75676 1×Phospho [S682(99.4)]	2274.17	4.01	1	82.4	92.4	108.9	116.6	112.3	105	1.17695	0.118303
TMLLLSRSPEAQPK	P55265	Double-stranded RNA-specific adenosine deaminase	ADAR	P55265 1×Phospho [S825(99.6)]	2109.15	2.69	2	139.6	167.2	163.5	119.2	200.7	233.3	1.17627	0.474164
LRSPPEALVQGR	Q9UHB6	LIM domain and actin-binding protein 1	LIMA1	Q9UHB6 1×Phospho [S132(100)]	1631.88	4.3	3	143.3	180.8	169.1	103.1	287	190	1.1762	0.621714
GLNSSFETSPK	Q8IV63	Inactive serine/threonine-protein kinase VRK3	VRK3	Q8IV63 1×Phospho [S59(99.5)]	1704.86	1.79	2	278.8	288.2	327.4	199.9	498.5	353	1.17554	0.581923
VFVGGLSPDTSEEQIKEYFGAFGEIENIELPMDTK	O14979	Heterogeneous nuclear ribonucleoprotein D-like	HNRNPDL	O14979 1×Phospho [S241(100)]	4673.32	4.94	3	99.2	63.4	92	43.4	152.7	103.1	1.17518	0.679576
ASPLSSDSPVKTPIK	Q9Y426	C2 domain-containing protein 2	C2CD2		2294.3	2.58	1	96.4	124.7	136.9	96.4	178.9	145.4	1.17514	0.478905
GVTIPYRPKPSSSPVIFAGGQDR	Q15366	Poly(rC)-binding protein 2	PCBP2	Q15366 1×Phospho [S189(98.6)]	2967.59	5.4	2	360.3	428.5	546.4	231.1	747.1	590.7	1.17503	0.656005
KSPSGPVKSPPLSPVGTTPVK	Q9BVC5	Ashwin	C2orf49	Q9BVC5 1×Phospho [S189(100)]	3056.79	6.5	1	135.5	132.4	115.7	72	182.1	196.5	1.17466	0.604633
RISFSASHR	Q03393	6-pyruvoyl tetrahydrobiopterin synthase	PTS	Q03393 1×Phospho [S19(100)]	1369.69	4.06	1	175.4	146.3	150.3	184.4	177.4	192.3	1.17394	0.0531549
LVHSGSGCRSPSLGSDLTFATR	Q13425	Beta-2-syntrophin	SNTB2	Q13425 1×Phospho [S393(100)]	2614.26	5.3	2	93.1	136.2	124.4	70	185.5	159.7	1.17388	0.611737
DSQDASAEQSDHDDEVASLASASGGFGTK	Q6P2E9	Enhancer of mRNA-decapping protein 4	EDC4	Q6P2E9 1×Phospho [S879(100)]	3420.51	6.12	2	144.5	137	179	84.7	249.8	205.7	1.17307	0.630062
GPPSPPAPVMHSPSRK	Q13573	SNW domain-containing protein 1	SNW1	Q13573 1×Phospho [S224(100)]	2196.14	3.08	1	74.9	95.2	86.1	90	98	112.5	1.17291	0.169467
ETERASPIKMDLAPSK	P27816	Microtubule-associated protein 4	MAP4	P27816 1×Phospho [S358(100)]; 1×Phospho [S384(100)]	2540.38	5.13	2	210.4	223.1	239.7	107.8	373.7	308	1.17276	0.654934
EYIPGQPPLSQSSDSSPTR	P07814	Bifunctional glutamate/proline--tRNA ligase	EPRS		2355.11	3.75	2	74.1	92.1	86.3	61.2	124.2	110.7	1.17267	0.5051
SRSPLELEPEAK	Q92466	DNA damage-binding protein 2	DDB2	Q92466 1×Phospho [S26(100)]	1894.01	6.23	2	767.6	766.2	731.3	425.9	1259.9	970.2	1.17258	0.622667
SLSPSVR	Q96PE2	Rho guanine nucleotide exchange factor 17	ARHGEF17	Q96PE2 1×Phospho [S79(100)]	1054.55	2.14	1	119.8	108	121.6	137.8	128.8	143	1.1723	0.0279691
VHAYFAPVTPPPSVGGSR	Q96IG2	F-box/LRR-repeat protein 20	FBXL20	Q96IG2 1×Phospho [T417(100)]	2148.08	5.21	1	47.4	43.3	44.9	60.2	51.2	47.5	1.17183	0.121053
LSSPISK	Q99728	BRCA1-associated RING domain protein 1	BARD1	Q99728 1×Phospho [S330(100)]	1269.72	1.73	1	88.9	88.9	100.4	78.9	130.6	116.5	1.17182	0.372973
AGTGYASPDRTHVLAAGK	O43379	WD repeat-containing protein 62	WDR62	O43379 1×Phospho [S1144(100)]	2310.2	4.3	2	165.5	200.2	192.4	130.5	275.7	247.4	1.17112	0.524143
KLPPPPPQAPPEEENESEPEEPSGVEGAAFQSR	O60341	Lysine-specific histone demethylase 1A	KDM1A	O60341 1×Phospho [S166(100)]	4064.95	5.67	2	31.7	36.4	39.5	24.9	65.1	36	1.171	0.641539
HNGVGGSPPKSK	Q96ST3	Paired amphipathic helix protein Sin3a	SIN3A	Q96ST3 1×Phospho [S860(100)]	1932.07	3.61	3	113.7	147.1	152.9	103.6	169.6	210.2	1.16848	0.524714
SGELTALEFSASPGLRR	Q12774	Rho guanine nucleotide exchange factor 5	ARHGEF5	Q12774 1×Phospho [S1405(99.2)]	2100.07	2.7	1	42.4	44.1	58.6	57.7	55.8	56	1.16816	0.191153
TRSPSPDDILER	Q13523	Serine/threonine-protein kinase PRP4 homolog	PRPF4B	Q13523 1×Phospho [S580(100)]	1694.83	4.2	1	65.5	70.4	61.9	72.8	75.9	82.3	1.16785	0.0411745
RQLHLEGASLELSDDDTESK	P35580	Myosin-10	MYH10	P35580 1×Phospho [S1956(100)]	2781.37	7.09	2	124.8	118.7	135	79.8	198.3	163.7	1.16724	0.584263
LPSSPVYEDAASFK	Q14247	Src substrate cortactin	CTTN	Q14247 1×Phospho [S418(99.6)]	2049.03	3.34	2	65.5	66.5	77.4	65.2	102.1	77	1.16667	0.370012
NLQPLMRSPISR	Q7Z6E9	E3 ubiquitin-protein ligase RBBP6	RBBP6	Q7Z6E9 1×Phospho [S360(100)]	1736.91	2.37	1	81.5	94.9	96.9	87.9	124.2	106.7	1.16648	0.259138
AIPGDQHPESPVHTEPMGIQGR	Q14676	Mediator of DNA damage checkpoint protein 1	MDC1	Q14676 1×Phospho [S793(100)]	2678.26	5.16	2	121.9	167.6	180.6	119.3	248.7	180.3	1.16635	0.563085
RPPEEDFRHSPEEDFR	Q8IXT5	RNA-binding protein 12B	RBM12B	Q8IXT5 1×Phospho [S710(100)]	2352.06	4.76	2	142.1	196.1	182.1	138.3	274.3	194.2	1.16625	0.536122
GKELSDQATASPIVAR	Q5JSH3	WD repeat-containing protein 44	WDR44	Q5JSH3 1×Phospho [S96(100)]	2181.17	2.96	1	85.2	98.3	95.5	74.1	130	121.2	1.16595	0.43495
RIPHSPAR	Q13136	Liprin-alpha-1	PPFIA1	Q13136 1×Phospho [S708(100)]	1242.67	3.46	1	67.9	73.3	66.1	65	101.2	75.5	1.16594	0.35483
TITPPAAPKPK	Q96BD5	PHD finger protein 21A	PHF21A	Q96BD5 1×Phospho [T350(100)]	1888.13	3.37	1	60.5	52.7	57.4	55.2	60.2	83.5	1.16589	0.354211
SASASHQADIK	Q14739	Delta(14)-sterol reductase LBR	LBR	Q14739 1×Phospho [S99(99.8)]	1652.84	4.87	3	831	1005.6	996.1	786.8	1360.8	1153.4	1.16532	0.427929
GSYGSDAEEEEYRQQLSEHSK	Q9UDY2	Tight junction protein ZO-2	TJP2	Q9UDY2 1×Phospho [S1159(100)]	2967.34	7.81	2	286.6	312.1	280.6	140.3	454.6	429.3	1.16479	0.65831
SYSPDGKESPSDK	P43243	Matrin-3	MATR3	P43243 1×Phospho [S598(100)]	2164.08	3.55	1	476	494	474.2	268.3	720.1	693.4	1.16452	0.617446
AVSPPHLDGPPSPR	P29590	Protein PML	PML	P29590 2×Phospho [S518(100); S527(100)]	1815.84	2.38	1	60.5	54.2	56.9	45.1	81.1	73.6	1.16434	0.445404
GGSGSGPTIEEVD	P0DMV9	Heat shock 70 kDa protein 1B	HSPA1B	P0DMV9 1×Phospho [S633(100)]	1513.66	2.18	2	323.7	351.1	328.4	260.6	468.2	439.2	1.16427	0.448574
ENPPVEDSSDEDDKRNQGNLYDK	Q8TCJ2	Dolichyl-diphosphooligosaccharide--protein glycosyltransferase subunit STT3B	STT3B		3431.62	4.98	1	198.1	243.9	247	116.2	392	293.9	1.16415	0.670484
RIDISPSTLR	Q9NYF8	Bcl-2-associated transcription factor 1	BCLAF1	Q9NYF8 1×Phospho [S658(100)]	1466.79	2.96	2	128.5	140.3	135.5	139	168.4	163.2	1.16399	0.0846069
QGPVSQSATQQPVTADKQQGHEPVSPR	Q9BTA9	WW domain-containing adapter protein with coiled-coil	WAC	Q9BTA9 1×Phospho [S511(100)]	3395.71	5.24	1	30.5	60.3	44.9	28.7	58.5	70.7	1.1636	0.650878
VAQGATEKSPEDK	P49321	Nuclear autoantigenic sperm protein	NASP	P49321 1×Phospho [S451(100)]	2127.13	2.27	1	117.8	102.1	115.7	86.9	189	114.6	1.16359	0.585302
GPAGEAGASPPVRR	Q13425	Beta-2-syntrophin	SNTB2	Q13425 1×Phospho [S110(100)]	1630.83	3.72	2	50.2	49.1	45.9	29.3	91.6	48	1.16322	0.691374
GSRPGKSPER	O75376	Nuclear receptor corepressor 1	NCOR1	O75376 1×Phospho [S2136(100)]	1608.86	2.33	1	145.8	164.8	167.9	85.5	243.7	227	1.16238	0.636072
ATGAALTPTEERR	Q13459	Unconventional myosin-IXb	MYO9B	Q13459 1×Phospho [T1346(100)]	1681.85	3.38	1	130.9	138.3	100.4	84.6	166.1	178.8	1.16207	0.56308
KFDGVEGPRTPK	Q6PKG0	La-related protein 1	LARP1	Q6PKG0 1×Phospho [T376(100)]	2098.17	2.34	1	160.6	186.7	183.2	157.6	247.8	211	1.16192	0.355521
GDGRPETPKQK	Q6KC79	Nipped-B-like protein	NIPBL	Q6KC79 1×Phospho [T735(100)]	1980.09	2.49	2	445.5	501.8	356.1	182.1	820.7	511.4	1.16173	0.729177
KGTQTSPVPR	Q2M1K9	Zinc finger protein 423	ZNF423		1608.89	1.97	1	96.4	132.2	107.3	126.8	122.4	140.7	1.16076	0.206283
NVDAAVSPR	Q96T58	Msx2-interacting protein	SPEN	Q96T58 1×Phospho [S2101(100)]	1237.61	2.52	1	313.4	341	291.2	275.6	459.2	362.7	1.16064	0.40893
LSLTRSPVSPLAAQGIPLPAQLTK	Q96SI1	BTB/POZ domain-containing protein KCTD15	KCTD15		2996.73	5.3	1	85.2	54.5	58.6	51.7	85.8	92.6	1.16036	0.541391
VYEHTSRFSPK	P46100	Transcriptional regulator ATRX	ATRX	P46100 1×Phospho [S316(99.6)]	1888.97	3.41	1	287	310.4	289.3	280.7	380.4	367.7	1.16026	0.215302
GLPSPYNMSSAPGSR	P15924	Desmoplakin	DSP	P15924 1×Phospho [S2825(100)]	1845.84	2.53	2	167.2	160.2	150.1	142.4	219	192.5	1.16	0.330315
HCAPSPDRSPELSSSR	Q96T37	RNA-binding protein 15	RBM15	Q96T37 2×Phospho [S670(100); S674(100)]	2171.91	5.9	3	284.5	312.9	273.6	163	459.8	387.5	1.15993	0.633551
RISQSQPVR	O95071	E3 ubiquitin-protein ligase UBR5	UBR5	O95071 1×Phospho [S1549(100)]	1379.74	3.93	2	88.9	63.5	71.5	31.4	118.9	109.4	1.15989	0.699049
GSAPHSESDLPEQEEEILGSDDDEQEDPNDYCK	Q96SB4	SRSF protein kinase 1	SRPK1	Q96SB4 1×Phospho [S51(100)]	4272.8	5.29	2	24.3	26.7	32.2	15.6	36.9	44	1.15986	0.64264
LATKSSPVK	P49916	DNA ligase 3	LIG3		1698.02	2.12	1	266.4	254	312.1	168.4	494.4	302.7	1.15976	0.668943
NVAEALGHSPKDPGGGGGPVR	Q8IU81	Interferon regulatory factor 2-binding protein 1	IRF2BP1	Q8IU81 1×Phospho [S436(100)]	2510.29	4.13	1	60.1	50.5	56	39.8	79.1	74.3	1.15966	0.523112
VGEDEDGSDEEVVHNEDIHFEPIVSLPEVEVK	P49792	E3 SUMO-protein ligase RanBP2	RANBP2	P49792 1×Phospho [S2900(100)]	4128.96	7.43	2	318.3	272.8	366	171.2	566.2	372.3	1.15944	0.686573
RGSPTTGFIEQK	Q6ZRV2	Protein FAM83H	FAM83H	Q6ZRV2 1×Phospho [S892(100)]	1858.98	3.64	1	70	92.3	81.4	85	90.7	106.7	1.1588	0.231194
ARVDHGAEIITQSPGR	P11137	Microtubule-associated protein 2	MAP2	P11137 1×Phospho [S1782(100)]	2016.02	3.24	1	78.6	77.1	71	76.5	91.6	94.5	1.15836	0.118832
LLVDVDESTLSPEEQKER	O75533	Splicing factor 3B subunit 1	SF3B1	O75533 1×Phospho [S488(100)]	2625.34	5.53	2	146.6	150.2	140.2	117.2	221	167.9	1.15812	0.48692
HCAPSPDRSPELSSSR	Q96T37	RNA-binding protein 15	RBM15	Q96T37 1×Phospho [S670(100)]	2091.95	4.8	2	139.6	135.5	131	94.1	192.8	183.2	1.1576	0.535646
KSLSDSESDDSK	Q13185	Chromobox protein homolog 3	CBX3	Q13185 1×Phospho [S95(100)]	2065.03	5.29	3	859.4	918.1	1062.9	628.6	1482.1	1176.6	1.15734	0.593096
HYQGEEKSD	P13984	General transcription factor IIF subunit 2	GTF2F2	P13984 1×Phospho [S248(100)]	1630.75	2.51	1	110.4	98.5	92.9	48.6	164.9	135.7	1.15706	0.677713
HGLLLPASPVR	Q96E09	Protein FAM122A	FAM122A	Q96E09 1×Phospho [S76(100)]	1468.82	3.5	2	183.2	215.9	225.6	172.1	291.1	259.4	1.15672	0.436895
QKSDAEEDGGTVSQEEEDRKPK	P27824	Calnexin	CANX	P27824 2×Phospho [S554(100); S564(99.2)]	3538.71	6.22	3	202.6	279.2	345.1	195.1	468.8	292.4	1.15649	0.657006
GYSDRDGYGR	P38159	RNA-binding motif protein, X chromosome	RBMX	P38159 1×Phospho [S261(100)]	1454.63	2.58	2	187.8	203.5	210.3	145.9	317.3	232.5	1.15642	0.563922
AVPIAVADEGESESEDDDLKPR	Q9Y2K6	Ubiquitin carboxyl-terminal hydrolase 20	USP20	Q9Y2K6 1×Phospho [S132(99.7)]	2880.39	6.05	1	63.4	69	64.9	50.4	90.2	87.5	1.15611	0.472235
AEEDEILNRSPR	P27824	Calnexin	CANX	P27824 1×Phospho [S583(100)]	1737.84	4.15	3	1022	1145.1	1413.4	702.4	2192.3	1242.8	1.15556	0.701394
AAVVTSPPPTTAPHK	P35611	Alpha-adducin	ADD1	P35611 1×Phospho [S12(99.6)]	2012.1	3.97	4	245.4	219.2	241.8	228.5	315.5	272.2	1.15544	0.238192
THPYSPK	P22415; Q15853	Upstream stimulatory factor 1	USF1	P22415 1×Phospho [S186(100)]; Q15853 1×Phospho [S222(100)]	1367.71	2.99	3	222.8	255.2	220.2	147.7	335.9	323.1	1.1554	0.589519
TRSWDSSSPVDRPEPEAASPTTR	Q86WB0	Nuclear-interacting partner of ALK	ZC3HC1	Q86WB0 1×Phospho [S354(100)]	2838.33	3.36	1	22.6	36.7	36.2	20.5	50	39.8	1.15497	0.641335
RNSLKELWLVIHGR	O43169	Cytochrome b5 type B	CYB5B	O43169 1×Phospho [S37(100)]	2259.29	6.67	1	43.2	55.9	56	41.5	65.4	72.2	1.15474	0.478052
TASPLPLRPDAPVEK	Q9HCK8	Chromodomain-helicase-DNA-binding protein 8	CHD8	Q9HCK8 1×Phospho [S1995(100)]	2129.18	3.56	1	94.3	75.3	127.7	91.4	131.2	120.7	1.15473	0.473546
TPLGASLDEQSSSTLK	P28290	Protein ITPRID2	ITPRID2	P28290 1×Phospho [S92(100)]	2172.12	4.31	2	111.6	111.4	113.6	71	160	157.6	1.15449	0.585741
ENPPVEDSSDEDDKR	Q8TCJ2	Dolichyl-diphosphooligosaccharide--protein glycosyltransferase subunit STT3B	STT3B	Q8TCJ2 2×Phospho [S498(100); S499(100)]	2349.99	3.95	1	87.3	89.3	100	52.4	164	102.9	1.15437	0.684075
ENSSPSVTSANLDHTKPCWYWDKK	O75909	Cyclin-K	CCNK	O75909 1×Phospho [T20(90.3)]	3846.93	2.18	1	65.5	97.4	84	80.2	99.5	105.2	1.15391	0.348832
VLDSPSRLDEEHR	O60941	Dystrobrevin beta	DTNB	O60941 1×Phospho [S394(100)]	1861.9	3.39	1	101.3	99.7	92.4	87.6	126.2	124.7	1.15372	0.309205
RASYDYNQDR	Q96T58	Msx2-interacting protein	SPEN	Q96T58 1×Phospho [S623(100)]	1596.7	2.8	1	95.1	91.8	102.3	70.9	150.4	112.3	1.15353	0.557635
EVKGSPSFLKK	Q5T0W9	Protein FAM83B	FAM83B	Q5T0W9 1×Phospho [S764(100)]	2216.32	1.1	1	101.3	115.4	112	89.6	143.4	146	1.15303	0.424379
SGGGLHSVAEGVRLSPEPGR	Q9NWK9	Box C/D snoRNA protein 1	ZNHIT6	Q9NWK9 1×Phospho [S25(100)]	2271.14	4.45	1	106.2	120.2	116.2	79.7	175.7	139.5	1.15266	0.571189
RVSGPDPKPGSNCSPAQSVLSEVPSVPTNGMAK	P22314	Ubiquitin-like modifier-activating enzyme 1	UBA1	P22314 1×Phospho [S13(100)]	4134.1	4.41	1	102.5	98.2	103.5	55.6	145.1	149.8	1.1522	0.641474
VMTIPYQPMPASSPVICAGGQDR	Q15365	Poly(rC)-binding protein 1	PCBP1	Q15365 1×Phospho [S190(99.2)]	2816.3	4.6	4	70.8	84	82.1	89.4	99.5	83.9	1.15154	0.123624
ESLCDSPHQNLSRPLLENK	O15042	U2 snRNP-associated SURP motif-containing protein	U2SURP	O15042 1×Phospho [S67(100)]	2775.39	4.17	1	37.5	48.8	55	37	66.3	59.3	1.15074	0.525171
NKQDDDLNCEPLSPHNITPEPVSK	Q6VMQ6	Activating transcription factor 7-interacting protein 1	ATF7IP	Q6VMQ6 1×Phospho [S113(100)]	3514.75	3.12	1	78.6	85	88.7	49.2	139.3	101.8	1.15061	0.655204
DYEIESQNPLASPTNTLLGSAK	Q7Z417	Nuclear fragile X mental retardation-interacting protein 2	NUFIP2		2886.45	5.61	1	116.9	93.5	109.1	52.3	165.2	150	1.15023	0.680003
RASSGLPR	Q9UJZ1	Stomatin-like protein 2, mitochondrial	STOML2	Q9UJZ1 1×Phospho [S29(99.6)]	1152.61	2.01	1	41.2	59	36.5	38.5	64	54.7	1.14996	0.536644
TSSKESSPIPSPTSDRK	Q01082	Spectrin beta chain, non-erythrocytic 1	SPTBN1	Q01082 3×Phospho [S2169(100); S/T]	2731.3	4.24	2	367.3	447.9	414.9	193.6	678.2	541.9	1.14926	0.696945
SLENPTPPFTPK	O15085	Rho guanine nucleotide exchange factor 11	ARHGEF11	O15085 1×Phospho [T668(100)]	1865.98	2.31	1	47.8	48.3	48.7	59.5	50.3	56.6	1.14917	0.0576253
ESSPIPSPTSDRK	Q01082	Spectrin beta chain, non-erythrocytic 1	SPTBN1	Q01082 1×Phospho [S2164(99.6)]	1938.99	2.41	1	58.5	61.2	60.7	58.9	76.5	71.9	1.14911	0.168105
WLPSSPSGVAK	Q8IWI9	MAX gene-associated protein	MGA	Q8IWI9 1×Phospho [S449(100)]	1666.9	2.81	2	56.4	71.9	74.1	60.8	88.1	83.5	1.14822	0.378633
SGTSQEELR	Q12756	Kinesin-like protein KIF1A	KIF1A	Q12756 1×Phospho [S937(100)]	1315.61	2.9	1	71.6	88.7	75.3	48	120.7	101.8	1.14813	0.630767
LASDDRPSPPR	P98175	RNA-binding protein 10	RBM10	P98175 1×Phospho [S723(100)]	1519.75	3.23	4	604.9	556.9	590.4	555.9	776.5	679.3	1.1481	0.256477
ERGTPPVDPK	P48634	Protein PRRC2A	PRRC2A	P48634 1×Phospho [T782(100)]	1633.87	3.02	2	293.2	350.9	289.1	257	431	383.3	1.14799	0.454333
GGSGSHNWGTVKDELTESPKYIQK	Q8NC51	Plasminogen activator inhibitor 1 RNA-binding protein	SERBP1		3614.9	4.22	2	204.7	345.2	284.4	175.2	376.3	405.8	1.14743	0.647573
SLSTSGESLYHVLGLDK	Q9H3Z4	DnaJ homolog subfamily C member 5	DNAJC5	Q9H3Z4 1×Phospho [S10(99.6)]	2344.22	5.18	1	153.2	126	155.2	96.3	248.7	153.4	1.14733	0.663166
ITPPAAKPGSPQAK	P35658	Nuclear pore complex protein Nup214	NUP214	P35658 1×Phospho [S678(100)]	2130.23	5.34	4	368.5	367.1	345.1	266.9	480.4	492.5	1.14722	0.511352
GLGAEERRSPVR	O15119	T-box transcription factor TBX3	TBX3	O15119 1×Phospho [S456(100)]	1635.85	2.57	1	72.1	56.1	53.2	50.8	84.9	72.4	1.14719	0.484464
KGNSPNSEPPTPK	P48634	Protein PRRC2A	PRRC2A	P48634 1×Phospho [S380(100)]	2120.14	5.19	2	184.1	178.2	192.2	97.8	291.1	247.2	1.14716	0.666908
RPPSPDVIVLSDNEQPSSPR	Q86YP4	Transcriptional repressor p66-alpha	GATAD2A	Q86YP4 3×Phospho [S100(100); S113(98.7); S114(98.7)]	2659.18	3.47	1	62.2	87.9	79	57.4	116.9	88.4	1.14666	0.582664
NGKEQYVPPRSPK	Q71RC2	La-related protein 4	LARP4	Q71RC2 1×Phospho [S722(100)]	2267.25	2.28	1	84.4	98.2	79.5	74.1	109.4	117	1.14651	0.422913
EKTPPRPQGQRPEPENR	Q96GF1	E3 ubiquitin-protein ligase RNF185	RNF185	Q96GF1 1×Phospho [T106(100)]	2554.33	3.03	1	63.4	75.2	83	37.7	111.1	105.2	1.14621	0.678788
QPTPPFFGR	Q96PK6	RNA-binding protein 14	RBM14	Q96PK6 1×Phospho [T206(100)]	1355.67	1.75	3	228.1	207.7	261.8	179.3	314.1	306.1	1.14607	0.504925
TPSRVPSR	Q6UXY1	Brain-specific angiogenesis inhibitor 1-associated protein 2-like protein 2	BAIAP2L2	Q6UXY1 1×Phospho [S457(99.5)]	1208.63	1.84	1	243.4	228.8	231.2	120.4	376.3	309.4	1.14601	0.678677
YYGGGSEGGRAPK	P14866	Heterogeneous nuclear ribonucleoprotein L	HNRNPL	P14866 1×Phospho [S52(100)]	1836.9	3.27	1	224	229.5	182.8	88	312.6	328.6	1.146	0.715249
LRPKSPPPK	Q9HCE5	N6-adenosine-methyltransferase non-catalytic subunit	METTL14	Q9HCE5 1×Phospho [S399(100)]	1787.09	2.82	2	428.7	417	450	398.1	523.2	563.1	1.14564	0.281992
SSSPHDKNLPQK	O75592	E3 ubiquitin-protein ligase MYCBP2	MYCBP2	O75592 1×Phospho [S2842(99.3)]	2105.14	3.65	2	262.7	317.2	304.4	277.3	361.8	373.8	1.14543	0.282345
KPGPPLSPEIR	Q96JM3	Chromosome alignment-maintaining phosphoprotein 1	CHAMP1	Q96JM3 1×Phospho [S427(100)]	1728.98	4.07	2	315.4	334.9	295	201.8	485.7	395.1	1.14524	0.616888
RAAPTRGSPTK	Q8IYH5	ZZ-type zinc finger-containing protein 3	ZZZ3	Q8IYH5 1×Phospho [S391(99.1)]	1679.94	2.69	2	95.1	126.9	135.7	112.7	156.8	140.1	1.14509	0.386446
VAVNALAVGEPGTASKPASPIGGPTQEEK	Q96L91	E1A-binding protein p400	EP400	Q96L91 1×Phospho [S1732(100)]	3542.91	6.16	2	102.5	110.6	112.4	63.1	147.2	162	1.14378	0.640708
KLTATPTPLGGMTGFHMQTEDR	O75533	Splicing factor 3B subunit 1	SF3B1	O75533 1×Phospho [T434(99.3)]	2943.45	3.16	1	60.9	66.3	61.6	57.8	79.4	78.7	1.14354	0.282819
KLPSPAR	Q12756	Kinesin-like protein KIF1A	KIF1A	Q12756 1×Phospho [S1548(100)]	1306.76	2.61	1	313.8	270.3	311	227.7	410.9	384.5	1.143	0.508787
YHGHSMSDPGVSYR	P08559	Pyruvate dehydrogenase E1 component subunit alpha, somatic form, mitochondrial	PDHA1	P08559 1×Phospho [S293(100)]	1917.82	3.97	1	75.8	226.7	122.8	84.9	199.8	201.3	1.14272	0.748662
VYEDSGIPLPAESPKKGPK	Q8IXM2	Chromatin complexes subunit BAP18	BAP18	Q8IXM2 1×Phospho [S96(100)]	3008.69	6	3	675.7	733.4	724.7	370.5	1126.1	940.7	1.14223	0.680278
RVSVCAETYNPDEEEEDTDPR	P13861	cAMP-dependent protein kinase type II-alpha regulatory subunit	PRKAR2A	P13861 1×Phospho [S99(100)]	2820.19	6.2	1	74.5	74.6	83	38.5	129.4	97.2	1.14218	0.702079
NCPSPVLIDCPHPNCNKK	O15014	Zinc finger protein 609	ZNF609	O15014 1×Phospho [S491(100)]	2917.45	5.72	1	112	124.3	109.4	77.7	153.6	163.5	1.14203	0.583619
SHSPVKR	Q5VT06	Centrosome-associated protein 350	CEP350	Q5VT06 1×Phospho [S567(100)]	1348.75	2.26	1	89.8	104.4	98.1	50.8	158.5	124.5	1.14198	0.688414
LSPPVASGGIPHQSPPTK	Q96T58	Msx2-interacting protein	SPEN	Q96T58 1×Phospho [S2493(100)]	2308.25	4.37	1	73.7	79.7	73.2	53.8	102.1	102.7	1.14122	0.549389
KEDQDRSPR	O60318	Germinal-center associated nuclear protein	MCM3AP	O60318 1×Phospho [S300(100)]	1668.85	2.4	1	31.7	33.4	32.2	21	43.6	46.3	1.13977	0.602845
EKGPTTGEGALDLSDVHSPPKSPEGK	O95684	FGFR1 oncogene partner	FGFR1OP	O95684 2×Phospho [S156(100); S160(100)]	3709.89	5.28	1	87.3	76	70.8	59.3	96.8	110.7	1.13968	0.535635
RSDSAISVR	Q6Q0C0	E3 ubiquitin-protein ligase TRAF7	TRAF7	Q6Q0C0 1×Phospho [S88(100)]	1299.66	1.24	1	58.9	68.4	70.6	37.9	109.1	78.5	1.13946	0.682978
AFKESPK	P46013	Proliferation marker protein Ki-67	MKI67	P46013 1×Phospho [S2528(100)]	1573.9	2.08	1	102.9	96	86.6	61.3	164.9	99.1	1.1394	0.687303
TAHNSEADLEESFNEHELEPSSPK	Q8IWS0	PHD finger protein 6	PHF6	Q8IWS0 1×Phospho [S155(99.6)]	3235.48	7.52	2	158.5	230.2	199	113.5	278	278.1	1.13936	0.665784
TNSSSSSPVVLK	Q7Z589	BRCA2-interacting transcriptional repressor EMSY	EMSY	Q7Z589 1×Phospho [S209(99.7)]	1743.93	2.87	1	91	101.6	98.8	69	150.1	112.8	1.13898	0.598661
STEDLSPQK	Q96RT1	Erbin	ERBIN	Q96RT1 1×Phospho [S857(100)]	1542.78	2.37	1	94.7	109.2	93.9	83.3	146.3	109.4	1.13835	0.508532
GKSPVSKSPVEEK	P07197	Neurofilament medium polypeptide	NEFM	P07197 1×Phospho [S672(99.3)]	2368.37	2.45	1	100.9	121.2	120	79.9	149.5	159.9	1.13797	0.577185
RLSAEGGDK	A7E2V4	Zinc finger SWIM domain-containing protein 8	ZSWIM8	A7E2V4 1×Phospho [S567(100)]	1470.77	3.5	2	335.6	386	393.8	261.8	560.1	446.6	1.13726	0.596354
GPALTPIRDEEWGGHSPR	Q86X29	Lipolysis-stimulated lipoprotein receptor	LSR	Q86X29 1×Phospho [S464(100)]	2284.11	4.58	2	200.9	236.4	252.4	262.9	261.2	259.6	1.13629	0.109074
RCSDPSLNEK	Q13615	Myotubularin-related protein 3	MTMR3	Q13615 1×Phospho [S633(100)]	1743.85	2.98	1	135.1	130	180.2	170.1	167.8	167.9	1.13586	0.275241
DRSPSRLDTFLK	Q66GS9	Centrosomal protein of 135 kDa	CEP135	Q66GS9 1×Phospho [S439(100)]	1973.06	2.15	2	243.8	210.2	207.5	227.2	249.5	274.5	1.1356	0.171495
SEDMPFSPK	Q12888	TP53-binding protein 1	TP53BP1	Q12888 1×Phospho [S265(100)]	1591.75	2.7	4	517.6	496.2	488.1	394	730.3	581.2	1.13556	0.52546
TKSPKPAESPQSATK	Q5VUA4	Zinc finger protein 318	ZNF318	Q5VUA4 1×Phospho [S1037(100)]	2553.45	6.54	2	279.6	373.5	366.7	178.4	535.1	444.5	1.13552	0.700007
SKTPTGPELDTSYK	Q8NF91	Nesprin-1	SYNE1	Q8NF91 1×Phospho [T8360(100)]	2291.21	5.1	1	424.5	477.7	565.7	279.1	808.5	578.5	1.13502	0.69855
NSPEDLGLSLTGDSCK	Q12888	TP53-binding protein 1	TP53BP1	Q12888 1×Phospho [S500(100)]	2231.07	3.87	1	88.5	72.5	90.1	73.9	115.2	95.9	1.13501	0.439825
GVAPADSPEAPR	Q9P2G1	Ankyrin repeat and IBR domain-containing protein 1	ANKIB1	Q9P2G1 1×Phospho [S737(100)]	1475.71	2.56	1	185.3	186.7	144.2	62.3	240.5	282.9	1.13464	0.753955
VSLERLDLDLTADSQPPVFK	Q13263	Transcription intermediary factor 1-beta	TRIM28	Q13263 1×Phospho [S489(100)]	2781.48	4.72	2	269.3	208.8	238.5	122	403.4	287.6	1.13452	0.719959
TVIRLPSGSGAASPTGSAVDIR	Q09666	Neuroblast differentiation-associated protein AHNAK	AHNAK	Q09666 1×Phospho [S216(100)]	2421.27	5.55	3	227.3	240.9	242.7	233.4	252.1	321	1.13448	0.304475
RNSEGSELSCTEGSLTSSLDSR	Q5T5U3	Rho GTPase-activating protein 21	ARHGAP21	Q5T5U3 1×Phospho [S1669(100)]	2681.19	3.12	1	107.1	123.3	109.1	78.3	170.4	136.3	1.13402	0.608918
ATVTPSPVKGK	Q9H1E3	Nuclear ubiquitous casein and cyclin-dependent kinase substrate 1	NUCKS1	Q9H1E3 2×Phospho [T179(100); S181(100)]	1932.06	1.57	1	77.8	87.9	73.6	131.6	65.4	74.3	1.13372	0.640887
GLVAAYSGESDSEEEQERGGPEREEK	P98175	RNA-binding protein 10	RBM10	P98175 1×Phospho [S738(100)]	3376.56	6.51	1	60.1	86.4	111	59.9	121.9	110	1.1332	0.658882
KHSDNEAESIADALSSTSNILASEFFEEEKQESPK	Q92576	PHD finger protein 3	PHF3	Q92576 1×Phospho [S1148(100)]	4864.42	8.16	3	276.7	194.8	201.6	106.7	319	337	1.13312	0.72283
KSHHANSPTAGAAK	Q15555	Microtubule-associated protein RP/EB family member 2	MAPRE2	Q15555 1×Phospho [S200(100)]	2144.16	3.52	1	65.1	89.6	65.9	58	82.3	109.6	1.13282	0.594985
AISSPTVSR	O94811	Tubulin polymerization-promoting protein	TPPP	O94811 1×Phospho [S160(99.5)]	1226.63	1.94	1	79.5	84.4	65.9	65.3	97.4	97.6	1.13272	0.447242
QLSSGVSEIR	P04792	Heat shock protein beta-1	HSPB1	P04792 1×Phospho [S82(100)]	1384.7	2.86	1	141.7	128.6	115	89	168.4	179	1.13262	0.593722
TSPTVATQTGASATSTR	Q6P1L5	Protein FAM117B	FAM117B		1945.94	3.35	1	46.5	47.7	62.1	51.6	75	50.3	1.1318	0.508197
GPSPSSPTPPAAAAPAEQAPR	Q86VQ1	Glucocorticoid-induced transcript 1 protein	GLCCI1		2266.11	3.01	1	72.5	83.9	64.7	95.2	79.1	75.9	1.13161	0.300791
MPQPSSGRESPRH	P56181	NADH dehydrogenase [ubiquinone] flavoprotein 3, mitochondrial	NDUFV3	P56181 1×Phospho [S105(100)]	1774.83	1.93	1	65.1	74.1	52.9	39	104.7	73.6	1.13118	0.695279
GPPSPPAPVMHSPSR	Q13573	SNW domain-containing protein 1	SNW1	Q13573 2×Phospho [S224(100); S]	1918.85	2.86	3	79.1	101.3	76	84.3	96.3	109.4	1.13105	0.35713
EKPHAGVSPR	Q5VWQ0	Lysine-specific demethylase 9	RSBN1	Q5VWQ0 1×Phospho [S81(100)]	1615.87	2.67	1	251.6	286.5	266.7	128.9	442.1	338.9	1.13059	0.724691
DSSFTEVPRSPK	O95425	Supervillin	SVIL	O95425 1×Phospho [S245(100)]	1887.96	3.73	3	370.2	364.8	366.5	244.6	535.1	464.5	1.12955	0.615538
SPESCSKPEK	Q03111	Protein ENL	MLLT1	Q03111 1×Phospho [S475(100)]	1915.98	1.52	1	94.7	122.4	150.5	86.4	201.3	127.5	1.12949	0.692247
KESKEEETSIDVAGKPNEVTK	P53985	Monocarboxylate transporter 1	SLC16A1	P53985 1×Phospho [S461(100)]	3543.95	4.51	2	245.4	345.7	366	175	531.9	373.8	1.12914	0.726482
YTGEEDGAGGHSPAPPQTEECLR	O94762	ATP-dependent DNA helicase Q5	RECQL5	O94762 1×Phospho [S815(100)]	2767.19	5.08	1	23.5	33.7	29.6	22.1	46	29.9	1.12903	0.650464
IAGEASRLAHYNKR	Q16778; Q5QNW6	Histone H2B type 2-E	HIST2H2BE	Q16778 1×Phospho [S79(100)]; Q5QNW6 1×Phospho [S79(100)]	2124.15	3.65	1	105	130.2	94.3	91.6	122.4	158	1.12898	0.553621
SLVHEVGKPPQDVTDDSPPSK	Q96T58	Msx2-interacting protein	SPEN	Q96T58 1×Phospho [S1222(100)]	2999.57	5.63	1	67.9	76.1	77.4	51	109.6	89.2	1.12827	0.615895
RTDALTSSPGR	P49736	DNA replication licensing factor MCM2	MCM2	P49736 1×Phospho [S40(100)]	1469.73	3.97	2	163.1	212.4	208.2	123.2	327.5	207.8	1.12815	0.705157
ASSLSESSPPK	Q9UHB6	LIM domain and actin-binding protein 1	LIMA1	Q9UHB6 1×Phospho [S374(99.5)]	1627.83	3.09	2	242.1	264.9	262.5	189.3	349.3	329.2	1.12775	0.554319
LDASAAAAPASLPPSSPAAPIATFSLLPAGGAPTVFSFGSSSLK	P35658	Nuclear pore complex protein Nup214	NUP214	P35658 1×Phospho [S457(96.4)]	4636.44	5.15	3	140	94.9	131.5	80.8	187	145.1	1.12691	0.670716
FESPATGILSPR	P49792	E3 SUMO-protein ligase RanBP2	RANBP2	P49792 1×Phospho [S955(100)]	1583.8	2.67	1	78.2	90.7	104.4	81.1	116.6	110.2	1.1266	0.4344
SNSCSSISVASCISEWEQK	Q02241	Kinesin-like protein KIF23	KIF23	Q02241 1×Phospho [S716(97.2)]	2697.23	2.9	1	126.4	105.3	116	131.5	110.8	149.1	1.12568	0.313123
GKLEAIITPPPAKK	O75367	Core histone macro-H2A.1	H2AFY	O75367 1×Phospho [T129(100)]	2459.52	4.52	3	376.8	316.1	266.7	329.2	363.5	386.9	1.12505	0.328551
KKPAPGPHSSPPEEK	O75182	Paired amphipathic helix protein Sin3b	SIN3B	O75182 1×Phospho [S740(99.5)]	2582.45	3.79	1	59.7	69.6	70.8	52.1	92.2	80.8	1.12494	0.539533
KPSPQPSSPR	O75909	Cyclin-K	CCNK	O75909 2×Phospho [S324(100); S329(100)]	1698.84	3.47	3	538.6	534.2	477.7	396.9	724.5	622.7	1.12486	0.549162
VSPENLVDK	O75376	Nuclear receptor corepressor 1	NCOR1	O75376 1×Phospho [S2120(100)]	1538.82	2.43	1	107.5	117.1	132.4	82.8	180.9	137.6	1.12409	0.640714
GFADIPTGKTSPYILR	P49454	Centromere protein F	CENPF		2274.23	1.81	1	88.5	88.2	100.4	80.6	96.8	134	1.12378	0.521941
YEDDGISDDEIEGKR	Q9Y2K7	Lysine-specific demethylase 2A	KDM2A	Q9Y2K7 1×Phospho [S28(100)]	2279.05	2.51	1	86.9	103	100.4	77.8	119.2	129.2	1.12367	0.508601
LLKPGEEPSEYTDEEDTKDHNKQD	O15173	Membrane-associated progesterone receptor component 2	PGRMC2	O15173 1×Phospho [T211(100)]	3813.89	6.79	4	777.8	826.9	898.3	432.4	1345.1	1034.4	1.12341	0.722507
RNSSEASSGDFLDLK	Q9UK76	Jupiter microtubule associated homolog 1	JPT1		2164.07	4.27	1	91.4	96.6	66.6	48.5	139.9	97.6	1.12333	0.727371
NSSQSGGKPGSSPITK	Q15648	Mediator of RNA polymerase II transcription subunit 1	MED1		2299.23	2.37	1	146.6	176.8	152.2	98.2	233.8	202.2	1.12321	0.666058
EIKDSTSQHDDDNISTTSGFSSR	P49790	Nuclear pore complex protein Nup153	NUP153		3065.41	6.23	1	75.4	82.2	89.9	53.9	115.7	108.3	1.12283	0.637887
RLKSEDELRPEVDEHTQK	Q96D71	RalBP1-associated Eps domain-containing protein 1	REPS1	Q96D71 1×Phospho [S709(100)]	2976.58	4.4	1	154	177.3	182.1	92.9	236.7	246.8	1.12271	0.698612
IGSPLSPK	Q659C4	La-related protein 1B	LARP1B	Q659C4 1×Phospho [S340(100)]	1336.76	1.94	1	67.9	63.4	61.2	62.4	76.5	77.2	1.1226	0.205475
SMSPTSTPK	O94913	Pre-mRNA cleavage complex 2 protein Pcf11	PCF11	O94913 1×Phospho [S511(98.7)]	1489.74	2.1	1	172.9	156.4	130.8	167.7	162	186.8	1.12258	0.260642
GSSMGVRNSPQALR	Q7L7X3	Serine/threonine-protein kinase TAO1	TAOK1	Q7L7X3 1×Phospho [S965(98.7)]	1784.87	2.62	1	74.5	85.1	51.7	47.5	112.3	77.4	1.12257	0.704156
AGTFIAPPVYSNITPYQSHLRSPVR	Q6PJG2	ELM2 and SANT domain-containing protein 1	ELMSAN1	Q6PJG2 1×Phospho [S636(99.2)]	3080.59	4.34	2	93.9	106.7	99	71.9	153.3	110.9	1.12183	0.636099
YTLENKEEGSLSDTEADAVSGQLPDPTTNPSAGK	Q8N1G4	Leucine-rich repeat-containing protein 47	LRRC47	Q8N1G4 1×Phospho [S520(100)]	4289.1	3.9	1	34.2	34.6	44.5	18	52.3	56.8	1.1218	0.735663
SVLPPDGNGSPVLPDKR	Q8N6S5	ADP-ribosylation factor-like protein 6-interacting protein 6	ARL6IP6	Q8N6S5 1×Phospho [S80(100)]	2286.23	4.27	1	165.9	167.3	162.5	110.9	229.8	215.2	1.12144	0.620622
SGSLDSELSVSPK	Q12802	A-kinase anchor protein 13	AKAP13	Q12802 1×Phospho [S2728(100)]	1843.95	2.71	2	204.2	181.1	185.6	180.9	248.9	210.4	1.12139	0.331422
VDDKPSSPGDSSKK	Q9HC52	Chromobox protein homolog 8	CBX8	Q9HC52 1×Phospho [S191(99.5)]	2443.33	3.55	1	132.6	128	115.3	81.3	188.5	151.7	1.12131	0.658306
SDSGGSSSEPFDR	P48634	Protein PRRC2A	PRRC2A	P48634 1×Phospho [S761(100)]	1636.67	3.2	1	120.2	123.8	119.5	74.1	187.9	145.4	1.12077	0.682395
SPILLPK	Q8TD16	Protein bicaudal D homolog 2	BICD2	Q8TD16 1×Phospho [S582(100)]	1305.79	2.05	1	68.8	57.9	72.9	67.1	82.3	74.3	1.12074	0.269308
TQLSQGRSSPQLDPLR	Q8ND56	Protein LSM14 homolog A	LSM14A		2092.07	2.49	1	63.4	80.8	84	74.7	71.8	109.2	1.12051	0.537563
INNYLTVPAHKLDSPTMSR	P19634	Sodium/hydrogen exchanger 1	SLC9A1	P19634 1×Phospho [S693(98.5)]	2711.4	3.4	2	83.2	68	80.4	92	72.4	95.1	1.12047	0.335566
HVDSLSQRSPK	Q9UHD8	Septin-9	SEPTIN9	Q9UHD8 1×Phospho [S85(100)]	1791.95	3.93	2	497.4	457.2	482	247.7	611.3	750.6	1.12042	0.720857
IRAENGTGSSPR	Q9NQT4	Exosome complex component RRP46	EXOSC5	Q9NQT4 1×Phospho [S20(100)]	1553.76	4.06	1	92.2	117.8	114.1	66.5	168.1	128.5	1.12033	0.693056
CQESLGRLSPK	Q96C24	Synaptotagmin-like protein 4	SYTL4	Q96C24 1×Phospho [S74(100)]	1812.94	2.01	1	120.7	119.5	104.4	100.3	146	139.7	1.12014	0.416152
ERSDSGGSSSEPFDR	P48634	Protein PRRC2A	PRRC2A	P48634 1×Phospho [S761(100)]	1921.81	4.18	2	97.2	126.5	86.8	65.3	144.5	138	1.12013	0.680295
SPRSPLEATRK	Q92610	Zinc finger protein 592	ZNF592	Q92610 1×Phospho [S334(100)]	1779.99	1.78	1	73.3	67.4	50.6	50.1	86.7	77.4	1.11971	0.586353
EKVSSIDLEIDSLSSLLDDMTKNDPFK	Q15942	Zyxin	ZYX	Q15942 1×Phospho [S143(99.3)]	4052.12	4.17	4	688.1	302	365.8	177.6	639	701.1	1.11933	0.80439
VHRPRSPILEEK	Q12830	Nucleosome-remodeling factor subunit BPTF	BPTF	Q12830 1×Phospho [S216(100)]	1999.13	4.01	1	188.6	265.6	294.5	181.5	378.1	278.3	1.11914	0.670924
IPNYQLSPTKLPSINK	O60934	Nibrin	NBN	O60934 1×Phospho [S432(100)]	2580.48	3.21	1	170.1	137.5	194.8	121.7	243.7	196.7	1.11883	0.638495
SRSPLLVTVVESDPRPQGQPR	Q5VWN6	Protein TASOR 2	TASOR2	Q5VWN6 1×Phospho [S2037(99.4)]	2627.39	4.71	2	118.6	107	115.5	84.9	169	127.7	1.11873	0.611303
LEISPDSSPER	Q99959	Plakophilin-2	PKP2	Q99959 2×Phospho [S151(100); S]	1618.7	2.41	1	109.5	103.8	91.5	89.9	130	121	1.11844	0.415414
AAFDDAIAELDTLSEESYKDSTLIMQLLR	P62258	14-3-3 protein epsilon	YWHAE		3812.9	5.27	5	434.8	210	318	173	494.4	409.2	1.1182	0.760047
TLSSPSNRPSGETSVPPPPAVGR	Q8WWM7	Ataxin-2-like protein	ATXN2L	Q8WWM7 1×Phospho [S424(99.2)]	2599.31	2.29	1	50.6	60.1	60.2	32.9	87	71.1	1.11761	0.703232
TASETRSEGSEYEEIPKR	P48634	Protein PRRC2A	PRRC2A	P48634 1×Phospho [S1089(100)]	2607.27	4.27	1	51.1	52.8	65.9	43.7	76.8	69.2	1.1172	0.580602
AATEALGEKSPDSATVSGYDIMK	Q6WCQ1	Myosin phosphatase Rho-interacting protein	MPRIP	Q6WCQ1 1×Phospho [S977(100)]	3124.57	5.56	2	231.4	251.2	237.3	157.3	358.9	288	1.1171	0.660489
LEISPDSSPER	Q99959	Plakophilin-2	PKP2	Q99959 1×Phospho [S151(100)]	1538.73	3.22	1	98.4	112.9	132.9	73.4	158.2	152.9	1.11708	0.669304
VHGEPTSDLSDID	O95696	Bromodomain-containing protein 1	BRD1	O95696 1×Phospho [T1051(99.3)]	1693.75	1.14	1	138.4	145.1	153.8	101.2	198.6	188.7	1.11708	0.614207
HDSPDLAPNVTYSLPR	Q9BRD0	BUD13 homolog	BUD13	Q9BRD0 1×Phospho [S271(100)]	2091.01	3.31	1	46.5	35.1	34.6	49	39.8	41	1.11704	0.402093
RLSPPSSSAASSYSFSDLNSTR	P50402	Emerin	EMD	P50402 1×Phospho [S49(100)]	2626.23	3.42	1	118.6	102.8	95.5	69.8	138.1	146	1.11676	0.649329
NEHDKTPEHSR	O75182	Paired amphipathic helix protein Sin3b	SIN3B	O75182 1×Phospho [T262(100)]	1887.91	3.62	1	16.9	23	25.2	10.1	42.2	20.4	1.11674	0.808449
SSSSSASPSSPSSREEK	Q9NYF8	Bcl-2-associated transcription factor 1	BCLAF1	Q9NYF8 1×Phospho [S760(100)]	2235.05	3.07	1	140	168.7	158.8	91.3	217.5	212.9	1.11594	0.690403
KASSPSPLTIGTPESQR	Q9NPI6	mRNA-decapping enzyme 1A	DCP1A	Q9NPI6 1×Phospho [S525(100)]	2294.22	5.07	2	265.6	262.1	237.8	175.4	378.7	299.8	1.11548	0.648105
KLIGTAVPQRTSPTGPK	Q9UPY8	Microtubule-associated protein RP/EB family member 3	MAPRE3		2518.47	2.2	1	70.4	52	43.8	56.3	58.5	70.5	1.11492	0.51914
GGPEGVAAQAVASAASAGPADAEMEEIFDDASPGKQK	O60264	SWI/SNF-related matrix-associated actin-dependent regulator of chromatin subfamily A member 5	SMARCA5	O60264 1×Phospho [S66(100)]	4297.09	5.34	1	51.5	51.1	51.7	22.7	83.2	66.1	1.11471	0.759613
SRSGEGEVSGLMR	Q13263	Transcription intermediary factor 1-beta	TRIM28	Q13263 1×Phospho [S473(100)]	1689.78	3.68	2	525	508.5	497.2	309.2	817.5	578.9	1.11426	0.711998
KNKSPPADPPR	O60566	Mitotic checkpoint serine/threonine-protein kinase BUB1 beta	BUB1B	O60566 1×Phospho [S543(100)]	1974.11	1.91	1	81.5	98.5	101.1	57.2	130.6	125.4	1.11419	0.684049
SLGSASPGPGQPPLSSPTR	Q9C0B5	Palmitoyltransferase ZDHHC5	ZDHHC5		2102.05	3.14	1	76.6	66.8	80.9	59.8	100.3	89.8	1.11413	0.542426
FASDDEHDEHDENGATGPVK	P05455	Lupus La protein	SSB	P05455 1×Phospho [S366(100)]	2708.19	4.96	2	143.3	164.5	179.2	84.8	280.6	177.1	1.11396	0.763783
LLKEGEEPTVYSDEEEPKDESAR	O00264	Membrane-associated progesterone receptor component 1	PGRMC1	O00264 1×Phospho [S181(100)]	3417.69	8.7	3	1039.7	1041.8	1248.5	579.1	1838	1292.3	1.11393	0.750349
SVGKVEPSSQSPGRSPR	Q8IUD2	ELKS/Rab6-interacting/CAST family member 1	ERC1		2293.21	1.62	1	87.7	91.2	86.6	98.6	101.8	95.3	1.11375	0.0125037
SPRITPPAAKPGSPQAK	P35658	Nuclear pore complex protein Nup214	NUP214	P35658 2×Phospho [T670(100); S678(100)]	2550.38	2.06	1	38.3	56.1	44	41.1	63.1	49.9	1.11344	0.561282
SNDRNSMDIQCEVDALLER	Q02241	Kinesin-like protein KIF23	KIF23	Q02241 1×Phospho [S160(100)]	2590.15	3.58	1	61.8	57.5	47.5	50.6	62.8	72.2	1.11271	0.453333
YSPTSPTYSPTTPK	P24928	DNA-directed RNA polymerase II subunit RPB1	POLR2A	P24928 1×Phospho [T1877(99)]	2065.03	3.01	2	103.4	100.2	104.7	78.8	135.8	128.3	1.11223	0.555119
MQASIEK	P06748	Nucleophosmin	NPM1	P06748 1×Phospho [S254(100)]	1344.7	2.02	1	105.4	111.2	95.5	88.8	128	130.2	1.11182	0.458881
LNVLEKSSPGHR	P29692	Elongation factor 1-delta	EEF1D		1875.03	2.85	1	263.9	234.6	209.3	131.9	263.5	391.5	1.11175	0.747974
RLSASRR	Q96D70	R3H domain-containing protein 4	R3HDM4	Q96D70 1×Phospho [S42(99.6)]	1154.64	1.93	1	49.8	43.2	27	22.1	56.4	54.9	1.11167	0.749955
ASAPSPNAQVACDHCLK	Q14258	E3 ubiquitin/ISG15 ligase TRIM25	TRIM25	Q14258 1×Phospho [S100(100)]	2364.12	5.05	2	171.3	198.2	192.9	130.1	272.5	222.4	1.11131	0.649221
ENFSPER	Q7Z6E9	E3 ubiquitin-protein ligase RBBP6	RBBP6	Q7Z6E9 1×Phospho [S861(100)]	1187.53	2.19	1	165.1	168.7	178.5	152.3	241.4	175.2	1.11048	0.523377
AAPPPPPPPPPLESSPR	Q5T4S7	E3 ubiquitin-protein ligase UBR4	UBR4		2013.04	3.17	1	42.4	34.3	45.6	48.5	45.4	41.9	1.11038	0.309069
KGSWSER	Q96N67	Dedicator of cytokinesis protein 7	DOCK7	Q96N67 1×Phospho [S432(100)]	1387.71	2.24	2	379.2	481.3	525.2	464.9	550	523.2	1.10998	0.367214
KLTATPTPLGGMTGFHMQTEDR	O75533	Splicing factor 3B subunit 1	SF3B1	O75533 1×Phospho [T434(100)]	2959.45	2.53	1	56	49.7	58.3	44.5	75.9	61.6	1.10976	0.559323
YGHSKSPHFR	Q86U06	Probable RNA-binding protein 23	RBM23		1753.89	4.16	1	123.9	137.8	135.7	98.5	159.7	182.8	1.10971	0.599475
GHTESCSCPLQQSPR	O76074	cGMP-specific 3',5'-cyclic phosphodiesterase	PDE5A	O76074 1×Phospho [S86(100)]	2052.88	3.61	1	44.9	49.7	41.4	29.7	61.9	59.3	1.10956	0.663894
DKEGTPPLTKEDK	Q03164	Histone-lysine N-methyltransferase 2A	KMT2A	Q03164 1×Phospho [T337(100)]	2454.37	1.68	1	112.8	117.8	79.5	126.5	107.3	110.2	1.10932	0.447288
KPSGSPDLWKLSPDQR	Q96JM3	Chromosome alignment-maintaining phosphoprotein 1	CHAMP1	Q96JM3 1×Phospho [S452(100)]	2578.4	3.4	2	48.6	47.8	56.9	63.8	57.6	48.6	1.10894	0.35165
EPLPGLTREPVAESPK	Q96PV6	Leukocyte receptor cluster member 8	LENG8	Q96PV6 1×Phospho [S351(100)]	2258.22	2.41	1	124.4	133.1	130.1	143.4	156.8	129.6	1.10888	0.163638
LVDVSPDRGSPPSR	Q9NYZ3	G2 and S phase-expressed protein 1	GTSE1	Q9NYZ3 1×Phospho [S575(100)]	1790.9	3.04	1	81.9	91.2	105.1	82.5	107.6	118.2	1.1082	0.468784
AEVPGATGGDSPHLQPAEPPGEPR	Q9P2K5	Myelin expression factor 2	MYEF2	Q9P2K5 1×Phospho [S17(100)]	2675.27	5.77	2	88.5	141.4	117.1	60.7	189.3	133.6	1.10548	0.776922
SQSESSDEVTELDLSHGKK	Q86YS7	C2 domain-containing protein 5	C2CD5	Q86YS7 2×Phospho [S659(100); S/T]	2923.39	6.07	1	70.4	74.6	62.8	60.7	82.6	86.2	1.10443	0.451725
AAIPPPVYEEQDRPRSPTGPSNSFLANMGGTVAHK	Q96I25	Splicing factor 45	RBM17	Q96I25 1×Phospho [S222(96.8)]	4246.12	5.58	3	219.9	202	215.9	208.5	253	242.8	1.10426	0.201341
QKGESRPETPKQK	Q6KC79	Nipped-B-like protein	NIPBL		2509.43	1.81	1	114.1	124.7	111.3	98.5	146.9	141.2	1.10426	0.484439
GFSQYGVSGSPTK	Q9NXC5	GATOR complex protein MIOS	MIOS	Q9NXC5 1×Phospho [S766(99.8)]	1852.92	4	2	317.1	367.7	371.9	268.1	487.4	411	1.10391	0.612063
VLSPESLSCTEIPIPLNERHSPK	Q9P266	Junctional protein associated with coronary artery disease	JCAD	Q9P266 1×Phospho [S255(100)]	3141.64	4.14	1	73.3	58.4	71.5	48.1	103	73.2	1.10384	0.692681
NVSPEFVPCEGEGGFGLHK	O94986	Centrosomal protein of 152 kDa	CEP152	O94986 1×Phospho [S1461(100)]	2598.25	4.96	1	123.9	117.6	110.1	84.7	173	130.4	1.10381	0.661866
GEPNVSYICSR	P49840	Glycogen synthase kinase-3 alpha	GSK3A	P49840 1×Phospho [S278(99.7)]	1590.72	2.81	2	225.2	248.1	260.4	245.7	271.3	292.6	1.10345	0.211674
VVKPKSPEPEATLTFPFLDK	Q9UPQ0	LIM and calponin homology domains-containing protein 1	LIMCH1	Q9UPQ0 1×Phospho [S718(100)]	3239.85	4.62	1	89.8	78.3	84.2	57	132.6	88.8	1.10345	0.714703
AASPPASASDLIEQQQK	Q5VSL9	Striatin-interacting protein 1	STRIP1	Q5VSL9 1×Phospho [S335(100)]	2279.17	4.62	2	157.3	149.8	142.5	156.7	188.5	150.8	1.1032	0.282416
GTLDEEDEEADSDTDDIDHR	Q9HCN4	GPN-loop GTPase 1	GPN1	Q9HCN4 1×Phospho [S338(99.6)]	2586.02	4.8	1	113.2	99.9	89.6	39.7	171.3	122.9	1.10307	0.803067
EMPQDLRSPARTPPSEEDSAEAER	O43765	Small glutamine-rich tetratricopeptide repeat-containing protein alpha	SGTA	O43765 2×Phospho [S77(100); T81(100)]	3103.33	3.13	1	46.1	44.4	40.5	44.2	53.5	46.7	1.10229	0.239562
GDDDEESDEEAVKK	O43395	U4/U6 small nuclear ribonucleoprotein Prp3	PRPF3	O43395 1×Phospho [S619(100)]	2333.1	3.38	1	136.7	147	110.3	84.4	224.5	125.4	1.10228	0.770335
QSTKRSPQQTVPYVVPLSPK	Q9UQR0	Sex comb on midleg-like protein 2	SCML2	Q9UQR0 2×Phospho [S511(100); S/T/Y]	3087.66	6.26	1	74.9	77.7	72.4	53.6	109.4	85	1.10222	0.661137
AVKEERSPK	Q8WYP5	Protein ELYS	AHCTF1	Q8WYP5 1×Phospho [S1996(100)]	1811.04	2.94	1	313.8	240.5	158.5	168.6	340	277	1.10213	0.736323
KPSPEPR	Q9UDY2	Tight junction protein ZO-2	TJP2	Q9UDY2 1×Phospho [S966(100)]	1348.74	2.23	1	229.4	272.6	269.3	177.8	408	264	1.10178	0.722151
MSPSKSPFLPSMK	Q8NFD5	AT-rich interactive domain-containing protein 1B	ARID1B	Q8NFD5 1×Phospho [S1555(100)]	2220.18	2.17	2	258.6	220.4	217.3	181.1	297.2	288.8	1.10168	0.583905
TLNAETPKSSPLPAK	Q7L2J0	7SK snRNA methylphosphate capping enzyme	MEPCE		2321.31	4.43	1	451.3	457.5	405.3	248.7	619.8	579.1	1.10159	0.726668
VSNLQVSPK	O00443	Phosphatidylinositol 4-phosphate 3-kinase C2 domain-containing subunit alpha	PIK3C2A	O00443 1×Phospho [S259(100)]	1509.84	1.51	1	189.8	182.8	189.1	126.8	266.7	225.1	1.1013	0.671634
VGDTEKPEPERSPPNR	Q9NZ63	Telomere length and silencing protein 1 homolog	C9orf78	Q9NZ63 1×Phospho [S261(100)]	2346.19	4.67	2	254.9	270.2	262	150.6	367.6	348.4	1.101	0.722357
AKTQTPPVSPAPQPTEER	Q14247	Src substrate cortactin	CTTN	Q14247 1×Phospho [T401(100)]	2472.29	4.26	1	112	127.4	137.8	67.2	213.8	134.2	1.10074	0.783118
QAQTQTSPEHLVLQQK	Q9ULV3	Cip1-interacting zinc finger protein	CIZ1	Q9ULV3 1×Phospho [S350(99.6)]	2374.25	4.01	1	113.7	118.2	105.6	74.2	169.8	127.5	1.10074	0.705407
SQDATFSPGSEQAEKSPGPIVSR	Q86WB0	Nuclear-interacting partner of ALK	ZC3HC1	Q86WB0 1×Phospho [S344(100)]	2913.44	5.12	2	226.1	221.5	206.1	120.6	316.7	281.9	1.1002	0.737304
ALSPVIPLIPR	O14686	Histone-lysine N-methyltransferase 2D	KMT2D	O14686 1×Phospho [S4738(100)]	1484.88	3.13	3	319.1	259.4	303	264.7	345.2	359.9	1.10017	0.442237
TLSDESICSNR	Q9P2F8	Signal-induced proliferation-associated 1-like protein 2	SIPA1L2	Q9P2F8 1×Phospho [S1488(100)]	1590.7	2.78	1	146.6	148.2	134.5	107.3	194	171	1.10016	0.614581
ARPAPSRDPSPPRKPRPSR	Q5C9Z4	Nucleolar MIF4G domain-containing protein 1	NOM1	Q5C9Z4 1×Phospho [S147(97.2)]	2663.48	1.73	1	65.1	64.2	58.6	72.4	57.3	77	1.10005	0.375354
DAPTSPASVASSSSTPSSK	Q04726	Transducin-like enhancer protein 3	TLE3	Q04726 1×Phospho [S286(99.5)]	2302.12	5.74	2	210	157.2	185.1	107.5	261.7	238.3	1.09995	0.733253
TAPPASPEAR	Q96JM3	Chromosome alignment-maintaining phosphoprotein 1	CHAMP1	Q96JM3 1×Phospho [S542(100)]	1305.64	2.87	1	195.6	191.1	141.1	84.6	264.1	231.8	1.09985	0.776853
ILCKSPQSDPADTPTNTK	P46013	Proliferation marker protein Ki-67	MKI67	P46013 1×Phospho [S1861(100)]	2740.42	3.04	1	87.7	116.4	124.2	64.9	161.4	134.4	1.09869	0.74363
VPASPLPGLER	Q7KZI7	Serine/threonine-protein kinase MARK2	MARK2	Q7KZI7 1×Phospho [S456(100)]	1444.78	1.49	1	60.1	59	71.3	50.3	80.9	77.8	1.09769	0.586225
SGGPSPKR	Q96E39	RNA binding motif protein, X-linked-like-1	RBMXL1	Q96E39 1×Phospho [S161(100)]	1323.72	1.99	2	647.3	702.5	510.7	308.2	969	764.5	1.09739	0.781355
THTRVSVQR	P15880	40S ribosomal protein S2	RPS2	P15880 1×Phospho [S281(100)]	1392.73	3.38	1	69.6	108.7	50.1	35.9	88.7	126	1.0972	0.824747
TASPLEHILQTLFGK	Q9BTC0	Death-inducer obliterator 1	DIDO1	Q9BTC0 1×Phospho [S1312(100)]	2193.21	3.3	1	49.8	39.3	38.8	20.4	63.1	56.8	1.09695	0.779201
VHRPRSPILEEKDIPPLEFPK	Q12830	Nucleosome-remodeling factor subunit BPTF	BPTF	Q12830 1×Phospho [S216(100)]	3264.85	3.92	2	81.5	99	116.2	112.3	94.2	118.9	1.09673	0.484908
GIPLATGDTSPEPELLPGAPLPPPK	O75821	Eukaryotic translation initiation factor 3 subunit G	EIF3G		3002.63	4.4	3	179.5	140	172.9	108.1	242.8	189.1	1.09667	0.718544
SSPSPEVVKPK	Q15652	Probable JmjC domain-containing histone demethylation protein 2C	JMJD1C	Q15652 1×Phospho [S641(99.5)]	1922.1	1	1	45.3	48.9	45.6	41.4	59.3	52.6	1.09657	0.44741
METEADAPSPAPSLGER	Q12873	Chromodomain-helicase-DNA-binding protein 3	CHD3	Q12873 1×Phospho [S1601(100)]	2066.93	2.67	1	56.8	40.1	48.2	53.9	54.1	51.1	1.09649	0.396395
TGSGSPFAGNSPAR	Q9UPT8	Zinc finger CCCH domain-containing protein 4	ZC3H4	Q9UPT8 1×Phospho [S1275(100)]	1614.75	3.18	1	34.2	69.9	64.2	40.7	77.7	66.1	1.09626	0.745983
LLGGTRTPINDAS	Q8N357	Solute carrier family 35 member F6	SLC35F6	Q8N357 1×Phospho [T365(99.4)]	1623.83	1.63	1	124.8	143.7	122.5	78.7	191.1	158.8	1.09616	0.731678
RLSLPGLLSQVSPR	Q96Q42	Alsin	ALS2	Q96Q42 2×Phospho [S483(100); S492(100)]	1912	3.54	1	25.5	38.1	39.3	21.8	47.1	43.8	1.09524	0.737346
LVHSGPGKGSPQAGVDLSFATR	Q13884	Beta-1-syntrophin	SNTB1	Q13884 1×Phospho [S389(100)]	2719.43	7.08	2	67.9	75.8	88.4	53	112	89.2	1.09522	0.706141
GTMDDISQEEGSSQGEDSVSGSQR	Q14683	Structural maintenance of chromosomes protein 1A	SMC1A	Q14683 1×Phospho [S957(99.2)]	2811.15	3.26	1	75.8	58.1	72.4	39	95.4	91.5	1.09501	0.747967
YSPSQNSPIHHIPSRRSPAK	Q9NYF8	Bcl-2-associated transcription factor 1	BCLAF1	Q9NYF8 3×Phospho [S285(100); S287(98.8); S/Y]	2957.4	3.7	1	71.6	75.7	70.6	81.6	77.9	79.1	1.095	0.0222495
APSPPPPGSEAAPSPSKR	Q96GP6	Scavenger receptor class F member 2	SCARF2	Q96GP6 2×Phospho [S687(100); S]	2348.15	1.89	1	62.6	75	56.2	51.5	81.4	79.3	1.09494	0.61012
SPAPDSASPTRLTEPER	Q13207	T-box transcription factor TBX2	TBX2		2120.02	2.44	1	38.3	50.3	55	34.6	62.2	60.4	1.09471	0.679937
VSAGEPGSHPSPAPR	Q9Y4F1	FERM, ARHGEF and pleckstrin domain-containing protein 1	FARP1	Q9Y4F1 1×Phospho [S427(100)]	1754.84	5.61	2	35.4	41.5	33.2	15.1	57	48.4	1.09446	0.803141
RPESPSEISPIKGSVR	Q7Z5K2	Wings apart-like protein homolog	WAPL	Q7Z5K2 2×Phospho [S221(100); S226(100)]	2357.2	4.75	2	333.5	296.1	321.8	173.9	440.9	426.2	1.09418	0.749634
AHSEKDQPPFGDSDDSVEADKSSPGIHLER	Q14676	Mediator of DNA damage checkpoint protein 1	MDC1	Q14676 3×Phospho [S495(97.7); S504(99.9); S505(99.9)]	4177.88	4.69	1	102.9	145.7	118.5	63.7	161.4	176.5	1.09398	0.774396
ETCSTLAESPRNGLQEK	Q6P2E9	Enhancer of mRNA-decapping protein 4	EDC4	Q6P2E9 1×Phospho [S844(100)]	2458.2	2.73	1	119	128.6	130.3	79.3	171	163	1.09368	0.709916
GLLSNHTGSPR	Q13111	Chromatin assembly factor 1 subunit A	CHAF1A	Q13111 1×Phospho [S772(99.6)]	1447.73	3.68	2	195.2	164.5	174.8	261.4	156.5	166.6	1.09355	0.655256
AAGPASPPEEDPERTK	Q96KM6	Zinc finger protein 512B	ZNF512B	Q96KM6 1×Phospho [S409(100)]	2190.08	1.68	1	140	153.5	152	183.9	140.8	162.4	1.09338	0.351295
RPAAAAAAGSASPR	Q96S55	ATPase WRNIP1	WRNIP1	Q96S55 1×Phospho [S153(100)]	1562.8	6.08	2	140.8	142.5	143	67.5	241.7	156.9	1.09336	0.804993
DGSSPPLLEK	Q6W2J9	BCL-6 corepressor	BCOR	Q6W2J9 1×Phospho [S423(100)]	1580.83	2.61	1	177.5	212.8	201.3	119.8	292	235	1.09331	0.739907
TSDDEVGSPKEESR	Q6ULP2	Aftiphilin	AFTPH	Q6ULP2 1×Phospho [S382(100)]	2073.97	2.95	1	92.7	93.4	73.6	47.2	125.6	111.1	1.09318	0.762577
APVPEPGLDLSLSPRPDSPQPR	Q8TAP8	Protein phosphatase 1 regulatory subunit 35	PPP1R35		2634.35	3.36	2	131.4	152.2	146.3	169.7	153.6	146.6	1.09304	0.221814
QKSDAEEDGGTVSQEEEDRKPK	P27824	Calnexin	CANX	P27824 1×Phospho [S554(100)]	3458.75	3.1	2	136.7	146.5	155	111.7	209.4	157.8	1.09288	0.661164
SYKYSPK	P49792	E3 SUMO-protein ligase RanBP2	RANBP2	P49792 1×Phospho [S796(100)]	1639.91	1.52	2	334	356.7	337.3	281.9	470.6	370.4	1.09232	0.595774
AMLDSGIYPPGSPGK	O95295	SNARE-associated protein Snapin	SNAPIN	O95295 1×Phospho [S133(100)]	2044.02	3.88	2	131.4	115.4	131.3	100.5	152.4	159.7	1.09125	0.584839
HAIMRSPQMVSAIVR	P35222	Catenin beta-1	CTNNB1	P35222 1×Phospho [S191(100)]	2021.04	2.52	1	84	100.2	118.8	62.7	148	119.9	1.09109	0.75076
YRTPSRSR	Q13427	Peptidyl-prolyl cis-trans isomerase G	PPIG	Q13427 2×Phospho [T343(100); S347(99.3)]	1411.64	1.9	1	48.2	57.3	42.1	34.3	71	55.7	1.09079	0.718031
SLPKVPAKLSPMK	P35658	Nuclear pore complex protein Nup214	NUP214	P35658 1×Phospho [S940(100)]	2408.45	2.1	1	90.6	87.9	115.7	85.1	107.3	128.5	1.09075	0.592917
SSPSHTISRPIPMPIR	Q9Y4J8	Dystrobrevin alpha	DTNA	Q9Y4J8 1×Phospho [S564(99)]	2101.08	1.4	1	46.9	65.2	76.7	40.6	93.4	71.9	1.09057	0.762457
SLSPFRR	Q12802	A-kinase anchor protein 13	AKAP13	Q12802 1×Phospho [S1559(100)]	1171.62	2.11	1	149.5	158.6	169.4	93.1	231.8	195.8	1.09047	0.748681
SEAPAEVTHFSPK	Q6PID6	Tetratricopeptide repeat protein 33	TTC33	Q6PID6 1×Phospho [S197(100)]	1937.98	3.41	1	91	69.4	85.1	83.6	89.9	94.2	1.09043	0.35873
GKASPFEEDQNRDLK	Q8TB72	Pumilio homolog 2	PUM2	Q8TB72 1×Phospho [S136(100)]	2501.3	2.02	1	87.3	76.3	65.2	65.8	99.5	84.1	1.09003	0.587071
KRVSVELTNSLFK	P14923	Junction plakoglobin	JUP	P14923 1×Phospho [S665(100)]	2288.33	3.79	2	62.6	54.4	60.9	39.7	89.6	64.6	1.08994	0.733732
EVKNEESEKEDA	Q9BYD6	39S ribosomal protein L1, mitochondrial	MRPL1	Q9BYD6 1×Phospho [S320(100)]	2174.08	1.8	1	123.9	131.7	129.4	76.2	183.2	160.1	1.08961	0.741998
AGEPNSPDAEEANSPDVTAGCDPAGVHPPR	Q08J23	tRNA (cytosine(34)-C(5))-methyltransferase	NSUN2	Q08J23 2×Phospho [S743(100); S751(100)]	3403.41	5.18	2	119	108.4	107	47.8	134.7	181.8	1.08941	0.812903
SATLPYIKQEEFSPR	O75376	Nuclear receptor corepressor 1	NCOR1	O75376 1×Phospho [S1111(100)]	2304.2	3.01	1	101.3	108	94.1	69.6	139.3	121.6	1.08932	0.693287
NLSPGAVESDVR	P53621	Coatomer subunit alpha	COPA	P53621 1×Phospho [S173(100)]	1552.76	2.91	1	149.1	150.4	141.6	95.7	190.5	194.2	1.0891	0.706245
ALGPAATMAVELHYEEGSPR	O14523	Phospholipid transfer protein C2CD2L	C2CD2L	O14523 1×Phospho [S411(100)]	2424.15	4.87	2	98	95.5	100.9	73.9	119.2	127.5	1.08899	0.629222
GCDSPDPDTSYVLTPHTEEK	Q02078	Myocyte-specific enhancer factor 2A	MEF2A	Q02078 1×Phospho [S98(100)]	2786.26	3.6	1	73.7	74.6	74.3	50.5	93.1	98.7	1.0885	0.68841
SESLESPRGER	Q92974	Rho guanine nucleotide exchange factor 2	ARHGEF2	Q92974 1×Phospho [S645(99.6)]	1555.73	1.99	1	144.1	170.7	150.5	102.3	181.8	222.1	1.0879	0.724845
KISPSKK	P35251	Replication factor C subunit 1	RFC1	P35251 1×Phospho [S518(100)]	1784.12	2.3	1	191.1	194.5	149.4	159.2	214.6	208	1.08748	0.529785
RLSTSPVR	Q9Y2J2	Band 4.1-like protein 3	EPB41L3	Q9Y2J2 2×Phospho [S760(99.2); T761(99.2)]	1304.63	3.56	2	130.5	119.2	108.4	107.1	154.4	127.7	1.08685	0.530252
TGGGGGASGSDEDEVSEVESFILDQEDLDNPVLK	Q8IWZ3	Ankyrin repeat and KH domain-containing protein 1	ANKHD1	Q8IWZ3 2×Phospho [S93(99.9); S95(99.9)]	4083.82	2.35	1	46.1	44.9	43.8	14	69.2	63.3	1.0868	0.834679
SGSSPLGVVTK	Q92618	Zinc finger protein 516	ZNF516	Q92618 1×Phospho [S852(100)]	1569.87	2.62	1	144.1	156.1	145.1	96.6	202.7	184.3	1.08601	0.718223
KVNVTVDYIRPASPATETVPAFSER	Q7KZF4	Staphylococcal nuclease domain-containing protein 1	SND1	Q7KZF4 1×Phospho [S426(100)]	3285.73	7.3	2	316.7	282.6	303.4	169.2	452.2	358.9	1.08596	0.773108
NVALLSQLYHSPAR	Q15717	ELAV-like protein 1	ELAVL1	Q15717 1×Phospho [S202(100)]	1877.98	5.05	2	49.8	26.3	46.6	49.8	45.1	38.3	1.08557	0.687228
GKASPFEEDQNR	Q8TB72	Pumilio homolog 2	PUM2	Q8TB72 1×Phospho [S136(100)]	1915.93	3.27	1	154.4	152.6	180.9	106.7	258	164.9	1.08547	0.772835
YSPTSPTYSPTSPK	P24928	DNA-directed RNA polymerase II subunit RPB1	POLR2A	P24928 2×Phospho [S1913(99.4); T1915(100)]; 2×Phospho [S1927(99.4); T1929(100)]	2130.98	2.57	2	23.9	36	30.3	19	47.1	31.8	1.08537	0.786039
DTSATSQSVNGSPQAEQPSLESTSK	Q86WB0	Nuclear-interacting partner of ALK	ZC3HC1	Q86WB0 1×Phospho [S62(100)]	3074.46	2.41	1	28.4	30.3	42.1	15.7	48.3	45.4	1.08532	0.811659
SSEPVQHEESIRKPSPEPR	Q9UDY2	Tight junction protein ZO-2	TJP2		2727.39	4.61	2	233.1	239.1	237.6	181.7	287.6	301	1.08524	0.621726
GRLSPVPVPR	Q9UKM9	RNA-binding protein Raly	RALY	Q9UKM9 1×Phospho [S135(100)]	1386.78	3.09	2	361.5	360.7	346	220.2	509.2	429.8	1.08519	0.743099
DTTVISHSPNTSYDTALEAR	Q4VCS5	Angiomotin	AMOT	Q4VCS5 1×Phospho [S714(99.6)]	2487.16	6.58	2	136.7	133.9	136.4	74.7	203	163.9	1.08501	0.776504
TVLPTVPESPEEEVKASQLSVQQNK	O75152	Zinc finger CCCH domain-containing protein 11A	ZC3H11A	O75152 1×Phospho [S108(100)]	3504.88	4.93	1	91	96.8	80.7	51.7	102.7	136.9	1.08492	0.777976
SRESLNVDVVK	Q07866	Kinesin light chain 1	KLC1	Q07866 1×Phospho [S521(100)]	1783.97	3.85	1	115.3	126.5	151	103.3	187.6	135.1	1.08452	0.700243
EVGGGHGCTSPPFPQEAR	Q6ZN17	Protein lin-28 homolog B	LIN28B	Q6ZN17 1×Phospho [S203(99.5)]	2191.98	5.01	1	102.5	97.9	92	85.2	112.8	119.1	1.08447	0.490005
ASESSSEEKDDYEIFVK	P18583	Protein SON	SON	P18583 1×Phospho [S1782(100)]	2730.34	4.03	1	184.9	212.2	183	151.2	273.4	204.5	1.08447	0.678562
YRDVSPFDHSR	P18031	Tyrosine-protein phosphatase non-receptor type 1	PTPN1	P18031 1×Phospho [S50(100)]	1687.78	2.6	1	158.5	133.3	140.9	107.7	180.3	181.1	1.08412	0.658454
DASSSPASTASSASSTSLK	Q04724	Transducin-like enhancer protein 1	TLE1	Q04724 1×Phospho [S286(99.5)]	2280.1	4.56	1	141.7	130.2	106.6	124.8	122.4	163	1.08375	0.561814
STLESEKPGSPEAAETSPPSNIIDHCEK	Q96T23	Remodeling and spacing factor 1	RSF1	Q96T23 1×Phospho [S622(98.8)]	3777.85	3.37	1	57.2	62.3	61.2	37.9	80.6	77.2	1.08301	0.735249
SSTPRESPCGK	P49792	E3 SUMO-protein ligase RanBP2	RANBP2	P49792 1×Phospho [T2458(99.2)]	1743.85	3.25	1	196.8	251.5	198.5	102.3	273.1	325	1.08287	0.810144
SLSPPQSQSK	Q9UQB8	Brain-specific angiogenesis inhibitor 1-associated protein 2	BAIAP2	Q9UQB8 1×Phospho [S325(100)]	1596.84	2.68	2	109.9	96.8	98.6	98.3	119.8	112.5	1.08287	0.325245
ASVRGSSEEDEDARTPDR	Q8NC56	LEM domain-containing protein 2	LEMD2	Q8NC56 2×Phospho [S138(100); T147(99.2)]	2365.99	5.33	1	106.7	104.1	97.6	63.4	139	131.3	1.08204	0.744761
ELSPQHKR	Q86V48	Leucine zipper protein 1	LUZP1	Q86V48 1×Phospho [S394(100)]	1532.84	2.33	1	157.7	188.4	178.3	85.2	244	238.1	1.08181	0.799762
IGTLHTSPDLK	Q9UPZ3	Hermansky-Pudlak syndrome 5 protein	HPS5		1719.94	2.78	1	61.4	46.6	56.2	85.3	39.3	53	1.08161	0.770509
LTLNSPIFDKPLSR	Q00536	Cyclin-dependent kinase 16	CDK16	Q00536 1×Phospho [S138(100)]	2139.2	3.51	1	100.9	73.5	84.4	82.3	93.4	104.1	1.08114	0.528373
TPQRGDEEGLGGEEEEEEEEEEEDDSAEEGGAAR	Q9Y2K7	Lysine-specific demethylase 2A	KDM2A	Q9Y2K7 1×Phospho [S869(100)]	4002.58	6.69	2	19.4	20.4	20.7	11.2	28.5	25.7	1.08099	0.7764
IQPAGNTSPR	P49674	Casein kinase I isoform epsilon	CSNK1E		1349.68	2.21	1	220.7	199.9	188.4	105.1	297.2	256	1.08095	0.794919
SASEPSLHR	P04049	RAF proto-oncogene serine/threonine-protein kinase	RAF1	P04049 1×Phospho [S621(100)]	1292.62	3.56	1	139.2	121.6	129.4	118.8	138.4	164.5	1.08073	0.500185
RVSISEGDDKIEYR	P22087	rRNA 2'-O-methyltransferase fibrillarin	FBL	P22087 1×Phospho [S124(100)]	2205.13	2.61	1	224.4	228.7	237.8	155.6	277.7	312.8	1.0799	0.719895
LIPGPLSPVAR	P48634	Protein PRRC2A	PRRC2A	P48634 1×Phospho [S1219(100)]	1428.82	2.61	1	56.8	62.3	80.4	53.1	82.3	79.9	1.0792	0.677575
LKLSPSPSSR	P20700; Q03252	Lamin-B1	LMNB1	P20700 1×Phospho [S391(100)]; Q03252 1×Phospho [S405(100)]	1609.91	2.53	2	665.4	1018.3	744.5	497.1	1161.3	961.8	1.07907	0.789226
MALPPQEDATASPPR	Q9UQ35	Serine/arginine repetitive matrix protein 2	SRRM2	Q9UQ35 1×Phospho [S1179(100)]	1905.9	3.17	3	84.4	94.1	96.2	70.8	116.6	109	1.079	0.646922
AQKLPDLSPVENKEHKPGPIGK	Q9Y520	Protein PRRC2C	PRRC2C	Q9Y520 1×Phospho [S2105(100)]	3608.09	2.64	1	132.6	100	91.7	71.4	119.5	159	1.07894	0.77756
SPPRASYVAPLTAQPATYR	Q96PK6	RNA-binding protein 14	RBM14	Q96PK6 1×Phospho [S220(100)]	2355.21	5.03	1	96.4	106.6	91	87	110.8	119.3	1.07857	0.511338
KGEEVTPISAIRHEGK	Q9Y2J2	Band 4.1-like protein 3	EPB41L3	Q9Y2J2 1×Phospho [T492(100)]	2518.4	2.76	1	74.5	113.2	106.3	87	107.6	122.4	1.07823	0.651462
TQSASPPPKER	Q9UN81	LINE-1 retrotransposable element ORF1 protein	L1RE1	Q9UN81 1×Phospho [S18(100)]	1735.91	2.43	1	77.4	90.4	70.8	65.9	112.8	78.5	1.07795	0.703334
LTIQEHLYPAPSSPEKEQLLDR	Q5VUB5	Protein FAM171A1	FAM171A1	Q5VUB5 1×Phospho [S525(100)]	3102.63	5.36	1	108.3	90.1	115.7	59.9	167.2	111.1	1.07673	0.813614
SGGIVISPFRLEELTNR	Q16204	Coiled-coil domain-containing protein 6	CCDC6	Q16204 1×Phospho [S52(100)]	2197.16	3.85	1	82.4	60.6	82.8	57.8	104.4	80.8	1.07617	0.727255
DRSPIRGSPR	Q9HCD5	Nuclear receptor coactivator 5	NCOA5	Q9HCD5 1×Phospho [S29(100)]	1449.75	3.28	2	246.7	253.2	252.9	133.3	347.8	328.8	1.07585	0.79514
TASELLLDRR	Q92508	Piezo-type mechanosensitive ion channel component 1	PIEZO1	Q92508 1×Phospho [S1646(100)]	1482.79	3.02	2	183.2	186.9	163	163.2	209.4	200.9	1.07578	0.447939
SSPEQPIGQGR	Q8N201	Integrator complex subunit 1	INTS1	Q8N201 1×Phospho [S1327(100)]	1464.7	2.6	2	140.8	174.6	161.1	93.8	257.1	161.6	1.07555	0.816297
DTSPSSGSAVSSSK	Q8NEY8	Periphilin-1	PPHLN1	Q8NEY8 1×Phospho [S205(100)]	1834.88	3.26	2	171.7	206.9	189.3	124.3	281.2	205.3	1.07554	0.773446
GSLSPVTKPR	Q9Y3R0	Glutamate receptor-interacting protein 1	GRIP1	Q9Y3R0 1×Phospho [S847(100)]	1579.9	3.09	1	312.5	282.4	300.1	300.2	334.7	327.5	1.07531	0.175463
VQTTPPPAVQGQK	Q2M2I8	AP2-associated protein kinase 1	AAK1		1889.03	4.56	1	134.2	150.7	133.4	98.7	167.2	183.9	1.0753	0.713878
AAVSAFPTDSLER	O14654	Insulin receptor substrate 4	IRS4	O14654 1×Phospho [S1107(100)]	1672.81	3.55	1	125.2	122.1	99.5	81.8	170.7	120.1	1.07439	0.765938
QESDPEDDDVKKPALQSSVVATSK	Q9H307	Pinin	PNN	Q9H307 1×Phospho [S100(100)]	3569.88	6.99	3	320.4	454.6	542.6	275.8	628.8	511	1.07438	0.802489
KQAVGSPR	Q149N8	E3 ubiquitin-protein ligase SHPRH	SHPRH	Q149N8 1×Phospho [S530(100)]	1380.78	2.2	1	100.1	106.3	112.4	90.7	136.1	115.7	1.07434	0.592475
DLSPQHMVVR	P49590	Probable histidine--tRNA ligase, mitochondrial	HARS2	P49590 1×Phospho [S67(100)]	1506.73	1.76	1	144.1	149.6	130.1	167.8	133.8	153.6	1.07409	0.41204
SQSLPNSLDYTQTSDPGR	Q96TC7	Regulator of microtubule dynamics protein 3	RMDN3	Q96TC7 1×Phospho [S46(100)]	2275.04	3.39	2	121.9	128.2	132.4	102.9	162	145.8	1.07373	0.627128
SNSVEKPVSSILSR	Q9UI08	Ena/VASP-like protein	EVL	Q9UI08 1×Phospho [S331(98.6)]	2041.11	1.54	1	91.8	82.3	90.8	72.4	112.3	99.7	1.07361	0.621169
QSVDKVTSPTKV	Q05682	Caldesmon	CALD1		2056.17	3.19	3	648.1	633.5	523.8	235.8	831.2	871.1	1.0735	0.842844
SGSPKLDPSEVYLK	Q5TCQ9	Membrane-associated guanylate kinase, WW and PDZ domain-containing protein 3	MAGI3	Q5TCQ9 1×Phospho [S699(100)]	2287.26	4.17	1	266	280.9	273.3	183.6	368.8	328	1.0734	0.739732
SELSPVAR	P25054	Adenomatous polyposis coli protein	APC	P25054 1×Phospho [S2283(100)]	1167.6	1.96	1	196.4	181.1	206.1	207.7	208.2	209.9	1.07231	0.126542
KRSGNSDSIER	Q7Z2E3	Aprataxin	APTX	Q7Z2E3 1×Phospho [S132(100)]	1786.92	2.78	1	149.9	183.6	153.6	71.8	265.2	185.3	1.07226	0.847266
HPPLYQAGLTPPLSPPK	Q9ULL5	Proline-rich protein 12	PRR12	Q9ULL5 1×Phospho [S1308(100)]	2351.29	3.87	1	104.2	97.1	82.1	88.8	115.7	99.3	1.07198	0.540845
RPASPSSPEHLPATPAESPAQR	Q9H7L9	Sin3 histone deacetylase corepressor complex component SDS3	SUDS3	Q9H7L9 2×Phospho [S234(100); S236(99.4)]	2672.24	5.06	2	79.9	89.5	76.7	63.1	119.5	81.2	1.07192	0.746955
YSPTSPTYSPTSPK	P24928	DNA-directed RNA polymerase II subunit RPB1	POLR2A	P24928 1×Phospho [S1920(99.7)]; 1×Phospho [S1934(99.7)]	2051.01	3.64	2	155.2	183.9	205.3	112.5	258.3	212.5	1.07145	0.789483
AAGARPLTSPESLSR	P46379	Large proline-rich protein BAG6	BAG6	P46379 1×Phospho [S1081(99.7)]	1821.94	3.09	2	103.4	95.4	89.9	63.4	119.5	126.4	1.07135	0.752538
EMLASDDEEDVSSKVEK	Q0ZGT2	Nexilin	NEXN	Q0ZGT2 1×Phospho [S80(100)]	2694.3	3.99	1	221.9	271.7	288.8	129.4	426.1	282.7	1.07132	0.842909
LSDSTTGADSLLDISSEADQQDLLSLLQAK	Q9P0K7	Ankycorbin	RAI14		3672.85	5.99	3	170.5	105.6	131	62.9	211.4	161.8	1.07124	0.848851
TLLSESSSQSSKSPSLSSK	Q9UPU5	Ubiquitin carboxyl-terminal hydrolase 24	USP24		2707.44	1.88	1	71.6	83.3	84.9	53.2	98.6	105	1.07089	0.753341
KLVPIKPAPLPLSPGKNSFGILSSK	Q02086	Transcription factor Sp2	SP2	Q02086 1×Phospho [S78(100)]	3814.33	5.41	1	152.4	112	156.4	85.4	198.9	166.2	1.07058	0.800115
TFKESPKQILDPAAR	P46013	Proliferation marker protein Ki-67	MKI67	P46013 1×Phospho [S1071(100)]	2468.39	2.29	2	246.2	260.1	229.6	144.5	344.3	298.9	1.07039	0.791539
GEFSASPMLK	Q9UQ35	Serine/arginine repetitive matrix protein 2	SRRM2	Q9UQ35 1×Phospho [S1124(100)]	1604.82	3.35	2	272.6	387.9	247.9	198	393.2	380.5	1.06968	0.796102
TESPATAAETASEELDNR	Q9NTJ3	Structural maintenance of chromosomes protein 4	SMC4	Q9NTJ3 1×Phospho [S41(99.7)]	2200.98	4.69	1	69.6	56.9	50.1	45	75.3	68.6	1.06965	0.724023
SEPQPEEGSPAGGQK	Q9Y6K1	DNA (cytosine-5)-methyltransferase 3A	DNMT3A	Q9Y6K1 1×Phospho [S105(100)]	2035.97	4.18	1	108.7	106.3	95	61.2	164.3	106	1.06935	0.823762
EGSPIPHDPEFGSK	P85037	Forkhead box protein K1	FOXK1	P85037 1×Phospho [S445(100)]	2034.99	3.12	2	194.8	211.4	237.6	137.6	244	305.9	1.06788	0.788149
VASPTSGVK	Q9Y4H2	Insulin receptor substrate 2	IRS2	Q9Y4H2 1×Phospho [S1100(100)]	1383.76	2.33	1	150.3	139.8	133.4	103.6	197.2	151.3	1.06753	0.746021
DVPPDILLDSPERK	Q6KC79	Nipped-B-like protein	NIPBL	Q6KC79 1×Phospho [S318(100)]	2132.14	4.87	4	316.7	359.2	330.2	281.9	406.3	385.8	1.06749	0.606047
SIEDLHR	Q96PY5	Formin-like protein 2	FMNL2	Q96PY5 1×Phospho [S171(100)]	1178.58	3.22	2	306	279.3	292.8	277	310.9	349.2	1.06719	0.426375
MNSLTFKK	Q96N67	Dedicator of cytokinesis protein 7	DOCK7	Q96N67 1×Phospho [S1383(100)]	1751.97	1.72	1	306	270.2	279.9	209.4	384.5	319.5	1.06693	0.733013
AFHAALRNSPVNTK	Q9BPX5	Actin-related protein 2/3 complex subunit 5-like protein	ARPC5L	Q9BPX5 1×Phospho [S64(100)]	2064.12	2.57	1	79.1	82.2	76	57.1	84.9	111.1	1.06658	0.754034
DGLAPEKTSPDRDK	Q7L4I2	Arginine/serine-rich coiled-coil protein 2	RSRC2		2296.22	2.04	2	163.5	187.2	221.8	136.7	281.8	192.1	1.06655	0.794156
SRLTPVSPESSSTEEK	Q13501	Sequestosome-1	SQSTM1	Q13501 1×Phospho [T269(99.7)]	2272.15	4.43	1	71.2	78.3	79.3	41.4	106.7	95.9	1.06643	0.815807
NMGGPYGGGNYGPGGSGGSGGYGGR	P22626	Heterogeneous nuclear ribonucleoproteins A2/B1	HNRNPA2B1	P22626 1×Phospho [S344(99)]	2515.03	2.2	1	30.5	32.2	27.3	11.5	53.5	30.9	1.06556	0.879951
SVNGGPGSPDLAR	O60245	Protocadherin-7	PCDH7	O60245 1×Phospho [S989(100)]	1535.74	3.37	1	127.2	140	116.4	65.8	185	157.8	1.06517	0.831525
DYGHSSSRDDYPSR	P38159; Q96E39	RNA-binding motif protein, X chromosome	RBMX		1950.82	1.68	1	25.1	25.9	27.3	13.8	36.6	33	1.06513	0.822679
RRPGAQPLPPPPPSQSPEPTEPHPR	Q9UIS9	Methyl-CpG-binding domain protein 1	MBD1	Q9UIS9 1×Phospho [S297(100)]	3031.55	6.11	1	29.2	30.6	35.8	32.4	38.7	30.7	1.06485	0.548162
DRHSPFGQR	Q9ULD9	Zinc finger protein 608	ZNF608	Q9ULD9 1×Phospho [S1453(100)]	1408.67	3.01	1	113.7	141.1	115.7	61.7	173.3	159.5	1.06478	0.835994
KSGSSPKWTHDK	Q9NYF8	Bcl-2-associated transcription factor 1	BCLAF1	Q9NYF8 1×Phospho [S884(99)]	2354.3	3.05	1	107.5	206.9	193.8	138.1	178.3	224.5	1.06434	0.798438
LRLSPSPTSQR	P02545	Prelamin-A/C	LMNA	P02545 2×Phospho [S390(100); S392(99.2)]	1630.79	3.05	2	215.4	216.9	242.5	140.4	298.7	278.9	1.06402	0.789953
SLSGSSPCPK	Q9UQ35	Serine/arginine repetitive matrix protein 2	SRRM2	Q9UQ35 3×Phospho [S778(100); S780(99.2); S783(99.2)]	1717.71	1.93	1	96.4	139.2	134.1	68.9	165.2	159.2	1.06384	0.828116
KAEPSEVDMNSPK	Q9NR30	Nucleolar RNA helicase 2	DDX21	Q9NR30 1×Phospho [S71(100)]	2199.13	3.37	1	87.7	98.3	71.3	49.7	118.1	105.8	1.06335	0.820815
WRPHSPDGPR	Q6Y7W6	GRB10-interacting GYF protein 2	GIGYF2	Q6Y7W6 1×Phospho [S236(100)]	1513.73	3.59	3	488.4	712.6	746.3	740.5	577	752	1.06275	0.701032
ASSPSDIISSK	Q9ULD9	Zinc finger protein 608	ZNF608	Q9ULD9 1×Phospho [S964(100)]	1629.85	3.09	1	133	152.9	142.8	71.6	206.5	177.5	1.06275	0.83912
GKGDGSELLAGPGGPPAERTEDEEFLIQHLLQAPSPPR	Q9ULL5	Proline-rich protein 12	PRR12	Q9ULL5 1×Phospho [S651(100)]	4504.29	8.18	1	108.3	109.7	122.1	103.9	149.2	108.3	1.06263	0.662186
YTIGDIFVHSPQR	Q9P2F8	Signal-induced proliferation-associated 1-like protein 2	SIPA1L2	Q9P2F8 1×Phospho [S148(100)]	1841.91	3	1	38.3	49.6	42.3	39	42.8	56.4	1.06144	0.690769
SDSLILDHQWELEK	Q12756	Kinesin-like protein KIF1A	KIF1A	Q12756 1×Phospho [S1370(100)]	2251.14	4.37	2	172.9	159.5	193.6	136.3	201	220.7	1.06084	0.716448
DRPGSPESPLLDAPFSR	Q8TF72	Protein Shroom3	SHROOM3	Q8TF72 1×Phospho [S910(100)]	2150.05	4.65	1	81.5	64.8	68.2	69.3	86.7	71.5	1.06061	0.593233
SASQSSLDKLDQELKEQQK	O60271	C-Jun-amino-terminal kinase-interacting protein 4	SPAG9	O60271 2×Phospho [S730(100); S733(99.3)]	3238.68	4.33	2	348.8	284.8	349.3	174.2	500.8	367.3	1.06043	0.848517
SNSPRGEAQK	Q96T58	Msx2-interacting protein	SPEN	Q96T58 1×Phospho [S1857(100)]	1611.83	2.86	2	254.9	284.6	212.4	131.9	369.6	295.6	1.06011	0.847153
SGSQGRTDSVEK	Q5VTL8	Pre-mRNA-splicing factor 38B	PRPF38B	Q5VTL8 2×Phospho [S473(100); S475(100)]	1868.86	1.3	1	82.4	106.9	82.1	111.3	86.4	90	1.06006	0.656004
EAVREGSPANWK	O96019	Actin-like protein 6A	ACTL6A	O96019 1×Phospho [S233(100)]	1881.96	3.23	2	315	540.6	506	317.4	520	605.8	1.05993	0.817829
AEDGATPSPSNETPK	P29966	Myristoylated alanine-rich C-kinase substrate	MARCKS	P29966 1×Phospho [T150(100)]	2038.97	3.46	3	270.5	264.2	224.6	138.9	442.4	223.4	1.05979	0.87675
RSSPPGHYYQK	Q9NX40	OCIA domain-containing protein 1	OCIAD1	Q9NX40 1×Phospho [S123(99.8)]	1857.94	4.22	2	252.8	296.7	267.4	178.1	359.2	327.7	1.05888	0.793611
LTFDTTFSPNTGKK	P45880	Voltage-dependent anion-selective channel protein 2	VDAC2	P45880 1×Phospho [S115(100)]	2324.25	4.98	4	276.3	227.6	230	177.1	339.7	260.2	1.05873	0.786251
SPHRSSPSDTRPK	Q8IWS0	PHD finger protein 6	PHF6		1990.03	2.79	1	54.8	98.2	65.9	50.3	75.9	105.4	1.05802	0.846951
SSSPVGLAK	Q9NRA8	Eukaryotic translation initiation factor 4E transporter	EIF4ENIF1	Q9NRA8 1×Phospho [S951(100)]	1383.76	2.86	2	442.2	405.9	405	354.7	502	467.8	1.05698	0.633355
KAPPPPISPTQLSDVSSPR	Q9P0K7	Ankycorbin	RAI14	Q9P0K7 1×Phospho [S281(100)]	2512.36	5.51	1	97.6	91.2	100.9	69.3	122.7	114.2	1.05696	0.75992
APSDSSLGTPSDGRPELR	Q15642	Cdc42-interacting protein 4	TRIP10	Q15642 1×Phospho [S296(100)]	2151.03	4.5	1	108.7	109.1	109.6	59.5	166.6	119.9	1.05681	0.851248
GGLLTSEEDSGFSTSPKDNSLPK	Q9UQR1	Zinc finger protein 148	ZNF148		3133.59	2.64	1	68.8	59	80	40.7	107.9	70.9	1.0563	0.857403
LGIAVIHGEAQDAESDLVDGRHSPPMVR	O60256	Phosphoribosyl pyrophosphate synthase-associated protein 2	PRPSAP2	O60256 1×Phospho [S227(100)]	3278.62	6.17	2	106.7	144.3	112.4	116.1	133.5	134.2	1.05614	0.631406
KNGSTAVAESVASPQK	Q12888	TP53-binding protein 1	TP53BP1	Q12888 1×Phospho [S1028(100)]	2341.27	5.11	2	148.7	160.2	168.4	100.8	222.5	180.5	1.05552	0.818949
MVIQLRPGRSPEPDGPAPAFLR	Q9Y4F5	Centrosomal protein of 170 kDa protein B	CEP170B	Q9Y4F5 1×Phospho [S853(100)]	2729.42	3.27	2	75.4	63.4	89.1	98.9	69.2	72.4	1.05529	0.743744
GGVTGSPEASISGSK	Q09666	Neuroblast differentiation-associated protein AHNAK	AHNAK	Q09666 1×Phospho [S5731(100)]	1871.95	3.68	2	168	172.7	144.9	80.8	280.1	151.3	1.05478	0.887772
SVPGTTSSPLVGDISPK	Q9UQR0	Sex comb on midleg-like protein 2	SCML2	Q9UQR0 1×Phospho [S590(100)]	2180.16	5.48	2	138.4	150.4	147.2	84.7	203	172.1	1.05459	0.834599
SSPVESLKK	Q9NRA8	Eukaryotic translation initiation factor 4E transporter	EIF4ENIF1	Q9NRA8 1×Phospho [S78(100)]	1742.01	2.93	2	847.4	809.7	994.5	540.5	1279.4	975.9	1.05438	0.83898
EKADSIERR	O15020	Spectrin beta chain, non-erythrocytic 2	SPTBN2	O15020 1×Phospho [S1255(100)]	1641.87	3.3	1	209.2	249.2	188.2	131.2	292.6	257.5	1.05367	0.835406
SKPCGSPR	Q13459	Unconventional myosin-IXb	MYO9B	Q13459 1×Phospho [S1281(100)]	1426.73	1.88	1	262.3	234.3	218.5	185.6	311.8	256	1.05356	0.757994
SAGAGSPARPPSPR	P83369	U7 snRNA-associated Sm-like protein LSm11	LSM11	P83369 1×Phospho [S21(98.8)]	1616.81	2.18	1	254.9	285.1	252.9	124.5	407.2	303.3	1.0531	0.87426
RIDFIPVSPAPSPTR	Q96E09	Protein FAM122A	FAM122A	Q96E09 2×Phospho [S143(100); S/T]	2042.01	1.6	1	20.6	33.4	32.7	36.4	30.5	24.4	1.05306	0.790902
AVSPVRPSGR	P47928	DNA-binding protein inhibitor ID-4	ID4	P47928 1×Phospho [S5(100)]	1334.71	2.85	2	274.2	301.2	281.6	244.5	299.8	358	1.05286	0.677685
SRSAPPNLWAAQR	Q92934	Bcl2-associated agonist of cell death	BAD	Q92934 1×Phospho [S99(100)]	1762.9	5.76	1	107.5	96.6	105.4	114.5	99.2	111.9	1.05202	0.406224
ASIQECILPDSPLYHNK	Q9NXE4	Sphingomyelin phosphodiesterase 4	SMPD4	Q9NXE4 1×Phospho [S169(100)]	2523.27	3.97	1	108.3	111.7	100.9	88.2	137.9	111.3	1.05142	0.727434
KRAPSPLPK	Q9BSL1	Ubiquitin-associated domain-containing protein 1	UBAC1	Q9BSL1 1×Phospho [S98(100)]	1761.08	2.59	2	128.9	116.5	142.3	118.4	122.4	166.8	1.05133	0.719475
LGFVDVQNCISR	Q14573	Inositol 1,4,5-trisphosphate receptor type 3	ITPR3	Q14573 1×Phospho [S2670(100)]	1716.83	3.29	2	155.2	117.8	123.5	85.8	171.3	159.7	1.0512	0.828087
SQDADSPGSSGAPENLTFK	P55196	Afadin	AFDN	P55196 1×Phospho [S1779(100)]	2446.15	4.54	1	125.2	134.4	125.4	88.2	171.6	144.9	1.05117	0.804073
RPISDDDCPSASK	Q96PU4	E3 ubiquitin-protein ligase UHRF2	UHRF2	Q96PU4 1×Phospho [S667(100)]	1985.94	5.04	1	131.4	142.1	122.1	74.1	192.8	148.9	1.05106	0.857334
KHSPSPPPPTPTESR	Q92922	SWI/SNF complex subunit SMARCC1	SMARCC1	Q92922 2×Phospho [S328(100); S330(100)]	2233.08	4.73	2	207.1	271.6	227.2	136.7	309.2	296	1.051	0.847781
DVATSPISPTENNTTPPDALTR	Q13153	Serine/threonine-protein kinase PAK 1	PAK1	Q13153 1×Phospho [T230(99.4)]	2606.25	3.98	1	74.5	93.1	82.3	62.7	98.3	101.6	1.05082	0.770663
HIEPELAGRDSPIRAEMPGNLQHYGR	P86790	Vacuolar fusion protein CCZ1 homolog B	CCZ1B	P86790 1×Phospho [S266(100)]	3268.59	4.4	1	38.3	31.4	44.9	32.6	43.6	44.2	1.05061	0.739467
KRSPGGSGGASR	Q7Z2K6	Endoplasmic reticulum metallopeptidase 1	ERMP1	Q7Z2K6 1×Phospho [S53(100)]	1654.88	4.68	3	699.2	770.8	688	364.4	1032.4	869.4	1.05014	0.867456
HSSPTEERDEPAYPR	Q9Y6R4	Mitogen-activated protein kinase kinase kinase 4	MAP3K4		2079.93	3.3	1	65.1	76	76.9	43.6	103.5	81.8	1.05	0.849182
NDARSPGSISYLPSFFTK	O75376	Nuclear receptor corepressor 1	NCOR1	O75376 1×Phospho [S2184(100)]	2525.28	5.44	1	177.9	160.3	140.2	97.3	196.9	208	1.04975	0.840044
TPSSPCPASK	Q9NQS7	Inner centromere protein	INCENP	Q9NQS7 1×Phospho [S481(100)]	1569.77	2.44	2	212.1	233.2	201.1	126.8	297.5	254.1	1.0495	0.847721
AQTAPTKTSPR	Q14669	E3 ubiquitin-protein ligase TRIP12	TRIP12	Q14669 1×Phospho [S1427(99.5)]	1695.92	2.69	2	666.3	603.1	534.2	295.7	849.5	747.4	1.04935	0.873168
LSRSPLK	Q9Y2J2	Band 4.1-like protein 3	EPB41L3	Q9Y2J2 1×Phospho [S99(100)]	1338.79	2.21	1	287	252.9	267	181.1	365	300.6	1.04932	0.820539
DHSPTPSVFNSDEER	Q6UN15	Pre-mRNA 3'-end-processing factor FIP1	FIP1L1	Q6UN15 1×Phospho [S492(100)]	2025.88	3.88	1	37.5	67.4	47.3	43.1	59	57.6	1.04928	0.817793
ADGYEPPVQESV	P61247	40S ribosomal protein S3a	RPS3A	P61247 1×Phospho [S263(100)]	1599.71	2.07	1	104.6	119.8	100.9	77.4	127.4	136.5	1.04919	0.795575
HQLGPSLRSPPR	Q8NHM5	Lysine-specific demethylase 2B	KDM2B	Q8NHM5 1×Phospho [S1018(100)]	1653.88	4.02	1	123.9	119.5	96.4	87.4	139.6	129.4	1.04885	0.775169
MLPHAPGVQMQAIPEDAVHEDSGDEDGEDPDKR	Q92769	Histone deacetylase 2	HDAC2	Q92769 1×Phospho [S394(100)]	4123.88	7.88	2	204.2	247.2	226.5	124.5	261.5	324.8	1.04853	0.864756
KRESESESDETPPAAPQLIK	O60832	H/ACA ribonucleoprotein complex subunit DKC1	DKC1	O60832 2×Phospho [S451(100); S453(100)]	3059.53	4.48	2	197.7	206.6	218.8	120	307.4	225.9	1.04847	0.862677
ESSANNSVSPSESLR	Q04726	Transducin-like enhancer protein 3	TLE3	Q04726 1×Phospho [S203(100)]	1872.85	4.8	2	191.9	202	178.5	135.7	238.5	225.7	1.04804	0.79527
HRAEAPPLEREDSGTFSLGK	O75569	Interferon-inducible double-stranded RNA-dependent protein kinase activator A	PRKRA	O75569 1×Phospho [S18(99.5)]	2735.39	7.73	2	165.5	187.7	174.8	91.7	222.8	238.6	1.04754	0.867364
DLDRPESQSPK	Q8WUA4	General transcription factor 3C polypeptide 2	GTF3C2	Q8WUA4 1×Phospho [S167(100)]	1809.91	3.63	1	142.1	168.7	209.3	142.5	231.2	171	1.0473	0.814014
RSPVPAQIAITVPK	O43432	Eukaryotic translation initiation factor 4 gamma 3	EIF4G3	O43432 1×Phospho [S495(100)]	2015.18	6.7	3	323.2	312.6	364.1	200.1	488.3	358	1.0465	0.863842
SVSHGSNHTQKPDEQR	Q9Y520	Protein PRRC2C	PRRC2C	Q9Y520 1×Phospho [S924(99.5)]	2345.14	4.32	1	32.9	48	42.1	16.9	64.9	46.9	1.04634	0.903222
DFQDYMEPEEGCQGSPQRR	O43237	Cytoplasmic dynein 1 light intermediate chain 2	DYNC1LI2	O43237 1×Phospho [S194(100)]	2654.09	1.42	1	82.4	92	106.8	54.8	143.1	96.3	1.04623	0.87792
KRSESPPAELPSLR	Q14669	E3 ubiquitin-protein ligase TRIP12	TRIP12	Q14669 1×Phospho [S312(99.5)]	2105.15	2.37	1	136.7	133.3	141.4	122.2	160.5	147.5	1.0457	0.614384
LLLERPSPIR	Q96T37	RNA-binding protein 15	RBM15	Q96T37 1×Phospho [S700(100)]	1502.87	2.75	2	144.1	120.7	125.6	78.1	185	145.1	1.04559	0.861889
HPNYSPPGSPIEK	Q9UHF7	Zinc finger transcription factor Trps1	TRPS1	Q9UHF7 1×Phospho [S1081(100)]	1960.99	3.5	1	61.8	56.2	67	57.5	72.1	63.7	1.04486	0.626439
TCPSLSPTSPLNNK	O75925	E3 SUMO-protein ligase PIAS1	PIAS1	O75925 1×Phospho [S485(99.1)]	2054.04	2.37	1	39.9	41.2	48.2	45	50.6	39.5	1.04486	0.662747
STPLASPSPSPGRSPQR	Q8WYP5	Protein ELYS	AHCTF1	Q8WYP5 1×Phospho [S1222(100)]	2031.02	4.99	1	83.2	81.4	72.7	54.2	104.4	89.2	1.04425	0.829315
GTLGRHSPYR	Q9NYB9	Abl interactor 2	ABI2	Q9NYB9 1×Phospho [S196(100)]	1452.73	3.18	1	152.4	190.8	184.2	91.8	229.8	229.1	1.04418	0.877768
KPEEESPRKDDAK	P49321	Nuclear autoantigenic sperm protein	NASP	P49321 1×Phospho [S726(100)]	2525.38	3.51	2	823.6	771.2	798.8	396.3	1144.4	958	1.04391	0.883983
TIDLGAAAHYTGDKASPDQNASTHTPQSSVK	Q14677	Clathrin interactor 1	CLINT1		3935.97	5.16	1	100.1	111.7	119.7	50	146	150	1.04374	0.891223
QASPTEVVER	Q8TB72	Pumilio homolog 2	PUM2	Q8TB72 1×Phospho [S182(100)]	1424.7	3.23	1	139.6	145.4	133.4	92.2	187.6	156.9	1.04374	0.840047
APSPLPK	Q9BSL1	Ubiquitin-associated domain-containing protein 1	UBAC1	Q9BSL1 1×Phospho [S98(100)]	1247.72	1.84	1	77.8	74.7	62.6	55.9	80.9	87.7	1.0437	0.78465
REFDRHSGSDR	Q8NC51	Plasminogen activator inhibitor 1 RNA-binding protein	SERBP1	Q8NC51 1×Phospho [S197(99.3)]	1670.76	3.38	1	33.4	46.9	44	23.9	53.2	52.6	1.04344	0.872243
RKSHEAEVLK	P16949	Stathmin	STMN1	P16949 1×Phospho [S63(100)]	1964.13	4.16	2	265.2	270	239.7	173.4	324	310.7	1.04284	0.832544
KPSPQAEEMLK	Q15013	MAD2L1-binding protein	MAD2L1BP	Q15013 1×Phospho [S102(100)]	2041.1	1.7	1	86.5	88.9	77.4	82.8	84	96.8	1.04272	0.561085
TETISFGSVSPGGVK	Q9Y2J2	Band 4.1-like protein 3	EPB41L3	Q9Y2J2 1×Phospho [S962(100)]	2004.05	4.33	2	240.1	190.6	221.6	181.8	281.8	216.5	1.04262	0.79081
VSPASPAGSPSADFAVHGESLGDR	Q96C92	Endosome-associated-trafficking regulator 1	ENTR1	Q96C92 1×Phospho [S243(100)]	2620.22	5.02	1	64.6	80.8	88.2	64.1	95.7	83.7	1.04238	0.789267
TLSPTPASATAPTSQGIPTSDEESTPKK	Q9NQS7	Inner centromere protein	INCENP	Q9NQS7 2×Phospho [S214(99); S/T]	3646.81	4.69	1	69.6	88.5	87.7	51.5	106.7	98	1.04231	0.858307
QIDSSPVGGETDETTVSQNYR	O15027	Protein transport protein Sec16A	SEC16A	O15027 1×Phospho [S569(99.5)]	2592.17	3.73	2	61.4	95.7	87	54.5	109.4	90.5	1.0422	0.866165
TSPPLLDR	Q9UQ35	Serine/arginine repetitive matrix protein 2	SRRM2	Q9UQ35 1×Phospho [S2398(99.5)]	1207.63	2.4	1	189.4	232.6	215.7	134.5	330.7	199.4	1.04218	0.88668
VQSLEGEKLSPK	P46821	Microtubule-associated protein 1B	MAP1B	P46821 1×Phospho [S1779(100)]	2082.18	3.5	3	454.2	503.8	648.7	310.8	770.4	591.5	1.04108	0.887464
KVEGNFNPFASPQK	Q9H6K1	Protein ILRUN	ILRUN	Q9H6K1 1×Phospho [S215(100)]	2330.25	3.89	1	103.8	85.4	85.1	59.7	118.1	107.7	1.04083	0.853949
AGAAAGDSDEESRADDKGVMDYYLK	O95365	Zinc finger and BTB domain-containing protein 7A	ZBTB7A	O95365 1×Phospho [S337(100)]	3417.61	2.84	1	109.9	109.5	114.1	54.9	159.7	132.5	1.04078	0.892297
RYPSSISSSPQK	Q14157	Ubiquitin-associated protein 2-like	UBAP2L	Q14157 1×Phospho [S609(100)]	1874.98	3.9	1	217.4	193.1	206.1	110	317	214.6	1.04054	0.896537
KDPSGASNPSADSPLHR	P55317	Hepatocyte nuclear factor 3-alpha	FOXA1	P55317 1×Phospho [S307(100)]	2274.13	2.64	1	67.1	73.5	70.6	56.2	100	63.5	1.04025	0.84597
AVTTVTQSTPVPGPSVPPPEELQVSPGPR	P51610	Host cell factor 1	HCFC1	P51610 1×Phospho [S1507(100)]	3233.67	6.12	2	79.9	92.7	81.6	58.1	115.2	91.1	1.04013	0.851492
TLGTPTQPGSTPR	Q8NFH5	Nucleoporin NUP35	NUP35	Q8NFH5 1×Phospho [T273(100)]	1621.81	2.91	1	89.8	89.2	85.4	59.7	119.8	95.5	1.04009	0.849921
VLGSEGEEEDEALSPAK	P18858	DNA ligase 1	LIG1	P18858 1×Phospho [S76(100)]	2298.12	4.57	3	189	167.9	190.3	198.2	185.5	185.3	1.03984	0.436841
METEADAPSPAPSLGER	Q12873	Chromodomain-helicase-DNA-binding protein 3	CHD3	Q12873 1×Phospho [S1601(100)]	2082.93	3.03	2	82.8	93.2	100.4	84.1	112	91.3	1.0398	0.727265
GDSETDLEALFNAVMNPK	P46937	Transcriptional coactivator YAP1	YAP1	P46937 1×Phospho [S61(100)]	2489.2	4.77	1	52.7	56.5	80.4	35.7	79.4	82	1.03956	0.892343
HSPSPPPPTPTESR	Q92922	SWI/SNF complex subunit SMARCC1	SMARCC1	Q92922 1×Phospho [S330(99.6)]	1795.86	3.58	1	54.4	58.4	44	47.2	65.1	50.7	1.03954	0.781248
TVSPGSVSPIHGQGQVVENLK	Q9NZM3	Intersectin-2	ITSN2	Q9NZM3 1×Phospho [S889(100)]	2671.42	3.04	1	73.7	87.6	87.5	67.8	101.8	89	1.03939	0.780049
MAPTPIPTRSPSDSSTASTPVAEQIER	Q16643	Drebrin	DBN1	Q16643 1×Phospho [S337(100)]	3135.52	6.54	2	219.5	191.9	141.8	63	263.2	248.6	1.03905	0.921158
SVNEILGLAESSPNEPK	Q9H8G2	Caspase activity and apoptosis inhibitor 1	CAAP1	Q9H8G2 1×Phospho [S312(99.7)]	2322.2	4.64	2	162.7	178.8	176.4	120.7	217.5	199.8	1.03881	0.835177
IPCESPPLEVVDTTASTK	P46013	Proliferation marker protein Ki-67	MKI67	P46013 1×Phospho [S2708(100)]	2482.26	3.48	1	133.4	101.3	105.8	76.2	165.5	111.9	1.03847	0.882893
LPSSPLGCR	Q8NCD3	Holliday junction recognition protein	HJURP	Q8NCD3 1×Phospho [S642(100)]	1295.64	1.3	1	85.6	75.7	73.2	59.1	96	88.4	1.03838	0.812918
LKFSDDEEEEEVVKDGRPK	Q5JSZ5	Protein PRRC2B	PRRC2B	Q5JSZ5 1×Phospho [S388(100)]	3245.71	6.13	2	637.4	559.1	645	293.2	894	724.9	1.03834	0.902811
RSTSPIIGSPPVR	Q86TB9	Protein PAT1 homolog 1	PATL1		1675.91	3.69	2	271	251.7	246.5	201.4	283.3	313.9	1.03822	0.789872
TGSGSPFAGNSPAREGEQDAASLKDVFK	Q9UPT8	Zinc finger CCCH domain-containing protein 4	ZC3H4	Q9UPT8 2×Phospho [S1269(100); S1275(100)]	3670.78	4.8	2	276.7	245.1	264.1	124.4	378.1	313.2	1.03792	0.903137
SQGDEAGGHGEDRPEPLSPK	Q9NZT2	Opioid growth factor receptor	OGFR	Q9NZT2 1×Phospho [S378(100)]	2601.23	7.13	2	137.1	112.3	121.1	64.9	181.8	137.8	1.03779	0.89995
TSSPRSPPSSSEIFTPAHEENVR	C9JLW8	Mapk-regulated corepressor-interacting protein 1	MCRIP1	C9JLW8 1×Phospho [S21(99.3)]	2821.34	6.13	2	115.7	122.7	122.1	74.8	154.1	145.1	1.03745	0.866788
LQQQHSEQPPLQPSPVMTR	Q5JTV8	Torsin-1A-interacting protein 1	TOR1AIP1	Q5JTV8 1×Phospho [S143(100)]	2510.24	5.01	1	105.4	91.8	96.7	40.4	147.5	117	1.03743	0.914575
TTSGDDACNLTSFRPATLTVTNFFK	Q96N67	Dedicator of cytokinesis protein 7	DOCK7		3302.62	4.34	1	101.3	75.5	112	57.8	126.2	115.5	1.03705	0.888338
FNGGHSPTHSPEK	Q9Y5K6	CD2-associated protein	CD2AP	Q9Y5K6 2×Phospho [S510(100); S514(100)]	2012.9	4.87	1	210	217.8	224.6	105.3	301.9	269.3	1.03694	0.90155
AVPVESPVQKV	Q8TB61	Adenosine 3'-phospho 5'-phosphosulfate transporter 1	SLC35B2	Q8TB61 1×Phospho [S427(100)]	1690.95	3.28	3	72.9	48.3	38.8	48.6	57.6	59.7	1.03687	0.863308
YSPSQNSPIHHIPSRR	Q9NYF8	Bcl-2-associated transcription factor 1	BCLAF1	Q9NYF8 1×Phospho [S290(100)]	2185.09	6.45	1	104.6	114.2	98.6	96.1	129.1	103.9	1.03686	0.739603
KPATPAEDDEDDDIDLFGSDNEEEDKEAAQLREER	P29692	Elongation factor 1-delta	EEF1D	P29692 1×Phospho [S162(100)]	4759.2	9.35	4	852.8	793.8	996.9	408	1399.5	933.4	1.03685	0.917015
EASPSTLNDK	P54253	Ataxin-1	ATXN1	P54253 1×Phospho [S406(98.8)]	1599.8	1.15	1	73.3	95.2	93.4	47.5	127.7	96.3	1.03666	0.901853
AAESPDQKDTDGGPKEEESPV	P53985	Monocarboxylate transporter 1	SLC16A1	P53985 1×Phospho [S483(100)]	2953.43	3.31	3	402.3	490.3	404.6	234.7	579.9	530.1	1.03662	0.893994
EVDGLLTSEPMGSPVSSK	Q8WWM7	Ataxin-2-like protein	ATXN2L	Q8WWM7 1×Phospho [S594(100)]	2387.18	4.92	3	226.1	225.1	250.3	187.5	288.8	250.8	1.03649	0.794641
RPMEEDGEEKSPSK	Q12906	Interleukin enhancer-binding factor 3	ILF3	Q12906 1×Phospho [S382(100)]	2402.19	2.77	2	422.1	555.7	668	383.1	927.2	395.3	1.03633	0.922685
KLQLERPVSPETQADLQR	Q9P206	Uncharacterized protein KIAA1522	KIAA1522	Q9P206 1×Phospho [S929(100)]	2646.44	3.97	1	53.1	80.8	69.9	75.8	59.9	75.5	1.03631	0.810215
LIPITGGNARSPEDQLGK	Q9UK61	Protein TASOR	TASOR	Q9UK61 1×Phospho [S927(100)]	2404.3	4.38	2	17.7	31.1	31.5	12.2	38.4	32.6	1.03611	0.920933
MVIQGPSSPQGEAMVTDVLEDQKEGR	Q12888	TP53-binding protein 1	TP53BP1	Q12888 1×Phospho [S1114(99.4)]	3355.63	5.09	3	144.1	150.2	137.8	77.8	201	168.9	1.0361	0.895229
SPTPPPSSKPSSIPR	Q8NEM7	Transcription factor SPT20 homolog	SUPT20H	Q8NEM7 1×Phospho [T494(100)]	2073.11	2.66	1	90.6	122.9	101.4	65.5	155.9	104.8	1.03588	0.898908
KQSAGPNSPTGGGGGGGSGGTR	A7E2V4	Zinc finger SWIM domain-containing protein 8	ZSWIM8	A7E2V4 1×Phospho [S53(100)]	2382.16	4.52	1	58.1	62.8	58.1	33.4	83.2	68.8	1.03575	0.892922
VPGGSPLGVSLVYSDKK	Q96RK0	Protein capicua homolog	CIC	Q96RK0 1×Phospho [S721(100)]	2470.39	4.02	1	108.3	85.3	92.4	61.6	133.8	100.8	1.03566	0.884392
RDAGGPRPESPVPAGR	Q9BVG9	Phosphatidylserine synthase 2	PTDSS2	Q9BVG9 1×Phospho [S16(100)]	1927.97	3.63	1	24.3	30.6	40	15.8	53.2	29.2	1.03477	0.930522
RASPPDPSPSPSAASASER	Q9Y2F5	Little elongation complex subunit 1	ICE1	Q9Y2F5 1×Phospho [S1692(100)]	2176.02	5.19	1	42.8	30.9	46.1	20.4	57.6	45.9	1.03422	0.914194
LGSPSGK	Q09666	Neuroblast differentiation-associated protein AHNAK	AHNAK	Q09666 1×Phospho [S559(100)]	1183.65	2.12	1	475.2	391.5	378.9	188.3	632.3	467.6	1.0342	0.920153
AQKLPDLSPVENK	Q9Y520	Protein PRRC2C	PRRC2C	Q9Y520 1×Phospho [S2105(100)]	2206.25	3.47	1	144.9	125.2	119.7	81.5	184.7	136.9	1.03412	0.892453
KDDDSDDESQSSHTGK	O94874	E3 UFM1-protein ligase 1	UFL1	O94874 1×Phospho [S458(100)]	2518.15	7.72	3	453	556.3	474.7	184.2	721.3	628.1	1.03342	0.926625
MRKETPPPLVPPAAR	Q9BQA1	Methylosome protein 50	WDR77	Q9BQA1 1×Phospho [T5(100)]	2214.22	4.06	2	239.7	292.1	246.7	194.2	269.3	340.8	1.03314	0.85898
EKEVDGLLTSEPMGSPVSSK	Q8WWM7	Ataxin-2-like protein	ATXN2L	Q8WWM7 1×Phospho [S594(100)]	2873.48	5.24	2	152.8	172.6	207.7	123.7	242.8	184.1	1.03283	0.885266
YSPSQNSPIHHIPSR	Q9NYF8	Bcl-2-associated transcription factor 1	BCLAF1	Q9NYF8 2×Phospho [S285(99.2); S290(99.2)]	2108.95	2.23	1	63	58.1	68	46.4	82	66.9	1.03279	0.856318
SPPYTAFLGNLPYDVTEESIKEFFR	P23588	Eukaryotic translation initiation factor 4B	EIF4B	P23588 1×Phospho [S93(100)]	3458.73	3.12	1	33.4	19.6	23.3	16.2	33.4	29.2	1.03277	0.905887
ILLAELEQLKGQGKSR	P08670	Vimentin	VIM	P08670 1×Phospho [S144(100)]	2550.5	2.35	1	48.2	32.8	41.2	27.9	41.9	56.4	1.03273	0.893553
NWTEDMEGGISSPVKK	P08651	Nuclear factor 1 C-type	NFIC		2545.3	1.85	1	107.1	83.3	87.7	71.7	103	112.5	1.03272	0.842717
RRFSDSEGEETVPEPR	Q13286	Battenin	CLN3	Q13286 1×Phospho [S12(100)]	2200.02	5.21	1	72.5	87.9	88.2	59.2	100.6	96.8	1.03218	0.860111
MLPHAPGVQMQAIPEDAIPEESGDEDEDDPDKR	Q13547	Histone deacetylase 1	HDAC1	Q13547 1×Phospho [S393(100)]	4169.91	5.92	3	60.1	65.1	36.9	16.1	74.2	77	1.03208	0.940082
GNIETTSEDGQVFSPK	Q5T200	Zinc finger CCCH domain-containing protein 13	ZC3H13	Q5T200 1×Phospho [S993(100)]	2247.09	3.79	1	104.2	87.9	91.7	70.1	117.2	105.6	1.03206	0.849604
LFPDTPLALDANK	Q12906	Interleukin enhancer-binding factor 3	ILF3	Q12906 1×Phospho [T592(100)]	1953.05	2.75	1	39.5	31.2	36	26.5	50.6	33	1.03187	0.888531
TGSSSPPGGPPKPGSQLDSMLGSLQSDLNK	P49023	Paxillin	PXN	P49023 1×Phospho [S322(98.9)]	3722.89	4.85	2	114.9	87.3	109.4	80.5	135.8	105.2	1.03177	0.864062
SVSCDNVSK	Q96CB8	Integrator complex subunit 12	INTS12	Q96CB8 1×Phospho [S378(100)]	1533.74	3.1	1	268.9	291	235	130.6	372.6	316.8	1.03158	0.916497
AVLPVTCHRDSFSR	Q96N67	Dedicator of cytokinesis protein 7	DOCK7	Q96N67 1×Phospho [S2129(98.6)]	1953.96	1.82	1	71.2	78.3	69.4	39.3	87.2	99.3	1.03152	0.907154
IRESPK	Q15334	Lethal(2) giant larvae protein homolog 1	LLGL1	Q15334 1×Phospho [S967(100)]	1267.72	2.62	1	778.3	738.5	939.5	539.6	1225.6	768.5	1.03151	0.908495
GLAGPPASPGK	Q9P206	Uncharacterized protein KIAA1522	KIAA1522	Q9P206 1×Phospho [S545(100)]	1489.82	3.08	2	635.4	744.9	635.8	362	793.4	923.5	1.03115	0.909814
SGEVAEGEARSPSHK	O00257	E3 SUMO-protein ligase CBX4	CBX4	O00257 1×Phospho [S291(100)]	2079.03	2.9	1	64.6	62.5	53.4	33.8	76.8	75.5	1.03102	0.904003
ELSPAALEKR	O75683	Surfeit locus protein 6	SURF6	O75683 1×Phospho [S138(100)]	1651.92	4	1	142.5	191.9	162.5	120.3	199.5	192.5	1.03099	0.868534
VPCNVEGISPELEK	Q86VQ1	Glucocorticoid-induced transcript 1 protein	GLCCI1	Q86VQ1 1×Phospho [S303(100)]	2109.07	2.1	1	73.3	42.7	46.1	50.2	59.9	57	1.03085	0.876945
FSFYGNLSPR	Q9P2F8	Signal-induced proliferation-associated 1-like protein 2	SIPA1L2	Q9P2F8 1×Phospho [S1478(100)]	1496.71	3.01	1	205.5	130.8	154.1	100.5	212.3	192.7	1.03079	0.90805
HASPDKWNDKPK	Q96JM3	Chromosome alignment-maintaining phosphoprotein 1	CHAMP1	Q96JM3 1×Phospho [S87(100)]	2419.33	2.43	1	85.2	115.7	118.5	100.5	127.7	101	1.03068	0.826281
DITDPLSLNTCTDEGHVVLASPLK	Q7L2J0	7SK snRNA methylphosphate capping enzyme	MEPCE	Q7L2J0 1×Phospho [S254(100)]	3133.59	3.34	1	66.3	72.5	56	33.7	100.9	66.1	1.03029	0.926365
SELVNWYLKEIESEIDSEEELINK	Q14566	DNA replication licensing factor MCM6	MCM6	Q14566 1×Phospho [S762(100)]	3676.89	4	1	50.6	33.2	51	23	49.4	66.3	1.02893	0.929978
RAVSPSNPK	Q14244	Ensconsin	MAP7	Q14244 1×Phospho [S315(100)]	1493.82	3.27	1	149.1	172	133.8	121.4	181.8	164.5	1.02814	0.849703
ERSPSPLRGNVVPSPLPTR	Q9Y2V2	Calcium-regulated heat-stable protein 1	CARHSP1	Q9Y2V2 2×Phospho [S30(100); S32(100)]	2448.24	2.89	1	198.1	188.9	237.8	111	268.1	263.2	1.02801	0.91874
GTSPSSSSRPQR	Q8N1F7	Nuclear pore complex protein Nup93	NUP93		1555.74	1.64	1	39.1	47.1	36	25.9	57.6	42.1	1.02782	0.912895
SRSFDYNYRR	O75494	Serine/arginine-rich splicing factor 10	SRSF10	O75494 1×Phospho [S133(100)]	1672.78	2.63	1	129.7	132.2	134.5	111.4	162	134	1.02775	0.815313
GSSPGPRPVEGTPASR	Q13112	Chromatin assembly factor 1 subunit B	CHAF1B	Q13112 1×Phospho [S410(99.5)]	1860.92	4.42	2	245.4	267.8	258.7	119.3	347	326.7	1.02734	0.927922
AVTPVPTK	Q6PKG0	La-related protein 1	LARP1	Q6PKG0 1×Phospho [T526(100)]	1350.78	2.29	1	105.4	115.4	128.7	77.8	149.5	131.7	1.02718	0.895277
SMGTGDTPGLEVPSSPLRK	Q86WB0	Nuclear-interacting partner of ALK	ZC3HC1		2483.26	5.48	2	42.4	36.4	43	30.9	48.6	45.6	1.02709	0.86026
STFAGSPERESIHILSVDEK	Q2TBE0	CWF19-like protein 2	CWF19L2	Q2TBE0 1×Phospho [S479(100)]	2740.4	2.74	2	116.5	137.2	131.5	83.4	158.5	153.6	1.02674	0.897529
SIGSAVDQGNESIVAK	Q9H0H5	Rac GTPase-activating protein 1	RACGAP1	Q9H0H5 1×Phospho [S203(100)]	2113.09	3.18	2	117.4	106.3	132	101.3	137.3	126.6	1.02671	0.819689
LQAKESPQR	Q15061	WD repeat-containing protein 43	WDR43	Q15061 1×Phospho [S77(100)]	1594.87	2.42	2	1242.7	1227.9	1111.2	905.8	1446.3	1324.9	1.02658	0.860137
GDVTAEEAAGASPAK	P49006	MARCKS-related protein	MARCKSL1	P49006 1×Phospho [S22(100)]	1911.95	4.99	2	166.4	185.6	141.8	80.7	280.4	145.6	1.02612	0.946454
ISMQDVDLSLGSPK	Q09666	Neuroblast differentiation-associated protein AHNAK	AHNAK	Q09666 1×Phospho [S511(100)]	2044.04	3.24	1	66.7	49.2	75.7	68	60.2	68.2	1.02505	0.855047
SSELLVR	Q9NSK0	Kinesin light chain 4	KLC4	Q9NSK0 1×Phospho [S565(100)]	1112.59	2.5	1	113.2	84	102.3	82	100.9	124.1	1.02504	0.874552
ASLGSLEGEAEAEASSPK	Q09666	Neuroblast differentiation-associated protein AHNAK	AHNAK	Q09666 1×Phospho [S5752(100)]	2271.12	4.75	3	235.9	260.7	242.3	158	328.6	270.1	1.02409	0.912307
AKSPVPKSPVEEAK	P07197	Neurofilament medium polypeptide	NEFM	P07197 2×Phospho [S680(100); S685(100)]	2543.41	3.32	2	212.1	268.9	268.6	129.8	336.8	301	1.02401	0.932554
RPGFSPTSHR	Q8WUA4	General transcription factor 3C polypeptide 2	GTF3C2	Q8WUA4 1×Phospho [S901(100)]	1450.72	3.37	1	105	110	106.6	68.6	146	114.6	1.02363	0.915867
KLSPTKEAFGEQPLQLTTKPDLLAWDPAR	O00257	E3 SUMO-protein ligase CBX4	CBX4	O00257 1×Phospho [S349(100)]	4247.37	7.18	1	144.5	193.6	202.1	118.2	217.5	216.9	1.02295	0.917689
TRDPTPRPPGLPEEATALAAPSPPR	Q96GP6	Scavenger receptor class F member 2	SCARF2	Q96GP6 1×Phospho [S742(100)]	2903.5	6.32	2	118.2	116	117.6	86	141.1	132.5	1.02217	0.886688
ISLPLPNFSSLNLR	P08670	Vimentin	VIM	P08670 1×Phospho [S419(99.4)]	1880.02	1.9	1	104.2	54.8	84	44.5	109.6	94.2	1.02181	0.945578
KPSAPSPPDQTPEEDLVIVK	Q15776	Zinc finger protein with KRAB and SCAN domains 8	ZKSCAN8	Q15776 1×Phospho [S12(100)]	2914.58	2.43	1	93.1	88.1	72	55.9	117.2	85.6	1.02172	0.92704
EESYSPSKDR	Q96T23	Remodeling and spacing factor 1	RSF1	Q96T23 1×Phospho [S473(100)]	1735.83	1.76	1	41.6	54.5	69.4	28.3	93.4	47.3	1.02115	0.958222
TPISPLKTGVSKPIVK	Q9NQW6	Anillin	ANLN	Q9NQW6 1×Phospho [S323(100)]	2661.65	4.15	3	662.1	785.6	750.3	395	821.3	1028	1.02106	0.939145
AKLDPEPEKAAESPSPR	Q9BY89	Uncharacterized protein KIAA1671	KIAA1671	Q9BY89 1×Phospho [S404(99.4)]	2589.39	2.69	1	80.7	83.9	79.7	40.1	95.1	114.2	1.02088	0.942761
DKVEENSVRSPR	Q92576	PHD finger protein 3	PHF3	Q92576 1×Phospho [S125(100)]	1954.02	3.6	2	350	336.6	253.6	190.2	438.9	330.5	1.02063	0.937948
DFQEYVEPGEDFPASPQRR	Q9Y6G9	Cytoplasmic dynein 1 light intermediate chain 1	DYNC1LI1	Q9Y6G9 1×Phospho [S207(100)]	2576.17	4.1	2	144.5	150.4	143	115.8	180	151	1.02032	0.881627
SRSPLDKDTYPPSASVVGASVGGHR	Q96T37	RNA-binding protein 15	RBM15	Q96T37 1×Phospho [S259(99.2)]	3078.58	5.34	1	89.4	82.5	90.6	58.3	110.8	98.7	1.02019	0.917765
SLENETLNKEEDCHSPTSKPPKPDQPLK	P23588	Eukaryotic translation initiation factor 4B	EIF4B	P23588 1×Phospho [S459(100)]	4444.34	6.52	1	236.8	387	382	135.6	479	411.5	1.02018	0.956286
SDISPLTPR	P46821	Microtubule-associated protein 1B	MAP1B	P46821 1×Phospho [S1785(100)]	1294.66	2.5	2	63.4	63.1	82.3	52.1	82.6	78.3	1.02011	0.908606
LSSESHHGGSPIHWVLPAGMSAK	Q96MU7	YTH domain-containing protein 1	YTHDC1	Q96MU7 1×Phospho [S424(100)]	2923.47	3.65	1	60.1	73.5	68.7	61.5	79.7	65	1.01928	0.85802
MEITIRNSPYRR	P21127	Cyclin-dependent kinase 11B	CDK11B	P21127 1×Phospho [S65(100)]	1844.94	2.34	1	48.2	78.8	105.8	56.7	109.4	71.1	1.0189	0.951994
RRPPSPEPSTK	Q01082	Spectrin beta chain, non-erythrocytic 1	SPTBN1	Q01082 1×Phospho [S2102(100)]	1789.97	3.67	2	249.5	271.6	265.1	181.4	339.1	280.4	1.0187	0.921119
KSEAGHASSPDSEVTSLCQK	Q6NZY4	Zinc finger CCHC domain-containing protein 8	ZCCHC8	Q6NZY4 1×Phospho [S598(99.3)]	2885.43	6.59	1	92.7	82.3	74.1	38	105.3	110.4	1.01847	0.952009
RSSDGSLSHEEDLAK	Q13136	Liprin-alpha-1	PPFIA1	Q13136 2×Phospho [S242(99.7); S]	2249.03	4.1	1	98.4	125.5	95.3	77.6	139.3	108.1	1.01817	0.928461
SGRSPQEASSTK	Q6ZN17	Protein lin-28 homolog B	LIN28B	Q6ZN17 1×Phospho [S221(99.7)]	1772.89	2.53	2	119	110.6	98.1	42.3	160	131.3	1.018	0.958995
CSASPPLRR	P46013	Proliferation marker protein Ki-67	MKI67	P46013 1×Phospho [S827(100)]	1352.67	2.24	2	241.3	261.5	220.4	179.9	286.8	269.3	1.0177	0.909282
FNDSEGDDTEETEDYR	Q9NYF8	Bcl-2-associated transcription factor 1	BCLAF1	Q9NYF8 1×Phospho [S397(100)]	2230.85	5.39	2	136.3	169.3	164.2	104.7	202.4	171	1.01767	0.932236
SLSPILPGR	Q6ZSZ5	Rho guanine nucleotide exchange factor 18	ARHGEF18	Q6ZSZ5 1×Phospho [S1291(100)]	1248.69	2.84	1	59.3	48.5	45.6	47.5	51.2	57.4	1.0176	0.867758
VRGGAPDPSPGATATPGAPAQPSSPDAR	O95365	Zinc finger and BTB domain-containing protein 7A	ZBTB7A		2894.4	4.22	1	74.9	90.9	74.1	79.2	81.4	83.5	1.01751	0.815243
ALSSGGSITSPPLSPALPK	Q6Y7W6	GRB10-interacting GYF protein 2	GIGYF2	Q6Y7W6 1×Phospho [S26(99.5)]	2318.28	3.43	3	199.7	178.2	231.7	128.1	250.4	241.7	1.01739	0.93752
AAVLSDSEDEEKASAKK	Q96ST2	Protein IWS1 homolog	IWS1	Q96ST2 1×Phospho [S400(99.2)]	2774.5	2.32	1	112.8	147.4	109.1	77.7	164	134	1.01733	0.943093
SQTPERPAK	A8CG34	Nuclear envelope pore membrane protein POM 121C	POM121C	A8CG34 1×Phospho [T424(100)]	1551.83	2.11	1	103.8	124	114.3	93.5	136.7	117.8	1.01725	0.893541
TRLSPPRASYDDPYK	Q96PK6	RNA-binding protein 14	RBM14	Q96PK6 1×Phospho [S582(99.7)]	2304.18	3.57	2	134.7	151.3	110.8	87.3	148.9	167.4	1.01714	0.936932
VKAPVHFVEPLSPTGVAGHR	Q5T5Y3	Calmodulin-regulated spectrin-associated protein 1	CAMSAP1	Q5T5Y3 1×Phospho [S1080(100)]	2636.45	2.93	1	30.5	34.3	28.9	30.4	30	34.9	1.01708	0.823757
DKSDSPAIQLR	Q96ST3	Paired amphipathic helix protein Sin3a	SIN3A	Q96ST3 1×Phospho [S940(99.6)]	1767.94	2.98	1	105	119.8	94.3	86.1	120.1	118.2	1.01661	0.900582
APSSPVAKPGPVK	Q9GZR2	RNA exonuclease 4	REXO4	Q9GZR2 1×Phospho [S15(99.6)]	2002.17	2.42	1	117.4	109.2	97.6	73.8	131.5	123.9	1.01542	0.93428
RNSLEGYSR	Q8NDT2	Putative RNA-binding protein 15B	RBM15B	Q8NDT2 1×Phospho [S562(100)]	1390.67	3.41	2	183.7	208.5	189.1	139.8	263.8	186.6	1.01531	0.939829
EQDLPLAEAVRPKTPPVVIK	Q96A49	Synapse-associated protein 1	SYAP1	Q96A49 1×Phospho [T248(100)]	2967.73	6.04	5	539.8	461.1	642.1	288.8	809.7	569.2	1.01503	0.961277
AEEKENDTVTISPK	Q9UGU0	Transcription factor 20	TCF20	Q9UGU0 1×Phospho [T1520(99.7)]	2328.23	2.46	2	70.4	104.7	119	54	146.3	98.2	1.01496	0.963718
IQPLEPDSPTGLSENPTPATEK	Q9ULJ3	Zinc finger and BTB domain-containing protein 21	ZBTB21	Q9ULJ3 1×Phospho [S1003(99.6)]	2859.44	4.55	2	110.4	126.3	116.7	60.7	169.6	128.3	1.01471	0.959496
ALPNNTSSSPQPK	P04637	Cellular tumor antigen p53	TP53	P04637 1×Phospho [S315(99.7)]	1878.97	3.84	3	743.3	767	735.3	378.4	1040.9	858.1	1.01416	0.959827
QSMDMSPIKIVK	Q14562	ATP-dependent RNA helicase DHX8	DHX8	Q14562 1×Phospho [S460(99.1)]	2160.18	1.44	1	85.6	93.1	79.3	69.9	105.6	86	1.01357	0.921112
GSSAQHSPSSLRR	Q7L9B9	Endonuclease/exonuclease/phosphatase family domain-containing protein 1	EEPD1	Q7L9B9 1×Phospho [S110(100)]	1678.82	2.84	2	48.6	84.7	78.1	32.5	89.6	92.1	1.01325	0.968768
RRSFNDFR	P42356	Phosphatidylinositol 4-kinase alpha	PI4KA	P42356 1×Phospho [S230(100)]	1406.69	2.23	1	233.5	211.4	174.3	161	239.9	226.3	1.01292	0.933121
RDVYLSPRDDGYSTK	P38159; Q96E39	RNA-binding motif protein, X chromosome	RBMX	P38159 1×Phospho [S208(100)]; Q96E39 1×Phospho [S208(100)]	2310.15	5.68	2	302.2	292.2	246.3	260.3	284.7	306.1	1.01237	0.880863
ACKVDSPTVTTTLK	Q07866	Kinesin light chain 1	KLC1	Q07866 1×Phospho [S460(100)]	2288.25	2.35	1	107.9	139.5	143.7	111.2	137.9	146.8	1.01227	0.923042
RSTAPSAAASASASAAASSPAGGGAEALELLEHCGVCR	Q13263	Transcription intermediary factor 1-beta	TRIM28		3907.83	11.26	1	51.9	57.8	49.6	23.6	76.8	60.8	1.01193	0.970223
SKEGHSLEMENENLVENGADSDEDDNSFLK	Q9UHB6	LIM domain and actin-binding protein 1	LIMA1	Q9UHB6 1×Phospho [S686(100)]	4135.89	6.41	1	32.5	53.8	65.2	26.6	77.9	48.8	1.01188	0.974549
YSDEQLNSGRQSPSQNER	P25054	Adenomatous polyposis coli protein	APC	P25054 1×Phospho [S1042(100)]	2404.07	4	1	84.4	118.5	100.9	48.6	143.1	115.7	1.01185	0.969755
SVGGSGGGSFGDNLVTR	P02545	Prelamin-A/C	LMNA	P02545 1×Phospho [S636(100)]	1875.88	1.65	1	84.4	75.7	76.2	36.2	110.8	92.1	1.01185	0.969019
SRFTPELQPK	Q14676	Mediator of DNA damage checkpoint protein 1	MDC1	Q14676 1×Phospho [T1800(100)]	1740.94	2.81	1	95.5	69.1	87	66.7	105.3	82.5	1.01153	0.946904
SRSSDIVSSVR	Q14C86	GTPase-activating protein and VPS9 domain-containing protein 1	GAPVD1	Q14C86 1×Phospho [S902(100)]	1501.76	3.59	2	253.7	271.2	236.6	202.9	293.4	273.9	1.01142	0.92581
VISRPPPSVSPPK	Q8NHM5	Lysine-specific demethylase 2B	KDM2B	Q8NHM5 1×Phospho [S1031(99.6)]	1899.09	3.07	1	147.4	114.6	126.3	104.2	152.4	136.1	1.01133	0.935778
GLSAPDLR	Q9P266	Junctional protein associated with coronary artery disease	JCAD	Q9P266 1×Phospho [S1044(100)]	1137.59	2.12	1	137.9	101.4	106.1	111.8	113.4	124.1	1.01129	0.919593
KIKNENTEGSPQEDGVELEGLK	P11388	DNA topoisomerase 2-alpha	TOP2A	P11388 1×Phospho [S1247(100)]	3410.82	3.98	1	103.4	131.3	130.8	63.8	171	134.8	1.01122	0.968767
VASPSQGQVGSSSPKR	Q99569	Plakophilin-4	PKP4	Q99569 1×Phospho [S337(99.7)]	2110.11	4.69	2	359.9	415.2	350.7	229.1	470.6	438.4	1.01093	0.96077
SELGNQSPSTSSR	Q5JTV8	Torsin-1A-interacting protein 1	TOR1AIP1	Q5JTV8 1×Phospho [S315(96.2)]	1658.76	1.06	1	20.2	24.1	22.6	13.3	36.4	17.9	1.01046	0.97553
AKSPVPKSPVEEAK	P07197	Neurofilament medium polypeptide	NEFM	P07197 1×Phospho [S685(100)]	2463.44	2.69	2	179.9	213.6	206.1	140.6	223.9	241.3	1.01034	0.952655
RALPNNTSSSPQPK	P04637	Cellular tumor antigen p53	TP53		2035.07	4.61	3	172.9	177.9	138.5	73.9	216.1	204.3	1.01022	0.973532
LQPERGSPKK	Q9UKV3	Apoptotic chromatin condensation inducer in the nucleus	ACIN1	Q9UKV3 1×Phospho [S729(100)]	1907.11	1.93	1	124.4	130	138.3	118.8	139.9	138	1.01019	0.873468
GYTSDSEVYTDHGRPGK	Q92538	Golgi-specific brefeldin A-resistance guanine nucleotide exchange factor 1	GBF1	Q92538 1×Phospho [S1318(99.7)]	2407.13	4.35	2	442.2	438.4	495.4	258.5	567.7	563.6	1.01003	0.96685
STFREESPLR	Q9NYF8	Bcl-2-associated transcription factor 1	BCLAF1	Q9NYF8 1×Phospho [S531(100)]	1530.75	2.99	2	835.9	916.7	1010.7	514.9	1399.8	875.7	1.00981	0.974129
ISSKSPGHMVILDQTK	Q9NWH9	SAFB-like transcription modulator	SLTM		2524.38	5.18	2	313.4	361.3	331.2	198.7	442.4	374.4	1.00954	0.967553
HGSASQVQK	P21359	Neurofibromin	NF1	P21359 1×Phospho [S2817(100)]	1479.77	2.48	1	236.4	238.8	222.3	125.5	346.4	232.2	1.00946	0.97422
VKESSIIAPAPAEDVDTPPR	Q15910	Histone-lysine N-methyltransferase EZH2	EZH2	Q15910 1×Phospho [T487(100)]	2630.38	5.36	1	116.5	122.4	140.4	123.3	141.6	117.8	1.00896	0.916634
MKTPVQYSQQQNSPQK	P46013	Proliferation marker protein Ki-67	MKI67	P46013 1×Phospho [S357(100)]	2675.38	2.12	2	111.2	138.1	141.6	95.4	160	138.8	1.00844	0.961289
TSSVPEYVYNLHLVENDFVGGRSPVPK	Q99959	Plakophilin-2	PKP2	Q99959 1×Phospho [S102(100)]	3541.81	5	2	155.2	152.1	139.2	154.7	136.7	158.6	1.00784	0.895461
RPMEEDGEEKSPSKK	Q12906	Interleukin enhancer-binding factor 3	ILF3	Q12906 1×Phospho [S382(100)]	2759.45	2.29	2	493.3	643.6	753.2	420.8	1011.8	472.1	1.00772	0.982065
EFDRHSGSDR	Q8NC51	Plasminogen activator inhibitor 1 RNA-binding protein	SERBP1	Q8NC51 1×Phospho [S197(100)]	1514.66	3.07	1	180.8	224	197.6	91.4	230.9	284.6	1.00747	0.980913
SSPQLDPLRKSPTMEQAVQTASAHLPAPAAVGR	Q8ND56	Protein LSM14 homolog A	LSM14A	Q8ND56 2×Phospho [S183(98.2); S192(98.2)]	4046.03	5.38	3	272.6	247.6	244.4	173.2	344.6	252.4	1.00732	0.972187
TTKSPSDSGYSYETIGK	P46821	Microtubule-associated protein 1B	MAP1B	P46821 1×Phospho [S1915(98.8)]	2588.31	2.91	1	49.4	29.4	44.2	44.7	34.6	44.6	1.00732	0.967234
AVSVPASFFR	O14654	Insulin receptor substrate 4	IRS4	O14654 1×Phospho [S427(100)]	1389.71	2.6	1	69.6	59.8	66.8	77.2	54.1	66.3	1.00714	0.951968
LSPSASPPR	Q8IYB3	Serine/arginine repetitive matrix protein 1	SRRM1	Q8IYB3 1×Phospho [S393(100)]	1220.62	2	1	83.2	98.6	108.2	62.8	125.9	103.3	1.0069	0.974807
EQSSDLTPSGDVSPVKPLSR	Q8WYQ5	Microprocessor complex subunit DGCR8	DGCR8	Q8WYQ5 1×Phospho [S377(100)]	2637.35	4.01	1	74.1	102.8	94.3	41.8	137	94.2	1.00664	0.984384
GSKPSPLSVK	Q96S94	Cyclin-L2	CCNL2		1767.04	2.2	2	188.6	171	173.8	143.5	216.4	176.9	1.00637	0.960968
ALGSPTK	Q9NR45	Sialic acid synthase	NANS	Q9NR45 1×Phospho [S275(100)]	1211.68	2.01	1	242.1	233	235.2	144.6	339.4	230.8	1.00634	0.980065
SPGSISYLPSFFTK	O75376	Nuclear receptor corepressor 1	NCOR1	O75376 1×Phospho [S2184(100)]	2069.08	1.73	1	45.3	31.2	37.2	21.3	52.3	40.8	1.00616	0.982374
VSLLGPVTTPEHQLLK	Q9H0H5	Rac GTPase-activating protein 1	RACGAP1	Q9H0H5 1×Phospho [T580(100)]	2270.29	4.15	1	105	88.9	89.1	81.2	103.2	100.3	1.00601	0.951315
RSSDGSLSHEEDLAK	Q13136	Liprin-alpha-1	PPFIA1		2169.06	4.46	1	76.2	88.1	110.1	56.1	128.8	91.1	1.00583	0.982777
GAGSIAGASASPKEK	P15924	Desmoplakin	DSP	P15924 1×Phospho [S2024(100)]	2098.15	2.32	1	105.4	121	100	70	123	135.3	1.00582	0.977385
TPKDSPGIPPSANAHQLFR	P51812	Ribosomal protein S6 kinase alpha-3	RPS6KA3	P51812 1×Phospho [S369(100)]	2571.35	4.76	1	46.1	40.5	51.7	40.5	40.1	58.5	1.00578	0.97092
EKEPGEQASVPLSPK	P42858	Huntingtin	HTT	P42858 1×Phospho [S1199(100)]	2363.28	4.35	1	100.9	101	120	74.6	123.9	125.2	1.00559	0.974759
ILKSPEIQR	P36578	60S ribosomal protein L4	RPL4	P36578 1×Phospho [S295(100)]	1621.94	2.19	2	425.8	499.3	408.6	283.3	543.6	514.1	1.00547	0.978994
SSSVGSSSSYPISPAVSR	Q15149	Plectin	PLEC	Q15149 1×Phospho [S4386(99.6)]	2063.98	3.78	2	79.9	68.5	73.2	37.4	103	82.3	1.00496	0.986001
KQSLGELIGTLNAAK	P60174	Triosephosphate isomerase	TPI1	P60174 1×Phospho [S58(100)]	2310.34	6.38	3	557.1	387.4	494.9	282.2	556.1	607.9	1.00472	0.984897
KLGDVSPTQIDVSQFGSFK	P46821	Microtubule-associated protein 1B	MAP1B	P46821 1×Phospho [S1501(100)]	2820.52	5.38	4	497.8	444.1	579.6	256.4	735.5	536.6	1.0046	0.987885
MQASIEKGGSLPK	P06748	Nucleophosmin	NPM1	P06748 1×Phospho [S254(100)]	2113.17	1.77	1	123.9	134.5	109.8	76.5	111.1	182.2	1.00435	0.987472
WGQPPSPTPVPRPPDADPNTPSPKPLEGRPER	Q14839	Chromodomain-helicase-DNA-binding protein 4	CHD4		4008.05	4.86	1	68.4	84.2	84.9	70.6	81.4	86.5	1.00421	0.965006
VSPAHRSPTVLCQK	Q5VUA4	Zinc finger protein 318	ZNF318	Q5VUA4 1×Phospho [S2035(100)]	2118.13	2.87	2	92.7	86.2	79.7	62.7	107.3	89.6	1.00387	0.981481
QNGSNDSDRYSDNEEDSKIELK	P42167	Lamina-associated polypeptide 2, isoforms beta/gamma	TMPO	P42167 2×Phospho [S180(99); S184(100)]	3390.53	4.42	1	208.4	274.3	263.9	116.8	321.1	311.5	1.00375	0.989947
GNSPPSSGEACREEK	P41227	N-alpha-acetyltransferase 10	NAA10	P41227 1×Phospho [S186(100)]	2142.99	2	1	70	90.7	76.4	40.2	106.4	91.3	1.00337	0.990451
EYGSPLK	P21127	Cyclin-dependent kinase 11B	CDK11B	P21127 1×Phospho [S589(100)]	1331.7	2.29	1	257.4	266.6	310.7	160	419.4	258.1	1.00335	0.990955
EIQNGNLHESDSESVPR	Q86UP2	Kinectin	KTN1	Q86UP2 1×Phospho [S75(100)]	2220.01	6.11	2	87.7	97.9	90.1	35.9	135.2	105.4	1.0029	0.993239
SLTRSPPAIR	Q9UQ35	Serine/arginine repetitive matrix protein 2	SRRM2	Q9UQ35 1×Phospho [S2071(100)]	1406.77	3.11	2	283.3	283.4	276.6	390.6	188.5	266.3	1.00249	0.991086
TQYNQVPSEDFERTPQSPTLPPAK	P78310	Coxsackievirus and adenovirus receptor	CXADR	P78310 1×Phospho [S332(98.9)]	3268.63	4.73	1	62.6	78	63	40.7	78.2	85.2	1.00246	0.991506
SYSSPDITQAIQEEEKR	P40818	Ubiquitin carboxyl-terminal hydrolase 8	USP8	P40818 1×Phospho [S718(99.6)]	2519.24	5.86	1	152.4	152.2	134.8	107.6	160.8	171.9	1.00205	0.989122
DLFDYSPPLHK	Q9NYF8	Bcl-2-associated transcription factor 1	BCLAF1	Q9NYF8 1×Phospho [S512(100)]	1869.96	2.63	2	193.5	206.9	234.3	146.8	275.7	213.5	1.00205	0.99169
SGPRAPSPTKPLRR	Q96FF9	Sororin	CDCA5	Q96FF9 1×Phospho [S21(98.4)]	2058.17	2.76	1	119.4	157.5	129.6	92.1	140.8	174.4	1.00197	0.992443
NPEDKSPQLSLSPRPASPK	O95785	Protein Wiz	WIZ	O95785 1×Phospho [S1012(98.9)]	2815.53	2.93	1	70	81.1	66.3	45.6	80.6	91.5	1.00138	0.994843
AGSISTLDSLDFARYSDDGNRETDEK	Q9P260	RAB11-binding protein RELCH	RELCH	Q9P260 1×Phospho [S193(100)]	3400.59	5.05	1	100.5	103.2	95	56.7	138.7	103.7	1.00134	0.995812
LGAGGGSPEKSPSAQELK	Q9UNE7	E3 ubiquitin-protein ligase CHIP	STUB1	Q9UNE7 1×Phospho [S19(100)]	2480.34	5.51	3	594.2	590.5	723.5	324.6	884.1	701.6	1.0011	0.99692
TDGSISGDRQPVTVADYISR	P51116	Fragile X mental retardation syndrome-related protein 2	FXR2	P51116 1×Phospho [S601(100)]	2446.18	4.12	1	130.1	101.3	110.8	58.9	158.2	125.4	1.00088	0.997534
AAAAAATAPPSPGPAQPGPR	Q6SPF0	Atherin	SAMD1	Q6SPF0 1×Phospho [S161(100)]	2065.04	4.53	1	48.2	58.3	37.6	37.7	47.4	59.1	1.00069	0.997094
AYTPPPPLGPHPNLGK	P42694	Probable helicase with zinc finger domain	HELZ	P42694 1×Phospho [T1163(100)]	2194.18	4.97	2	176.2	193.7	211.9	154.8	219.3	208	1.00052	0.996652
SSVKTPESIVPIAPELQPSTSR	Q14676	Mediator of DNA damage checkpoint protein 1	MDC1	Q14676 1×Phospho [T1567(100)]	2861.54	4.98	1	124.8	129.6	100.7	58.2	170.4	126.6	1.00028	0.999261
SPPREGSQGELTPANSQSR	Q13098	COP9 signalosome complex subunit 1	GPS1	Q13098 1×Phospho [S474(100)]	2307.09	2.83	1	68.4	56.1	59.3	43.8	75.6	64.4	1	1
TLDSDEERPRPAPPDWSHMR	Q9BW71	HIRA-interacting protein 3	HIRIP3	Q9BW71 1×Phospho [S530(100)]	2701.24	2.44	1	37.1	50.2	52.5	55.1	34.6	50.1	1	1
EKGGRSPDEVTLTSIVPTR	Q9UKS6	Protein kinase C and casein kinase substrate in neurons protein 3	PACSIN3	Q9UKS6 1×Phospho [S319(100)]	2580.38	2.86	1	107.5	99.7	101.1	70.8	134.9	102.4	0.999351	0.99732
LSSPVLHR	Q16643	Drebrin	DBN1	Q16643 1×Phospho [S142(100)]	1217.66	2.78	2	625.5	654	605	293.7	830.9	758.6	0.99931	0.998076
EDVEVAESPLRVLAETPDSFEK	Q99567	Nuclear pore complex protein Nup88	NUP88	Q99567 1×Phospho [S517(100)]	2998.51	4.04	1	136.3	101.4	104.7	68.1	138.1	135.9	0.999124	0.997062
SCTKPSPSK	Q9NQW6	Anillin	ANLN	Q9NQW6 1×Phospho [S65(99.4)]	1758.94	2.3	1	340.5	322	305.8	155.4	459.2	352.8	0.999071	0.997488
VVSSVNVRLSPGKETR	P28290	Protein ITPRID2	ITPRID2	P28290 1×Phospho [S759(100)]	2266.27	3.39	2	171.3	166.7	181.1	102.5	204.2	211.8	0.998844	0.995773
RQHRDSPEILSR	Q96Q42	Alsin	ALS2	Q96Q42 1×Phospho [S1335(100)]	1802.92	3.57	1	86.9	71	70.1	54.8	102.4	70.5	0.998684	0.99501
KQPPVSPGTALVGSQKEPSEVPTPK	P17096	High mobility group protein HMG-I/HMG-Y	HMGA1	P17096 1×Phospho [S44(99.4)]	3555	5.22	3	327.8	278.4	173.8	140.7	343.5	294.7	0.99859	0.996388
TQSPHSPKEESER	Q5T5U3	Rho GTPase-activating protein 21	ARHGAP21	Q5T5U3 1×Phospho [S1099(100)]	2050	3.47	2	113.7	137	131.3	62	157	162.2	0.997906	0.993997
SQSKSPTGTPAR	Q13595	Transformer-2 protein homolog alpha	TRA2A	Q13595 2×Phospho [S18(100); S20(100)]	1834.89	1.46	1	70.4	73.2	92	125.1	49.2	60.8	0.997878	0.994911
FLPLNIRNSPFTR	Q7Z6E9	E3 ubiquitin-protein ligase RBBP6	RBBP6	Q7Z6E9 1×Phospho [S873(100)]	1884.01	3.63	1	44.1	51.6	34.8	35.2	51.5	43.5	0.997701	0.988913
SPIRGSPR	Q9HCD5	Nuclear receptor coactivator 5	NCOA5	Q9HCD5 1×Phospho [S34(100)]	1178.62	1.27	1	31.7	38.5	32	20.9	47.1	33.9	0.997065	0.990485
ERPISLGIFPLPAGDGLLTPDAQK	O60271	C-Jun-amino-terminal kinase-interacting protein 4	SPAG9	O60271 1×Phospho [T217(100)]	3043.66	4.74	1	42.4	39	42.6	26.6	52.6	44.4	0.996774	0.987118
KVVTSPR	Q96QE3	ATPase family AAA domain-containing protein 5	ATAD5	Q96QE3 1×Phospho [S1214(100)]	1324.78	2.22	2	364	289.6	279	232.3	385.9	311.3	0.996676	0.985036
GIPLATGDTSPEPELLPGAPLPPPKEVINGNIK	O75821	Eukaryotic translation initiation factor 3 subunit G	EIF3G	O75821 1×Phospho [S42(99.2)]	4099.27	6.56	3	800.9	550.1	623.6	263.3	855.9	848.8	0.996658	0.992143
VSPSTSYTPSR	Q9BTE3	Mini-chromosome maintenance complex-binding protein	MCMBP	Q9BTE3 1×Phospho [S154(100)]	1490.71	2.85	1	126	111.4	142.8	67.2	160	151.7	0.996581	0.989518
GTGPPSPTKDR	Q7L8A9	Tubulinyl-Tyr carboxypeptidase 1	VASH1	Q7L8A9 1×Phospho [S313(98.9)]	1650.86	1.5	1	202.6	170.9	155.7	191.8	151.8	183.6	0.996221	0.972878
AASIENVLQDSSPEHCGR	O60291	E3 ubiquitin-protein ligase MGRN1	MGRN1	O60291 1×Phospho [S524(99.5)]	2279.03	4.4	1	93.1	120.1	115.3	96.6	111.7	118.9	0.996043	0.969347
VTVSRASSSR	P20700	Lamin-B1	LMNB1	P20700 1×Phospho [S404(100)]	1358.7	2.74	2	220.7	234.9	162.1	104.7	203	307.5	0.995953	0.990024
VVNTDHGSPEQLQIPVTDSGR	Q6IQ49	Replication stress response regulator SDE2	SDE2	Q6IQ49 1×Phospho [S278(100)]	2558.24	4.4	1	182.4	204.3	188.6	122	252.1	198.8	0.995828	0.984343
SPVPKSPVEEAK	P07197	Neurofilament medium polypeptide	NEFM	P07197 1×Phospho [S685(100)]	2035.14	2.81	1	121.5	136.7	111	89.5	129.4	148.7	0.995666	0.978907
SSGPYGGGGQYFAKPR	P09651	Heterogeneous nuclear ribonucleoprotein A1	HNRNPA1	P09651 1×Phospho [S338(100)]	2167.07	7.1	1	238.4	240.6	183.9	79.2	343.8	236.9	0.995474	0.990513
STSPTFNK	Q9BX63	Fanconi anemia group J protein	BRIP1	Q9BX63 1×Phospho [S990(100)]	1419.73	2.29	1	156.5	170.4	151.5	86.2	216.7	173.3	0.995401	0.98582
SPAVATSTAAPPPPSSPLPSK	Q14157	Ubiquitin-associated protein 2-like	UBAP2L	Q14157 1×Phospho [S454(99.7)]	2498.33	6.37	4	299.4	340.1	303.7	253.3	336.2	349	0.995017	0.964035
FYDPSPPR	Q3V6T2	Girdin	CCDC88A	Q3V6T2 1×Phospho [S1387(100)]	1287.6	1.56	1	64.2	56.4	54.6	45.9	75.6	52.8	0.994863	0.976183
SLSPIIGK	Q9H4G0	Band 4.1-like protein 1	EPB41L1	Q9H4G0 1×Phospho [S784(100)]	1352.8	2.27	1	62.6	70.2	61.6	51	71	71.3	0.994342	0.962065
KIPEPSPVTR	Q7Z4S6	Kinesin-like protein KIF21A	KIF21A	Q7Z4S6 1×Phospho [S1239(100)]	1661.94	3.05	1	128.9	143.1	137.1	88.2	166.6	151.7	0.993645	0.973354
ESPRPLQLPGAEGPAISDGEEGGGEPGAGGGAAGAAGAGR	Q6PKG0	La-related protein 1	LARP1	Q6PKG0 1×Phospho [S90(100)]	3836.8	6.15	2	48.6	51.7	38.6	25	54.7	58.3	0.993521	0.980034
TSPKPAVVETVTTAKPQQIQALMDEVTK	P56192	Methionine--tRNA ligase, cytoplasmic	MARS	P56192 1×Phospho [S825(98.9)]	4023.23	5.84	2	236.4	203.5	288.1	143.2	333	247	0.993407	0.98005
DGLPRTPSR	Q9UQ35	Serine/arginine repetitive matrix protein 2	SRRM2	Q9UQ35 1×Phospho [T1434(99.2)]	1307.67	1.5	1	137.1	127.1	147	144.1	146.9	117.2	0.992704	0.932391
SPRGSPDGSLQTGKPSAPK	Q8IZL8	Proline-, glutamic acid- and leucine-rich protein 1	PELP1	Q8IZL8 1×Phospho [S481(99.4)]	2634.42	2.66	1	56.8	67	66.1	58.1	69.8	60.6	0.992628	0.927608
RNSTDSRPVSVTYR	Q8TBZ3	WD repeat-containing protein 20	WDR20	Q8TBZ3 1×Phospho [S357(99.5)]	1946.96	1.73	1	42.4	48.9	42.8	34.1	51.5	47.5	0.992543	0.955912
GKGGVTGSPEASISGSK	Q09666	Neuroblast differentiation-associated protein AHNAK	AHNAK	Q09666 1×Phospho [S5731(100)]	2286.23	6.11	1	225.2	294.9	281.3	139.6	406.9	248.4	0.991889	0.979813
KYPSPQK	Q9P2N5	RNA-binding protein 27	RBM27	Q9P2N5 1×Phospho [S120(100)]	1614.92	2.39	3	148.2	132.7	122.8	65	193.7	141.4	0.991082	0.976378
LQAALDDEEAGGRPAMEPGNGSLDLGGDSAGR	Q00839	Heterogeneous nuclear ribonucleoprotein U	HNRNPU	Q00839 1×Phospho [S59(100)]	3451.56	6.64	4	236.8	210.5	186.1	106.4	315.8	205.5	0.991001	0.977103
AGLGSPERPPKTSPGSPR	Q9H6F5	Coiled-coil domain-containing protein 86	CCDC86	Q9H6F5 2×Phospho [S58(99.1); S69(100)]	2409.21	3.33	2	196.8	240.9	194.8	118.5	263.5	244.7	0.99083	0.969768
DAGDPSPPNK	Q9BTA9	WW domain-containing adapter protein with coiled-coil	WAC	Q9BTA9 1×Phospho [S53(100)]	1535.75	2.2	1	119	140.1	144.2	66.9	194.3	138.4	0.990826	0.975461
HLDRSPESDRPR	Q96T37	RNA-binding protein 15	RBM15	Q96T37 2×Phospho [S656(100); S659(100)]	1853.83	3.58	2	35.4	61.5	43.3	21.3	60.2	57.4	0.990728	0.977922
SQAQQPQKEAALSS	Q3MHD2	Protein LSM12 homolog	LSM12		2011.03	2.93	1	62.6	55.6	41.6	73.5	38.1	46.7	0.990613	0.969568
SSETGAFRVPSPGMEEAGCSR	Q96RL1	BRCA1-A complex subunit RAP80	UIMC1	Q96RL1 1×Phospho [S653(100)]	2537.1	2.43	1	91.8	98.5	94.8	52.9	120.7	108.8	0.99053	0.967855
NLALSRESLVV	Q86X29	Lipolysis-stimulated lipoprotein receptor	LSR	Q86X29 1×Phospho [S643(99.6)]	1509.82	1.86	1	137.5	106.1	100.4	97.6	122.4	120.7	0.990407	0.9413
APSPAPRPVPGSPAR	Q5TZA2	Rootletin	CROCC	Q5TZA2 1×Phospho [S1460(100)]	1765.93	2.2	1	107.9	98.6	92.7	84.5	101.8	110	0.990307	0.917083
RAPSSPVAKPGPVK	Q9GZR2	RNA exonuclease 4	REXO4		2158.27	4	2	484.7	690.2	603.1	349.5	724.2	686	0.989708	0.965645
NVSSFPDDATSPLQENR	P52292	Importin subunit alpha-1	KPNA2	P52292 1×Phospho [S62(99.6)]	2186	3.82	2	105	94	100	60.2	134.7	101	0.989632	0.964421
TICTFDSSGFESMSPIKETVSSR	Q69YH5	Cell division cycle-associated protein 2	CDCA2		3120.47	1.88	1	59.3	59	53.6	30.5	75.6	64	0.989529	0.96704
SEHTAPPPEEPTDKSPEAEDPLGVER	Q96KM6	Zinc finger protein 512B	ZNF512B		3352.6	2.87	1	91	90.3	94.1	51.4	122.4	98.7	0.98947	0.965331
RVSPLNLSSVTP	Q9UJX2	Cell division cycle protein 23 homolog	CDC23	Q9UJX2 1×Phospho [S588(100)]	1578.85	2.52	1	81.5	75.2	71.3	51.9	91.6	82	0.989035	0.949328
RSPLGQK	P54278	Mismatch repair endonuclease PMS2	PMS2	P54278 1×Phospho [S445(100)]	1323.76	2.27	1	335.2	361.8	337.8	258.1	406	359.3	0.988983	0.936001
TKFASDDEHDEHDENGATGPVK	P05455	Lupus La protein	SSB	P05455 1×Phospho [S366(100)]	3166.49	6.75	1	133	145.9	156.7	71.8	214.9	144.1	0.988981	0.971352
SCPELTSGPR	Q13111	Chromatin assembly factor 1 subunit A	CHAF1A	Q13111 1×Phospho [S206(100)]	1412.64	1.18	1	45.7	63.7	48.2	37.6	51.5	66.7	0.988579	0.955543
ILVPKSPVKSR	Q9Y232	Chromodomain Y-like protein	CDYL	Q9Y232 1×Phospho [S201(100)]	1991.24	2.43	2	295.7	347.4	238.5	271.3	178	422.2	0.988544	0.967552
SLVSKGTLVQTK	P10412; P16403	Histone H1.4	HIST1H1E	P10412 1×Phospho [S89(100)]; P16403 1×Phospho [S89(100)]	2028.21	2.81	1	145.4	162	119.3	99.9	170.4	151.5	0.988517	0.949967
SPSVPKSPTPKSPPSR	Q9NVD7	Alpha-parvin	PARVA	Q9NVD7 2×Phospho [S19(98.9); S/T]	2496.32	2.68	1	77.4	78	76.9	52	86.1	91.5	0.988377	0.94549
TGSCSELDACPSK	Q9H1H9	Kinesin-like protein KIF13A	KIF13A		1949.88	1.33	1	69.6	51.6	40	38.5	61.9	58.9	0.988213	0.958074
LTPSPDIIVLSDNEASSPR	Q8WXI9	Transcriptional repressor p66-beta	GATAD2B	Q8WXI9 1×Phospho [S135(99.6)]	2320.16	4.14	3	87.7	68.5	97.1	73.8	92.8	83.7	0.988156	0.925501
GHYEVTGSDDETGKLQGSGVSLASK	Q09666	Neuroblast differentiation-associated protein AHNAK	AHNAK	Q09666 1×Phospho [S5841(99.3)]	3289.66	4.24	1	63.4	105.2	77.9	44.2	101.5	97.8	0.98783	0.966234
LVPSQEETK	P49321	Nuclear autoantigenic sperm protein	NASP	P49321 1×Phospho [S421(99.6)]	1568.83	1.46	1	123.9	135	124.7	80.9	164	134	0.987748	0.952193
IHSPIIR	O60885	Bromodomain-containing protein 4	BRD4	O60885 1×Phospho [S1117(100)]	1144.64	2.19	1	143.3	167	155.5	112.2	164.3	183.4	0.987334	0.934111
RPSDSSRPK	Q13573	SNW domain-containing protein 1	SNW1	Q13573 1×Phospho [S518(100)]	1567.84	2.47	1	139.6	145.6	140.4	49	232.4	138.8	0.987312	0.974525
LVEPHSPSPSSK	O15014	Zinc finger protein 609	ZNF609	O15014 2×Phospho [S576(100); S578(100)]	1882.91	5.46	2	206.7	235.2	216.4	148.9	259.1	241.9	0.98724	0.940481
EATAQKPTGSVGSTVTTPPPLVR	Q86YP4	Transcriptional repressor p66-alpha	GATAD2A		2832.53	2.55	1	166.4	160.6	191	73.6	260.3	177.3	0.986873	0.968991
MGQAPSQSLLPPAQDQPRSPVPSAFSDQSR	Q9UQ35	Serine/arginine repetitive matrix protein 2	SRRM2	Q9UQ35 1×Phospho [S2449(98.3)]	3488.68	2.8	1	33.8	23.1	18.1	10.3	31.7	32	0.986667	0.970759
ISTASGDGR	Q5JWF2	Guanine nucleotide-binding protein G(s) subunit alpha isoforms XLas	GNAS	Q5JWF2 1×Phospho [S995(100)]	1172.55	2.3	1	175	189.1	181.4	116	257.4	164.7	0.986434	0.955638
EIESSPQYR	Q8WWM7	Ataxin-2-like protein	ATXN2L	Q8WWM7 1×Phospho [S305(99.4)]	1417.66	2	1	86.5	82	67.5	52.7	100	79.9	0.985593	0.942854
TEEPAPIPISHSATSPPGSVK	Q9NSC2	Sal-like protein 1	SALL1	Q9NSC2 1×Phospho [S586(98.8)]	2640.37	3.12	1	74.9	99.6	103	50.7	120.1	102.7	0.985586	0.955882
KPATPAEDDEDDDIDLFGSDNEEEDKEAAQLR	P29692	Elongation factor 1-delta	EEF1D	P29692 1×Phospho [S162(100)]	4345.01	5.54	1	76.6	79.5	102.3	41.3	152.7	60.6	0.985294	0.973109
LSSSDSIGPDVTDILSDIAEEASK	Q15648	Mediator of RNA polymerase II transcription subunit 1	MED1		2987.47	2.45	1	78.6	46.3	62.3	26.7	99.2	58.5	0.985043	0.969523
VEAEAGGSGARTPPLSR	Q9Y3Q8	TSC22 domain family protein 4	TSC22D4	Q9Y3Q8 1×Phospho [T229(100)]	1963.98	4.28	1	83.2	106.7	101.1	62	118.4	106.2	0.98488	0.940747
KIDTHPSPSHSSTVK	Q8NI27	THO complex subunit 2	THOC2	Q8NI27 1×Phospho [S1417(100)]	2388.29	4.13	1	77.8	61.5	62.6	46	87.2	65.6	0.984646	0.940503
QSGLSSLVNGKSPIR	Q9UPN9	E3 ubiquitin-protein ligase TRIM33	TRIM33	Q9UPN9 1×Phospho [S862(100)]	2081.15	3.07	1	79.9	73.3	87.7	65.7	80	91.5	0.984641	0.89221
STPFIVPSSPTEQEGR	Q12888	TP53-binding protein 1	TP53BP1	Q12888 1×Phospho [S380(100)]	2040.98	3.53	2	114.1	102.4	108.9	67.4	128.5	124.5	0.984634	0.937658
NESEDNKFSDDSDDDFVQPR	O15164	Transcription intermediary factor 1-alpha	TRIM24	O15164 2×Phospho [S1025(100); S1028(100)]	2977.22	2.97	1	95.5	91	85.4	37.8	125.6	104.3	0.984553	0.960553
SKSYDEGLDDYREDAK	Q5T5U3	Rho GTPase-activating protein 21	ARHGAP21		2658.29	1.6	1	60.9	43.3	89.4	50.8	66	73.8	0.984504	0.950157
TGKDSGNWDTSGSELSEGELEKR	O75400	Pre-mRNA-processing factor 40 homolog A	PRPF40A	O75400 1×Phospho [S938(100)]	3249.59	2.55	1	70.8	142.6	123.5	66.1	151.5	114	0.984268	0.959551
IDSNISPK	Q9H501	ESF1 homolog	ESF1	Q9H501 1×Phospho [S153(100)]	1411.76	2.55	1	110.8	126.5	123	76.6	165.5	112.5	0.98418	0.945785
DSSFERR	Q5T200	Zinc finger CCCH domain-containing protein 13	ZC3H13	Q5T200 1×Phospho [S621(100)]	1205.55	1.82	1	34.2	46.3	38.8	48.9	33.2	35.3	0.984074	0.921716
GQTPLTEGSEDLDGHSDPEESFAR	Q86VR2	Reticulophagy regulator 3	RETREG3	Q86VR2 1×Phospho [S320(100)]	2883.25	6.29	1	102.9	116.7	115.7	52.3	152.1	125.4	0.983597	0.954443
LSSSDRYSDASDDSFSEPR	Q9NRF8	CTP synthase 2	CTPS2	Q9NRF8 1×Phospho [S568(100)]	2430.03	3.93	1	148.7	179.1	190.1	86.7	223.4	199.2	0.983394	0.951067
TGSYGALAEITASK	O14974	Protein phosphatase 1 regulatory subunit 12A	PPP1R12A	O14974 1×Phospho [T443(99.7)]	1906.99	3.57	1	52.3	35.7	53.4	58.8	33.4	46.7	0.98232	0.932944
CSGPGLSPGMVR	P21333	Filamin-A	FLNA	P21333 1×Phospho [S1459(100)]	1542.7	3.78	2	190.2	218.9	212.9	162.9	232.7	215.2	0.981994	0.877429
RSPTKSSLDYR	Q96PK6	RNA-binding protein 14	RBM14	Q96PK6 1×Phospho [S627(100)]	1847.98	2.88	2	376.4	408.3	311.4	254.5	306.5	514.8	0.98148	0.940011
ATKSGSRGTER	Q15424	Scaffold attachment factor B1	SAFB	Q15424 2×Phospho [S555(100); S557(100)]	1767.86	2.54	1	132.6	112.8	71.3	48.7	131.5	130.6	0.98137	0.955146
QEGPRKSPR	Q9UGU0	Transcription factor 20	TCF20	Q9UGU0 1×Phospho [S1122(100)]	1592.87	1.89	1	42.4	52.8	43.8	41	40.1	55.3	0.981295	0.890399
NGSPAGGDAKELDSK	Q92604	Acyl-CoA:lysophosphatidylglycerol acyltransferase 1	LPGAT1	Q92604 1×Phospho [S233(100)]	2213.14	2.63	1	128.9	167.5	135.2	88	151.2	184.3	0.981233	0.93409
HIKEEPLSEEEPCTSTAIASPEKK	Q9Y2X3	Nucleolar protein 58	NOP58	Q9Y2X3 2×Phospho [S502(100); S514(100)]	3786.91	2.09	1	50.2	53.6	49.2	71.6	31.7	46.7	0.980392	0.936058
SRDSGDENEPIQER	Q8WX93	Palladin	PALLD	Q8WX93 1×Phospho [S1121(100)]	1940.85	6.56	2	63.4	70.7	64	30	91	73.2	0.980313	0.946665
VSDQNSPVLPKK	Q9UPU5	Ubiquitin carboxyl-terminal hydrolase 24	USP24	Q9UPU5 1×Phospho [S2047(100)]	2079.18	2.79	1	196.4	153	159.2	99	203.3	196.1	0.979945	0.929801
TASLPGYGR	O14639	Actin-binding LIM protein 1	ABLIM1	O14639 1×Phospho [S655(100)]	1230.61	2.71	1	186.9	190.3	179.9	112.6	226.8	206.4	0.979716	0.920153
TKPIVKPQTSPEYGQGINPISR	O95793	Double-stranded RNA-binding protein Staufen homolog 1	STAU1	O95793 1×Phospho [S278(99.4)]	3177.76	5.7	1	113.7	180.1	163	79.9	182.9	184.7	0.979641	0.941874
DISENKR	P11142	Heat shock cognate 71 kDa protein	HSPA8	P11142 1×Phospho [S254(100)]	1399.73	2.22	2	685.2	572	629	327.4	869.6	650.7	0.979589	0.940237
RGNDPLTSSPGR	P49736	DNA replication licensing factor MCM2	MCM2	P49736 1×Phospho [S27(99.6)]	1565.76	3.54	2	232.7	285.1	242.5	309.2	222.8	212.7	0.979482	0.887777
SLSPLIK	Q7Z4H7	HAUS augmin-like complex subunit 6	HAUS6	Q7Z4H7 1×Phospho [S908(100)]	1295.77	1.98	1	106.2	83.9	91.5	85.5	90.4	99.9	0.979403	0.816251
KKEIQNGNLHESDSESVPR	Q86UP2	Kinectin	KTN1	Q86UP2 1×Phospho [S75(100)]	2934.53	6	1	150.7	193.3	164.9	78.8	232.4	187.2	0.979367	0.944524
IIGEDSPSRLDR	Q9Y618	Nuclear receptor corepressor 2	NCOR2	Q9Y618 1×Phospho [S1251(100)]	1666.84	2.36	1	82.8	98.5	96	79.4	100	92.1	0.979084	0.814781
RGGSTVPK	Q92504	Zinc transporter SLC39A7	SLC39A7	Q92504 1×Phospho [S293(100)]	1339.75	2.61	1	128.1	126.3	107.7	80	148.9	125.6	0.979011	0.910888
SVYATMGDHENRSPVKEPVEQPR	Q96T58	Msx2-interacting protein	SPEN	Q96T58 1×Phospho [S1918(100)]	3180.55	3.53	2	108.7	177.6	187.5	66.3	227.1	170.4	0.978894	0.953055
AEDGATPSPSNETPKK	P29966	Myristoylated alanine-rich C-kinase substrate	MARCKS	P29966 1×Phospho [T150(100)]	2396.23	3.03	1	120.2	179	146.3	57.9	250.4	127.7	0.978676	0.959619
QSPASPPPLGGGAPVR	Q14160	Protein scribble homolog	SCRIB	Q14160 1×Phospho [S1448(100)]	1796.93	3.17	2	179.5	207.5	197.3	170	206.5	195	0.978093	0.76824
VAELALSLSSTSDDEPPSSVSHGAK	Q8N1G2	Cap-specific mRNA (nucleoside-2'-O-)-methyltransferase 1	CMTR1	Q8N1G2 1×Phospho [S26(100)]	3022.5	3.01	1	59.3	51.4	67	41.7	63.4	68.4	0.976365	0.88823
LQQGAGLESPQGQPEPGAASPQR	Q9H6F5	Coiled-coil domain-containing protein 86	CCDC86	Q9H6F5 1×Phospho [S91(100)]	2612.27	5.53	2	116.5	130.6	135.7	63.7	180.9	129	0.975967	0.933229
VDDKPSSPGDSSK	Q9HC52	Chromobox protein homolog 8	CBX8	Q9HC52 1×Phospho [S191(99.7)]	2086.07	1.96	2	143.3	140.6	136.2	73.8	173.3	162.8	0.97572	0.919575
KTNRGSQLHK	P42356	Phosphatidylinositol 4-kinase alpha	PI4KA		1936.11	2.45	1	121.9	131.9	131	72.6	159.1	143.7	0.975572	0.912663
KALEISPR	Q8IY92	Structure-specific endonuclease subunit SLX4	SLX4	Q8IY92 1×Phospho [S1185(100)]	1451.84	2.43	1	232.7	227.4	219	173.6	268.7	220.2	0.975556	0.85164
SSPYGTLKPEEMSGPGLAEPK	Q5JSZ5	Protein PRRC2B	PRRC2B	Q5JSZ5 1×Phospho [S1691(98.3)]	2958.51	1.95	1	70.4	87.6	79.5	48.9	103	79.7	0.975158	0.910525
AESPSPAPPPGLR	Q9BUA3	Spindlin interactor and repressor of chromatin-binding protein	SPINDOC	Q9BUA3 1×Phospho [S308(100)]	1584.8	3.45	2	304.3	323.9	317.5	204.6	370.8	346.5	0.974833	0.886447
RIPHSPAREVDR	Q13136	Liprin-alpha-1	PPFIA1	Q13136 1×Phospho [S708(100)]	1741.91	3.67	1	123.5	123.8	110.3	91.1	130.6	126.8	0.974553	0.831339
LAAFADALEFADEEKESPVEFTGHK	Q5SY16	Polynucleotide 5'-hydroxyl-kinase NOL9	NOL9	Q5SY16 1×Phospho [S487(100)]	3518.77	5.94	1	124.4	94.5	93.1	49.3	143.4	111.3	0.974359	0.93219
GQPGNAYDGAGQPSAAYLSMSQGAVANANSTPPPYER	Q96PK6	RNA-binding protein 14	RBM14	Q96PK6 1×Phospho [T572(99.1)]	4019.81	6.88	3	137.1	112.3	119.5	97.6	132	129.6	0.973706	0.820038
ATLPSPDKLPGFK	P22314	Ubiquitin-like modifier-activating enzyme 1	UBA1	P22314 1×Phospho [S835(100)]	2138.22	2.78	1	128.1	91.7	104	89.4	111.7	114	0.973132	0.837585
HVSPVTPPREVPIYANR	Q13443	Disintegrin and metalloproteinase domain-containing protein 9	ADAM9	Q13443 2×Phospho [S758(100); T761(100)]	2321.14	2.06	1	56.8	87.8	80.4	57	86.4	75.5	0.972889	0.880455
SKTPPPPPQTAQTK	P25054	Adenomatous polyposis coli protein	APC	P25054 1×Phospho [T1438(99.6)]	2245.26	3.31	1	84.4	82.8	81.9	51.5	86.7	104.1	0.972702	0.890729
SSSPTQYGLTK	Q9NYL2	Mitogen-activated protein kinase kinase kinase 20	MAP3K20	Q9NYL2 1×Phospho [S637(99.5)]	1706.88	3.23	2	273.8	279	286.3	170.2	317	328.6	0.972232	0.886565
GPPSPPAPVMHSPSRK	Q13573	SNW domain-containing protein 1	SNW1	Q13573 2×Phospho [S224(100); S232(100)]	2276.11	2.77	2	72.1	75.2	86.6	47.8	99.2	80.4	0.97221	0.896571
TVIIEQSWGSPK	P10809	60 kDa heat shock protein, mitochondrial	HSPD1	P10809 1×Phospho [S70(100)]	1883.01	3.49	2	203.4	242.7	233.1	180.2	219.9	260	0.971879	0.817895
VQDLSAGGQGSLTDSGPERRPEGPGAQAPSSPR	P40222	Alpha-taxilin	TXLNA		3570.71	5.8	1	51.5	77.7	78.6	34.7	70.4	96.8	0.971607	0.926649
IEDVGSDEEDDSGKDKK	P08238; Q58FF8	Heat shock protein HSP 90-beta	HSP90AB1	P08238 1×Phospho [S255(100)]; Q58FF8 1×Phospho [S177(100)]	2862.44	4.34	2	322	313.5	354	169	406.6	385.8	0.971602	0.909005
EKEISDDEAEEEKGEK	P08238	Heat shock protein HSP 90-beta	HSP90AB1	P08238 1×Phospho [S226(100)]	2861.45	2.47	1	107.5	110.6	117.1	72.5	136.1	117	0.97136	0.874768
YEPQSPGYEPR	Q9H5H4	Zinc finger protein 768	ZNF768	Q9H5H4 1×Phospho [S125(100)]	1631.73	1.85	1	100.1	82.2	106.1	53.9	113.7	112.5	0.971221	0.901553
SEWLDPSQKSPLHVGETR	O15164	Transcription intermediary factor 1-alpha	TRIM24	O15164 1×Phospho [S811(99.3)]	2604.32	2.35	1	113.7	105	105.8	57	142.8	115.3	0.971032	0.90794
KPGPPLSPEIRSPAGSPELR	Q96JM3	Chromosome alignment-maintaining phosphoprotein 1	CHAMP1	Q96JM3 3×Phospho [S427(100); S432(100); S436(100)]	2783.37	4.94	2	178.3	154.7	166.8	103.5	212.9	168.9	0.970988	0.888986
ATSPLVSLYPALECR	Q96G74	OTU domain-containing protein 5	OTUD5		1986	3.29	2	32.5	22.5	34.8	25.3	27.9	33.9	0.969933	0.852972
HSAISPK	Q8N5P1	Zinc finger CCCH domain-containing protein 8	ZC3H8	Q8N5P1 1×Phospho [S59(100)]	1277.7	4.28	2	426.2	418.7	343.2	223.1	493.8	435.2	0.9697	0.89624
STIGVMVTASHNPEEDNGVK	O95394	Phosphoacetylglucosamine mutase	PGM3	O95394 1×Phospho [S64(99.5)]	2623.28	4	1	94.7	112.6	126.3	57.5	141.6	124.3	0.969424	0.906637
FIHQQPQSSSPVYGSSAK	P49023	Paxillin	PXN	P49023 1×Phospho [S85(99.5)]	2486.25	4.54	1	89.8	97.4	95	57.3	115.2	101	0.969171	0.876881
LQYYYSSSEDEDSDHEDKDR	Q13371	Phosducin-like protein	PDCL	Q13371 1×Phospho [S25(100)]	3019.29	3.9	1	85.6	110	118.1	62.5	115.7	125.8	0.969079	0.889917
SPDLEASLDTLENNCHVGSDIDFRPK	Q13111	Chromatin assembly factor 1 subunit A	CHAF1A	Q13111 1×Phospho [S65(100)]	3467.66	6.01	2	182	151.9	163.5	94.7	229.5	157.8	0.969039	0.903874
LLELKSPTELMK	Q5VT06	Centrosome-associated protein 350	CEP350	Q5VT06 1×Phospho [S2460(100)]	2185.25	2.37	1	193.5	137.5	140.2	93.5	200.1	163	0.969015	0.899478
GAAEEAELEDSDDEEKPVKQDDFPK	Q9UBB9	Tuftelin-interacting protein 11	TFIP11	Q9UBB9 1×Phospho [S98(100)]	3787.86	3.08	1	68.4	98.8	99.7	42.6	120.7	95.1	0.968153	0.915842
AADTEEMDIEMDSGDEA	Q9UBB5	Methyl-CpG-binding domain protein 2	MBD2	Q9UBB5 1×Phospho [S407(100)]	2169.79	1.77	2	105.8	88.7	93.9	80.2	100.6	98.4	0.9681	0.727712
RLSPSASPPR	Q8IYB3	Serine/arginine repetitive matrix protein 1	SRRM1	Q8IYB3 2×Phospho [S389(100); S393(100)]	1456.69	3.79	3	313	336.2	327.4	387.8	273.7	283.8	0.96795	0.792425
SPQQTVPYVVPLSPK	Q9UQR0	Sex comb on midleg-like protein 2	SCML2	Q9UQR0 1×Phospho [S511(100)]	2178.2	4.34	2	197.2	136.1	168.2	92.5	232.7	160.1	0.967697	0.908572
GGPGKLSPR	Q12888	TP53-binding protein 1	TP53BP1	Q12888 1×Phospho [S1362(100)]	1406.79	1.79	2	1015.9	1176.9	1005.1	549.4	1391	1153.6	0.96751	0.899158
SVASLNRSPER	Q12923	Tyrosine-protein phosphatase non-receptor type 13	PTPN13	Q12923 1×Phospho [S1033(100)]	1524.77	3.1	2	172.1	223.4	212.9	183.8	207.9	196.9	0.967456	0.719589
TTSGYAGGLSSAYGGLTSPGLSYSLGSSFGSGAGSSSFSR	P05787	Keratin, type II cytoskeletal 8	KRT8		4034.85	8.7	2	120.7	61.8	92.7	41.8	109.1	115.3	0.967297	0.922688
NITSSSPERHIFGEDR	O75665	Oral-facial-digital syndrome 1 protein	OFD1		2154.02	2.28	1	119.4	110.6	108.4	90.4	112.6	124.3	0.967199	0.742195
SPSPQGTKAPR	Q9ULL5	Proline-rich protein 12	PRR12	Q9ULL5 1×Phospho [S917(100)]	1663.89	3.35	1	201.4	232.2	183	164.9	209.1	222.1	0.966753	0.776375
SSGEIVYCGQVFEKSPLR	Q02543	60S ribosomal protein L18a	RPL18A	Q02543 1×Phospho [S71(100)]	2594.31	4.66	1	103.4	128.5	107.5	72	154.1	102	0.966706	0.888473
FEPESPGFESR	Q9H5H4	Zinc finger protein 768	ZNF768	Q9H5H4 1×Phospho [S83(100)]	1590.7	2.77	1	175	199.3	207.2	113.8	240.2	208	0.966466	0.876163
ERDQRPSSPIR	Q5T200	Zinc finger CCCH domain-containing protein 13	ZC3H13		1649.83	2.82	1	66.3	84.2	78.6	40.4	103.8	77.2	0.96639	0.899727
TSEIEPKNSPEDLGLSLTGDSCK	Q12888	TP53-binding protein 1	TP53BP1	Q12888 1×Phospho [S500(100)]	3244.63	6.11	2	252.8	234	245.3	91.9	326.3	289.2	0.966261	0.915574
VEEEKRGSVSR	Q08170	Serine/arginine-rich splicing factor 4	SRSF4	Q08170 1×Phospho [S316(99.3)]	1813.96	2.63	1	106.7	112.9	103.3	162.2	68.9	80.8	0.965934	0.906931
GKDSLSDDGVDLK	P07948	Tyrosine-protein kinase Lyn	LYN	P07948 1×Phospho [S13(100)]	2116.11	4.53	2	309.2	347.2	367.9	178.4	426.6	384.3	0.96583	0.889137
SILPYPVSPK	Q8IWI9	MAX gene-associated protein	MGA	Q8IWI9 1×Phospho [S924(100)]	1638.93	3.58	2	196.8	180.7	164.7	103.3	220.7	199.6	0.965695	0.876057
SPERPTGDLR	Q5T200	Zinc finger CCCH domain-containing protein 13	ZC3H13	Q5T200 1×Phospho [S77(100)]	1436.71	2.32	2	213.3	241.3	291	167.2	319.9	232.9	0.965665	0.872058
LSASTASELSPK	Q3KQU3	MAP7 domain-containing protein 1	MAP7D1	Q3KQU3 1×Phospho [S460(100)]	1728.92	4.38	2	251.2	242.8	184.4	114.3	300.1	240.7	0.965654	0.901086
AKNSPPQAPSTR	Q8N1F8	Serine/threonine-protein kinase 11-interacting protein	STK11IP	Q8N1F8 1×Phospho [S761(100)]	1791.95	2.99	1	123.9	155.3	139.7	70.8	175.4	158	0.964908	0.891121
ESLKEEDESDDDNM	P25788	Proteasome subunit alpha type-3	PSMA3	P25788 1×Phospho [S250(100)]	2193.91	2.35	3	191.1	196.7	152.4	94.3	194.6	232.2	0.964643	0.890592
ASEKPVSPK	Q14155	Rho guanine nucleotide exchange factor 7	ARHGEF7	Q14155 1×Phospho [S249(100)]	1709.98	2.55	2	794.7	787	820.4	390.7	1032.4	893.6	0.964448	0.891102
SQSSDTEQQSPTSGGGK	P23588	Eukaryotic translation initiation factor 4B	EIF4B	P23588 1×Phospho [S498(99.7)]	2219.02	4.99	2	179.9	215.6	209.8	109.2	238.5	236	0.964315	0.878224
SSSPVQVEEEPVR	Q8IZ21	Phosphatase and actin regulator 4	PHACTR4	Q8IZ21 1×Phospho [S118(99.4)]	1751.84	2.44	1	135.9	143.7	131.3	50.8	211.4	133.8	0.963738	0.920101
VYEDSGIPLPAESPK	Q8IXM2	Chromatin complexes subunit BAP18	BAP18	Q8IXM2 1×Phospho [S96(100)]	2140.1	3.67	2	81.5	78.3	84.7	62.6	92.2	80.8	0.963599	0.753384
RKDSAQDDQAK	Q13045	Protein flightless-1 homolog	FLII	Q13045 1×Phospho [S436(100)]	2029.07	2.04	1	40.8	48.6	36.9	16.8	59.9	45	0.963579	0.912447
SGSGSVGNGSSRYSPSQNSPIHHIPSRR	Q9NYF8	Bcl-2-associated transcription factor 1	BCLAF1	Q9NYF8 2×Phospho [S285(100); S297(100)]	3297.51	4.55	1	30.9	48.8	40.7	13.9	57.9	44.2	0.963455	0.921562
SKSDATASISLSSNLKR	Q9UBF8	Phosphatidylinositol 4-kinase beta	PI4KB	Q9UBF8 1×Phospho [S277(99.3)]	2532.4	2.63	1	116.5	134.5	135	74.9	155.6	141.2	0.962953	0.861267
GLNPDGTPALSTLGGFSPASKPSSPR	Q9UK58	Cyclin-L1	CCNL1	Q9UK58 1×Phospho [S342(99.3)]	3049.58	4.99	2	159.4	134.4	155.9	106.1	167.2	159.7	0.962864	0.801902
RLGSLLPVLSPTSLPSPLPATLETPVPAFLK	P48681	Nestin	NES	P48681 1×Phospho [S352(100)]	3750.16	5.45	2	138.8	77.7	93.1	42.6	133.5	122	0.962855	0.915564
VAPVINNGSPTILGK	Q13330	Metastasis-associated protein MTA1	MTA1	Q13330 1×Phospho [S576(100)]	2018.15	3.77	2	69.2	60.7	71.5	54.6	77.7	61.6	0.962761	0.758288
TDSREDEISPPPPNPVVK	P10644	cAMP-dependent protein kinase type I-alpha regulatory subunit	PRKAR1A	P10644 1×Phospho [S83(100)]	2515.28	6.49	2	291.1	290.3	331	147.2	392.6	338.5	0.962626	0.887826
TQDPSSPGTTPPQAR	Q13112	Chromatin assembly factor 1 subunit B	CHAF1B		1848.87	3.69	2	156.5	173.2	175.7	86.1	213.2	187	0.962208	0.878888
GAGDGSDEEVDGKADGAEAKPAE	P35579	Myosin-9	MYH9	P35579 1×Phospho [S1943(100)]	2942.39	5.31	2	583.9	688.8	691.1	314.9	780.6	793.7	0.962012	0.885004
LSSPAAFLPACNSPSK	Q86YS7	C2 domain-containing protein 5	C2CD5	Q86YS7 1×Phospho [S260(99.2)]	2185.11	1.94	1	38.7	51.9	38.3	33.4	46	44.6	0.961986	0.798551
EKELSPPPGLPSK	Q7Z4S6	Kinesin-like protein KIF21A	KIF21A	Q7Z4S6 1×Phospho [S1212(100)]	2146.21	3.66	1	111.2	112.6	114.8	110.7	95.1	119.9	0.961902	0.58816
TQTPPLGQTPQLGLK	P78344	Eukaryotic translation initiation factor 4 gamma 2	EIF4G2		2117.18	3.69	2	157.3	135.5	152.9	90.9	180.6	156.7	0.960736	0.843127
LYINHTPPPLSK	Q8NI27	THO complex subunit 2	THOC2	Q8NI27 1×Phospho [T1443(100)]	1918.06	3.84	1	65.1	51.4	56	52.4	59	54.3	0.96058	0.639344
TSSPLFNK	Q9BY89	Uncharacterized protein KIAA1671	KIAA1671	Q9BY89 1×Phospho [S128(100)]	1431.76	2.01	2	297.7	311.6	312.8	179.3	381.9	324	0.959983	0.848679
SLSELESLKLPAESNEK	P22059	Oxysterol-binding protein 1	OSBP	P22059 1×Phospho [S240(100)]	2641.43	2.38	1	144.9	126	132.4	75.2	160	151.9	0.959831	0.854327
KPSPAASPATK	Q8N3F8	MICAL-like protein 1	MICALL1	Q8N3F8 1×Phospho [S640(100)]	1822.04	3.42	1	158.5	171.7	170.1	78.9	233.8	167.4	0.959624	0.888444
DGQVINETSQHHDDLE	P08670	Vimentin	VIM		2145.93	3.44	1	63.8	80.9	77.9	37	99.8	76.8	0.959569	0.882717
LVESPKEGK	Q96S94	Cyclin-L2	CCNL2	Q96S94 1×Phospho [S338(100)]	1754.01	2.23	2	263.5	282	303.7	189.9	346.4	278.5	0.959491	0.818406
YGRAESPDLR	Q6UN15	Pre-mRNA 3'-end-processing factor FIP1	FIP1L1	Q6UN15 1×Phospho [S304(100)]	1472.71	3.08	2	338.9	375.3	280.1	295.8	267.9	390	0.959167	0.784106
LKQLEMENSPLLSPR	Q9HCM4	Band 4.1-like protein 5	EPB41L5	Q9HCM4 1×Phospho [S517(100)]	2309.23	3.42	1	107.9	120.7	106.8	102.9	116.6	102.2	0.959153	0.519316
LISPYKK	O14929	Histone acetyltransferase type B catalytic subunit	HAT1	O14929 1×Phospho [S361(100)]	1615.98	1.59	1	132.2	121.2	131	106	139.3	123.1	0.958377	0.629526
ARPAPSRDPSPPR	Q5C9Z4	Nucleolar MIF4G domain-containing protein 1	NOM1	Q5C9Z4 1×Phospho [S139(99.3)]	1712.88	1.3	1	24.3	25.2	20	16.9	27.6	22.1	0.958273	0.79501
LSGEMPPASPSFPR	Q96JM7	Lethal(3)malignant brain tumor-like protein 3	L3MBTL3	Q96JM7 1×Phospho [S608(99.8)]	1797.84	3	2	166.4	154.6	191.7	107.1	201	183.2	0.95826	0.82824
ARIPSGK	Q9NTM9	Copper homeostasis protein cutC homolog	CUTC	Q9NTM9 1×Phospho [S17(100)]	1266.73	2.09	1	289.9	221.2	182.8	137.7	270.8	256.4	0.958207	0.86296
SGYHDDSDEDLLE	Q99523	Sortilin	SORT1	Q99523 1×Phospho [S825(100)]	1803.72	1.96	1	84.8	78.9	80	47.8	93.6	92.1	0.958145	0.833229
SLPAPVAQRPDSPGGGLQAPGQK	Q5JVS0	Intracellular hyaluronan-binding protein 4	HABP4	Q5JVS0 1×Phospho [S108(100)]	2766.47	4.71	2	196.4	207.4	227	121.2	261.2	221.9	0.95799	0.846002
SRVSVSPGR	Q8IYB3	Serine/arginine repetitive matrix protein 1	SRRM1	Q8IYB3 2×Phospho [S429(100); S431(100)]	1333.62	3.05	2	379.7	388.2	330.5	376	371.4	304.6	0.957757	0.62498
LGSQHSPGR	Q8IZP0	Abl interactor 1	ABI1	Q8IZP0 1×Phospho [S225(100)]	1247.61	3.47	2	176.7	156.6	156.7	101.5	193.1	174.6	0.957551	0.821303
KAPSSPPPPPPPLRSDSFAATK	Q13796	Protein Shroom2	SHROOM2	Q13796 1×Phospho [S313(99.4)]	3012.65	4.11	1	86.9	101.3	94.1	97.5	69.2	103.3	0.956429	0.735632
VDHGAEIITQSPGR	P11137	Microtubule-associated protein 2	MAP2		1788.88	4.82	2	142.9	145.9	134.1	81.3	172.5	150.6	0.956254	0.834816
RSSDPALIGLSTSVSDSNFSSEEPSRK	Q8TEW0	Partitioning defective 3 homolog	PARD3		3391.68	7.85	1	76.6	80.5	76.4	43.2	90.4	89.6	0.955889	0.837181
IQFTSLYHKEEAPASPLRPLYPQISPLK	P85037	Forkhead box protein K1	FOXK1		3991.21	3.7	1	115.7	93.7	88.9	56.6	112.8	115.7	0.955749	0.843764
SKGKDSLSDDGVDLK	P07948	Tyrosine-protein kinase Lyn	LYN	P07948 1×Phospho [S13(100)]	2560.4	2.66	1	152.4	164.7	167.5	85.9	201.3	175.9	0.955634	0.849093
LTEGCSFR	P42677	40S ribosomal protein S27	RPS27	P42677 1×Phospho [S78(100)]	1278.58	1.9	1	119.4	121.9	114.3	98.1	107.3	134.4	0.955568	0.660531
SGTSTPTTPGSTAITPGTPPSYSSR	P11137	Microtubule-associated protein 2	MAP2	P11137 1×Phospho [T1605(100)]	2717.29	4.45	1	71.2	86.5	87.5	45.1	102.7	86.5	0.955546	0.849411
LGSPVDNLEDMDRDDLTDDSVFTR	Q5VUA4	Zinc finger protein 318	ZNF318	Q5VUA4 1×Phospho [S173(100)]	3050.35	3.97	1	84	83.9	86.3	45.3	118.4	79.1	0.955153	0.866063
RLSDKGLK	Q00839	Heterogeneous nuclear ribonucleoprotein U	HNRNPU	Q00839 1×Phospho [S26(100)]	1684.01	1.64	1	586.4	575.6	442.7	266.1	491.2	775.4	0.955132	0.884022
VSPASPAGSPSADFAVHGESLGDR	Q96C92	Endosome-associated-trafficking regulator 1	ENTR1	Q96C92 2×Phospho [S243(100); S247(100)]	2700.19	5.66	1	91.4	88.9	80.4	59.2	97.7	92.1	0.955121	0.769959
IIIEELSLVAASPTLSPR	Q16513	Serine/threonine-protein kinase N2	PKN2	Q16513 1×Phospho [S306(99.4)]	2218.23	4.62	3	77.4	42.7	56.7	58.7	48.9	61.2	0.954751	0.816388
ESDKEDGRESPSYDTPSQR	Q9Y6M7	Sodium bicarbonate cotransporter 3	SLC4A7	Q9Y6M7 1×Phospho [S84(100)]	2721.24	3.28	1	41.6	55.3	59.7	33.6	77.4	38.5	0.954662	0.881408
LVPSQEETKLSVEESEAAGDGVDTK	P49321	Nuclear autoantigenic sperm protein	NASP		3385.72	2.53	1	91	63.4	67.5	28.1	97.7	86	0.954484	0.891505
GEIKDSSPSSSPSPK	Q6WKZ4	Rab11 family-interacting protein 1	RAB11FIP1	Q6WKZ4 2×Phospho [S339(99.3); S345(100)]	2350.15	2.16	1	97.6	128.9	104.7	51.8	141.1	123.1	0.954106	0.869193
RNSHLLR	Q969J2	Zinc finger protein with KRAB and SCAN domains 4	ZKSCAN4	Q969J2 1×Phospho [S445(100)]	1204.65	3.23	1	70	78.3	62.1	57.1	84.9	58.7	0.953897	0.766075
KEESDEEETASK	Q9BY89	Uncharacterized protein KIAA1671	KIAA1671	Q9BY89 1×Phospho [S1701(100)]	2149.05	1.87	1	46.1	56.1	64	40.4	67.8	50.3	0.95367	0.801182
ALQSPKRPR	P78347	General transcription factor II-I	GTF2I	P78347 1×Phospho [S668(100)]	1590.92	3.38	1	222.4	232.4	175	113.4	166.4	320.8	0.953636	0.887667
RYYRSPSR	Q9BUV0	Arginine/serine-rich protein 1	RSRP1	Q9BUV0 1×Phospho [S107(100)]	1393.69	1.56	1	42.4	56.7	39.8	27.2	61.4	43.8	0.953204	0.855839
SAPASPVQSPAK	P35612	Beta-adducin	ADD2	P35612 1×Phospho [S600(100)]	1677.9	3.21	2	145.4	154	149.4	79.5	180.3	167.9	0.952986	0.835955
GYADSPSK	Q01518	Adenylyl cyclase-associated protein 1	CAP1	Q01518 1×Phospho [S34(100)]	1362.67	2.58	1	206.7	182.8	203.9	123.2	246.9	195	0.952309	0.809564
AGTRTDSREDEISPPPPNPVVK	P10644	cAMP-dependent protein kinase type I-alpha regulatory subunit	PRKAR1A	P10644 1×Phospho [S83(99.2)]	2900.49	4.5	1	84	93.4	61.4	53.7	95.4	78.3	0.952261	0.817051
FKIPGSPPESMGR	P50395	Rab GDP dissociation inhibitor beta	GDI2	P50395 1×Phospho [S61(100)]	1957	1.9	1	63.8	58.3	62.1	57.1	57.9	60.4	0.952226	0.198551
ARGSPPTSSNIVQGQIK	Q9Y4E6	WD repeat-containing protein 7	WDR7	Q9Y4E6 1×Phospho [S935(100)]	2278.23	3.04	1	88.9	95.2	88.7	55.5	114.6	89.6	0.951979	0.812748
IVDSPEKLK	Q9BZD4	Kinetochore protein Nuf2	NUF2	Q9BZD4 1×Phospho [S247(100)]	1796.05	3	2	370.2	308.7	313.8	181.7	393.8	369.4	0.951848	0.83073
VILSNIQNRSPKPGPAPHDQELGFFLETGLQR	Q86TV6	Tetratricopeptide repeat protein 7B	TTC7B	Q86TV6 1×Phospho [S202(100)]	4097.17	5.68	1	59.7	59.7	68.2	47.8	73.9	56.8	0.951493	0.729008
ARQPQSPPR	O95613	Pericentrin	PCNT	O95613 1×Phospho [S3242(100)]	1345.69	2.5	1	42.8	51.4	43.5	40.1	44.2	46.7	0.951344	0.542866
RRSPPPGPDGHAK	P57081	tRNA (guanine-N(7)-)-methyltransferase non-catalytic subunit WDR4	WDR4	P57081 1×Phospho [S391(100)]	1910.02	4.36	2	173.8	191.2	164.9	123.5	189.3	191.2	0.951123	0.732582
NFDFEGSLSPVIAPK	Q9H1A4	Anaphase-promoting complex subunit 1	ANAPC1	Q9H1A4 1×Phospho [S688(99.6)]	2159.12	3.74	1	124.4	85.1	83.5	50.3	110.8	117.4	0.950512	0.857214
RSPVSTRPLPSASQK	Q8ND56	Protein LSM14 homolog A	LSM14A	Q8ND56 1×Phospho [S216(100)]	2149.19	4.65	2	479.7	454.9	399.2	263	558.4	446.2	0.950367	0.817033
SPEKIEEVLSPEGSPSKSPSK	Q9UEY8	Gamma-adducin	ADD3	Q9UEY8 1×Phospho [S681(99.4)]	3208.75	4.31	2	196	163.4	180.4	152.8	197.2	163	0.950352	0.614856
KASPEAASTPRDPIDVDLPEEAER	P29590	Protein PML	PML	P29590 1×Phospho [S403(100)]	3131.57	3.27	1	42.8	52.8	60.5	29.4	62.5	56.4	0.950032	0.830603
ERHPSWRSEETQER	P23588	Eukaryotic translation initiation factor 4B	EIF4B	P23588 1×Phospho [S406(100)]	2135.98	3.5	1	119.4	164.7	100	208.9	43	113	0.950013	0.907568
GGHGAASPSEK	Q07065	Cytoskeleton-associated protein 4	CKAP4	Q07065 1×Phospho [S17(100)]	1535.76	4.36	1	135.9	142.3	165.8	52.8	227.7	141.2	0.949775	0.891802
EGSPAPLEPEPGAAQPK	Q01167	Forkhead box protein K2	FOXK2	Q01167 1×Phospho [S398(100)]	2213.13	4.62	3	165.9	175.4	179.9	117.5	217.8	159.7	0.949731	0.780973
RLSLSPK	Q5FBB7	Shugoshin 1	SGO1	Q5FBB7 1×Phospho [S461(100)]	1338.79	2.73	1	202.6	174.9	166.5	118.7	215.8	182	0.949449	0.77857
SSSLGNLKK	Q86W92	Liprin-beta-1	PPFIBP1	Q86W92 1×Phospho [S466(99.1)]	1700.99	1.46	1	204.7	196.4	199.7	141.6	217	211.8	0.949401	0.699605
LAAGRPFNTYPR	O96013	Serine/threonine-protein kinase PAK 4	PAK4	O96013 1×Phospho [T207(100)]	1671.86	2.95	1	156.1	149.8	139.7	122.5	132.6	167.9	0.949282	0.632348
AAESLTAIPEPASPQLLETPIHASQIQK	Q14676	Mediator of DNA damage checkpoint protein 1	MDC1		3478.86	3.36	1	49.4	45.5	43	17.7	63.1	50.1	0.949239	0.872354
DGSISPVSSECSVVER	Q8NCP5	Zinc finger and BTB domain-containing protein 44	ZBTB44		2016.91	1.61	1	72.1	76	76.2	39.2	81.1	92.6	0.949175	0.826912
SRPTPQDYEMRVSPSDTTPLVSR	Q9HCK8	Chromodomain-helicase-DNA-binding protein 8	CHD8		2944.41	2.84	1	68.4	60.7	66.6	47.4	77.9	60.4	0.948901	0.733727
MIRAESGPDLR	P15924	Desmoplakin	DSP	P15924 1×Phospho [S22(100)]	1569.77	2.16	1	117.4	101	107.5	96.3	101.5	111.3	0.94845	0.436635
LNGDTEEGFNRLSDEFSK	Q9BQ39	ATP-dependent RNA helicase DDX50	DDX50	Q9BQ39 1×Phospho [S82(100)]	2596.23	4.18	1	176.7	160.2	171.7	125	169.8	187.2	0.9477	0.66759
VGNESPVQELK	Q5JSH3	WD repeat-containing protein 44	WDR44	Q5JSH3 1×Phospho [S50(100)]	1737.92	2.74	1	298.1	320.8	363.9	141.6	428.4	360.6	0.946886	0.85399
TLTDEVNSPDSDRRDK	Q8TAQ2	SWI/SNF complex subunit SMARCC2	SMARCC2	Q8TAQ2 1×Phospho [S283(100)]	2386.17	4.42	1	86.5	84.7	88.2	58.1	94.5	93	0.9468	0.719524
ALSKASPNTR	Q14980	Nuclear mitotic apparatus protein 1	NUMA1	Q14980 1×Phospho [S2077(99.3)]	1582.87	1.8	1	288.7	335.6	272.4	188.8	274.5	385.6	0.946693	0.80382
FTGSFDDDPDPHRDPYGEEVDRR	O15027	Protein transport protein Sec16A	SEC16A	O15027 1×Phospho [S1327(100)]	3031.31	5.03	1	114.9	104.7	103	55.6	132.6	117.2	0.946683	0.821593
ITLVSSGSGTMGAAK	O75955	Flotillin-1	FLOT1		1934.01	2.37	1	50.6	39.9	45.2	43.6	39.8	45	0.946205	0.52038
TADAPSEPAASPHQR	Q5VUB5	Protein FAM171A1	FAM171A1	Q5VUB5 1×Phospho [S849(100)]	1843.85	4.08	1	66.3	104.9	66.1	38.1	101.2	85.2	0.94606	0.861351
METVSNASSSSNPSSPGR	Q9NTI5	Sister chromatid cohesion protein PDS5 homolog B	PDS5B	Q9NTI5 1×Phospho [S1166(99.6)]	2103.92	5.17	1	42	68.4	55.5	33.4	71.3	52.2	0.94575	0.833014
SASADNLTLPR	Q8ND76	Cyclin-Y	CCNY	Q8ND76 1×Phospho [S326(100)]	1453.72	4.07	2	224.4	208.5	228.4	114.2	299.6	211.6	0.945713	0.835137
HTGPNSPDTANDGFVR	P31943; P55795	Heterogeneous nuclear ribonucleoprotein H	HNRNPH1	P31943 1×Phospho [S104(100)]; P55795 1×Phospho [S104(100)]	1993.9	4.27	3	211.2	163.7	159	83.2	241.1	180.3	0.945121	0.851468
AALGLQDSDDEDAAVDIDEQIESMFNSK	Q7L014	Probable ATP-dependent RNA helicase DDX46	DDX46	Q7L014 1×Phospho [S804(100)]	3564.63	6.99	5	315.4	339.6	332.4	110.2	429.8	393.2	0.945108	0.867043
KRQSPEPSPVTLGR	Q9NRL2	Bromodomain adjacent to zinc finger domain protein 1A	BAZ1A	Q9NRL2 1×Phospho [S1413(100)]	2090.15	4.93	2	282.1	296.6	245.3	165	333.9	279.6	0.944782	0.785325
ESSTSEGADQKMSSPEDDSDTKR	Q15424	Scaffold attachment factor B1	SAFB	Q15424 1×Phospho [S383(99.2)]	3270.49	3.94	1	93.5	112.3	118.3	47	142.2	117	0.94477	0.849291
DAPISPASIASSSSTPSSK	Q04727	Transducin-like enhancer protein 4	TLE4	Q04727 1×Phospho [S292(100)]	2328.17	4.84	1	116.9	112.2	111.7	79.8	120.7	121.4	0.944542	0.672813
GLLPGLLPAPADKLTPK	Q6P2E9	Enhancer of mRNA-decapping protein 4	EDC4	Q6P2E9 1×Phospho [T693(100)]	2468.49	4.62	2	293.2	244.1	281.1	150	333.6	289.2	0.944282	0.803724
SLLSHEFQDETDTEEETLYSSKH	O75976	Carboxypeptidase D	CPD	O75976 2×Phospho [T1368(100); T1370(100)]	3343.47	3.97	1	87.7	92	74.8	61.6	91	87.7	0.944204	0.679389
IEDVGSDEEDDSGKDK	P08238; Q58FF8	Heat shock protein HSP 90-beta	HSP90AB1	P08238 1×Phospho [S255(100)]; Q58FF8 1×Phospho [S177(100)]	2505.18	4.99	2	491.7	433	566.6	207.3	727.4	473.3	0.944143	0.866579
LKGTSPSSSSRPQR	Q8N1F7	Nuclear pore complex protein Nup93	NUP93	Q8N1F7 1×Phospho [S767(100)]	2026.08	3.3	2	174.2	181.9	170.1	80.4	226	190.4	0.944128	0.834505
GADNDGSGSESGYTTPK	Q7Z417	Nuclear fragile X mental retardation-interacting protein 2	NUFIP2	Q7Z417 1×Phospho [S212(100)]	2180.97	5.36	2	189.8	188.4	176.6	80.9	269.6	173.3	0.944124	0.859203
LAEAPSPAPTPSPTPVEDLGPQTSTSPGRLSPDFAEELR	Q14160	Protein scribble homolog	SCRIB	Q14160 2×Phospho [S1566(100); T/S]	4404.09	4.33	2	86.9	86.5	87.7	33.3	121.9	91.3	0.944083	0.860544
GDSLKEPTSIAESSR	Q9C0B5	Palmitoyltransferase ZDHHC5	ZDHHC5	Q9C0B5 1×Phospho [S380(100)]	2115.07	2.65	1	127.7	120.6	124.7	65.8	169.3	117	0.943968	0.827477
SPTKSSLDYR	Q96PK6	RNA-binding protein 14	RBM14	Q96PK6 1×Phospho [S627(100)]	1691.88	2.53	2	709.9	815	605.9	288.5	674.1	1047.4	0.943308	0.867968
GGGQSVQFTDIETLKQESPNGSR	Q02241	Kinesin-like protein KIF23	KIF23	Q02241 1×Phospho [S902(100)]	2973.47	4.7	2	159.8	185	185.4	113	194.9	191.9	0.942663	0.736793
SFNYSPNSSTSEVSSTSASK	Q5VT52	Regulation of nuclear pre-mRNA domain-containing protein 2	RPRD2	Q5VT52 1×Phospho [S593(100)]	2605.21	3.46	2	306.8	353.9	367.9	148	452.5	369	0.942543	0.842098
VKSPQRPSDWSK	Q5UIP0	Telomere-associated protein RIF1	RIF1	Q5UIP0 1×Phospho [S782(100)]	2182.2	2.75	2	380.1	622.2	595.8	365.6	571.2	569.2	0.942369	0.779721
RFSDSEGEETVPEPR	Q13286	Battenin	CLN3	Q13286 1×Phospho [S12(100)]	2043.92	4.11	1	49.4	52	31.8	44.1	37.2	44.2	0.942192	0.723259
ELPSLSPAPDTGLSPSKR	Q9UBF8	Phosphatidylinositol 4-kinase beta	PI4KB	Q9UBF8 1×Phospho [S266(99.6)]	2390.27	4.63	1	88.1	74.1	74.1	56.9	88.1	77.6	0.942023	0.680005
KLRPVSPEEIRR	Q08AE8	Protein spire homolog 1	SPIRE1	Q08AE8 1×Phospho [S387(100)]	2018.17	2.45	1	234.3	209.6	187	140	221	233.3	0.941988	0.724807
KFSGFSAKPNNSGEAPSSPTPK	P49916	DNA ligase 3	LIG3	P49916 1×Phospho [S242(100)]	3231.72	5.15	2	213.7	231.5	245.8	96	299	255.8	0.941823	0.840555
VASPTSGVKR	Q9Y4H2	Insulin receptor substrate 2	IRS2	Q9Y4H2 1×Phospho [S1100(100)]	1539.87	3.62	2	438.1	451.1	418.9	263.1	488.3	480.5	0.941748	0.749957
VNDAEPGSPEAPQGK	Q8N8A6	ATP-dependent RNA helicase DDX51	DDX51	Q8N8A6 1×Phospho [S83(100)]	2033.99	4.74	2	198.1	229	201.6	103.2	260	228.7	0.941467	0.814271
RPDPDSDEDEDYER	Q96I25	Splicing factor 45	RBM17	Q96I25 1×Phospho [S155(100)]	2046.81	4.67	2	170.9	184.7	204.6	82.5	259.4	185.5	0.941449	0.844392
TGDLGIPPNPEDRSPSPEPIYNSEGKR	Q15637	Splicing factor 1	SF1	Q15637 2×Phospho [S80(100); S82(100)]	3540.68	6.3	4	273.4	375	387.4	158	441.8	375.3	0.941398	0.838404
ALAMPGRPESPPVFR	Q63ZY3	KN motif and ankyrin repeat domain-containing protein 2	KANK2	Q63ZY3 1×Phospho [S375(100)]	1949.99	2.66	1	67.9	65.2	75.7	73.6	66.3	56.6	0.941092	0.521622
SLTPPPSSTESK	Q9UGU0	Transcription factor 20	TCF20	Q9UGU0 1×Phospho [T1671(100)]	1768.91	2.82	2	90.6	99.9	83.5	54.6	107.3	95.9	0.940876	0.762599
RVTQHESDNENEIQIQNK	Q5VZL5	Zinc finger MYM-type protein 4	ZMYM4	Q5VZL5 1×Phospho [S122(100)]	2720.34	5.8	1	67.1	74.6	77.9	42.3	79.7	84.6	0.940801	0.768165
TSPSSDKVQK	P38435	Vitamin K-dependent gamma-carboxylase	GGCX	P38435 1×Phospho [S11(100)]	1844.01	1.57	1	95.1	94.8	75.5	61.6	95.7	92.3	0.940467	0.6982
IHDLEDDLEMSSDASDASGEEGGRVPK	P35269	General transcription factor IIF subunit 1	GTF2F1	P35269 1×Phospho [S224(100)]	3413.55	4.64	1	56	78.5	71.3	83.1	53.2	57.2	0.940233	0.739071
GRKDDDSDDESQSSHTGK	O94874	E3 UFM1-protein ligase 1	UFL1	O94874 1×Phospho [S458(100)]	2731.28	3.48	2	36.6	67.4	71.5	21.5	72.4	71.1	0.940171	0.869903
SFLSEPSSPGR	Q69YN4	Protein virilizer homolog	VIRMA	Q69YN4 1×Phospho [S1579(100)]	1472.7	3	1	148.7	156	132.9	99.5	155.6	156.3	0.940128	0.685102
SEKDRSLER	P25054	Adenomatous polyposis coli protein	APC	P25054 1×Phospho [S851(100)]	1657.87	2.12	1	110.4	147.6	127.5	96.2	156.8	109.2	0.939559	0.734168
SQASMVINSDTDDEEEVSAALTLAHLK	Q14676	Mediator of DNA damage checkpoint protein 1	MDC1	Q14676 1×Phospho [T404(100)]	3412.66	6.15	5	376.4	318.2	356.8	196.8	367.6	423	0.939129	0.776319
ASSLEDLVLK	Q15477	Helicase SKI2W	SKIV2L	Q15477 1×Phospho [S256(100)]	1612.9	3.59	1	327	236.8	310.3	147.7	381.3	291.8	0.939023	0.82081
RHSPPIEK	Q8IZD4	mRNA-decapping enzyme 1B	DCP1B	Q8IZD4 1×Phospho [S283(100)]	1501.83	3.92	1	264.4	308.8	327.2	145.7	391.7	308	0.938916	0.817917
SRPETGRPRPK	P46783	40S ribosomal protein S10	RPS10	P46783 1×Phospho [S97(100)]	1819.01	2.25	1	121.5	120.7	120.9	51.3	153.3	136.3	0.93886	0.826085
GPPRGPGSRER	P49750	YLP motif-containing protein 1	YLPM1	P49750 1×Phospho [S1152(100)]	1474.75	2.58	1	49.4	72.9	52.7	24.7	69.5	70.1	0.938857	0.841629
TSPDTLR	Q01130	Serine/arginine-rich splicing factor 2	SRSF2	Q01130 1×Phospho [S26(100)]	1098.54	2.58	1	208.8	234.9	299.9	172.4	344.9	180.5	0.938408	0.818718
MAPPVDDLSPKK	Q92576	PHD finger protein 3	PHF3	Q92576 1×Phospho [S1133(100)]	2081.13	2.26	1	83.6	89.2	68.7	58.7	87	80.8	0.937888	0.660096
IEDSEPHIPLIDDTDAEDDAPTKR	P20020	Plasma membrane calcium-transporting ATPase 1	ATP2B1	P20020 1×Phospho [S1155(100)]	3230.55	4.69	1	96.4	103.5	96	58.5	123.6	95.1	0.936803	0.759289
IDEDGENTQIEDTEPMSPVLNSK	Q12888	TP53-binding protein 1	TP53BP1	Q12888 1×Phospho [S552(100)]	3115.44	4.51	1	43.6	46.4	55	24.4	61.1	50.3	0.936552	0.801511
KGAAPTPPGK	Q13428	Treacle protein	TCOF1	Q13428 1×Phospho [T914(100)]	1690.99	3.07	2	215.4	232.1	240.9	199	246.3	199.4	0.936519	0.44937
TKIVDSPEKLK	Q9BZD4	Kinetochore protein Nuf2	NUF2	Q9BZD4 1×Phospho [S247(100)]	2254.36	3.22	2	256.5	229.5	223.7	162.1	249.5	252.9	0.936311	0.656284
VQISPDSGGLPER	Q92945	Far upstream element-binding protein 2	KHSRP	Q92945 1×Phospho [S181(100)]	1663.83	3.55	1	177.9	185.5	216.2	97.9	219.6	225.1	0.936163	0.789123
SESGGLGVSMVEYVLSSSPGDSCLRK	Q14671	Pumilio homolog 1	PUM1	Q14671 1×Phospho [S229(99.2)]	3255.57	4.98	1	76.2	66.2	72.2	51.3	73	76.6	0.93616	0.616348
AQGEPVAGHESPKIPYEK	O94979	Protein transport protein Sec31A	SEC31A	O94979 1×Phospho [S799(100)]	2704.43	6.81	2	486.7	532.5	581.5	233.8	655.8	608.6	0.935966	0.814383
YSHSYLSDSDTEAK	Q92614	Unconventional myosin-XVIIIa	MYO18A	Q92614 1×Phospho [S2041(100)]	2140.98	3.91	1	84	99.6	94.1	48.5	111.7	99.7	0.935902	0.780535
AGGSAALSPSKK	Q92522	Histone H1x	H1FX	Q92522 1×Phospho [S31(100)]	1841.05	2.86	2	296.1	309.8	201.1	212.6	265.5	277	0.935688	0.684131
KASPEPEGEAAGK	Q8IU81	Interferon regulatory factor 2-binding protein 1	IRF2BP1	Q8IU81 1×Phospho [S384(100)]	2038.08	4.94	2	264.4	274	281.8	142.6	334.7	289.9	0.935382	0.776766
RVNDAEPGSPEAPQGK	Q8N8A6	ATP-dependent RNA helicase DDX51	DDX51	Q8N8A6 1×Phospho [S83(100)]	2190.1	6.05	2	168.4	216.6	210.3	126.6	234.4	195.8	0.935327	0.732256
ATSPVKSTTSITDAK	Q9NQW6	Anillin	ANLN	Q9NQW6 1×Phospho [S295(100)]	2274.26	3.67	1	411.8	462.9	397.8	187.3	484.8	518.1	0.935324	0.810302
SSPPLPPPAEER	Q96RK0	Protein capicua homolog	CIC	Q96RK0 1×Phospho [S1246(100)]	1585.78	2.63	1	134.7	145.3	129.8	71.3	173	138.8	0.934846	0.783066
ILELTPEPDRPR	Q14004	Cyclin-dependent kinase 13	CDK13	Q14004 1×Phospho [T1246(100)]	1744.92	4.6	2	278	273.9	247	141.3	297.5	308	0.934785	0.767048
IACEEEFSDSEEEGEGGRK	Q13547	Histone deacetylase 1	HDAC1	Q13547 2×Phospho [S421(100); S423(100)]	2776.15	4.92	4	66.7	81.6	86.3	60.5	78.8	79.9	0.934356	0.583994
KLELDGEKETAPEEPGSPAK	P35612	Beta-adducin	ADD2	P35612 1×Phospho [S592(100)]	3121.68	8.32	2	252	288.6	257.6	165.7	299.3	280.8	0.934352	0.70739
GQLTKSPLAQMEEERR	Q16181	Septin-7	SEPTIN7	Q16181 1×Phospho [S334(100)]	2427.25	2.5	2	261.1	260.7	274.3	141.7	328.9	273.1	0.934179	0.769386
LERTPQKNVQGK	P35251	Replication factor C subunit 1	RFC1	P35251 1×Phospho [T506(100)]	2165.24	2.58	1	127.7	161.4	95	87.6	131.5	139.7	0.934132	0.753584
SKSDGEAKPEPSPSPR	P26358	DNA (cytosine-5)-methyltransferase 1	DNMT1	P26358 1×Phospho [S143(100)]	2436.27	3.45	1	95.9	117	108.7	79.9	114.3	106	0.933458	0.58555
VHGEPTSDLSDID	O95696	Bromodomain-containing protein 1	BRD1	O95696 2×Phospho [T1051(99.7); S]	1773.72	1.29	1	107.5	123.7	90.6	64.7	130.6	105	0.933188	0.754854
GDLSDVEEEEEEEMDVDEATGAVK	Q96ST3	Paired amphipathic helix protein Sin3a	SIN3A	Q96ST3 1×Phospho [S832(100)]	3179.38	4.75	1	71.2	60.3	62.6	36.8	74.2	70.1	0.933024	0.742358
TFLDKDAQRLSPIPEEVPK	Q96T23	Remodeling and spacing factor 1	RSF1	Q96T23 1×Phospho [S604(100)]	2950.63	5.5	3	506.5	506	599.8	227.8	776.5	500	0.933015	0.834464
RPNEDSDEDEEKGAVVPPVHDIYR	Q12996	Cleavage stimulation factor subunit 3	CSTF3	Q12996 1×Phospho [S691(100)]	3304.59	8.76	2	173.4	190.9	198.8	91.2	230.3	203.8	0.932872	0.785508
SSSPAPADIAQTVQEDLR	Q13283	Ras GTPase-activating protein-binding protein 1	G3BP1	Q13283 1×Phospho [S232(99.7)]	2194.06	4.56	3	252.8	209.7	232.6	143.1	272.2	233.1	0.932815	0.718292
STAPSAAASASASAAASSPAGGGAEALELLEHCGVCR	Q13263	Transcription intermediary factor 1-beta	TRIM28		3751.73	11.23	6	183.7	158.3	155	84.2	204.7	174.6	0.932596	0.779713
SPSPAHLPDDPKVAEK	Q92615	La-related protein 4B	LARP4B	Q92615 1×Phospho [S601(100)]	2455.32	4.74	2	361.1	433.6	341.3	194.9	408.9	455.6	0.93257	0.778892
IESPKLER	Q92598	Heat shock protein 105 kDa	HSPH1	Q92598 1×Phospho [S809(100)]	1509.84	2.89	2	1130.3	977.5	963.9	439.6	1288.7	1135.5	0.932318	0.807784
RLSQPESAEK	Q9UKV3	Apoptotic chromatin condensation inducer in the nucleus	ACIN1	Q9UKV3 1×Phospho [S710(100)]	1682.89	4.6	2	787.3	637.7	533.9	277.9	930.7	617.4	0.932156	0.837414
SALSPSKSPAK	P49792	E3 SUMO-protein ligase RanBP2	RANBP2	P49792 1×Phospho [S2276(100)]	1840.05	2.53	2	69.2	84.7	80.2	39.3	87.2	91.7	0.93208	0.775709
SRSPLELEPEAKK	Q92466	DNA damage-binding protein 2	DDB2	Q92466 1×Phospho [S26(100)]	2251.27	3.94	2	453.8	385	334	233.1	398.4	461.1	0.931617	0.74389
SQTPPGVATPPIPK	Q15648	Mediator of RNA polymerase II transcription subunit 1	MED1		1928.07	4.87	2	196.4	240	207.7	124.4	260.6	215	0.931532	0.744595
IKNENTEGSPQEDGVELEGLK	P11388	DNA topoisomerase 2-alpha	TOP2A	P11388 1×Phospho [S1247(100)]	3053.56	6.09	2	379.7	366.5	375.2	235	502.3	307.3	0.931514	0.764763
RPIERSQSPVHLR	Q96T58	Msx2-interacting protein	SPEN	Q96T58 2×Phospho [S725(100); S727(100)]	1963.98	3.32	2	670.4	588.8	544.3	288.5	719.5	671.9	0.931467	0.785157
ASEDTTSGSPPKK	Q9BZZ5	Apoptosis inhibitor 5	API5	Q9BZZ5 1×Phospho [S464(100)]	2072.09	4.51	2	274.7	292.1	266	175.9	308.9	290.7	0.931196	0.675242
ESRRSLTNSHLEK	Q9H2H9	Sodium-coupled neutral amino acid transporter 1	SLC38A1		2095.11	4.4	1	240.5	238.6	163.9	107.4	199.2	291.8	0.930638	0.813183
RPAPAVSPGSWKPGPPGSPRPWK	Q96JM3	Chromosome alignment-maintaining phosphoprotein 1	CHAMP1	Q96JM3 2×Phospho [S308(100); S319(100)]	3256.72	5.16	2	117.4	271.2	231.7	155.8	189.9	231.4	0.930356	0.791813
SEGRISPK	O60353	Frizzled-6	FZD6	O60353 1×Phospho [S653(100)]	1411.77	2.09	1	316.7	328.1	312.1	191	376.3	322.9	0.930296	0.708072
ANASPQKPLDLK	Q9Y618	Nuclear receptor corepressor 2	NCOR2	Q9Y618 1×Phospho [S956(100)]	2049.17	1.33	1	88.1	67.9	71.7	53.5	66.6	91.7	0.930171	0.700219
ESRSPQQSAALPR	Q6IBW4	Condensin-2 complex subunit H2	NCAPH2	Q6IBW4 1×Phospho [S284(100)]	1735.87	4.54	2	190.2	174.1	154.5	90.1	204.5	187.9	0.930031	0.760988
RLSQSDEDVIR	Q9H7D7	WD repeat-containing protein 26	WDR26	Q9H7D7 1×Phospho [S121(100)]	1626.8	4.96	2	189.4	210	221.3	140.5	245.5	190.6	0.928951	0.667216
LLLGSPSSLSPFSK	Q9H165	B-cell lymphoma/leukemia 11A	BCL11A	Q9H165 1×Phospho [S625(100)]	1971.1	2.53	1	35.4	33.2	51	38.3	38.7	34.1	0.92893	0.650365
AQTLPTSVVTITSESSPGKR	Q01082	Spectrin beta chain, non-erythrocytic 1	SPTBN1		2597.4	6.28	2	126.8	124.6	131.7	72.6	159.7	123.5	0.928739	0.737758
STPSPTPVESSDPK	Q9NW07	Zinc finger protein 358	ZNF358		1966.98	1.77	1	56	61.8	42.8	44.4	49.4	55.3	0.928394	0.583961
RISGLIYEETR	P62805	Histone H4	HIST1H4A	P62805 1×Phospho [S48(100)]	1645.85	4.24	2	163.9	185.3	151.5	136.2	160.5	168.1	0.9283	0.434295
SLGGQQGSPK	Q6DN90	IQ motif and SEC7 domain-containing protein 1	IQSEC1	Q6DN90 1×Phospho [S417(100)]	1496.79	2	1	129.3	155.7	129.1	120.4	140.8	123.1	0.928037	0.413953
GKLEAIITPPPAK	O75367	Core histone macro-H2A.1	H2AFY	O75367 1×Phospho [T129(100)]	2102.26	4.13	2	95.1	69.8	67.7	65.1	82.3	68.4	0.927773	0.614244
RHPTGTTPPVK	Q96ST3	Paired amphipathic helix protein Sin3a	SIN3A	Q96ST3 1×Phospho [T434(99.6)]	1728.96	3.31	1	152.8	148	155.2	78.3	175.4	169.3	0.927632	0.744316
EFTGSPPSSATKK	Q92609	TBC1 domain family member 5	TBC1D5	Q92609 1×Phospho [S554(100)]	2104.13	3.45	1	182	188.1	203.7	133.1	191.7	207.4	0.927501	0.58708
LGSLLPVLSPTSLPSPLPATLETPVPAFLK	P48681	Nestin	NES	P48681 1×Phospho [S352(100)]	3594.06	4.63	3	35.4	20	27.3	13.8	38.7	24.2	0.927449	0.82514
KLSNPDIFSSTGK	Q6P0Q8	Microtubule-associated serine/threonine-protein kinase 2	MAST2	Q6P0Q8 1×Phospho [S74(100)]	2161.19	4.33	1	137.9	121.9	129.6	75.5	148.3	137.2	0.927067	0.703073
TFSDESNVL	Q8NB49	Phospholipid-transporting ATPase IG	ATP11C	Q8NB49 1×Phospho [S1126(100)]	1320.59	2.53	1	48.2	38.1	35.5	25.3	47.4	40.2	0.926929	0.715225
YGSPPQRDPNWNGER	O15234	Protein CASC3	CASC3	O15234 1×Phospho [S265(100)]	2081.94	2.48	1	124.4	144.8	136.4	79.6	162.9	133.4	0.926775	0.713325
AGGLQDSDTEDECWSDTEAVPR	Q9H6H4	Receptor expression-enhancing protein 4	REEP4	Q9H6H4 1×Phospho [S194(100)]	2747.13	2.1	1	61.4	73	70.1	39.4	70.4	79.7	0.92665	0.713285
ASVSPMDEPVPDSESPIEK	P46821	Microtubule-associated protein 1B	MAP1B	P46821 1×Phospho [S1378(100)]	2568.22	4.83	2	118.2	115.9	129.1	83.3	137.9	115.3	0.926487	0.615216
VAMYKEPSLHDLTEFSR	Q92913	Fibroblast growth factor 13	FGF13	Q92913 1×Phospho [S208(100)]	2577.28	2.71	2	186.1	227.3	171.5	121.7	232.1	188.1	0.926483	0.71218
APCSPARGPER	Q969J2	Zinc finger protein with KRAB and SCAN domains 4	ZKSCAN4	Q969J2 1×Phospho [S44(100)]	1506.71	2.88	2	193.1	232.2	163.7	123.8	225.1	196.5	0.925976	0.707797
WGQPPSPTPVPRPPDADPNTPSPKPLEGRPER	Q14839	Chromodomain-helicase-DNA-binding protein 4	CHD4	Q14839 2×Phospho [S515(97.9); S531(100)]	4088.02	3.95	1	76.2	80.5	80.2	50.6	87.5	81.2	0.925707	0.636243
SRTPPAIR	Q9UQ35	Serine/arginine repetitive matrix protein 2	SRRM2	Q9UQ35 2×Phospho [S2020(100); T2022(100)]	1286.62	2.56	2	200.1	245.3	225.1	141.5	284.4	194.6	0.925429	0.72233
TLNMTTSPEEK	P49915	GMP synthase [glutamine-hydrolyzing]	GMPS	P49915 1×Phospho [S332(100)]	1804.88	2.74	2	212.5	228.7	219	193.7	201.5	215.6	0.925174	0.107119
RKASPEPEGEAAGK	Q8IU81	Interferon regulatory factor 2-binding protein 1	IRF2BP1	Q8IU81 1×Phospho [S384(100)]	2194.18	2.42	1	70.4	80.9	93.1	43.5	99.8	82.7	0.924714	0.749233
SRSPLLNDRR	Q13523	Serine/threonine-protein kinase PRP4 homolog	PRPF4B	Q13523 1×Phospho [S368(100)]	1522.81	2.65	1	117.4	145.1	105.1	101.5	119.8	118.6	0.924646	0.523472
LMLPDSPLVEEGR	Q9P2F8	Signal-induced proliferation-associated 1-like protein 2	SIPA1L2	Q9P2F8 1×Phospho [S1461(100)]	1780.88	1.97	2	112.4	116.7	106.1	73	127.1	109.8	0.924523	0.631091
TEAQDLCRASPEPPGPESSSR	Q9C0C2	182 kDa tankyrase-1-binding protein	TNKS1BP1	Q9C0C2 1×Phospho [S672(100)]	2580.16	6.5	2	151.5	192.8	184.2	84	214.6	190	0.924503	0.767315
MDRTPPPPTLSPAAITVGR	Q8NDX5	Polyhomeotic-like protein 3	PHC3	Q8NDX5 1×Phospho [T609(100)]	2302.18	5.6	1	127.7	116.7	117.1	68.5	142.8	122.9	0.924481	0.706532
TLSDESIYNSQR	O43166	Signal-induced proliferation-associated 1-like protein 1	SIPA1L1	O43166 1×Phospho [S1585(100)]	1721.79	3.21	1	144.9	129.4	126.5	62.6	163.2	144.7	0.924401	0.764094
RLSVELTSSLFR	P35222	Catenin beta-1	CTNNB1	P35222 1×Phospho [S675(100)]	1716.92	3.74	7	182.8	142.8	148.7	99.4	183.5	155.5	0.92431	0.687903
AASLTEDRDR	Q04637	Eukaryotic translation initiation factor 4 gamma 1	EIF4G1		1442.68	3.16	2	149.9	113.1	112	41.2	153.3	152.1	0.924267	0.821042
SKSPVGNPQLIQFSR	Q9Y4F3	Meiosis regulator and mRNA stability factor 1	MARF1	Q9Y4F3 1×Phospho [S1093(100)]	2196.19	4.06	1	143.7	140.3	148.9	104.3	149.2	146.4	0.92377	0.496873
TPAAPASPAAVPSEGSGGSTTGWR	P07199	Major centromere autoantigen B	CENPB	P07199 1×Phospho [S156(100)]	2521.19	3.66	1	69.2	90.3	80	46.4	84.3	90.5	0.923591	0.706343
HASPILPITEFSDIPR	P42167	Lamina-associated polypeptide 2, isoforms beta/gamma	TMPO	P42167 1×Phospho [S306(100)]	2102.09	4.41	1	58.9	55.8	50.1	49	50	53.2	0.923544	0.217388
DHSPTPSVFNSDEERYR	Q6UN15	Pre-mRNA 3'-end-processing factor FIP1	FIP1L1	Q6UN15 1×Phospho [S492(100)]	2345.04	4.94	2	74.1	94.3	80.4	42	87.8	99.9	0.923232	0.749553
KPSGSPDLWK	Q96JM3	Chromosome alignment-maintaining phosphoprotein 1	CHAMP1	Q96JM3 1×Phospho [S445(100)]	1882.04	4.04	2	262.3	441.5	444.3	281.2	392.9	385.8	0.923177	0.696883
GDSETDLEALFNAVMNPK	P46937	Transcriptional coactivator YAP1	YAP1	P46937 1×Phospho [S61(100)]	2505.2	5.07	4	203	156.9	199.7	91.2	257.1	168.3	0.923159	0.789327
RSPERPTGDLR	Q5T200	Zinc finger CCCH domain-containing protein 13	ZC3H13	Q5T200 1×Phospho [S77(100)]	1592.81	2.93	2	231.8	286.8	281.6	166.9	329.2	242.5	0.923019	0.702689
AQQELVPPQQQASPPQLPK	O15027	Protein transport protein Sec16A	SEC16A	O15027 1×Phospho [S1069(100)]	2622.41	2.99	2	83.6	123.2	113.4	76.1	118.7	100.6	0.922548	0.654998
RPQSPGASPSQAER	Q96T58	Msx2-interacting protein	SPEN	Q96T58 1×Phospho [S736(100)]	1776.86	3.85	1	81.9	117.1	86.1	36.6	133.2	93.2	0.922483	0.818942
LRSPSNDSAHR	Q5T200	Zinc finger CCCH domain-containing protein 13	ZC3H13	Q5T200 1×Phospho [S1208(100)]	1548.75	4.67	3	219.1	187	146.5	116.8	211.4	181.5	0.922367	0.703282
GPQPPTVSPIR	P46087	Probable 28S rRNA (cytosine(4447)-C(5))-methyltransferase	NOP2	P46087 1×Phospho [S786(100)]	1457.77	2.47	1	127.2	125.1	107.7	61.7	164.9	105.4	0.922222	0.77514
KASPEPPDSAEGALKLGEEQQR	Q9H1B7	Probable E3 ubiquitin-protein ligase IRF2BPL	IRF2BPL	Q9H1B7 1×Phospho [S547(100)]	3104.62	7.41	1	232.2	232.2	218	88.4	203.9	337	0.922186	0.817862
SISASKASPPGDLQNPK	O00273	DNA fragmentation factor subunit alpha	DFFA	O00273 1×Phospho [S315(100)]	2464.34	4.52	2	207.1	191.4	216.9	113.8	250.7	203	0.922164	0.71551
VSPKSPPTDQK	Q9BY89	Uncharacterized protein KIAA1671	KIAA1671	Q9BY89 1×Phospho [S1366(100)]	1951.09	2.83	1	84	67.4	83.7	62.5	84.6	69.6	0.921735	0.511197
YQKSTELLIR	P84243; P68431; Q71DI3	Histone H3.3	H3F3A	P84243 1×Phospho [S58(99.6)]; P68431 1×Phospho [S58(99.6)]; Q71DI3 1×Phospho [S58(99.6)]	1789	1.85	1	65.9	60.9	38.6	64.5	39.3	48.6	0.921403	0.717587
GAASTLVPGVSETSASPGSPSVR	Q6ZRS2	Helicase SRCAP	SRCAP	Q6ZRS2 1×Phospho [S2790(99.1)]	2423.2	3.5	1	88.5	77.7	70.3	66.3	73.6	77.8	0.920507	0.373579
KDSIPQVLLPEEEKLIIEETR	Q15052	Rho guanine nucleotide exchange factor 6	ARHGEF6	Q15052 1×Phospho [S684(100)]	3246.82	7.73	2	375.5	239.1	293.1	159.5	367.6	308.4	0.920458	0.759818
MAPPVDDLSPK	Q92576	PHD finger protein 3	PHF3	Q92576 1×Phospho [S1133(100)]	1723.87	4.27	2	324.9	298.4	348.4	219.7	371.1	303.6	0.920449	0.606103
WLDESDAEMELR	Q9P035	Very-long-chain (3R)-3-hydroxyacyl-CoA dehydratase 3	HACD3	Q9P035 1×Phospho [S114(100)]	1818.78	1.93	3	317.1	301.7	287	160.6	368.2	304.8	0.920291	0.717812
GPVSPSVSFQPLAR	Q7Z434	Mitochondrial antiviral-signaling protein	MAVS	Q7Z434 1×Phospho [S222(99.6)]	1750.91	2.94	1	185.3	150.5	126.5	96.3	168.7	160.3	0.919965	0.687828
KRLSQSDEDVIR	Q9H7D7	WD repeat-containing protein 26	WDR26	Q9H7D7 1×Phospho [S121(100)]	1984.06	2.29	1	52.7	59.2	69.2	47.6	58.2	60.8	0.919934	0.483859
ELLSAEENKR	Q9NWH9	SAFB-like transcription modulator	SLTM	Q9NWH9 1×Phospho [S144(100)]	1726.91	2.76	1	119	104.4	115.7	102.9	100.9	108.1	0.919788	0.138769
IHLGSSPK	Q9H410	Kinetochore-associated protein DSN1 homolog	DSN1	Q9H410 1×Phospho [S58(100)]	1376.77	3.03	2	77.8	122.4	96.4	54	105	113.8	0.919757	0.744222
LLESSLSSSEGEEPVEYK	P08648	Integrin alpha-5	ITGA5	P08648 1×Phospho [S127(98.9)]	2521.24	3.46	1	124.8	101.3	130.3	68.4	138.7	120.7	0.919753	0.69834
TLSPTPSAEGYQDVRDR	O14639	Actin-binding LIM protein 1	ABLIM1	O14639 1×Phospho [S431(98.6)]	2201.04	3.82	1	144.1	174.1	140	76.1	183.5	161.8	0.919686	0.740161
QGSPGSVSK	O00425	Insulin-like growth factor 2 mRNA-binding protein 3	IGF2BP3	O00425 1×Phospho [S184(100)]	1384.72	2.75	2	693	695.8	708.9	392.6	791.9	744.1	0.919388	0.677745
AAGGAPSPPPPVRR	Q4KMP7	TBC1 domain family member 10B	TBC1D10B	Q4KMP7 1×Phospho [S678(100)]	1638.87	3.17	2	148.2	170.7	123	151	121.9	133.2	0.918986	0.501536
SAIRHSPSK	O94964	Protein SOGA1	SOGA1	O94964 1×Phospho [S1399(100)]	1520.84	2.31	2	324.1	327.5	293.1	172.3	374.3	321.4	0.91881	0.698762
GRSPQPPAEEDEDDFDDTLVAIDTYNCDLHFK	Q9BUJ2	Heterogeneous nuclear ribonucleoprotein U-like protein 1	HNRNPUL1	Q9BUJ2 1×Phospho [S194(100)]	4247.92	9.55	4	505.7	490.1	510.2	190.4	702.9	489.7	0.918327	0.796505
MSCFSRPSMSPTPLDR	Q9UQ35	Serine/arginine repetitive matrix protein 2	SRRM2	Q9UQ35 1×Phospho [S2123(100)]	2177.97	3.24	1	99.2	128.6	111	71.7	119.5	119.9	0.918241	0.637501
RQSIPEEFKGSTVVELMK	Q9Y3R0	Glutamate receptor-interacting protein 1	GRIP1	Q9Y3R0 1×Phospho [S43(100)]	2861.55	3.32	1	86.5	68.2	81.1	54.6	85.5	76.4	0.918151	0.578537
FAELPEFRPEEVLPSPTLQSLATSPR	Q96RK0	Protein capicua homolog	CIC	Q96RK0 2×Phospho [S1373(100); T/S]	3300.62	3.99	1	46.5	48.8	53.4	29.3	47.7	59.5	0.917956	0.675397
RTSPQVLGSILK	Q7Z417	Nuclear fragile X mental retardation-interacting protein 2	NUFIP2	Q7Z417 1×Phospho [S572(99.7)]	1837.07	4.13	1	66.3	83.4	86.1	55.8	87	73.6	0.917727	0.586843
RPDPDSDEDEDYERER	Q96I25	Splicing factor 45	RBM17	Q96I25 1×Phospho [S155(100)]	2331.96	6.63	3	213.3	260.1	234.5	111.8	278.3	258.5	0.916231	0.733925
NLALDEAGQRSTM	Q53TN4	Cytochrome b reductase 1	CYBRD1		1730.8	2.13	2	153.6	158.6	140	76.9	168.1	169.3	0.916188	0.705399
LGADESEEEGRRGSLSNAGDPEIVK	O43847	Nardilysin	NRDC		3153.55	4.53	1	107.5	86.5	97.9	50.2	121.3	95.9	0.916067	0.725405
ASDPQSPPQVSR	Q7L7X3	Serine/threonine-protein kinase TAO1	TAOK1	Q7L7X3 1×Phospho [S421(100)]	1577.75	2.55	2	85.2	83.6	77.6	37.5	92.8	95.3	0.915584	0.73372
ELSGTIKEILGTAQSVGCNVDGR	P30050	60S ribosomal protein L12	RPL12	P30050 1×Phospho [S126(99.4)]	2942.51	4.55	1	143.7	92.6	113.8	51.1	147.2	122.2	0.915453	0.775766
GPRTPSPPPPIPEDIALGKK	Q5T200	Zinc finger CCCH domain-containing protein 13	ZC3H13	Q5T200 2×Phospho [T263(100); S265(100)]	2914.58	6.69	1	75.4	97.1	86.3	76.4	84.3	76.2	0.915379	0.344015
RPQSPGASPSQAER	Q96T58	Msx2-interacting protein	SPEN	Q96T58 2×Phospho [S736(100); S740(100)]	1856.83	3.75	1	62.6	57.8	64.9	64.6	64.9	40	0.914733	0.569562
SKSQDADSPGSSGAPENLTFK	P55196	Afadin	AFDN	P55196 1×Phospho [S1779(100)]	2890.44	4.11	1	75.4	82	87.5	40.7	111.4	71.9	0.914659	0.753971
YTPTSPSYSPSSPEYTPTSPK	P24928	DNA-directed RNA polymerase II subunit RPB1	POLR2A		2812.34	4.29	2	184.1	174.8	167.2	90.2	208.5	182.4	0.914465	0.699976
GELQCRSPPR	Q9BXI6	TBC1 domain family member 10A	TBC1D10A	Q9BXI6 1×Phospho [S383(100)]	1508.72	2.6	1	144.1	120.1	100.9	97	120.7	116.1	0.91427	0.510235
KESESEDSSDDEPLIK	P35659	Protein DEK	DEK		2575.26	1.54	1	77.8	96.3	121.8	69.9	99.2	101.4	0.91416	0.630938
AVGMPSPVSPK	Q9UHB7	AF4/FMR2 family member 4	AFF4	Q9UHB7 1×Phospho [S1058(100)]	1623.86	4.03	2	168	160.8	149.4	130.4	146	160.7	0.914053	0.253806
TVDGSPMMK	O75781	Paralemmin-1	PALM	O75781 1×Phospho [S162(100)]	1519.73	1.57	1	117.4	130	106.6	52.6	136.1	134.8	0.913842	0.738753
SMSPFRGPK	Q99640	Membrane-associated tyrosine- and threonine-specific cdc2-inhibitory kinase	PKMYT1	Q99640 1×Phospho [S143(100)]	1560.8	1.89	2	366.1	426.7	367.9	357.9	359.8	342.5	0.913414	0.180008
KSSEASPTAQR	Q7Z569	BRCA1-associated protein	BRAP	Q7Z569 1×Phospho [S97(100)]	1699.88	1.68	1	62.6	61.8	52.9	43.9	63.1	54.9	0.913142	0.465626
ESSTSEGADQKMSSPEDDSDTKR	Q15424	Scaffold attachment factor B1	SAFB	Q15424 2×Phospho [S383(100); S384(100)]	3350.46	5.75	3	334	498.8	466.2	213.8	529.9	442.4	0.913087	0.742473
ESSPIPSPTSDRK	Q01082	Spectrin beta chain, non-erythrocytic 1	SPTBN1	Q01082 2×Phospho [S2169(100); S/T]	2018.96	2.09	1	98	111.4	110.3	71.9	111.7	108.1	0.912418	0.524909
SDGSLEDGDDVHR	Q9NRX5	Serine incorporator 1	SERINC1	Q9NRX5 1×Phospho [S364(100)]	1710.72	3.06	1	95.5	101.9	102.6	85.6	96.8	91.3	0.912333	0.090351
TVSPPIRK	Q9UHB6	LIM domain and actin-binding protein 1	LIMA1	Q9UHB6 1×Phospho [S609(100)]	1435.84	1.9	3	497	509.7	450.4	330.2	533.1	466	0.912292	0.53194
AAVGQESPGGLEAGNAK	Q29RF7	Sister chromatid cohesion protein PDS5 homolog A	PDS5A	Q29RF7 1×Phospho [S1305(100)]	2094.06	4.62	2	30.1	44.4	46.3	16.9	54.4	38.9	0.912252	0.783431
ARGEIGGLSLSPSPER	Q96GP6	Scavenger receptor class F member 2	SCARF2	Q96GP6 1×Phospho [S653(100)]	1934.99	5.72	1	62.6	51.7	45.2	41.6	50	53.9	0.912226	0.496115
AVPPVSPELR	Q96JM3	Chromosome alignment-maintaining phosphoprotein 1	CHAMP1	Q96JM3 1×Phospho [S416(100)]	1373.74	2.39	1	78.6	73.8	67.7	61.7	72.7	66.3	0.911858	0.222857
MPCESSPPESADTPTSTR	P46013	Proliferation marker protein Ki-67	MKI67		2258.95	2.79	2	112.8	134.4	98.1	100.9	104.1	109.8	0.911671	0.402128
RSSPAAFINPPIGTVTPALK	Q9BY77	Polymerase delta-interacting protein 3	POLDIP3		2575.44	6.29	1	116.5	124.1	140.7	66.7	157	123.9	0.911618	0.702077
STTTPPRCSPAR	Q6ZRS2	Helicase SRCAP	SRCAP	Q6ZRS2 2×Phospho [S2430(99.3); T/S]	1719.75	1.89	1	64.2	72.2	57.6	41.2	74.2	61.4	0.91134	0.61382
ALVEFESNPEETREPGSPPSVQR	Q9H6F5	Coiled-coil domain-containing protein 86	CCDC86	Q9H6F5 1×Phospho [S47(100)]	2864.37	5	2	214.1	215	177.8	100.7	242.3	209.5	0.910364	0.704597
SATSTSASPTLR	O75061	Putative tyrosine-protein phosphatase auxilin	DNAJC6	O75061 1×Phospho [S570(99.6)]	1487.73	2.4	1	71.6	99.7	68.9	40.9	105.3	72.4	0.910075	0.74941
SSGSPYGGGYGSGGGSGGYGSR	P51991	Heterogeneous nuclear ribonucleoprotein A3	HNRNPA3	P51991 1×Phospho [S358(100)]	2219.92	6.6	4	477.7	578.7	531.8	282.8	622.1	540	0.909772	0.67641
SSSEDKITVHFINR	P10109	Adrenodoxin, mitochondrial	FDX1	P10109 1×Phospho [S63(99.4)]	2171.13	3.29	1	226.5	176.2	175.7	100.7	218.4	206.8	0.909232	0.691937
LGPGSSGGSAR	P17152	Transmembrane protein 11, mitochondrial	TMEM11	P17152 1×Phospho [S17(100)]	1254.6	2.38	1	84.4	99.1	94.1	40.6	118.4	93.4	0.909222	0.737061
EKQLSPEAQAR	O94880	PHD finger protein 14	PHF14	O94880 1×Phospho [S530(100)]	1794.95	1.77	1	95.9	101.4	79.7	62.6	103	86.2	0.909025	0.564913
FKGPGDTSNFDDYEEEEIRVSINEK	P17612	cAMP-dependent protein kinase catalytic subunit alpha	PRKACA	P17612 1×Phospho [S339(100)]	3685.79	2.35	1	44.1	40.4	51.7	19.6	50.3	53.9	0.908957	0.734829
VNLEESSGVENSPAGARPK	Q8WVM8	Sec1 family domain-containing protein 1	SCFD1	Q8WVM8 1×Phospho [S303(100)]	2479.26	6.66	2	309.2	366	338.5	148.1	438.9	334.3	0.908849	0.740083
KLSASSPR	Q15326	Zinc finger MYND domain-containing protein 11	ZMYND11	Q15326 1×Phospho [S446(99.6)]	1383.78	2.3	2	71.6	101	83.5	44.8	105.6	82.3	0.908629	0.711826
ASAGRLTPESQSK	O43426	Synaptojanin-1	SYNJ1	O43426 1×Phospho [T1220(100)]	1869.98	1.9	1	81.1	105.8	81.6	51.1	97.1	95.7	0.90838	0.657775
SRDRHDDYYR	Q16630	Cleavage and polyadenylation specificity factor subunit 6	CPSF6	Q16630 1×Phospho [S513(100)]	1691.75	3.9	1	58.1	91.8	65.6	32.9	89	73.8	0.908121	0.75349
KLSGDQITLPTTVDYSSVPK	O00559	Receptor-binding cancer antigen expressed on SiSo cells	EBAG9	O00559 1×Phospho [S36(100)]	2916.59	6.44	2	330.2	296.9	366.7	165.8	415.3	321.2	0.907929	0.706848
KVATPPNQNQK	Q6NUQ4	Transmembrane protein 214	TMEM214	Q6NUQ4 1×Phospho [T97(100)]	1992.12	2.51	1	140	128.3	103.7	104.6	122.4	110.7	0.907796	0.391212
ELVEPLTPSGEAPNQALLR	P00533	Epidermal growth factor receptor	EGFR	P00533 1×Phospho [T693(100)]	2343.22	3.88	1	136.3	129.4	136.4	101.7	133.2	130	0.907486	0.293952
TVSEPNLK	Q8WUI4	Histone deacetylase 7	HDAC7	Q8WUI4 1×Phospho [S155(100)]	1425.78	2.73	1	174.6	176.9	170.8	104.1	181.2	188.5	0.907141	0.582359
IKEEVLSESEAENQQAGAAALAPEIVIK	Q9UJX5	Anaphase-promoting complex subunit 4	ANAPC4	Q9UJX5 1×Phospho [S777(100)]	3705	7.07	1	84	74.9	92.4	37	104.7	86.2	0.906884	0.726999
VLDTSSLTQSAPASPTNK	Q8N122	Regulatory-associated protein of mTOR	RPTOR	Q8N122 1×Phospho [S863(100)]	2355.22	5.39	1	113.7	109.2	131.3	89.9	112	119.3	0.906832	0.378434
RPESPSEISPIKGSVR	Q7Z5K2	Wings apart-like protein homolog	WAPL	Q7Z5K2 1×Phospho [S221(100)]	2277.24	4.92	3	303.1	334.2	301.1	171.7	333.6	345.6	0.906756	0.636325
RASISEPSDTDPEPR	Q8N1F8	Serine/threonine-protein kinase 11-interacting protein	STK11IP	Q8N1F8 1×Phospho [S387(100)]	1965.91	5.11	1	59.7	62.3	64.2	28.2	76.2	64.4	0.906552	0.70959
TPESQPDTPPGTPLVSQDEKR	Q96T60	Bifunctional polynucleotide phosphatase/kinase	PNKP	Q96T60 1×Phospho [T118(100)]	2817.41	5.02	1	120.7	153.2	142.1	72.8	151.8	152.5	0.90649	0.668648
SRSPSPAPEKK	Q8IYB3	Serine/arginine repetitive matrix protein 1	SRRM1		1951.1	1.9	1	81.9	80.8	99.5	71.2	82.9	83.5	0.906178	0.321946
ALENGDADEPSFSDPEDFVDDVSEEELLGDVLK	P55884	Eukaryotic translation initiation factor 3 subunit B	EIF3B	P55884 2×Phospho [S164(100); S]	4213.86	4.12	5	140.8	85.6	135.2	46.9	174.2	106.4	0.905697	0.79409
EVAATEEDVTRLPSPTSPFSSLSQDQAATSK	Q8WWI1	LIM domain only protein 7	LMO7	Q8WWI1 1×Phospho [S988(98.1)]	3787.87	3.32	1	63	77.7	70.3	39.4	82.3	69.4	0.905687	0.646486
RPPSPDVIVLSDNEQPSSPR	Q86YP4	Transcriptional repressor p66-alpha	GATAD2A	Q86YP4 1×Phospho [S100(100)]	2499.24	3.53	1	87.7	112.5	82.8	60	96.8	99.5	0.905654	0.601334
KSSSLESLQTAVAEVR	Q8TEW8	Partitioning defective 3 homolog B	PARD3B		2243.2	4.57	1	91	85.8	115.7	91.3	80.6	93	0.905641	0.409904
THELRQGDDSSDEEDKER	Q12846	Syntaxin-4	STX4	Q12846 2×Phospho [S14(100); S15(100)]	2764.19	3.23	1	39.1	54.1	36.7	20	49.2	48.4	0.905312	0.729161
HSRSPFEDSR	O14654	Insulin receptor substrate 4	IRS4	O14654 1×Phospho [S735(100)]	1526.7	2.89	1	170.9	182.7	147.2	67.6	198.1	187.6	0.905152	0.732205
HLDGEEDGSSDQSQASGTTGGR	Q9UNF1	Melanoma-associated antigen D2	MAGED2		2500.04	3.94	1	23.5	29.4	26.8	9.9	34.6	27.6	0.904642	0.75394
VGSLTPPSSPK	Q2M2I8	AP2-associated protein kinase 1	AAK1	Q2M2I8 2×Phospho [S623(99.5); S624(100)]	1687.85	1.96	2	242.1	226.7	258	150.6	275.4	231.4	0.904513	0.572115
KPSPSESPEPWKPFPAVSPEPR	Q96JM3	Chromosome alignment-maintaining phosphoprotein 1	CHAMP1	Q96JM3 1×Phospho [S282(100)]	3213.7	6.49	3	285.8	454.6	443.4	254.7	429.8	386	0.904291	0.644236
KDISENKR	P11142	Heat shock cognate 71 kDa protein	HSPA8	P11142 1×Phospho [S254(100)]	1756.99	1.64	1	219.5	225.3	221.3	106.4	280.9	215	0.904219	0.697554
LDRASPDLWPEQLPGVAEFAASFK	Q52LA3	Protein lin-52 homolog	LIN52	Q52LA3 1×Phospho [S28(100)]	3182.63	7.24	3	205.1	179	254.7	124.1	258.3	195.2	0.904195	0.671603
SSPEQPRPSTSK	P29590	Protein PML	PML	P29590 1×Phospho [S505(100)]	1838.94	2.5	2	524.2	569.5	581	249.1	759.6	505.5	0.904162	0.736671
RERPSGPESPVQGPR	Q9UMN6	Histone-lysine N-methyltransferase 2B	KMT2B	Q9UMN6 1×Phospho [S861(100)]	1957.98	2.79	1	21	27.7	24.2	14.2	30	21.7	0.903978	0.662319
SPRTPPQR	Q14CS0	UBX domain-containing protein 2B	UBXN2B	Q14CS0 1×Phospho [T59(100)]	1247.65	2.14	1	51.1	47.4	30.8	20.8	43	53	0.903326	0.732801
TVIDKCSPPLEFLDDSDSHLEIQK	Q93075	Putative deoxyribonuclease TATDN2	TATDN2	Q93075 1×Phospho [S299(98.2)]	3553.81	3.12	1	78.2	62.1	90.3	37.5	96.3	74.5	0.903296	0.715668
RSASASHQADIK	Q14739	Delta(14)-sterol reductase LBR	LBR		1808.94	4.49	2	303.9	408.1	400.6	155.6	447	402.4	0.90329	0.729334
MIQTPDADLDVTNIIQADEPTTLTTNALDLNSVLGK	Q13155	Aminoacyl tRNA synthase complex-interacting multifunctional protein 2	AIMP2	Q13155 1×Phospho [T82(100)]	4395.23	5.38	1	43.2	29.7	37.6	19.3	47.1	33.4	0.903167	0.709999
EKDLLPSPAGPVPSKDPK	Q9UHB7	AF4/FMR2 family member 4	AFF4	Q9UHB7 1×Phospho [S814(100)]	2871.64	4.11	1	94.7	64	55.7	49.4	84.9	59.3	0.902985	0.68515
VPSTPPPK	Q9H7N4	Splicing factor, arginine/serine-rich 19	SCAF1	Q9H7N4 1×Phospho [T976(100)]	1360.76	2.09	2	189.4	198.8	160.9	163.3	186.7	145.8	0.902932	0.340581
HVSPVTPPREVPIYANR	Q13443	Disintegrin and metalloproteinase domain-containing protein 9	ADAM9	Q13443 1×Phospho [T761(100)]	2241.17	2.8	1	93.1	92.4	82.6	57	96	89	0.902648	0.523932
SSETGAFRVPSPGMEEAGCSR	Q96RL1	BRCA1-A complex subunit RAP80	UIMC1	Q96RL1 1×Phospho [S653(100)]	2521.11	2.32	1	91	107.5	113.4	59.7	116	105.8	0.902533	0.614304
LYSGSPTR	Q6PJI9	GATOR complex protein WDR59	WDR59		1189.58	1.86	1	142.9	157.8	163.7	111.5	170.4	137.2	0.902455	0.451928
ARTESRDVDSRPEIQR	Q8IZR5	CKLF-like MARVEL transmembrane domain-containing protein 4	CMTM4	Q8IZR5 1×Phospho [S194(99.4)]	2224.1	3.64	1	37.1	48.6	39	20.1	49.7	42.7	0.902165	0.694069
SQSESSDEVTELDLSHGKK	Q86YS7	C2 domain-containing protein 5	C2CD5		2843.43	5.55	1	109.5	109.8	82.8	66.4	104.1	102	0.902019	0.550564
KIVEPEVVGESDSEVEGDAWR	P55081	Microfibrillar-associated protein 1	MFAP1	P55081 1×Phospho [S116(100)]	2868.41	5.65	2	154	194	185.1	136.8	165.8	178.2	0.901895	0.369323
GSPDGSLQTGKPSAPKK	Q8IZL8	Proline-, glutamic acid- and leucine-rich protein 1	PELP1	Q8IZL8 1×Phospho [S481(100)]	2651.49	3.06	1	71.2	72.7	80.9	40.6	99.8	62.3	0.90169	0.696264
GFTECEMTKSSPLK	Q9NQW6	Anillin	ANLN		2398.2	2.04	1	145.4	169.8	171	95.4	184.7	158.2	0.901481	0.596004
TAFDEAIAELDTLSEESYKDSTLIMQLLR	P63104	14-3-3 protein zeta/delta	YWHAZ		3856.92	5.29	3	306.8	128.3	227	103.5	262.3	231	0.901374	0.77409
EKPELSEPSHLNGPSSDPEAAFLSR	Q9H4A3	Serine/threonine-protein kinase WNK1	WNK1	Q9H4A3 1×Phospho [S2012(99.1)]	3232.59	4.7	1	96.4	72.5	79	50.3	96.3	76.8	0.90117	0.617765
QGSPVAAGAPAK	Q9NZI8	Insulin-like growth factor 2 mRNA-binding protein 1	IGF2BP1	Q9NZI8 1×Phospho [S181(100)]	1591.86	4.11	2	121.1	108.7	101.1	55.3	143.7	99.1	0.900876	0.697628
VSSPTVNTTLR	Q9NSK0	Kinesin light chain 4	KLC4	Q9NSK0 1×Phospho [S460(99.6)]	1483.77	2.48	1	147.4	160	129.8	78.6	167.2	147.7	0.900046	0.633534
AGKLSPLK	Q03164	Histone-lysine N-methyltransferase 2A	KMT2A	Q03164 1×Phospho [S279(100)]	1580.97	1.77	1	262.3	204.4	139.7	128.2	220.7	196.7	0.899736	0.675544
SFSLASSSNSPISQR	Q9BXB4	Oxysterol-binding protein-related protein 11	OSBPL11	Q9BXB4 1×Phospho [S181(100)]	1876.9	4.68	2	188.2	198.2	161.8	116.2	183.5	193.5	0.899672	0.528433
KPSGSPDLWKLSPDQR	Q96JM3	Chromosome alignment-maintaining phosphoprotein 1	CHAMP1	Q96JM3 2×Phospho [S445(100); S452(100)]	2658.37	4.42	2	214.9	321.3	374	178	374.6	266.1	0.899473	0.699969
AYGVPVKPMTPK	Q15131	Cyclin-dependent kinase 10	CDK10	Q15131 1×Phospho [T196(100)]	2071.16	3.03	1	141.7	155	186.8	93.1	188.5	153.1	0.899069	0.626331
YEPSDKDRQSPPPAK	Q86VM9	Zinc finger CCCH domain-containing protein 18	ZC3H18	Q86VM9 1×Phospho [S842(100)]	2482.29	3.32	1	114.5	145.7	167.2	73.1	205.9	105.2	0.898924	0.753609
LTTTGQVTSPVKGASFVTSTNPR	P49916	DNA ligase 3	LIG3	P49916 1×Phospho [S210(100)]	2887.53	6.34	2	428.7	461.4	444.1	181.8	577.9	439.4	0.898741	0.71863
VVTNARSPGAR	Q15424; Q14151	Scaffold attachment factor B1	SAFB	Q15424 1×Phospho [S443(100)]; Q14151 1×Phospho [S444(100)]	1436.76	4.11	2	576.9	594.8	329.5	223.9	394.7	730.2	0.898481	0.781924
TQFEDLVPSPTSEK	Q9Y4J8	Dystrobrevin alpha	DTNA	Q9Y4J8 1×Phospho [S662(100)]	2116.06	3.04	3	188.6	150.2	170.8	87.5	198.9	171.4	0.898352	0.650292
GVSEAAVLKPSEELPAEATSSVEPEKDSGSAAEAPR	O95104	SR-related and CTD-associated factor 4	SCAF4		4363.22	3.77	1	29.6	26.9	26.1	12.3	32	29.9	0.898305	0.681354
LIRPEYAWIVQPVSGAVYDRPGASPKR	Q12769	Nuclear pore complex protein Nup160	NUP160	Q12769 1×Phospho [S1157(100)]	3563.93	8.47	3	312.5	346.3	426.2	225.1	390	359.5	0.898249	0.577939
IPCDSPQSDPVDTPTSTK	P46013	Proliferation marker protein Ki-67	MKI67	P46013 1×Phospho [S1253(100)]	2483.18	3.67	1	97.6	101.4	93.9	57.1	119.2	86.5	0.897235	0.608223
KAQTNDSDSDTESKR	O14647	Chromodomain-helicase-DNA-binding protein 2	CHD2		2529.18	1.88	1	63.4	69.3	59.7	33.2	84.3	55.1	0.897089	0.683895
EMDESLANLSEDEYYSEEERNAK	O60341	Lysine-specific histone demethylase 1A	KDM1A		3289.45	1.88	1	33.8	40.4	32.5	18.7	42.5	34.5	0.896907	0.646571
YPSSISSSPQKDLTQAK	Q14157	Ubiquitin-associated protein 2-like	UBAP2L		2604.39	2.11	1	295.7	326.4	309.1	125.5	379.5	330.1	0.8968	0.703269
SKSDSYTLDPDTLR	O75592	E3 ubiquitin-protein ligase MYCBP2	MYCBP2	O75592 1×Phospho [S2871(100)]	2136.06	2.68	1	112	129.9	116.7	88.8	113.4	119.3	0.896542	0.314772
LDSQPQETSPELPR	O14545	TRAF-type zinc finger domain-containing protein 1	TRAFD1	O14545 1×Phospho [S415(99.7)]	1905.92	3.83	2	194.8	179.3	198.1	102.6	211.4	199	0.89654	0.60171
DTLRTPPRER	Q9UQ35	Serine/arginine repetitive matrix protein 2	SRRM2	Q9UQ35 1×Phospho [T1208(100)]	1549.8	3.65	5	575.3	610.7	644	501.8	661.3	477.5	0.896503	0.358881
EDDDVIVNKPHVSDEEEEEPPFYHHPFK	P18583	Protein SON	SON	P18583 1×Phospho [S2129(98.6)]	4144.98	3.15	1	123.9	125.1	140.2	63.8	160	125	0.896197	0.662235
QKEDVEVVGGSDGEGAIGLSSDPK	Q8NHZ8	Anaphase-promoting complex subunit CDC26	CDC26	Q8NHZ8 1×Phospho [S42(100)]	3140.6	3.82	1	116.9	86.1	88.4	46.1	113.4	101.6	0.896019	0.683138
GKSPVSKSPVEEK	P07197	Neurofilament medium polypeptide	NEFM	P07197 2×Phospho [S667(100); S672(99)]	2448.33	2.26	2	300.6	352.3	422.5	156.5	431.9	374.9	0.89576	0.702575
GISQTNLITTVTPEKK	Q9Y2J2	Band 4.1-like protein 3	EPB41L3	Q9Y2J2 1×Phospho [S460(100)]	2497.42	6.43	4	477.3	465.4	472.3	242.7	549.1	475.6	0.895689	0.622672
TLSPTPSAEGYQDVR	O14639	Actin-binding LIM protein 1	ABLIM1	O14639 1×Phospho [S431(100)]	1929.92	3.79	1	120.7	123.8	151	61.2	156.5	136.3	0.89507	0.674144
ALSSLHGDDQDSEDEVLTIPEVK	P11717	Cation-independent mannose-6-phosphate receptor	IGF2R	P11717 1×Phospho [S2409(100)]	3035.49	5.32	2	248.3	223.7	237.6	128.1	243.4	263.6	0.895011	0.592894
LMFKTEGPDSD	P04637	Cellular tumor antigen p53	TP53	P04637 1×Phospho [S392(100)]	1777.85	2.1	2	317.5	424.7	279.9	103.7	335.6	475.4	0.894922	0.77442
DLQSPDFTTGFHSDKIEAK	Q9P2D0	Inhibitor of Bruton tyrosine kinase	IBTK	Q9P2D0 1×Phospho [S1045(100)]	2903.48	5.85	1	82.4	86.2	100.7	52.7	93.4	94.9	0.894913	0.561191
TDSEKPFRGSQSPK	Q9Y2W1	Thyroid hormone receptor-associated protein 3	THRAP3	Q9Y2W1 2×Phospho [S406(100); S408(100)]	2411.2	1.95	2	126.4	152.2	127.5	64.8	182.1	116.5	0.894853	0.704837
AVCSTYLQSR	Q9H2X6	Homeodomain-interacting protein kinase 2	HIPK2	Q9H2X6 1×Phospho [T360(99.3)]	1493.7	2.05	1	82.8	83.6	73.9	42.7	84.6	87.5	0.893883	0.596604
AKSPTPESSTIASYVTLR	Q9HAU0	Pleckstrin homology domain-containing family A member 5	PLEKHA5	Q9HAU0 1×Phospho [S855(100)]	2446.3	4.9	1	220.3	191.2	211.9	119.2	243.4	194.6	0.893808	0.584454
EIPSATQSPISKK	Q9BQG0	Myb-binding protein 1A	MYBBP1A	Q9BQG0 1×Phospho [S1163(100)]	2153.22	3.61	1	138.4	136.2	107.7	97.8	127.4	116.3	0.893278	0.358672
NLFASFPTEESSINYTFKTPEK	P49792	E3 SUMO-protein ligase RanBP2	RANBP2	P49792 1×Phospho [T2613(100)]	3317.69	5.78	2	258.2	211.4	273.3	109.2	340.3	213.3	0.892179	0.719912
IIPLLELPSVSEDDSEEEFFDAPCSPLEEPLQFPTGVK	Q96RL7	Vacuolar protein sorting-associated protein 13A	VPS13A		4812.35	4.39	2	97.6	68.2	76.7	37.7	107.9	70.7	0.891959	0.712621
VLSPLRSPPLIGSESAYESFLSADDK	P46821	Microtubule-associated protein 1B	MAP1B	P46821 2×Phospho [S1396(100); S1400(100)]	3396.68	3.1	1	64.6	48.6	51.5	23.9	66.6	56.4	0.891925	0.689031
STAQQELDGKPASPTPVIVASHTANKEEK	P35606	Coatomer subunit beta'	COPB2	P35606 1×Phospho [S859(100)]	4030.17	8.78	2	553.4	611.3	743.5	236	759.9	705.8	0.891783	0.715064
AKSPQPPVEEEDEHFDDTVVCLDTYNCDLHFK	Q00839	Heterogeneous nuclear ribonucleoprotein U	HNRNPU	Q00839 1×Phospho [S271(100)]	4602.14	8.84	8	663	691.9	716.2	328.5	883.5	634.7	0.891652	0.666828
SLSTSGESLYHVLGLDKNATSDDIKK	Q9H3Z4	DnaJ homolog subfamily C member 5	DNAJC5	Q9H3Z4 1×Phospho [S10(97.5)]	3775.03	3.49	1	82.4	54.4	78.8	50	71.5	70.7	0.891466	0.526734
MTGSPTLVK	Q8IVH2	Forkhead box protein P4	FOXP4	Q8IVH2 1×Phospho [S554(99.6)]	1487.79	1.51	1	96.8	105.5	97.9	66.4	108.2	93	0.891406	0.43432
LPSPEPSMSPK	O43303	Centriolar coiled-coil protein of 110 kDa	CCP110	O43303 1×Phospho [S372(100)]	1723.87	2.7	2	158.9	168.9	159.5	109.4	157	167.9	0.891237	0.387859
RLGPGSSGGSAR	P17152	Transmembrane protein 11, mitochondrial	TMEM11	P17152 1×Phospho [S17(100)]	1410.71	2.26	1	63.4	93.1	52.9	41.7	83.5	61.4	0.891117	0.678827
ASLGSLEGEAEAEASSPKGK	Q09666	Neuroblast differentiation-associated protein AHNAK	AHNAK	Q09666 1×Phospho [S5763(100)]	2685.4	6.04	2	436.9	405	362	190.7	462.7	419	0.890772	0.641159
SPGTPRPPGASK	Q9Y3X0	Coiled-coil domain-containing protein 9	CCDC9	Q9Y3X0 1×Phospho [S80(100)]	1689.91	2.58	1	154.8	165.1	139.2	95.8	160.2	152.9	0.890656	0.483786
GAMPPAPVPAGTPAPPGPATMMPDGTLGLTPPTTER	Q15233	Non-POU domain-containing octamer-binding protein	NONO	Q15233 1×Phospho [T428(100)]	3808.82	5.91	2	100.5	103.5	99	68.1	98.6	102.9	0.889769	0.370033
GESRPETPK	Q6KC79	Nipped-B-like protein	NIPBL	Q6KC79 1×Phospho [T713(100)]; 1×Phospho [T746(100)]	1538.8	1.95	1	126.8	176	173.8	78.1	207.7	138	0.889215	0.68801
LAALKRPDDVPLSLSPSKR	Q9UFC0	Leucine-rich repeat and WD repeat-containing protein 1	LRWD1	Q9UFC0 1×Phospho [S243(99.6)]	2830.65	5.09	2	189	217	208.6	102.3	199.5	244.7	0.889196	0.624104
SRGVSQEKEAQISSAIVSSVQSK	Q12872	Splicing factor, suppressor of white-apricot homolog	SFSWAP	Q12872 1×Phospho [S909(98.9)]	3172.72	4.85	1	93.9	119.6	116.7	124.7	81.1	87.7	0.888855	0.482392
RAVSVPASFFR	O14654	Insulin receptor substrate 4	IRS4	O14654 1×Phospho [S427(100)]	1545.81	3.95	2	169.7	160.6	159.2	146.1	130.3	158.6	0.888662	0.108627
VDSTTCLFPVEEK	Q06210	Glutamine--fructose-6-phosphate aminotransferase [isomerizing] 1	GFPT1	Q06210 1×Phospho [S261(99.5)]	2063.02	2.93	2	127.7	114	117.8	55.4	129.7	134.2	0.888178	0.631857
SPTSPLNMK	P28370	Probable global transcription activator SNF2L1	SMARCA1	P28370 1×Phospho [S119(100)]	1528.78	1.73	2	352.9	299.7	317.5	250.9	308.3	302.1	0.887847	0.205056
RPRDSPTLSNSGIR	Q9HD20	Manganese-transporting ATPase 13A1	ATP13A1	Q9HD20 1×Phospho [S899(100)]	1864.96	3.4	1	70	66.6	84.4	31.6	91	73.6	0.887783	0.677397
RSSGREEDDEELLR	O14639	Actin-binding LIM protein 1	ABLIM1		1999.93	2.71	1	71.2	95.7	78.8	46.7	97.4	74	0.887668	0.603511
RGLRDSHSSEEDEASSQTDLSQTISK	Q5JTV8	Torsin-1A-interacting protein 1	TOR1AIP1	Q5JTV8 2×Phospho [S156(98.9); S/T]	3481.59	3.68	1	75.4	65.6	59	33.2	74.5	69.8	0.8875	0.618037
FSGFSAKPNNSGEAPSSPTPK	P49916	DNA ligase 3	LIG3	P49916 1×Phospho [S242(100)]	2874.46	2.04	1	93.9	89.9	88	40.7	108.2	92.3	0.887417	0.644084
AQGVRSPLLR	O60343	TBC1 domain family member 4	TBC1D4	O60343 1×Phospho [S666(100)]	1405.79	3.54	2	284.1	227	268.6	185.3	250.1	256.4	0.887264	0.360615
KRLSVELTSSLFR	P35222	Catenin beta-1	CTNNB1	P35222 1×Phospho [S675(100)]	2074.18	3.41	1	155.7	130	128.2	85.9	162	119.3	0.887171	0.54791
NYGYNPSPVKPEGLR	Q15047	Histone-lysine N-methyltransferase SETDB1	SETDB1	Q15047 1×Phospho [S1066(100)]	2229.15	2.73	1	88.5	90.6	103	62.9	105.9	81.4	0.88692	0.467213
SRSWEDSPER	Q9UDY2	Tight junction protein ZO-2	TJP2	Q9UDY2 2×Phospho [S170(100); S174(100)]	1637.66	3.45	2	270.5	296.4	311.2	189.7	292	297	0.886801	0.420344
NRPDYVSEEEEDDEDFETAVK	P49792	E3 SUMO-protein ligase RanBP2	RANBP2	P49792 1×Phospho [S2668(100)]	3054.35	6.07	2	269.3	326.1	285.8	139.7	348.4	293.2	0.886632	0.633772
GNRTDGSISGDRQPVTVADYISR	P51116	Fragile X mental retardation syndrome-related protein 2	FXR2		2853.31	4.56	1	73.3	90.7	75	36.4	82.6	92.8	0.886192	0.64476
GSEGYLAATYPTVGQTSPR	P21359	Neurofibromin	NF1	P21359 1×Phospho [S2515(99.5)]	2264.08	4.43	2	79.1	79.2	75.7	51.6	87.5	68.2	0.885897	0.441848
VEPPHSSHEDLTDGLSTR	Q12767	Transmembrane protein 94	TMEM94	Q12767 1×Phospho [S445(100)]	2286.06	4.17	1	129.7	124	131.7	84.9	143.7	112.8	0.885833	0.440332
SFGRSPSR	O60293	Zinc finger C3H1 domain-containing protein	ZFC3H1	O60293 1×Phospho [S206(100)]	1202.59	2.47	2	176.7	198.8	164.4	143.4	184.4	150.4	0.88572	0.272438
QLEMENSPLLSPR	Q9HCM4	Band 4.1-like protein 5	EPB41L5	Q9HCM4 1×Phospho [S517(100)]	1838.89	2.03	1	107.5	116.5	113.4	63.5	136.4	98.9	0.885596	0.576878
FVSEGDGGR	Q53EL6	Programmed cell death protein 4	PDCD4	Q53EL6 1×Phospho [S457(100)]	1232.55	2.07	1	210.8	149.4	103.5	77.4	175.4	157.6	0.885055	0.70258
AAKVPSTPPPK	Q9H7N4	Splicing factor, arginine/serine-rich 19	SCAF1	Q9H7N4 1×Phospho [T976(100)]	1860.1	2.35	1	137.9	165.3	119.7	97.5	121	155.7	0.884843	0.491865
LGHPEALSAGTGSPQPPSFTYAQQR	Q15942	Zyxin	ZYX		2906.4	3.86	1	84.8	77.1	67.3	43.2	88.1	71.5	0.884817	0.565105
TPVSPVKFSPGDFWGR	P23443	Ribosomal protein S6 kinase beta-1	RPS6KB1	P23443 1×Phospho [S447(100)]	2315.2	2.2	2	167.6	160.3	180.4	147.5	128	174.2	0.884714	0.25254
TPRTPQLK	Q6PKG0	La-related protein 1	LARP1	Q6PKG0 1×Phospho [T788(100)]	1478.85	2.3	1	194.8	215.2	191.2	121	205.6	205.1	0.884398	0.470448
SSERPLSPK	Q15052	Rho guanine nucleotide exchange factor 6	ARHGEF6	Q15052 1×Phospho [S225(100)]	1538.83	2.58	2	445.5	472.6	532.5	280.1	506.6	496.2	0.884393	0.514082
KSPEIHRR	Q9Y2W1	Thyroid hormone receptor-associated protein 3	THRAP3	Q9Y2W1 1×Phospho [S672(100)]	1560.88	1.64	2	110.4	119	102.6	74.3	110.8	108.5	0.884337	0.371104
LEVTEIVKPSPK	Q7Z6E9	E3 ubiquitin-protein ligase RBBP6	RBBP6	Q7Z6E9 1×Phospho [S1179(100)]	2107.24	3.92	2	42	42.7	45.6	29.1	48	38.1	0.884114	0.417141
IACEEEFSDSEEEGEGGRK	Q13547	Histone deacetylase 1	HDAC1		2696.18	5.44	2	255.3	350.6	373.5	215.7	336.2	313	0.883092	0.501306
VKPETPPR	Q9UQ35	Serine/arginine repetitive matrix protein 2	SRRM2	Q9UQ35 1×Phospho [T983(100)]	1461.82	2.12	2	456.7	545	680.5	397	644.8	443.4	0.882891	0.547639
DGWGGYGSDKRLSEGR	Q14151	Scaffold attachment factor B2	SAFB2	Q14151 1×Phospho [S832(100)]	2278.1	2.56	1	126.8	149.9	122.3	71.3	123.3	157.4	0.882206	0.585542
KVTSPLQSPTK	Q6IQ23	Pleckstrin homology domain-containing family A member 7	PLEKHA7	Q6IQ23 1×Phospho [S903(100)]	1953.14	3.31	1	116.1	151.2	125.6	75.8	140.8	130	0.882158	0.533507
LNASPAAREEATSPGAK	Q9UGU0	Transcription factor 20	TCF20		2288.11	2.17	1	199.7	244.5	223.2	119	250.1	219.6	0.88208	0.563132
SFSADNFIGIQR	Q8N7R7	Cyclin-Y-like protein 1	CCNYL1	Q8N7R7 1×Phospho [S344(100)]	1663.8	3.73	2	240.5	221.8	252.2	171.7	243.4	215	0.881875	0.282023
VQIPVSRPDPEPVSDNEEDSYDEEIHDPR	Q07157	Tight junction protein ZO-1	TJP1	Q07157 2×Phospho [S125(100); S131(100)]	3752.62	5.56	1	84.4	67.9	83	42.8	89	75.7	0.881853	0.562966
VSLEPHQGPGTPESK	Q14980	Nuclear mitotic apparatus protein 1	NUMA1	Q14980 1×Phospho [T2000(100)]	2101.07	4.7	1	202.6	218.1	203.5	119.1	226.6	204.7	0.881769	0.499622
RASVCAEAYNPDEEEDDAESR	P31323	cAMP-dependent protein kinase type II-beta regulatory subunit	PRKAR2B	P31323 1×Phospho [S114(100)]	2722.11	7.05	1	33.4	59.7	52.2	20.8	58.5	48.8	0.881624	0.698008
RASSPSLIER	A1L170	Uncharacterized protein C1orf226	C1orf226		1424.75	1.37	1	67.9	84.7	63.3	50	74.7	65.6	0.881427	0.429186
SLSPDEERLVSDIIDPVALEIPLSK	Q5UIP0	Telomere-associated protein RIF1	RIF1	Q5UIP0 1×Phospho [S2393(100)]	3273.76	4.23	2	266	174.6	187.9	82.8	230.9	240.2	0.881305	0.692248
KRQSVSGLHR	Q8N1G4	Leucine-rich repeat-containing protein 47	LRRC47	Q8N1G4 1×Phospho [S431(100)]	1705.96	2.76	1	87.3	108.3	80.2	54.2	97.4	91.3	0.880711	0.528736
EREVDEDSEPEREVR	Q53GS9	U4/U6.U5 tri-snRNP-associated protein 2	USP39	Q53GS9 1×Phospho [S82(100)]	2182.98	5.23	2	182.4	226.2	159.7	104.9	204.2	191.4	0.880697	0.572235
NMGGPYGGGNYGPGGSGGSGGYGGR	P22626	Heterogeneous nuclear ribonucleoproteins A2/B1	HNRNPA2B1	P22626 1×Phospho [S341(99.2)]	2499.03	4.31	1	101.3	99.7	78.1	51.7	90.4	103.7	0.880688	0.555996
KTPSKPPAQLSPSVPK	P18887	DNA repair protein XRCC1	XRCC1	P18887 1×Phospho [S266(100)]	2658.58	5.46	3	341	340.1	380.3	267.3	348.1	319.3	0.880629	0.194189
APSPPSRR	Q7Z2K8	G protein-regulated inducer of neurite outgrowth 1	GPRIN1	Q7Z2K8 1×Phospho [S850(100)]	1176.61	2.03	2	118.2	141.7	114.3	80.2	131.7	117.6	0.880545	0.444612
LGMLSPEGTCK	P49327	Fatty acid synthase	FASN	P49327 1×Phospho [S207(100)]	1746.86	1.98	1	172.9	131	152.9	78.4	167.8	155.9	0.880254	0.582498
SSSVSPSASFR	Q04727	Transducin-like enhancer protein 4	TLE4	Q04727 1×Phospho [S208(99.7)]	1420.67	3.09	2	250.8	266.3	249.6	118.7	279.5	276.6	0.880136	0.596877
EIPSATQSPISK	Q9BQG0	Myb-binding protein 1A	MYBBP1A	Q9BQG0 1×Phospho [S1163(100)]	1795.96	4.32	2	402.7	399.9	352.6	218.9	446.1	351.3	0.879761	0.532525
QSLSPMSQRPVLK	Q9NSV4	Protein diaphanous homolog 3	DIAPH3	Q9NSV4 1×Phospho [S1093(99.4)]	2025.1	1.83	1	131.8	161.6	131.3	93.4	138.7	141.4	0.879444	0.408786
RPLDSPEAEELPAMK	Q5VWG9	Transcription initiation factor TFIID subunit 3	TAF3	Q5VWG9 1×Phospho [S183(100)]	2237.13	4.69	1	114.5	88.9	89.1	63	104.4	89.8	0.879316	0.471264
GSGSPTHSLSQK	Q9BSJ6	Protein PIMREG	PIMREG	Q9BSJ6 1×Phospho [S131(100)]	1723.88	4.41	2	395.7	458.3	425	199.1	476.7	448.5	0.879046	0.597513
RALVEFESNPEETREPGSPPSVQR	Q9H6F5	Coiled-coil domain-containing protein 86	CCDC86	Q9H6F5 1×Phospho [S47(100)]	3020.47	8.58	1	109.5	97.9	86.6	58.7	84.6	115.1	0.878912	0.536873
TPSPPPPIPEDIALGKK	Q5T200	Zinc finger CCCH domain-containing protein 13	ZC3H13	Q5T200 1×Phospho [S265(99.7)]	2524.44	5.34	1	137.5	125.7	118.1	66.3	134.9	133.8	0.878573	0.545211
IPSEMPSPNFGK	Q9H2J7	Sodium-dependent neutral amino acid transporter B(0)AT2	SLC6A15	Q9H2J7 1×Phospho [S687(100)]	1857.92	2.88	2	199.7	187.2	214	120.6	233.5	173.8	0.878516	0.508029
KALVVPEPEPDSDSNQER	Q5VTR2	E3 ubiquitin-protein ligase BRE1A	RNF20	Q5VTR2 1×Phospho [S138(100)]	2548.27	5.14	1	112.8	135.3	131	62.7	144.3	126	0.878396	0.581601
LSMEDSKSPPPKATEEK	Q9NQG5	Regulation of nuclear pre-mRNA domain-containing protein 1B	RPRD1B	Q9NQG5 1×Phospho [S134(99.4)]	2886.53	3.53	1	155.2	172.9	189.6	113.4	191.4	149.8	0.878115	0.441161
VKLNFDMTASPK	Q9ULU4	Protein kinase C-binding protein 1	ZMYND8	Q9ULU4 1×Phospho [S406(100)]	2118.16	3.1	1	133.4	111.2	120.9	63.8	116.3	140.7	0.877702	0.561773
SHTPSPTSPK	P40123	Adenylyl cyclase-associated protein 2	CAP2	P40123 1×Phospho [S312(99.7)]	1576.81	4.94	1	130.9	176.5	123	105.7	116.3	155.7	0.877556	0.47984
DVYLSPRDDGYSTK	P38159; Q96E39	RNA-binding motif protein, X chromosome	RBMX	P38159 1×Phospho [S208(100)]; Q96E39 1×Phospho [S208(100)]	2154.05	3.98	4	1073.5	1038.2	842.5	502.6	1047	1042.1	0.877293	0.567928
HGSGADSDYENTQSGDPLLGLEGK	Q9Y2X7	ARF GTPase-activating protein GIT1	GIT1	Q9Y2X7 1×Phospho [S592(100)]	2985.39	3.42	1	74.1	95.9	61.4	37.3	97.1	68.6	0.877269	0.660538
ALENGDADEPSFSDPEDFVDDVSEEELLGDVLK	P55884	Eukaryotic translation initiation factor 3 subunit B	EIF3B	P55884 1×Phospho [S152(99.2)]	4133.89	5.22	2	93.1	68.5	97.4	39.7	121	66.5	0.87722	0.6996
SRNSPLLER	Q7KZI7	Serine/threonine-protein kinase MARK2	MARK2	Q7KZI7 1×Phospho [S486(100)]	1380.72	3.45	2	174.6	151.5	140.4	63.8	162	183.2	0.876742	0.641646
RQPRTPK	P46013	Proliferation marker protein Ki-67	MKI67	P46013 1×Phospho [T2183(100)]	1420.82	0.96	1	86.5	90.9	63.3	46.2	89	75.7	0.876194	0.550891
[truncated: 2,251 more rows]
